# Supplementary material for: Characterizing Expression and Regulation of Gamma-Herpesviral Circular RNAs
Source: Front Microbiol. 2021 Jun 30;12:670542. doi: 10.3389/fmicb.2021.670542 (PMC8278476; doi:10.3389/fmicb.2021.670542)
Supplement: Supplementary Table 1 — Primers. List of primers utilized for RT-qPCR, ddPCR, and amplicon sequencing. [file Table_1.XLSX]

## Sheet: Sheet1
Target	forward (5'-3')	revese (5'-3')
GAPDH	TGGAAATCCCATCACCATCT	TTCACACCCATGACGAACAT
ACTB	TCACCCACACTGTGCCCATCTACGA	CAGCGGAACCGCTCATTGCCAATGG
RELL1	﻿GCAGTGGCACAGAGTAGCAG	CAGTGCAGCCTTACCAGTTG
FUS	﻿GGCCAGAGCAGCTATTCTTC	﻿GGGGAGTTGACTGAGTTCCA
QKI	﻿CCAACTTCTGCGGGATCTT	﻿TGTCATTGTACATGTCTTTCCGTA
RBM38	﻿TTGATCCAGCGGACTTACG	﻿AATGTAGGGCGAGGACAGC
MYBL2	﻿AAGGTCAAATGGACCCATGA	﻿AGTCCTGCTGTCCAAACTGC
SRSF3	GCAGTCCGAGAGCTAGATGG	﻿TTCACCATTCGACAGTTCCA
T0.7	ACCGAGTGCTTTAATGCGGA	AAGCACAATCACGGTTGCAC
ORF72	CATTGCCCGCCTCTATTATCA	ATGACGTTGGCAGGAACCA
PAN	GCTCGCTGCTTGCCTTCTT	CCAAAAGCGACGCAATCAA
vIRF4	CCCAACAGGCCAGCTACATAA	CTTCGTGGAACTCTGAGACGC
hsa_circ_0001400	ATGTCTGTTAGTGGGGCTGA	TATCTGCTACCATCGCCTTT
hsa_circ_0001741	TCGTTCCTTACGAATTGGAG	CTGCCGGATCTGTAACAACT
circvIRF4	CTCCGTGTGGATACCAGTGA	TGGTTCCACGCAACAGTCT
kcircORF72	AAGATTAAGGGCCAACGCGA	TAGTTCCTCAGCTGGCAAGC
kcircT0.7	AGTGAGGAGGGAGGAGGGCA	CGCTCTCCCAAACCACACGAAT
circPAN (kcirc29)	ACCAGACGGCAAGGTTTTTA	TCGTTAGTCAACCTAGCAAAACA
circORF36 (kcirc57)	CAACCAAAAGGCAGAGTCGT	GGCTGAACCCAAGAACTTCA
circORF61 (kcirc97)	GGAAGAAGCTCATGGACTGG	GACCTAAAAACCCGGAGGAG
7SK	TAAGAGCTCGGATGTGAGGGCGATCTG	CGAATTCGGAGCGGTGAGGGAGGAAG
18S	GCTTAATTTGACTCAACACGGGA	AGCTATCAATCTGTCAATCCTGTC
