# Supplementary material for: Characterizing Expression and Regulation of Gamma-Herpesviral Circular RNAs
Source: Front Microbiol. 2021 Jun 30;12:670542. doi: 10.3389/fmicb.2021.670542 (PMC8278476; doi:10.3389/fmicb.2021.670542)
Supplement: Supplementary Table 2 — Alignment statistics. Statistics of detected back-splice junction- containing reads from RNA-Seq projects used here. [file Table_2.XLSX]

## Sheet: bsj count
Sample name	KS bsj	EBV bsj	Hs bsj	Ratio (viral/hs)	Sample origin	Method	Reference
GSM3309426_SRR7611494	365584	1040	266652	1.37492	BC1	RPAD	Toptan et al., 2018
GSM3543751_SRR8401384	2994	0	325402	0.00920093	BCBL1	RNase R	Ungerleider et al., 2019
PEL5-LN	260	84	463247	0.000742584	Patinet lymph node	RNase R	This manuscript
rK_LEC_si_Con (combined)	616	0	49945	0.0123336	De novo infected LEC	Ribo-	Gramolelli et al., 2020
BCBL1 (amplicon-Seq)	3553122	n/a	n/a	n/a	cDNA from TREx-BCBL1 RTA	RNase R	This manuscript
iSLK-BAC16 (amplicon-Seq)	1109037	n/a	n/a	n/a	cDNA from iSLK-BAC16	RNase R	This manuscript
