# Supplementary material for: Characterizing Expression and Regulation of Gamma-Herpesviral Circular RNAs
Source: Front Microbiol. 2021 Jun 30;12:670542. doi: 10.3389/fmicb.2021.670542 (PMC8278476; doi:10.3389/fmicb.2021.670542)
Supplement: Supplementary Table 3 — Detected circRNAs from RNA-Seq. Detected BSJ-containing reads by CIRCexplorer2 for RNA-Seq and circRNA-Seq. All detected BSJ reads from PEL5-LN, BCBL1 (GSM3543751), BC1 (GSM3309426), and triplicates of infected LEC (rK_LEC_siCon, PRJEB31253) as well as BSJ reads at EBV BHLF1 gene from Akata (GSM3258256 and GSM3258253), Jijoye (GSM3258264), JY (GSM3258265), Mutu I (GSM3258260 and GSM3258259), SNU719 (GSM3258268) cell lines are included. [file Table_3.XLSX]

## Sheet: PEL5-LN
Chromosome	Back-splice junction (5')	Back-splice junction (3')	Back-splice junction name/count
chr1	8866363	8867199	FUSIONJUNC_33/4
chr1	37536381	149861042	FUSIONJUNC_43/3
chr1	47301560	47310362	FUSIONJUNC_62/11
chr1	235780864	235782087	FUSIONJUNC_86/8
chr1	77736055	77741748	FUSIONJUNC_105/13
chr1	243415701	243426558	FUSIONJUNC_108/58
chr1	117402185	117420649	FUSIONJUNC_116/550
chr1	33294936	33295305	FUSIONJUNC_123/7
chr1	76075307	76077878	FUSIONJUNC_146/2
chr1	148126790	148143686	FUSIONJUNC_180/2
chr1	146144555	148143685	FUSIONJUNC_181/2
chr1	146943291	146960357	FUSIONJUNC_182/2
chr1	146943291	149476146	FUSIONJUNC_183/2
chr1	168229601	168231919	FUSIONJUNC_187/7
chr1	28095928	28096308	FUSIONJUNC_189/124
chr1	197642710	197658369	FUSIONJUNC_196/96
chr1	25644437	25645042	FUSIONJUNC_201/1
chr1	24514313	24514567	FUSIONJUNC_205/208
chr1	65364634	65366196	FUSIONJUNC_208/137
chr1	245885262	245929937	FUSIONJUNC_215/1
chr1	174272413	174371072	FUSIONJUNC_249/32
chr1	51745535	51765981	FUSIONJUNC_253/24
chr1	233217898	233236980	FUSIONJUNC_257/15
chr1	186406082	186411893	FUSIONJUNC_299/18
chr1	35093913	35110447	FUSIONJUNC_300/5
chr1	21715388	21721764	FUSIONJUNC_321/23
chr1	67000773	67002351	FUSIONJUNC_337/1
chr1	147965042	147966663	FUSIONJUNC_383/2
chr1	95027128	95065017	FUSIONJUNC_399/2
chr1	154434518	154435156	FUSIONJUNC_420/5
chr1	9931890	9934860	FUSIONJUNC_425/343
chr1	24907378	24929628	FUSIONJUNC_434/1
chr1	114730328	114732624	FUSIONJUNC_436/1
chr1	161121549	161122195	FUSIONJUNC_457/2
chr1	32279670	32280210	FUSIONJUNC_463/129
chr1	22078428	22086866	FUSIONJUNC_470/96
chr1	151303540	151306363	FUSIONJUNC_474/7
chr1	27841013	27843330	FUSIONJUNC_500/14
chr1	145643868	145647267	FUSIONJUNC_505/113
chr1	147966553	147969959	FUSIONJUNC_506/137
chr1	145643868	147969959	FUSIONJUNC_507/122
chr1	167765582	167776166	FUSIONJUNC_515/31
chr1	151024610	151025673	FUSIONJUNC_522/56
chr1	58506059	58536741	FUSIONJUNC_557/122
chr1	40190771	40202614	FUSIONJUNC_569/22
chr1	7316350	7318886	FUSIONJUNC_591/1
chr1	187207664	187210903	FUSIONJUNC_610/1
chr1	31915894	31919658	FUSIONJUNC_626/250
chr1	178776681	178811404	FUSIONJUNC_630/1
chr1	8866426	8868038	FUSIONJUNC_636/1
chr1	51800555	51814089	FUSIONJUNC_646/4
chr1	206726069	206726501	FUSIONJUNC_649/2
chr1	160813635	160814761	FUSIONJUNC_655/7
chr1	52877681	52892975	FUSIONJUNC_659/15
chr1	70292387	70306290	FUSIONJUNC_674/19
chr1	85104523	85110135	FUSIONJUNC_691/2
chr1	8655972	8656441	FUSIONJUNC_698/26
chr1	149887208	149887643	FUSIONJUNC_751/14
chr1	149851347	149887643	FUSIONJUNC_752/11
chr1	155756957	155760641	FUSIONJUNC_755/8
chr1	21272698	21279332	FUSIONJUNC_759/3
chr1	225860859	225862851	FUSIONJUNC_763/2
chr1	224386343	224388088	FUSIONJUNC_803/23
chr1	23521836	23524488	FUSIONJUNC_842/1
chr1	35358924	35361789	FUSIONJUNC_857/207
chr1	117442230	117466427	FUSIONJUNC_862/4
chr1	23030468	23050520	FUSIONJUNC_864/198
chr1	52337771	52340231	FUSIONJUNC_879/4
chr1	42265114	42278784	FUSIONJUNC_883/63
chr1	37875605	37885825	FUSIONJUNC_887/6
chr1	84196615	84197824	FUSIONJUNC_889/8
chr1	151264831	151267339	FUSIONJUNC_897/7
chr1	86715723	86743235	FUSIONJUNC_907/1
chr1	1223243	1223968	FUSIONJUNC_910/296
chr1	59321535	59346398	FUSIONJUNC_934/125
chr1	15536474	15536814	FUSIONJUNC_941/8
chr1	154170399	154176248	FUSIONJUNC_950/10
chr1	153762727	153765063	FUSIONJUNC_956/12
chr1	40237091	40237401	FUSIONJUNC_962/1
chr1	30992389	31007102	FUSIONJUNC_972/30
chr1	41070594	41075451	FUSIONJUNC_980/306
chr1	10467189	10469338	FUSIONJUNC_986/21
chr1	21046958	21050994	FUSIONJUNC_987/4
chr1	220006105	220007338	FUSIONJUNC_1002/70
chr1	30992389	30995220	FUSIONJUNC_1005/350
chr1	46029048	46029087	FUSIONJUNC_1006/1
chr1	205616477	205623891	FUSIONJUNC_1012/119
chr1	223810430	223818337	FUSIONJUNC_1016/5
chr1	1550279	1550614	FUSIONJUNC_1018/1
chr1	243637610	243843282	FUSIONJUNC_1035/13
chr1	117460488	117502970	FUSIONJUNC_1051/15
chr1	8866278	8867250	FUSIONJUNC_1057/5
chr1	19356634	19385626	FUSIONJUNC_1061/1
chr1	7777159	7778169	FUSIONJUNC_1069/219
chr1	27405751	27408036	FUSIONJUNC_1083/1
chr1	45659027	45661225	FUSIONJUNC_1089/12
chr1	150334934	150335241	FUSIONJUNC_1093/13
chr1	24666814	24670315	FUSIONJUNC_1099/12
chr1	155725381	155729366	FUSIONJUNC_1124/5
chr1	1804418	1817875	FUSIONJUNC_1131/41
chr1	1825396	1839238	FUSIONJUNC_1145/7
chr1	223954476	223962273	FUSIONJUNC_1169/61
chr1	7907155	7907403	FUSIONJUNC_1183/3
chr1	31059203	31059577	FUSIONJUNC_1186/17
chr1	112653597	112659779	FUSIONJUNC_1188/114
chr1	77801330	77807101	FUSIONJUNC_1191/25
chr1	92333390	92380873	FUSIONJUNC_1200/105
chr1	150324894	150325881	FUSIONJUNC_1217/6
chr1	13730999	13742157	FUSIONJUNC_1220/53
chr1	51402434	51445045	FUSIONJUNC_1225/3
chr1	26268482	26269614	FUSIONJUNC_1241/23
chr1	230255217	230265367	FUSIONJUNC_1257/3
chr1	26942659	26943065	FUSIONJUNC_1260/88
chr1	32948221	32949774	FUSIONJUNC_1265/206
chr1	13715540	13742157	FUSIONJUNC_1272/40
chr1	42773562	42775721	FUSIONJUNC_1285/2
chr1	108991253	109004715	FUSIONJUNC_1300/1
chr1	212802700	212815012	FUSIONJUNC_1315/2
chr1	150625641	150627592	FUSIONJUNC_1316/4
chr1	75787496	75789356	FUSIONJUNC_1320/15
chr1	231795241	231818517	FUSIONJUNC_1338/41
chr1	109002223	109004715	FUSIONJUNC_1344/5
chr1	233160282	233200264	FUSIONJUNC_1354/1
chr1	189389824	189439686	FUSIONJUNC_1396/1
chr1	203740741	203741009	FUSIONJUNC_1402/1
chr1	85413680	85444599	FUSIONJUNC_1406/4
chr1	202157738	202158301	FUSIONJUNC_1415/26
chr1	21822338	21822718	FUSIONJUNC_1419/1
chr1	186893010	186911389	FUSIONJUNC_1432/11
chr1	227069776	227091991	FUSIONJUNC_1443/1
chr1	241329610	241330153	FUSIONJUNC_1446/2
chr1	51365952	51399165	FUSIONJUNC_1465/2
chr1	1886314	1886492	FUSIONJUNC_1516/1
chr1	44349433	44349840	FUSIONJUNC_1533/1
chr1	27789561	27793632	FUSIONJUNC_1543/43
chr1	40267785	40272035	FUSIONJUNC_1571/15
chr1	36013706	36036225	FUSIONJUNC_1585/2
chr1	51405904	51408332	FUSIONJUNC_1587/45
chr1	100049908	100069685	FUSIONJUNC_1602/15
chr1	114463103	114464388	FUSIONJUNC_1603/68
chr1	117402185	117502970	FUSIONJUNC_1607/1
chr1	117906505	117918736	FUSIONJUNC_1608/10
chr1	151292538	151292789	FUSIONJUNC_1617/2
chr1	154089420	154118808	FUSIONJUNC_1624/1
chr1	36237748	36237842	FUSIONJUNC_1630/1
chr1	232513856	232515608	FUSIONJUNC_1631/7
chr1	84185115	84236342	FUSIONJUNC_1634/1
chr1	16447869	16452015	FUSIONJUNC_1640/6
chr1	20770929	20773610	FUSIONJUNC_1646/243
chr1	197652234	197674169	FUSIONJUNC_1712/4
chr1	10292055	10296652	FUSIONJUNC_1727/1
chr1	113834909	113855049	FUSIONJUNC_1747/56
chr1	114733731	114738072	FUSIONJUNC_1755/6
chr1	92710869	92712193	FUSIONJUNC_1778/1
chr1	160323430	160332557	FUSIONJUNC_1786/149
chr1	51402434	51408332	FUSIONJUNC_1788/150
chr1	5927648	5933329	FUSIONJUNC_1789/3
chr1	35381258	35389082	FUSIONJUNC_1799/24
chr1	108657450	108659962	FUSIONJUNC_1804/9
chr1	16564806	16567351	FUSIONJUNC_1808/23
chr1	15717892	15721388	FUSIONJUNC_1817/67
chr1	215575900	215579137	FUSIONJUNC_1818/10
chr1	108136715	108161293	FUSIONJUNC_1832/1
chr1	20757165	20780540	FUSIONJUNC_1841/12
chr1	10095460	10105744	FUSIONJUNC_1848/49
chr1	160237134	160240370	FUSIONJUNC_1867/12
chr1	153811730	153813452	FUSIONJUNC_1873/29
chr1	113848539	113855049	FUSIONJUNC_1875/137
chr1	70260629	70261031	FUSIONJUNC_1878/1
chr1	151173498	151177031	FUSIONJUNC_1879/1
chr1	66958058	66963160	FUSIONJUNC_1902/16
chr1	169477154	169477757	FUSIONJUNC_1908/14
chr1	26446315	26460144	FUSIONJUNC_1909/20
chr1	58527260	58536741	FUSIONJUNC_1912/25
chr1	155904310	155904804	FUSIONJUNC_1928/16
chr1	171783739	171790616	FUSIONJUNC_1957/2
chr1	117792668	117792895	FUSIONJUNC_1961/1
chr1	201852103	201857194	FUSIONJUNC_1966/3
chr1	70292387	70315566	FUSIONJUNC_1969/174
chr1	155438326	155439068	FUSIONJUNC_1970/160
chr1	1218462	1223894	FUSIONJUNC_1977/5
chr1	226734504	226734775	FUSIONJUNC_1983/2
chr1	58536508	58539306	FUSIONJUNC_1994/13
chr1	211574210	211574502	FUSIONJUNC_2001/2
chr1	150440922	150443283	FUSIONJUNC_2008/3
chr1	112653597	112667145	FUSIONJUNC_2011/30
chr1	58527260	58539310	FUSIONJUNC_2020/32
chr1	62797844	62805255	FUSIONJUNC_2040/3
chr1	109229499	109231790	FUSIONJUNC_2043/2
chr1	26761388	26763278	FUSIONJUNC_2060/3
chr1	77803269	77813867	FUSIONJUNC_2064/7
chr1	198232552	198297240	FUSIONJUNC_2076/8
chr1	161958523	161958888	FUSIONJUNC_2086/1
chr1	10403071	10408141	FUSIONJUNC_2099/7
chr1	41113282	41117010	FUSIONJUNC_2122/70
chr1	172551511	172579267	FUSIONJUNC_2123/5
chr1	8497404	8541318	FUSIONJUNC_2126/4
chr1	113829591	113834439	FUSIONJUNC_2131/291
chr1	117402185	117466427	FUSIONJUNC_2134/9
chr1	220102128	220103562	FUSIONJUNC_2146/4
chr1	20743803	20744324	FUSIONJUNC_2165/1
chr1	45584100	45606511	FUSIONJUNC_2177/2
chr1	44308309	44339322	FUSIONJUNC_2182/45
chr1	229643532	229654388	FUSIONJUNC_2187/1
chr1	231370561	231374099	FUSIONJUNC_2192/31
chr1	32163234	32167296	FUSIONJUNC_2210/8
chr1	203710876	203722689	FUSIONJUNC_2217/11
chr1	28987430	28987905	FUSIONJUNC_2220/18
chr1	42773562	42775479	FUSIONJUNC_2233/51
chr1	161846448	161863312	FUSIONJUNC_2238/36
chr1	109586215	109586882	FUSIONJUNC_2281/4
chr1	246489633	246490625	FUSIONJUNC_2296/2
chr1	212351721	212352042	FUSIONJUNC_2332/2
chr1	805798	810170	FUSIONJUNC_2347/266
chr1	59339957	59378837	FUSIONJUNC_2348/88
chr1	37866458	37874088	FUSIONJUNC_2355/24
chr1	150227360	150227894	FUSIONJUNC_2371/1
chr1	88770351	88786213	FUSIONJUNC_2400/36
chr1	155459796	155462599	FUSIONJUNC_2404/3
chr1	171545541	171557365	FUSIONJUNC_2425/1
chr1	1218529	1223324	FUSIONJUNC_2454/1
chr1	155438326	155459898	FUSIONJUNC_2475/265
chr1	94458606	94483239	FUSIONJUNC_2479/5
chr1	47295764	47304996	FUSIONJUNC_2483/13
chr1	206904805	206905147	FUSIONJUNC_2485/1
chr1	29060421	29097935	FUSIONJUNC_2492/1
chr1	198277960	198297240	FUSIONJUNC_2498/18
chr1	39853969	39857417	FUSIONJUNC_2517/50
chr1	37889556	37891454	FUSIONJUNC_2518/4
chr1	180984676	180993425	FUSIONJUNC_2539/255
chr1	52445539	52458371	FUSIONJUNC_2544/1
chr1	145839889	145842477	FUSIONJUNC_2549/70
chr1	31337174	31348974	FUSIONJUNC_2574/48
chr1	150440922	150446401	FUSIONJUNC_2575/15
chr1	229286485	229304000	FUSIONJUNC_2590/19
chr1	40408738	40409756	FUSIONJUNC_2592/10
chr1	11787646	11788746	FUSIONJUNC_2596/1
chr1	241512108	241517293	FUSIONJUNC_2600/2
chr1	147252622	147259918	FUSIONJUNC_2602/83
chr1	229466633	229470804	FUSIONJUNC_2611/1
chr1	20747543	20773610	FUSIONJUNC_2612/3
chr1	211359911	211361162	FUSIONJUNC_2614/11
chr1	19237141	19244015	FUSIONJUNC_2638/6
chr1	29154695	29154910	FUSIONJUNC_2680/116
chr1	81501906	81502241	FUSIONJUNC_2686/1
chr1	24907258	24919344	FUSIONJUNC_2717/1
chr1	212863724	212872818	FUSIONJUNC_2721/44
chr1	26033228	26033856	FUSIONJUNC_2731/2
chr1	36402940	36405938	FUSIONJUNC_2737/1
chr1	20757165	20773610	FUSIONJUNC_2751/158
chr1	58673572	58677056	FUSIONJUNC_2756/5
chr1	155853275	155853806	FUSIONJUNC_2787/416
chr1	236806143	236816543	FUSIONJUNC_2798/117
chr1	229593184	229593688	FUSIONJUNC_2801/2
chr1	113897839	113901885	FUSIONJUNC_2803/3
chr1	155438326	155461160	FUSIONJUNC_2820/1
chr1	28993329	28997319	FUSIONJUNC_2832/22
chr1	155764999	155766709	FUSIONJUNC_2833/10
chr1	155649813	155766709	FUSIONJUNC_2834/11
chr1	32633644	32634792	FUSIONJUNC_2843/17
chr1	200760838	200815644	FUSIONJUNC_2855/10
chr1	77717866	77725718	FUSIONJUNC_2857/1
chr1	151638887	151639119	FUSIONJUNC_2862/18
chr1	19198540	19198634	FUSIONJUNC_2868/2
chr1	232425588	232461161	FUSIONJUNC_2874/3
chr1	228146845	228148403	FUSIONJUNC_2879/1
chr1	186451178	186470395	FUSIONJUNC_2881/5
chr1	66739334	66741436	FUSIONJUNC_2888/2
chr1	42265114	42278672	FUSIONJUNC_2907/117
chr1	37880699	37881856	FUSIONJUNC_2913/2
chr1	179117331	179118764	FUSIONJUNC_2916/11
chr1	178906775	178907291	FUSIONJUNC_2918/1
chr1	22489879	22491533	FUSIONJUNC_2932/49
chr1	92677157	92697985	FUSIONJUNC_2933/1
chr1	185182057	185184215	FUSIONJUNC_2939/1
chr1	150661813	150693511	FUSIONJUNC_2942/2
chr1	155676547	155679512	FUSIONJUNC_2966/130
chr1	167966628	167975015	FUSIONJUNC_2968/61
chr1	97515725	97549744	FUSIONJUNC_2971/33
chr1	214314761	214330278	FUSIONJUNC_2991/3
chr1	179084486	179085122	FUSIONJUNC_2992/1
chr1	92836337	92841896	FUSIONJUNC_3016/1
chr1	151166933	151167414	FUSIONJUNC_3019/223
chr1	202943889	202946539	FUSIONJUNC_3023/1
chr1	34982025	34983930	FUSIONJUNC_3031/2
chr1	171784219	171790544	FUSIONJUNC_3035/1
chr1	25340473	25351693	FUSIONJUNC_3048/41
chr1	151027232	151028944	FUSIONJUNC_3059/37
chr1	178877497	178894024	FUSIONJUNC_3081/3
chr1	45633488	45642499	FUSIONJUNC_3096/11
chr1	189380805	189452170	FUSIONJUNC_3103/35
chr1	89407635	89410458	FUSIONJUNC_3108/1
chr1	151242465	151248243	FUSIONJUNC_3115/1
chr1	159918841	159920537	FUSIONJUNC_3136/5
chr1	25982363	25984528	FUSIONJUNC_3137/7
chr1	52477707	52481923	FUSIONJUNC_3141/36
chr1	247156405	247159813	FUSIONJUNC_3178/167
chr1	181092012	181092464	FUSIONJUNC_3184/1
chr1	230954332	230961303	FUSIONJUNC_3190/132
chr1	65913244	65918835	FUSIONJUNC_3197/110
chr1	193096647	193101204	FUSIONJUNC_3213/11
chr1	58506059	58539310	FUSIONJUNC_3216/200
chr1	15429082	15429470	FUSIONJUNC_3228/1
chr1	100439931	100462881	FUSIONJUNC_3265/3
chr1	227219111	227219622	FUSIONJUNC_3278/1
chr1	230943805	230961303	FUSIONJUNC_3293/33
chr1	235800319	235801097	FUSIONJUNC_3324/27
chr1	205103856	205105168	FUSIONJUNC_3342/5
chr1	1648994	1716478	FUSIONJUNC_3358/19
chr1	202147928	202148612	FUSIONJUNC_3369/2
chr1	154253899	154255755	FUSIONJUNC_3370/3
chr1	86358786	86385590	FUSIONJUNC_3371/1
chr1	244854352	244856060	FUSIONJUNC_3382/1
chr1	35190497	35191529	FUSIONJUNC_3389/3
chr1	3671339	3671806	FUSIONJUNC_3393/1
chr1	207079065	207080108	FUSIONJUNC_3401/2
chr1	171568246	171575128	FUSIONJUNC_3402/65
chr1	151161735	151162100	FUSIONJUNC_3407/5
chr1	153759525	153765063	FUSIONJUNC_3414/3
chr1	153664395	153668557	FUSIONJUNC_3440/4
chr1	28490950	28493091	FUSIONJUNC_3457/14
chr1	58529464	58529785	FUSIONJUNC_3459/2
chr1	97549559	97740479	FUSIONJUNC_3473/1
chr1	35405022	35405468	FUSIONJUNC_3479/6
chr1	26277568	26277894	FUSIONJUNC_3509/1
chr1	25351625	25356853	FUSIONJUNC_3517/15
chr1	203707008	203708104	FUSIONJUNC_3549/82
chr1	114718696	114726322	FUSIONJUNC_3551/3
chr1	77713199	77739417	FUSIONJUNC_3558/1
chr1	70292387	70324957	FUSIONJUNC_3566/2
chr1	180003173	180006567	FUSIONJUNC_3570/55
chr1	26941456	26941818	FUSIONJUNC_3572/37
chr1	62447340	62448666	FUSIONJUNC_3593/7
chr1	39360792	39361677	FUSIONJUNC_3598/4
chr1	26432890	26447660	FUSIONJUNC_3601/1
chr1	44020178	44020740	FUSIONJUNC_3613/2
chr1	228394736	228395252	FUSIONJUNC_3621/13
chr1	100049908	100061949	FUSIONJUNC_3624/8
chr1	15638306	15643650	FUSIONJUNC_3637/49
chr1	50535368	50584811	FUSIONJUNC_3672/13
chr1	191253795	191265214	FUSIONJUNC_3688/1
chr1	20969473	20981227	FUSIONJUNC_3738/25
chr1	179131310	179133374	FUSIONJUNC_3741/6
chr1	43920403	43921638	FUSIONJUNC_3752/2
chr1	23397544	23418016	FUSIONJUNC_3793/52
chr1	32627507	32634792	FUSIONJUNC_3812/61
chr1	144550	223962748	FUSIONJUNC_3817/2
chr1	207833409	207833974	FUSIONJUNC_3828/1
chr1	153807062	153807494	FUSIONJUNC_3841/4
chr1	108796233	108796726	FUSIONJUNC_3855/2
chr1	109579203	109586882	FUSIONJUNC_3866/5
chr1	154157170	154157718	FUSIONJUNC_3921/2
chr1	88770351	88771879	FUSIONJUNC_3932/43
chr1	156475107	156477202	FUSIONJUNC_3939/19
chr1	33327483	33328350	FUSIONJUNC_3980/1
chr1	145233696	145234049	FUSIONJUNC_3993/1
chr1	52860730	52867777	FUSIONJUNC_3996/13
chr1	147275353	147285487	FUSIONJUNC_4017/42
chr1	154601938	154602517	FUSIONJUNC_4029/2
chr1	70292387	70336099	FUSIONJUNC_4037/4
chr1	71064337	71064640	FUSIONJUNC_4046/1
chr1	31005852	31007102	FUSIONJUNC_4057/19
chr1	29035825	29039426	FUSIONJUNC_4085/55
chr1	6525833	6526828	FUSIONJUNC_4087/1
chr1	150817919	150826617	FUSIONJUNC_4102/15
chr1	227646543	227654476	FUSIONJUNC_4109/3
chr1	58530600	58544724	FUSIONJUNC_4125/6
chr1	112653597	112654671	FUSIONJUNC_4139/10
chr1	244841148	244842809	FUSIONJUNC_4140/1
chr1	52405819	52416931	FUSIONJUNC_4146/1
chr1	235480053	235494828	FUSIONJUNC_4155/38
chr1	150578521	150578842	FUSIONJUNC_4169/7
chr1	211353238	211354467	FUSIONJUNC_4172/50
chr1	70300763	70315566	FUSIONJUNC_4182/20
chr1	66958855	66963143	FUSIONJUNC_4204/1
chr1	1786569	1787054	FUSIONJUNC_4209/1
chr1	150446225	150457570	FUSIONJUNC_4247/2
chr1	245915529	245929937	FUSIONJUNC_4275/57
chr1	233090060	233227371	FUSIONJUNC_4293/1
chr1	150949121	150949525	FUSIONJUNC_4305/10
chr1	184706642	184711877	FUSIONJUNC_4355/16
chr1	189568328	189665478	FUSIONJUNC_4360/1
chr1	234463836	234472811	FUSIONJUNC_4367/2
chr1	40064226	40064559	FUSIONJUNC_4378/26
chr1	45626710	93562572	FUSIONJUNC_4389/1
chr1	236179949	236251612	FUSIONJUNC_4398/1
chr1	20984880	20990421	FUSIONJUNC_4399/2
chr1	12253721	12258103	FUSIONJUNC_4410/1
chr1	113726417	113738799	FUSIONJUNC_4415/3
chr1	243188315	243188693	FUSIONJUNC_4425/1
chr1	154249238	154251653	FUSIONJUNC_4427/10
chr1	35014696	35015162	FUSIONJUNC_4437/8
chr1	28035543	28058094	FUSIONJUNC_4453/59
chr1	110891391	110892533	FUSIONJUNC_4466/88
chr1	52490731	52509712	FUSIONJUNC_4483/7
chr1	20980333	21089213	FUSIONJUNC_4486/1
chr1	92834778	92837633	FUSIONJUNC_4493/4
chr1	186318446	186318828	FUSIONJUNC_4508/11
chr1	58522826	58539310	FUSIONJUNC_4538/12
chr1	2261595	146376946	FUSIONJUNC_4540/1
chr1	150576840	150579169	FUSIONJUNC_4551/1
chr1	145233076	145233187	FUSIONJUNC_4555/2
chr1	179354792	179355190	FUSIONJUNC_4606/3
chr1	179337836	179341310	FUSIONJUNC_4614/27
chr1	27478876	27479611	FUSIONJUNC_4616/4
chr1	226677344	226677399	FUSIONJUNC_4619/1
chr1	145993000	145993466	FUSIONJUNC_4623/1
chr1	219210531	219241308	FUSIONJUNC_4627/1
chr1	112996840	112999109	FUSIONJUNC_4632/4
chr1	37587310	37589082	FUSIONJUNC_4636/47
chr1	84179176	84197824	FUSIONJUNC_4661/20
chr1	145853503	145854880	FUSIONJUNC_4662/4
chr1	16604060	16604481	FUSIONJUNC_4666/1
chr1	170542490	170544845	FUSIONJUNC_4690/10
chr1	173992754	173993135	FUSIONJUNC_4709/38
chr1	52667398	52668759	FUSIONJUNC_4744/22
chr1	20980333	20981227	FUSIONJUNC_4760/12
chr1	169978084	170031975	FUSIONJUNC_4798/34
chr1	9710104	9710596	FUSIONJUNC_4809/9
chr1	183694970	183866073	FUSIONJUNC_4814/1
chr1	67702946	67703283	FUSIONJUNC_4820/1
chr1	26255170	26255865	FUSIONJUNC_4826/10
chr1	189307728	189389879	FUSIONJUNC_4849/1
chr1	63651668	63654466	FUSIONJUNC_4858/5
chr1	108782421	108794907	FUSIONJUNC_4864/14
chr1	23030468	23044486	FUSIONJUNC_4869/31
chr1	235437321	235438922	FUSIONJUNC_4875/9
chr1	155813633	155815900	FUSIONJUNC_4879/1
chr1	77711746	77715868	FUSIONJUNC_4890/61
chr1	45629575	45630606	FUSIONJUNC_4898/1
chr1	33013206	33014594	FUSIONJUNC_4906/8
chr1	234605898	234606240	FUSIONJUNC_4915/1
chr1	59321535	59378837	FUSIONJUNC_4919/84
chr1	156177297	156177618	FUSIONJUNC_4923/1
chr1	223804173	223806947	FUSIONJUNC_4943/51
chr1	182384311	182391786	FUSIONJUNC_4948/1
chr1	111147641	111161296	FUSIONJUNC_4949/36
chr1	235252729	235260752	FUSIONJUNC_4952/7
chr1	9743883	9744643	FUSIONJUNC_4961/4
chr1	220212886	220213979	FUSIONJUNC_4962/13
chr1	190226081	190281750	FUSIONJUNC_4986/4
chr1	41070594	41152741	FUSIONJUNC_4987/2
chr1	28987430	28997319	FUSIONJUNC_4988/8
chr1	113837589	113838620	FUSIONJUNC_4989/11
chr1	245858495	245915640	FUSIONJUNC_5023/12
chr1	25225001	25228235	FUSIONJUNC_5030/14
chr1	200614317	200615609	FUSIONJUNC_5035/43
chr1	36170970	36173478	FUSIONJUNC_5036/9
chr1	70228421	70237552	FUSIONJUNC_5054/6
chr1	64866989	64869442	FUSIONJUNC_5067/3
chr1	89266467	89267136	FUSIONJUNC_5074/2
chr1	44284834	44339322	FUSIONJUNC_5076/27
chr1	208605548	208605844	FUSIONJUNC_5087/2
chr1	42773545	42775522	FUSIONJUNC_5101/1
chr1	234425672	234430301	FUSIONJUNC_5103/3
chr1	62577261	62625401	FUSIONJUNC_5111/2
chr1	32326938	32327677	FUSIONJUNC_5112/15
chr1	32679952	32680199	FUSIONJUNC_5127/2
chr1	181002605	181005463	FUSIONJUNC_5134/4
chr1	44875617	44880008	FUSIONJUNC_5141/3
chr1	51421785	51448135	FUSIONJUNC_5150/25
chr1	8871212	64842202	FUSIONJUNC_5183/2
chr1	151658234	151668635	FUSIONJUNC_5190/15
chr1	228425679	228426563	FUSIONJUNC_5194/1
chr1	117624197	117624718	FUSIONJUNC_5199/1
chr1	176085775	176149074	FUSIONJUNC_5203/1
chr1	37824479	37825491	FUSIONJUNC_5226/1
chr1	90939051	90939534	FUSIONJUNC_5228/2
chr1	31906797	31907103	FUSIONJUNC_5233/2
chr1	3844906	3847613	FUSIONJUNC_5236/3
chr1	167421575	167422708	FUSIONJUNC_5246/1
chr1	161846448	161853323	FUSIONJUNC_5252/13
chr1	155921374	155921918	FUSIONJUNC_5276/37
chr1	93360529	93360779	FUSIONJUNC_5291/1
chr1	179996552	179997175	FUSIONJUNC_5344/10
chr1	52027274	52030548	FUSIONJUNC_5353/3
chr1	89653550	89653900	FUSIONJUNC_5391/1
chr1	28742402	28743986	FUSIONJUNC_5419/36
chr1	3628637	3628962	FUSIONJUNC_5448/2
chr1	220166065	220166586	FUSIONJUNC_5449/2
chr1	93324634	93325895	FUSIONJUNC_5457/49
chr1	185087551	185091739	FUSIONJUNC_5468/2
chr1	168231513	168239160	FUSIONJUNC_5476/11
chr1	154207485	154212574	FUSIONJUNC_5477/1
chr1	27445207	27445622	FUSIONJUNC_5480/1
chr1	28035543	28048426	FUSIONJUNC_5482/25
chr1	32633644	32634110	FUSIONJUNC_5497/8
chr1	52509595	52516054	FUSIONJUNC_5498/5
chr1	117911993	117918736	FUSIONJUNC_5504/48
chr1	21221746	21228041	FUSIONJUNC_5516/28
chr1	92836189	92837633	FUSIONJUNC_5526/20
chr1	15909320	15916279	FUSIONJUNC_5538/13
chr1	15534236	15546871	FUSIONJUNC_5540/4
chr1	44308309	44319744	FUSIONJUNC_5547/24
chr1	108992434	108992775	FUSIONJUNC_5581/1
chr1	77129266	108992775	FUSIONJUNC_5582/1
chr1	77129266	77129607	FUSIONJUNC_5583/1
chr1	97305316	97573905	FUSIONJUNC_5584/4
chr1	16395984	16396435	FUSIONJUNC_5589/1
chr1	151315572	151316509	FUSIONJUNC_5597/65
chr1	59660218	59667403	FUSIONJUNC_5603/1
chr1	48736238	48754193	FUSIONJUNC_5606/3
chr1	44247938	44339322	FUSIONJUNC_5618/9
chr1	27549091	27549245	FUSIONJUNC_5624/1
chr1	12299201	12311925	FUSIONJUNC_5634/4
chr1	17022607	17024074	FUSIONJUNC_5650/11
chr1	51370858	51373746	FUSIONJUNC_5659/2
chr1	246876036	246877302	FUSIONJUNC_5661/35
chr1	24827089	24841028	FUSIONJUNC_5688/1
chr1	244856552	244858252	FUSIONJUNC_5707/2
chr1	212044659	212047417	FUSIONJUNC_5712/23
chr1	203833790	203840374	FUSIONJUNC_5718/11
chr1	179089619	179989392	FUSIONJUNC_5720/1
chr1	44761915	44762658	FUSIONJUNC_5723/1
chr1	205711743	205713440	FUSIONJUNC_5725/1
chr1	206767715	206768476	FUSIONJUNC_5753/1
chr1	151298807	151316509	FUSIONJUNC_5767/2
chr1	145233054	145233328	FUSIONJUNC_5771/10
chr1	171523220	171527844	FUSIONJUNC_5783/54
chr1	151239954	151242567	FUSIONJUNC_5787/10
chr1	23050386	23059234	FUSIONJUNC_5805/4
chr1	204452928	204453730	FUSIONJUNC_5824/2
chr1	19138006	19139220	FUSIONJUNC_5826/1
chr1	36361220	36362656	FUSIONJUNC_5827/42
chr1	23967072	23967423	FUSIONJUNC_5866/1
chr1	224357693	224358000	FUSIONJUNC_5891/1
chr1	154212319	154213946	FUSIONJUNC_5903/3
chr1	2555289	2556213	FUSIONJUNC_5916/1
chr1	150575305	150575708	FUSIONJUNC_5922/1
chr1	233217898	233227371	FUSIONJUNC_5941/37
chr1	145994617	145996072	FUSIONJUNC_5963/1
chr1	77946529	77947547	FUSIONJUNC_5966/2
chr1	153761569	153765063	FUSIONJUNC_5971/25
chr1	160826692	160828239	FUSIONJUNC_5975/3
chr1	159012758	159013510	FUSIONJUNC_5984/2
chr1	197595207	197772932	FUSIONJUNC_5991/4
chr1	67412855	67415284	FUSIONJUNC_5996/2
chr1	45615012	45616393	FUSIONJUNC_6002/11
chr1	167694098	167697842	FUSIONJUNC_6018/10
chr1	93620782	93621304	FUSIONJUNC_6038/3
chr1	111715260	111715551	FUSIONJUNC_6078/2
chr1	77875137	77875519	FUSIONJUNC_6086/1
chr1	32172545	32172916	FUSIONJUNC_6092/2
chr1	8861298	8866379	FUSIONJUNC_6108/1
chr1	19193432	19197265	FUSIONJUNC_6131/6
chr1	185184242	185231708	FUSIONJUNC_6143/2
chr1	117402185	117442325	FUSIONJUNC_6145/126
chr1	35743140	35746992	FUSIONJUNC_6163/8
chr1	35014696	35030756	FUSIONJUNC_6189/2
chr1	170678239	170678499	FUSIONJUNC_6201/1
chr1	204112914	204114605	FUSIONJUNC_6208/14
chr1	23814189	23820593	FUSIONJUNC_6209/46
chr1	75787496	75791571	FUSIONJUNC_6228/2
chr1	32791161	32797843	FUSIONJUNC_6268/1
chr1	59339957	59346398	FUSIONJUNC_6276/51
chr1	156320838	156334918	FUSIONJUNC_6279/18
chr1	77717866	77725762	FUSIONJUNC_6306/38
chr1	211575244	211575684	FUSIONJUNC_6317/1
chr1	100007033	100017815	FUSIONJUNC_6340/3
chr1	632573	632641	FUSIONJUNC_6345/26
chr1	243695590	243843282	FUSIONJUNC_6353/18
chr1	226266212	226277932	FUSIONJUNC_6369/1
chr1	155925631	155927156	FUSIONJUNC_6375/9
chr1	212342187	212349242	FUSIONJUNC_6377/2
chr1	35388909	35390098	FUSIONJUNC_6387/17
chr1	143729428	200974556	FUSIONJUNC_6393/1
chr1	212804319	212812328	FUSIONJUNC_6394/3
chr1	187303465	187329060	FUSIONJUNC_6405/17
chr1	16740548	32060666	FUSIONJUNC_6409/5
chr1	16896012	32060666	FUSIONJUNC_6410/5
chr1	117460488	117493262	FUSIONJUNC_6417/4
chr1	75762904	75763373	FUSIONJUNC_6432/1
chr1	12001400	12002103	FUSIONJUNC_6439/83
chr1	100424221	100442996	FUSIONJUNC_6444/18
chr1	151024610	151027327	FUSIONJUNC_6456/34
chr1	179335505	179339545	FUSIONJUNC_6486/1
chr1	10320042	10376676	FUSIONJUNC_6487/2
chr1	61103768	61332586	FUSIONJUNC_6499/1
chr1	227193785	227254155	FUSIONJUNC_6541/3
chr1	197188291	197191899	FUSIONJUNC_6542/11
chr1	150751780	150757980	FUSIONJUNC_6564/1
chr1	230945388	230961303	FUSIONJUNC_6569/16
chr1	86715723	86719635	FUSIONJUNC_6576/29
chr1	40189054	40202614	FUSIONJUNC_6600/53
chr1	9575423	9578666	FUSIONJUNC_6610/1
chr1	222899780	222943332	FUSIONJUNC_6622/2
chr1	35381258	35390098	FUSIONJUNC_6631/29
chr1	154346300	154349468	FUSIONJUNC_6639/2
chr1	107683487	107705061	FUSIONJUNC_6644/13
chr1	32938396	32949774	FUSIONJUNC_6647/2
chr1	92736397	92745802	FUSIONJUNC_6655/5
chr1	3781150	3781601	FUSIONJUNC_6674/4
chr1	155926147	155926839	FUSIONJUNC_6711/1
chr1	161362504	161362915	FUSIONJUNC_6722/1
chr1	6806982	6825210	FUSIONJUNC_6726/91
chr1	243304713	243316894	FUSIONJUNC_6731/16
chr1	150492410	150496908	FUSIONJUNC_6779/65
chr1	155926675	155927156	FUSIONJUNC_6787/51
chr1	180093702	180094163	FUSIONJUNC_6836/1
chr1	235465635	235494828	FUSIONJUNC_6837/7
chr1	198253039	198279061	FUSIONJUNC_6840/1
chr1	113719837	113726574	FUSIONJUNC_6849/1
chr1	235341707	235342883	FUSIONJUNC_6859/26
chr1	32797246	32797843	FUSIONJUNC_6892/2
chr1	151088189	151118139	FUSIONJUNC_6893/9
chr1	147254869	147276257	FUSIONJUNC_6908/1
chr1	156730696	156731156	FUSIONJUNC_6914/2
chr1	206687374	206687728	FUSIONJUNC_6926/1
chr1	42806732	42807484	FUSIONJUNC_6928/1
chr1	232025081	232026554	FUSIONJUNC_6936/6
chr1	231537212	231542611	FUSIONJUNC_6942/39
chr1	150960562	150962158	FUSIONJUNC_7020/4
chr1	8894102	26475696	FUSIONJUNC_7028/2
chr1	108154982	108167847	FUSIONJUNC_7031/1
chr1	1316924	1317897	FUSIONJUNC_7035/1
chr1	19700767	19747260	FUSIONJUNC_7050/1
chr1	26884124	26886133	FUSIONJUNC_7054/6
chr1	226723446	226723921	FUSIONJUNC_7058/1
chr1	39287285	39287562	FUSIONJUNC_7075/7
chr1	155751766	155777820	FUSIONJUNC_7084/2
chr1	92847195	92961396	FUSIONJUNC_7085/1
chr1	236850343	236853088	FUSIONJUNC_7087/14
chr1	168002481	168004793	FUSIONJUNC_7099/14
chr1	32224033	32224475	FUSIONJUNC_7102/7
chr1	151178000	151184493	FUSIONJUNC_7104/11
chr1	156468985	156477137	FUSIONJUNC_7111/2
chr1	44777613	44778645	FUSIONJUNC_7117/15
chr1	92563641	92636336	FUSIONJUNC_7131/10
chr1	9266210	9266713	FUSIONJUNC_7146/1
chr1	5961793	5986232	FUSIONJUNC_7159/5
chr1	70296129	70315566	FUSIONJUNC_7188/14
chr1	225887114	225887397	FUSIONJUNC_7191/1
chr1	165668925	165680683	FUSIONJUNC_7215/1
chr1	159050725	159051068	FUSIONJUNC_7225/11
chr1	246860898	246867811	FUSIONJUNC_7252/6
chr1	21241728	21251240	FUSIONJUNC_7256/3
chr1	51772069	51772723	FUSIONJUNC_7260/11
chr1	77633114	77641655	FUSIONJUNC_7276/28
chr1	119045581	119076607	FUSIONJUNC_7284/3
chr1	189463359	189463643	FUSIONJUNC_7300/2
chr1	150440922	150444377	FUSIONJUNC_7310/14
chr1	189587087	189587311	FUSIONJUNC_7314/1
chr1	176081151	176136547	FUSIONJUNC_7323/25
chr1	225789796	225790197	FUSIONJUNC_7326/1
chr1	35413971	35415714	FUSIONJUNC_7333/30
chr1	49851395	49961503	FUSIONJUNC_7336/3
chr1	36039789	36043548	FUSIONJUNC_7347/6
chr1	159010002	159020529	FUSIONJUNC_7373/5
chr1	174637374	174702256	FUSIONJUNC_7379/12
chr1	30964673	30981405	FUSIONJUNC_7396/8
chr1	224386343	224388084	FUSIONJUNC_7399/18
chr1	94487541	94491247	FUSIONJUNC_7407/24
chr1	243293090	243426558	FUSIONJUNC_7419/19
chr1	182384373	182384498	FUSIONJUNC_7440/1
chr1	113698261	113706722	FUSIONJUNC_7442/1
chr1	88853085	88857238	FUSIONJUNC_7454/2
chr1	70292387	70300908	FUSIONJUNC_7455/6
chr1	35420231	35420532	FUSIONJUNC_7456/2
chr1	205754601	205754919	FUSIONJUNC_7469/3
chr1	202416786	202428929	FUSIONJUNC_7478/15
chr1	43697891	43704053	FUSIONJUNC_7482/1
chr1	155717005	155726019	FUSIONJUNC_7501/3
chr1	155661306	155773210	FUSIONJUNC_7519/21
chr1	51827795	51834170	FUSIONJUNC_7520/29
chr1	110375457	110381795	FUSIONJUNC_7541/1
chr1	58522826	58536741	FUSIONJUNC_7545/8
chr1	159032523	159052098	FUSIONJUNC_7547/2
chr1	12001400	12002506	FUSIONJUNC_7559/2
chr1	24453417	24456253	FUSIONJUNC_7563/1
chr1	114719578	114720717	FUSIONJUNC_7572/28
chr1	21260270	21272911	FUSIONJUNC_7580/2
chr1	955922	957273	FUSIONJUNC_7608/14
chr1	155357315	155357749	FUSIONJUNC_7618/9
chr1	155676547	155784089	FUSIONJUNC_7619/30
chr1	117402185	117405645	FUSIONJUNC_7624/195
chr1	26446315	26447660	FUSIONJUNC_7638/62
chr1	165890203	165896332	FUSIONJUNC_7646/7
chr1	96679336	96679566	FUSIONJUNC_7663/1
chr1	75787230	75787863	FUSIONJUNC_7664/2
chr1	32632207	32634792	FUSIONJUNC_7665/1
chr1	66946149	66959743	FUSIONJUNC_7733/6
chr1	47289434	47301748	FUSIONJUNC_7742/1
chr1	174272413	174305127	FUSIONJUNC_7750/31
chr1	41008793	41010254	FUSIONJUNC_7758/25
chr1	96751424	96785254	FUSIONJUNC_7762/5
chr1	185214506	185231708	FUSIONJUNC_7773/62
chr1	23962608	23962898	FUSIONJUNC_7778/1
chr1	155675009	155680456	FUSIONJUNC_7782/4
chr1	178883465	178886120	FUSIONJUNC_7783/6
chr1	226071595	226071878	FUSIONJUNC_7805/1
chr1	150265446	150265801	FUSIONJUNC_7815/1
chr1	176027571	176046324	FUSIONJUNC_7828/11
chr1	174272413	174278779	FUSIONJUNC_7836/22
chr1	55091420	55091525	FUSIONJUNC_7846/1
chr1	213240837	213241096	FUSIONJUNC_7848/1
chr1	161791407	161792327	FUSIONJUNC_7865/18
chr1	23750844	23752518	FUSIONJUNC_7867/8
chr1	228374313	228374752	FUSIONJUNC_7921/1
chr1	55107188	55107558	FUSIONJUNC_7936/2
chr1	15529087	15536814	FUSIONJUNC_7939/7
chr1	179990506	179997175	FUSIONJUNC_7954/3
chr1	15909320	15911301	FUSIONJUNC_7967/2
chr1	160325542	160335322	FUSIONJUNC_7997/4
chr1	180824752	180825344	FUSIONJUNC_7998/33
chr1	108148278	108161293	FUSIONJUNC_8012/12
chr1	235677090	235697272	FUSIONJUNC_8023/6
chr1	159876555	159877462	FUSIONJUNC_8027/1
chr1	223809563	223809866	FUSIONJUNC_8046/1
chr1	37582222	37587495	FUSIONJUNC_8064/13
chr1	77801330	77815231	FUSIONJUNC_8067/81
chr1	204558640	204570746	FUSIONJUNC_8070/11
chr1	211778917	211793190	FUSIONJUNC_8076/52
chr1	236835546	236853088	FUSIONJUNC_8085/7
chr1	12192466	12207072	FUSIONJUNC_8098/2
chr1	1815755	1839238	FUSIONJUNC_8102/34
chr1	150576041	150576461	FUSIONJUNC_8111/1
chr1	150577214	150578371	FUSIONJUNC_8125/4
chr1	93217737	93226449	FUSIONJUNC_8126/2
chr1	212863724	212885396	FUSIONJUNC_8171/31
chr1	243545509	243843282	FUSIONJUNC_8180/44
chr1	180031429	180044073	FUSIONJUNC_8186/6
chr1	229475637	229487613	FUSIONJUNC_8187/1
chr1	171566794	171571417	FUSIONJUNC_8188/1
chr1	95143890	95151419	FUSIONJUNC_8190/24
chr1	186390710	186391791	FUSIONJUNC_8201/16
chr1	3712492	3712733	FUSIONJUNC_8202/2
chr1	42459749	42460081	FUSIONJUNC_8213/1
chr1	58506059	58542515	FUSIONJUNC_8216/2
chr1	178776681	178785607	FUSIONJUNC_8223/12
chr1	179918677	179918975	FUSIONJUNC_8235/1
chr1	108650210	108657579	FUSIONJUNC_8240/12
chr1	51402434	51406108	FUSIONJUNC_8249/5
chr1	115662968	115663457	FUSIONJUNC_8257/1
chr1	26773345	26773898	FUSIONJUNC_8270/1
chr1	156317165	156317547	FUSIONJUNC_8307/10
chr1	35735594	35735948	FUSIONJUNC_8336/1
chr1	245858495	245871025	FUSIONJUNC_8340/1
chr1	202503537	202503717	FUSIONJUNC_8371/3
chr1	21244988	21247363	FUSIONJUNC_8376/8
chr1	145744222	145744590	FUSIONJUNC_8379/2
chr1	70173464	70189273	FUSIONJUNC_8384/8
chr1	12069002	12082400	FUSIONJUNC_8400/1
chr1	28605371	28622165	FUSIONJUNC_8407/5
chr1	92605306	92607727	FUSIONJUNC_8418/9
chr1	193075819	193077050	FUSIONJUNC_8446/6
chr1	39322607	39340953	FUSIONJUNC_8451/2
chr1	244854364	244855448	FUSIONJUNC_8464/1
chr1	43920403	43920928	FUSIONJUNC_8469/45
chr1	39334972	39335186	FUSIONJUNC_8477/1
chr1	53014889	53039046	FUSIONJUNC_8483/6
chr1	150965511	150965835	FUSIONJUNC_8497/1
chr1	44636029	44645488	FUSIONJUNC_8504/3
chr1	8769923	8771426	FUSIONJUNC_8507/3
chr1	108800219	108807549	FUSIONJUNC_8579/1
chr1	36341649	36341927	FUSIONJUNC_8620/1
chr1	23759543	23759978	FUSIONJUNC_8638/1
chr1	52493610	52509712	FUSIONJUNC_8659/46
chr1	154938265	154943228	FUSIONJUNC_8685/1
chr1	66963087	66976722	FUSIONJUNC_8690/7
chr1	179901301	179908673	FUSIONJUNC_8691/1
chr1	156199834	156200472	FUSIONJUNC_8696/7
chr1	24646666	24649029	FUSIONJUNC_8703/13
chr1	8862886	8867250	FUSIONJUNC_8710/2
chr1	39443507	39447524	FUSIONJUNC_8712/2
chr1	61761645	61762349	FUSIONJUNC_8716/1
chr1	155352705	155354630	FUSIONJUNC_8740/3
chr1	117456084	117466427	FUSIONJUNC_8747/6
chr1	150930653	150931010	FUSIONJUNC_8756/1
chr1	45640209	45642499	FUSIONJUNC_8763/77
chr1	219972068	219978719	FUSIONJUNC_8765/19
chr1	19243613	19245030	FUSIONJUNC_8770/1
chr1	35982620	35987026	FUSIONJUNC_8774/1
chr1	67411627	67412050	FUSIONJUNC_8801/2
chr1	32668971	32672901	FUSIONJUNC_8803/2
chr1	28683582	28697084	FUSIONJUNC_8813/16
chr1	214933491	214948636	FUSIONJUNC_8816/9
chr1	29148520	29149050	FUSIONJUNC_8831/1
chr1	32036909	32038619	FUSIONJUNC_8864/22
chr1	51394380	51447105	FUSIONJUNC_8867/2
chr1	93212100	93216746	FUSIONJUNC_8870/22
chr1	88760282	88771763	FUSIONJUNC_8876/1
chr1	30980061	30995220	FUSIONJUNC_8896/9
chr1	145839889	145841071	FUSIONJUNC_8921/87
chr1	61694696	61709437	FUSIONJUNC_8933/4
chr1	84179176	84214317	FUSIONJUNC_8955/37
chr1	15719733	15721388	FUSIONJUNC_8956/11
chr1	20747543	20749975	FUSIONJUNC_8963/3
chr1	150576768	150577260	FUSIONJUNC_8972/1
chr1	77819048	77819317	FUSIONJUNC_8976/2
chr1	32668224	32672901	FUSIONJUNC_8985/30
chr1	39853969	39862935	FUSIONJUNC_8996/2
chr1	180873802	180880297	FUSIONJUNC_8997/1
chr1	39804877	39809167	FUSIONJUNC_9010/1
chr1	245915529	246207459	FUSIONJUNC_9019/1
chr1	25340473	25343073	FUSIONJUNC_9021/4
chr1	35177988	35188090	FUSIONJUNC_9022/7
chr1	211783228	211787727	FUSIONJUNC_9026/2
chr1	150620889	150625808	FUSIONJUNC_9043/2
chr1	229464623	229465519	FUSIONJUNC_9053/1
chr1	179302676	179337896	FUSIONJUNC_9056/6
chr1	50854341	50934348	FUSIONJUNC_9065/2
chr1	183217015	183217119	FUSIONJUNC_9069/1
chr1	77967679	77968164	FUSIONJUNC_9072/1
chr1	180397515	180413471	FUSIONJUNC_9085/13
chr1	44881611	44897444	FUSIONJUNC_9100/6
chr1	5904616	5948251	FUSIONJUNC_9102/2
chr1	179347599	179350431	FUSIONJUNC_9104/7
chr1	47269634	47272241	FUSIONJUNC_9111/3
chr1	202150310	202152699	FUSIONJUNC_9112/6
chr1	5952699	5986327	FUSIONJUNC_9139/3
chr1	65049448	65051994	FUSIONJUNC_9140/1
chr1	154234590	154235291	FUSIONJUNC_9151/23
chr1	51440346	51448135	FUSIONJUNC_9155/20
chr1	50459012	50459564	FUSIONJUNC_9167/3
chr1	77701368	77713281	FUSIONJUNC_9175/14
chr1	214946198	214948636	FUSIONJUNC_9204/1
chr1	155813633	155814449	FUSIONJUNC_9231/8
chr1	180087577	180090796	FUSIONJUNC_9237/7
chr1	35470862	35479212	FUSIONJUNC_9240/42
chr1	34884977	34886285	FUSIONJUNC_9244/1
chr1	171781795	171781987	FUSIONJUNC_9276/1
chr1	20749722	20773610	FUSIONJUNC_9286/64
chr1	161066159	161066395	FUSIONJUNC_9289/2
chr1	77873000	77875111	FUSIONJUNC_9290/19
chr1	179986168	179997175	FUSIONJUNC_9306/11
chr1	193363220	193365774	FUSIONJUNC_9327/3
chr1	75728400	75740110	FUSIONJUNC_9328/2
chr1	84179176	84185182	FUSIONJUNC_9329/14
chr1	147179057	147179736	FUSIONJUNC_9345/2
chr1	204565209	204570746	FUSIONJUNC_9379/4
chr1	112581991	112584126	FUSIONJUNC_9384/5
chr1	205695588	205696152	FUSIONJUNC_9403/2
chr1	8361459	8423247	FUSIONJUNC_9412/4
chr1	111147641	111148053	FUSIONJUNC_9431/17
chr1	204423683	204423927	FUSIONJUNC_9441/1
chr1	243316754	243330692	FUSIONJUNC_9456/2
chr1	9654978	9658634	FUSIONJUNC_9468/1
chr1	27789561	27810289	FUSIONJUNC_9474/8
chr1	162566011	162566348	FUSIONJUNC_9503/3
chr1	9546456	9547168	FUSIONJUNC_9507/1
chr1	26776423	26778119	FUSIONJUNC_9509/3
chr1	160278889	160279213	FUSIONJUNC_9515/1
chr1	64582155	64602912	FUSIONJUNC_9549/13
chr1	155675009	155784089	FUSIONJUNC_9589/42
chr1	32779381	32781145	FUSIONJUNC_9612/19
chr1	233177801	233208689	FUSIONJUNC_9622/14
chr1	246327200	246338547	FUSIONJUNC_9631/1
chr1	202584578	202584849	FUSIONJUNC_9632/1
chr1	156743187	156743837	FUSIONJUNC_9650/1
chr1	85319393	85320386	FUSIONJUNC_9652/1
chr1	117918596	117920424	FUSIONJUNC_9679/10
chr1	173418449	173442048	FUSIONJUNC_9682/3
chr1	93894613	93901669	FUSIONJUNC_9687/25
chr1	156317165	156333643	FUSIONJUNC_9716/1
chr1	150230570	150231926	FUSIONJUNC_9723/54
chr1	241506002	241508785	FUSIONJUNC_9772/7
chr1	32631823	32634068	FUSIONJUNC_9788/1
chr1	26473612	26473771	FUSIONJUNC_9806/2
chr1	8361350	8364117	FUSIONJUNC_9822/4
chr1	32194940	32195580	FUSIONJUNC_9824/1
chr1	51834016	51840514	FUSIONJUNC_9833/4
chr1	62082800	62084648	FUSIONJUNC_9836/1
chr1	61694696	61696534	FUSIONJUNC_9854/5
chr1	155260329	155261734	FUSIONJUNC_9856/2
chr1	179990506	179992221	FUSIONJUNC_9858/1
chr1	17409109	17425626	FUSIONJUNC_9868/2
chr1	218336570	218336880	FUSIONJUNC_9869/2
chr1	84236169	84236554	FUSIONJUNC_9876/2
chr1	32797415	32797843	FUSIONJUNC_9887/2
chr1	100906851	100921841	FUSIONJUNC_9904/45
chr1	172555868	172557794	FUSIONJUNC_9933/32
chr1	45563733	45566167	FUSIONJUNC_9940/2
chr1	64777999	64781496	FUSIONJUNC_9945/1
chr1	94498601	94499614	FUSIONJUNC_9946/6
chr1	51461090	51481314	FUSIONJUNC_9949/8
chr1	55066521	55066824	FUSIONJUNC_9950/2
chr1	109411876	109415363	FUSIONJUNC_9972/2
chr1	149887300	149887559	FUSIONJUNC_9976/13
chr1	51748368	51772182	FUSIONJUNC_9977/3
chr1	77811321	77811671	FUSIONJUNC_10005/16
chr1	35935503	35935785	FUSIONJUNC_10008/5
chr1	245858494	245929936	FUSIONJUNC_10016/12
chr1	70274719	70315566	FUSIONJUNC_10029/3
chr1	3731820	3731904	FUSIONJUNC_10030/3
chr1	226265532	226266332	FUSIONJUNC_10031/10
chr1	36289395	36289645	FUSIONJUNC_10036/2
chr1	156748119	156748968	FUSIONJUNC_10039/1
chr1	213077695	213117410	FUSIONJUNC_10075/24
chr1	39047035	39047987	FUSIONJUNC_10078/2
chr1	235491999	235492090	FUSIONJUNC_10079/2
chr1	234433409	234446975	FUSIONJUNC_10093/1
chr1	12116710	12117109	FUSIONJUNC_10114/1
chr1	46055794	46080750	FUSIONJUNC_10120/27
chr1	77734346	77739417	FUSIONJUNC_10121/7
chr1	220189702	220213979	FUSIONJUNC_10125/1
chr1	70237424	70239520	FUSIONJUNC_10130/1
chr1	10419834	10419936	FUSIONJUNC_10137/3
chr1	39379202	39388658	FUSIONJUNC_10152/1
chr1	61170437	61171564	FUSIONJUNC_10168/2
chr1	47287550	47304996	FUSIONJUNC_10177/4
chr1	146189299	146211129	FUSIONJUNC_10179/10
chr1	146189299	148661868	FUSIONJUNC_10180/17
chr1	155370503	155370983	FUSIONJUNC_10193/30
chr1	35405022	35408159	FUSIONJUNC_10223/4
chr1	154468487	154469079	FUSIONJUNC_10258/1
chr1	101238877	101239206	FUSIONJUNC_10272/2
chr1	44777665	44778685	FUSIONJUNC_10279/1
chr1	173978487	173984619	FUSIONJUNC_10286/1
chr1	16514152	152033792	FUSIONJUNC_10289/1
chr1	16666815	152033792	FUSIONJUNC_10290/1
chr1	89407636	89421190	FUSIONJUNC_10291/2
chr1	88740987	88760376	FUSIONJUNC_10309/10
chr1	37864311	37868614	FUSIONJUNC_10312/13
chr1	212728467	212729084	FUSIONJUNC_10313/1
chr1	243645892	243843282	FUSIONJUNC_10315/8
chr1	170719725	170730348	FUSIONJUNC_10327/4
chr1	215169198	215172183	FUSIONJUNC_10336/18
chr1	88786103	88806017	FUSIONJUNC_10338/1
chr1	155717005	155727738	FUSIONJUNC_10364/1
chr1	1256991	1257310	FUSIONJUNC_10366/61
chr1	202531871	202532223	FUSIONJUNC_10369/1
chr1	30016187	235192035	FUSIONJUNC_10406/1
chr1	246167964	246168856	FUSIONJUNC_10409/1
chr1	243270091	243286397	FUSIONJUNC_10456/11
chr1	151638887	151668635	FUSIONJUNC_10465/17
chr1	75739979	75750546	FUSIONJUNC_10468/59
chr1	11920593	11920872	FUSIONJUNC_10473/2
chr1	21728569	21757783	FUSIONJUNC_10479/2
chr1	160818833	160818900	FUSIONJUNC_10490/1
chr1	172551511	172570730	FUSIONJUNC_10503/1
chr1	176149005	176176007	FUSIONJUNC_10504/25
chr1	214327621	214336940	FUSIONJUNC_10513/4
chr1	47295764	47301748	FUSIONJUNC_10518/16
chr1	167772274	167776166	FUSIONJUNC_10535/3
chr1	148038776	149841183	FUSIONJUNC_10541/4
chr1	204690503	206770979	FUSIONJUNC_10555/2
chr1	205086413	206770979	FUSIONJUNC_10556/2
chr1	205117986	206770979	FUSIONJUNC_10557/2
chr1	206767906	206770979	FUSIONJUNC_10558/2
chr1	45515652	45521857	FUSIONJUNC_10559/3
chr1	31919262	31919543	FUSIONJUNC_10567/2
chr1	236859832	236863554	FUSIONJUNC_10576/11
chr1	235454155	235484515	FUSIONJUNC_10580/2
chr1	32192310	32193300	FUSIONJUNC_10590/14
chr1	219193081	219218712	FUSIONJUNC_10605/46
chr1	30931563	30931907	FUSIONJUNC_10635/2
chr1	1822638	1822974	FUSIONJUNC_10657/1
chr1	31346639	31348974	FUSIONJUNC_10671/12
chr1	97679094	97699547	FUSIONJUNC_10677/16
chr1	193203794	193236356	FUSIONJUNC_10682/2
chr1	29195940	29220921	FUSIONJUNC_10727/1
chr1	203720548	203722689	FUSIONJUNC_10765/11
chr1	16514152	229555037	FUSIONJUNC_10769/1
chr1	16666815	229555037	FUSIONJUNC_10770/1
chr1	143768372	143768913	FUSIONJUNC_10775/1
chr1	143768372	149677570	FUSIONJUNC_10776/1
chr1	70441081	70441306	FUSIONJUNC_10802/1
chr1	27894316	27907015	FUSIONJUNC_10806/1
chr1	70415686	70416037	FUSIONJUNC_10814/1
chr1	165741118	165741202	FUSIONJUNC_10846/1
chr1	63588973	63589374	FUSIONJUNC_10855/1
chr1	77858937	77866391	FUSIONJUNC_10858/9
chr1	20840855	20855071	FUSIONJUNC_10878/3
chr1	155408141	155439068	FUSIONJUNC_10893/2
chr1	243304712	243344331	FUSIONJUNC_10928/24
chr1	41028156	41034048	FUSIONJUNC_10958/3
chr1	212329134	212333598	FUSIONJUNC_10964/15
chr1	198232552	198264235	FUSIONJUNC_10979/16
chr1	44284157	44284638	FUSIONJUNC_10980/2
chr1	23516334	23524488	FUSIONJUNC_10988/2
chr1	32631826	32634792	FUSIONJUNC_11003/36
chr1	207768392	207768802	FUSIONJUNC_11016/1
chr1	182872336	182880608	FUSIONJUNC_11026/3
chr1	112917177	112929352	FUSIONJUNC_11027/1
chr1	211391615	211396831	FUSIONJUNC_11031/2
chr1	246840764	246849662	FUSIONJUNC_11042/3
chr1	39804877	39808198	FUSIONJUNC_11044/5
chr1	202147828	202154328	FUSIONJUNC_11051/3
chr1	185184242	185190642	FUSIONJUNC_11052/1
chr1	147286297	147287733	FUSIONJUNC_11054/63
chr1	247071685	247073240	FUSIONJUNC_11075/1
chr1	108331170	108338690	FUSIONJUNC_11097/4
chr1	21050865	21111383	FUSIONJUNC_11099/47
chr1	1786542	1786820	FUSIONJUNC_11125/1
chr1	92387627	92387998	FUSIONJUNC_11127/1
chr1	92563641	92607727	FUSIONJUNC_11138/8
chr1	8861128	8878677	FUSIONJUNC_11170/1
chr1	62803718	62841547	FUSIONJUNC_11171/6
chr1	245602576	245611976	FUSIONJUNC_11173/1
chr1	45342473	45343634	FUSIONJUNC_11176/1
chr1	5927648	5986327	FUSIONJUNC_11185/1
chr1	24922305	24924113	FUSIONJUNC_11188/4
chr1	50535368	50596216	FUSIONJUNC_11196/14
chr1	211350470	211350553	FUSIONJUNC_11197/2
chr1	219609812	219611204	FUSIONJUNC_11200/3
chr1	151262160	151264028	FUSIONJUNC_11252/23
chr1	171541230	171558226	FUSIONJUNC_11301/1
chr1	39370029	39372596	FUSIONJUNC_11304/22
chr1	160350185	160357122	FUSIONJUNC_11328/2
chr1	35385441	35393739	FUSIONJUNC_11335/1
chr1	92088697	92129776	FUSIONJUNC_11376/5
chr1	209079673	209080170	FUSIONJUNC_11414/1
chr1	197642710	197652315	FUSIONJUNC_11422/5
chr1	24539799	24540352	FUSIONJUNC_11430/2
chr1	40406735	40409835	FUSIONJUNC_11431/30
chr1	202562777	202580906	FUSIONJUNC_11438/1
chr1	90939890	90940116	FUSIONJUNC_11453/1
chr1	233198938	233208689	FUSIONJUNC_11468/16
chr1	145663328	145665651	FUSIONJUNC_11478/32
chr1	145663328	147988521	FUSIONJUNC_11479/32
chr1	147986198	147988521	FUSIONJUNC_11480/32
chr1	26441183	26441646	FUSIONJUNC_11485/2
chr1	47287550	47295848	FUSIONJUNC_11487/5
chr1	168231513	168242987	FUSIONJUNC_11489/3
chr1	193248436	193248904	FUSIONJUNC_11492/2
chr1	99861502	99877828	FUSIONJUNC_11496/1
chr1	58687861	58688105	FUSIONJUNC_11499/1
chr1	15534236	15536814	FUSIONJUNC_11506/41
chr1	12104378	12110204	FUSIONJUNC_11525/1
chr1	100068472	100080659	FUSIONJUNC_11529/1
chr1	230663140	230671640	FUSIONJUNC_11530/20
chr1	174219124	174371072	FUSIONJUNC_11551/1
chr1	47287550	47301748	FUSIONJUNC_11556/5
chr1	153665219	153668557	FUSIONJUNC_11559/20
chr1	27410237	27412571	FUSIONJUNC_11571/3
chr1	24531217	24533254	FUSIONJUNC_11575/13
chr1	15638306	15649823	FUSIONJUNC_11599/4
chr1	27306919	27307190	FUSIONJUNC_11602/2
chr1	40486594	186310657	FUSIONJUNC_11607/2
chr1	173885635	173886822	FUSIONJUNC_11611/1
chr1	154349644	154349859	FUSIONJUNC_11620/1
chr1	151427822	151442205	FUSIONJUNC_11627/4
chr1	41113282	41152741	FUSIONJUNC_11632/2
chr1	162773567	162775839	FUSIONJUNC_11639/3
chr1	90980477	90980908	FUSIONJUNC_11642/2
chr1	244855964	244856827	FUSIONJUNC_11650/3
chr1	188289878	188291147	FUSIONJUNC_11657/1
chr1	54205017	54212658	FUSIONJUNC_11663/3
chr1	235766078	235770297	FUSIONJUNC_11672/7
chr1	180020205	180022850	FUSIONJUNC_11673/1
chr1	25705218	25707341	FUSIONJUNC_11674/2
chr1	180984676	181005463	FUSIONJUNC_11680/47
chr1	204472953	204474015	FUSIONJUNC_11685/1
chr1	2135261	2156092	FUSIONJUNC_11691/2
chr1	11674702	11677588	FUSIONJUNC_11693/1
chr1	71064581	71064894	FUSIONJUNC_11699/1
chr1	156293013	156293440	FUSIONJUNC_11700/1
chr1	203828298	203838064	FUSIONJUNC_11729/8
chr1	36244990	36260542	FUSIONJUNC_11754/2
chr1	156272319	156274686	FUSIONJUNC_11763/6
chr1	32324478	32327677	FUSIONJUNC_11787/4
chr1	25900605	25900972	FUSIONJUNC_11793/1
chr1	51394380	51421858	FUSIONJUNC_11799/15
chr1	214338078	214338768	FUSIONJUNC_11804/2
chr1	93153311	93153741	FUSIONJUNC_11805/1
chr1	52856997	52864157	FUSIONJUNC_11816/10
chr1	207757013	207767195	FUSIONJUNC_11823/3
chr1	155947009	155947552	FUSIONJUNC_11827/1
chr1	155725381	155726019	FUSIONJUNC_11831/12
chr1	114424624	114425557	FUSIONJUNC_11834/2
chr1	44241914	44339322	FUSIONJUNC_11847/3
chr1	16396610	16396737	FUSIONJUNC_11856/1
chr1	62439798	62442299	FUSIONJUNC_11859/2
chr1	12176236	12176389	FUSIONJUNC_11862/1
chr1	243545509	243695716	FUSIONJUNC_11875/12
chr1	13782572	13786818	FUSIONJUNC_11886/1
chr1	246435944	246441299	FUSIONJUNC_11894/5
chr1	69716141	69760393	FUSIONJUNC_11907/1
chr1	211663322	211669228	FUSIONJUNC_11922/1
chr1	155776394	155777820	FUSIONJUNC_11925/2
chr1	58681784	58685251	FUSIONJUNC_11926/13
chr1	35913841	35918423	FUSIONJUNC_11931/1
chr1	51669433	51674185	FUSIONJUNC_11932/2
chr1	77729859	77736158	FUSIONJUNC_11935/6
chr1	150576706	150576941	FUSIONJUNC_11943/1
chr1	19356634	19357563	FUSIONJUNC_11952/8
chr1	32094783	32100562	FUSIONJUNC_11958/5
chr1	10399646	10419853	FUSIONJUNC_11969/3
chr1	246540937	246557534	FUSIONJUNC_12005/1
chr1	5904616	5986327	FUSIONJUNC_12012/8
chr1	197539963	197553112	FUSIONJUNC_12018/10
chr1	19243613	19244015	FUSIONJUNC_12023/1
chr1	197539963	197595333	FUSIONJUNC_12027/3
chr1	19755633	19787117	FUSIONJUNC_12034/3
chr1	229484053	229487613	FUSIONJUNC_12037/1
chr1	161048676	161048801	FUSIONJUNC_12046/5
chr1	179118586	179121867	FUSIONJUNC_12056/7
chr1	108913863	108914269	FUSIONJUNC_12064/1
chr1	155751766	155760641	FUSIONJUNC_12068/1
chr1	243683196	243843282	FUSIONJUNC_12101/22
chr1	206770967	206772463	FUSIONJUNC_12116/1
chr1	113968474	113970035	FUSIONJUNC_12117/1
chr1	109278962	109279495	FUSIONJUNC_12122/2
chr1	47293455	47300150	FUSIONJUNC_12131/1
chr1	235437321	235442911	FUSIONJUNC_12144/21
chr1	88859881	88860286	FUSIONJUNC_12156/6
chr1	114730584	114733853	FUSIONJUNC_12165/1
chr1	200637703	200666751	FUSIONJUNC_12166/1
chr1	155921374	155925843	FUSIONJUNC_12168/12
chr1	45628326	45634124	FUSIONJUNC_12182/1
chr1	181247145	181312358	FUSIONJUNC_12192/1
chr1	36008689	36009594	FUSIONJUNC_12199/5
chr1	155754374	155760641	FUSIONJUNC_12209/6
chr1	160290553	160291436	FUSIONJUNC_12241/1
chr1	243563719	243664883	FUSIONJUNC_12249/4
chr1	157680701	157690533	FUSIONJUNC_12258/3
chr1	12318071	12323780	FUSIONJUNC_12274/4
chr1	179341027	179348942	FUSIONJUNC_12280/1
chr1	33280123	33280457	FUSIONJUNC_12289/8
chr1	160040501	160042532	FUSIONJUNC_12292/2
chr1	243613670	243843282	FUSIONJUNC_12307/43
chr1	162766000	162770512	FUSIONJUNC_12316/3
chr1	228098249	228099016	FUSIONJUNC_12339/2
chr1	28690103	28702569	FUSIONJUNC_12345/1
chr1	146227883	148678824	FUSIONJUNC_12353/5
chr1	146227883	146228071	FUSIONJUNC_12354/5
chr1	148678636	148678824	FUSIONJUNC_12355/5
chr1	54040755	54047372	FUSIONJUNC_12358/31
chr1	243304712	243378863	FUSIONJUNC_12359/8
chr1	44777614	44778678	FUSIONJUNC_12377/2
chr1	26436631	26436956	FUSIONJUNC_12397/2
chr1	225401663	225401998	FUSIONJUNC_12407/2
chr1	243512323	243573048	FUSIONJUNC_12423/4
chr1	204525513	204542934	FUSIONJUNC_12432/1
chr1	157524278	157544912	FUSIONJUNC_12446/2
chr1	245831577	245863886	FUSIONJUNC_12462/2
chr1	22078428	22091674	FUSIONJUNC_12466/5
chr1	77873003	77875111	FUSIONJUNC_12469/15
chr1	5952699	5969259	FUSIONJUNC_12472/1
chr1	180062219	180065272	FUSIONJUNC_12478/6
chr1	13843031	13893756	FUSIONJUNC_12487/1
chr1	113837589	113852104	FUSIONJUNC_12490/4
chr1	51394380	51409696	FUSIONJUNC_12524/6
chr1	28603418	28622079	FUSIONJUNC_12536/1
chr1	63478763	63508570	FUSIONJUNC_12537/25
chr1	241853357	241879343	FUSIONJUNC_12539/1
chr1	172555868	172570730	FUSIONJUNC_12544/7
chr1	19183810	19187540	FUSIONJUNC_12552/2
chr1	95143890	95173889	FUSIONJUNC_12561/4
chr1	222665585	222665835	FUSIONJUNC_12576/3
chr1	197652234	197715074	FUSIONJUNC_12589/16
chr1	32030297	32033334	FUSIONJUNC_12607/35
chr1	203828298	203831771	FUSIONJUNC_12613/5
chr1	114421435	114433733	FUSIONJUNC_12619/3
chr1	154957946	154958565	FUSIONJUNC_12642/1
chr1	153937816	153940468	FUSIONJUNC_12646/3
chr1	9144054	9144718	FUSIONJUNC_12649/2
chr1	157123347	157123791	FUSIONJUNC_12657/4
chr1	239787121	239827378	FUSIONJUNC_12659/1
chr1	156317470	156333607	FUSIONJUNC_12663/2
chr1	62441487	62443319	FUSIONJUNC_12668/9
chr1	185301574	185302183	FUSIONJUNC_12671/1
chr1	17766715	17766802	FUSIONJUNC_12687/2
chr1	182803697	182825820	FUSIONJUNC_12701/1
chr1	231800107	231818517	FUSIONJUNC_12706/3
chr1	66891153	66905375	FUSIONJUNC_12742/91
chr1	35541884	35545648	FUSIONJUNC_12745/1
chr1	89011020	89098565	FUSIONJUNC_12775/2
chr1	89056132	89098565	FUSIONJUNC_12776/2
chr1	189745512	189791763	FUSIONJUNC_12787/1
chr1	113423077	113622994	FUSIONJUNC_12801/1
chr1	179986168	180006567	FUSIONJUNC_12817/20
chr1	220102128	220102777	FUSIONJUNC_12838/16
chr1	209762514	209773019	FUSIONJUNC_12846/1
chr1	223132474	223134864	FUSIONJUNC_12874/2
chr1	174699524	174752354	FUSIONJUNC_12896/4
chr1	206768048	206768338	FUSIONJUNC_12901/2
chr1	26268482	26272071	FUSIONJUNC_12917/1
chr1	108807489	108809137	FUSIONJUNC_12923/5
chr1	235109580	235109961	FUSIONJUNC_12925/1
chr1	155395458	155439068	FUSIONJUNC_12947/7
chr1	224295742	224296360	FUSIONJUNC_12951/1
chr1	40413015	40417096	FUSIONJUNC_12954/7
chr1	117626075	117626380	FUSIONJUNC_12957/1
chr1	112670544	112671514	FUSIONJUNC_12964/1
chr1	50567076	50606942	FUSIONJUNC_12966/2
chr1	212345789	212348497	FUSIONJUNC_12967/2
chr1	160739336	160749865	FUSIONJUNC_12976/1
chr1	15630324	15651895	FUSIONJUNC_12980/9
chr1	75745805	75750546	FUSIONJUNC_13015/43
chr1	5947103	5986327	FUSIONJUNC_13025/8
chr1	11073933	11076948	FUSIONJUNC_13052/11
chr1	224404429	224411565	FUSIONJUNC_13067/1
chr1	40267785	40286029	FUSIONJUNC_13099/3
chr1	150220113	150220667	FUSIONJUNC_13113/1
chr1	89584438	89584729	FUSIONJUNC_13119/2
chr1	169954010	169961235	FUSIONJUNC_13132/6
chr1	198220998	198253180	FUSIONJUNC_13144/4
chr1	204404040	204404831	FUSIONJUNC_13145/1
chr1	46580529	46594280	FUSIONJUNC_13162/3
chr1	42265114	42311110	FUSIONJUNC_13163/15
chr1	179072205	179072442	FUSIONJUNC_13170/1
chr1	28512225	225412098	FUSIONJUNC_13187/2
chr1	206768331	206768597	FUSIONJUNC_13189/1
chr1	147270931	147285487	FUSIONJUNC_13190/1
chr1	154931955	154932857	FUSIONJUNC_13193/2
chr1	233177801	233218184	FUSIONJUNC_13202/5
chr1	220253609	220253918	FUSIONJUNC_13215/1
chr1	155773065	155777820	FUSIONJUNC_13234/3
chr1	44874677	44897444	FUSIONJUNC_13236/2
chr1	17422202	17425684	FUSIONJUNC_13250/6
chr1	160998327	160999729	FUSIONJUNC_13268/4
chr1	149887319	149887557	FUSIONJUNC_13281/48
chr1	160317353	160332557	FUSIONJUNC_13283/8
chr1	236824118	236838599	FUSIONJUNC_13289/1
chr1	93217737	93232593	FUSIONJUNC_13290/1
chr1	156319415	156320133	FUSIONJUNC_13299/6
chr1	45334390	45334967	FUSIONJUNC_13309/2
chr1	223770497	223775262	FUSIONJUNC_13329/1
chr1	21264636	21265324	FUSIONJUNC_13359/4
chr1	65913244	65937700	FUSIONJUNC_13361/7
chr1	85775673	85786461	FUSIONJUNC_13362/3
chr1	178737107	178785607	FUSIONJUNC_13385/1
chr1	155015209	155015335	FUSIONJUNC_13401/1
chr1	183526722	183533276	FUSIONJUNC_13408/2
chr1	89786699	89843782	FUSIONJUNC_13417/1
chr1	198694017	198703372	FUSIONJUNC_13421/1
chr1	13781295	13781546	FUSIONJUNC_13426/1
chr1	100494817	100499262	FUSIONJUNC_13428/19
chr1	44757555	44758140	FUSIONJUNC_13430/32
chr1	110655405	110671576	FUSIONJUNC_13440/1
chr1	148038774	149812100	FUSIONJUNC_13453/3
chr1	143729428	149812100	FUSIONJUNC_13454/3
chr1	167765582	167773368	FUSIONJUNC_13487/15
chr1	155668626	155773210	FUSIONJUNC_13494/8
chr1	94447315	94448177	FUSIONJUNC_13517/2
chr1	81990398	81991175	FUSIONJUNC_13536/1
chr1	93154655	93160226	FUSIONJUNC_13557/3
chr1	156160442	156163094	FUSIONJUNC_13575/1
chr1	150332683	150335241	FUSIONJUNC_13576/4
chr1	172585027	172589671	FUSIONJUNC_13602/1
chr1	226381111	226385569	FUSIONJUNC_13613/1
chr1	150492410	150497747	FUSIONJUNC_13621/16
chr1	35973374	35982712	FUSIONJUNC_13628/3
chr1	148427816	149666126	FUSIONJUNC_13639/2
chr1	39428265	39433108	FUSIONJUNC_13640/2
chr1	182383862	182384370	FUSIONJUNC_13651/1
chr1	154227281	154228725	FUSIONJUNC_13661/1
chr1	67411208	67411484	FUSIONJUNC_13686/1
chr1	202001375	202003461	FUSIONJUNC_13689/15
chr1	77701368	77715868	FUSIONJUNC_13708/6
chr1	9931890	9935627	FUSIONJUNC_13746/47
chr1	219193081	219241308	FUSIONJUNC_13756/42
chr1	15937162	15938006	FUSIONJUNC_13761/3
chr1	39461882	39468732	FUSIONJUNC_13769/2
chr1	246327200	246335474	FUSIONJUNC_13784/12
chr1	21747066	21748271	FUSIONJUNC_13786/3
chr1	52885832	52892975	FUSIONJUNC_13788/31
chr1	154929720	154929855	FUSIONJUNC_13818/1
chr1	44777752	44778674	FUSIONJUNC_13822/2
chr1	99993536	99999415	FUSIONJUNC_13828/10
chr1	149959683	149964349	FUSIONJUNC_13836/6
chr1	200915028	200915711	FUSIONJUNC_13838/1
chr1	211309905	211310390	FUSIONJUNC_13840/2
chr1	31267870	31292006	FUSIONJUNC_13845/11
chr1	203853584	203853944	FUSIONJUNC_13856/1
chr1	13730999	13749487	FUSIONJUNC_13872/19
chr1	22078428	22091501	FUSIONJUNC_13884/16
chr1	153748688	153757763	FUSIONJUNC_13894/2
chr1	22639966	22640422	FUSIONJUNC_13895/2
chr1	62114052	62123058	FUSIONJUNC_13926/2
chr1	235830225	235855616	FUSIONJUNC_13958/1
chr1	174767999	174768367	FUSIONJUNC_13961/1
chr1	223759269	223772239	FUSIONJUNC_13983/4
chr1	3816279	3823562	FUSIONJUNC_14000/4
chr1	51272562	51272831	FUSIONJUNC_14002/2
chr1	228141958	228142370	FUSIONJUNC_14013/5
chr1	235231719	235232215	FUSIONJUNC_14019/1
chr1	147259836	147267518	FUSIONJUNC_14023/1
chr1	202440705	202449171	FUSIONJUNC_14030/7
chr1	45613203	45615144	FUSIONJUNC_14031/2
chr1	168183901	168191500	FUSIONJUNC_14051/15
chr1	202428854	202434768	FUSIONJUNC_14054/10
chr1	92677157	92704744	FUSIONJUNC_14059/2
chr1	240570892	240577221	FUSIONJUNC_14061/2
chr1	225852663	225855940	FUSIONJUNC_14074/5
chr1	5961793	5986327	FUSIONJUNC_14080/29
chr1	198220998	198297240	FUSIONJUNC_14089/1
chr1	62510576	62513898	FUSIONJUNC_14091/1
chr1	179120189	179121867	FUSIONJUNC_14122/31
chr1	150814076	150818030	FUSIONJUNC_14129/2
chr1	40514514	40515918	FUSIONJUNC_14142/9
chr1	12276772	12277139	FUSIONJUNC_14148/3
chr1	97567031	97567748	FUSIONJUNC_14159/1
chr1	213117316	213129889	FUSIONJUNC_14160/33
chr1	42702045	42702354	FUSIONJUNC_14165/1
chr1	111760473	111760848	FUSIONJUNC_14177/4
chr1	94229094	94229710	FUSIONJUNC_14183/1
chr1	632574	632643	FUSIONJUNC_14208/39
chr1	22092202	22092535	FUSIONJUNC_14236/1
chr1	39562322	39563922	FUSIONJUNC_14262/1
chr1	227023262	227029250	FUSIONJUNC_14269/1
chr1	19101933	19102355	FUSIONJUNC_14276/1
chr1	16391374	16395578	FUSIONJUNC_14279/2
chr1	6667708	6681037	FUSIONJUNC_14286/16
chr1	40377226	40378796	FUSIONJUNC_14290/1
chr1	150577416	150578977	FUSIONJUNC_14293/1
chr1	11947975	11950520	FUSIONJUNC_14296/4
chr1	26114291	26114593	FUSIONJUNC_14321/1
chr1	35745450	35746992	FUSIONJUNC_14334/20
chr1	45514512	45515798	FUSIONJUNC_14340/2
chr1	41048689	41075451	FUSIONJUNC_14343/4
chr1	16294782	16316571	FUSIONJUNC_14364/5
chr1	184719442	184723856	FUSIONJUNC_14367/2
chr1	92333390	92358043	FUSIONJUNC_14370/14
chr1	41113282	41143112	FUSIONJUNC_14373/24
chr1	46132046	46132392	FUSIONJUNC_14379/2
chr1	156270824	156271843	FUSIONJUNC_14390/1
chr1	112917177	112918044	FUSIONJUNC_14391/4
chr1	228288199	228356208	FUSIONJUNC_14408/2
chr1	161158566	161158804	FUSIONJUNC_14413/1
chr1	64771088	64771688	FUSIONJUNC_14423/1
chr1	158962942	158964121	FUSIONJUNC_14458/1
chr1	26257596	26259802	FUSIONJUNC_14486/68
chr1	110899268	110899808	FUSIONJUNC_14490/1
chr1	112591524	112611003	FUSIONJUNC_14493/4
chr1	61683441	61723782	FUSIONJUNC_14499/3
chr1	174272413	174394145	FUSIONJUNC_14508/4
chr1	163347884	163355442	FUSIONJUNC_14519/2
chr1	19480856	19481940	FUSIONJUNC_14522/1
chr1	150927703	150941428	FUSIONJUNC_14524/12
chr1	11989164	11997421	FUSIONJUNC_14530/1
chr1	10261904	10272306	FUSIONJUNC_14532/9
chr1	47280240	47282459	FUSIONJUNC_14546/36
chr1	25900825	25901543	FUSIONJUNC_14552/1
chr1	220114313	220125339	FUSIONJUNC_14553/2
chr1	32187953	32190249	FUSIONJUNC_14555/16
chr1	44937256	44941665	FUSIONJUNC_14559/1
chr1	155408141	155415923	FUSIONJUNC_14560/8
chr1	9983204	67187916	FUSIONJUNC_14567/2
chr1	41186120	41194399	FUSIONJUNC_14582/30
chr1	88936098	88955225	FUSIONJUNC_14591/2
chr1	37574342	37576556	FUSIONJUNC_14601/7
chr1	51810280	51834170	FUSIONJUNC_14611/7
chr1	155265859	155266895	FUSIONJUNC_14625/15
chr1	244839343	244840703	FUSIONJUNC_14628/2
chr1	12130138	12132612	FUSIONJUNC_14633/1
chr1	217429255	217429602	FUSIONJUNC_14656/4
chr1	32226237	32231196	FUSIONJUNC_14670/1
chr1	97679094	97700302	FUSIONJUNC_14687/6
chr1	192158611	192159305	FUSIONJUNC_14691/2
chr1	180873877	180884071	FUSIONJUNC_14693/2
chr1	160354210	160355923	FUSIONJUNC_14725/1
chr1	162527119	162527462	FUSIONJUNC_14738/1
chr1	145994043	145994647	FUSIONJUNC_14746/1
chr1	174219124	174250632	FUSIONJUNC_14750/1
chr1	64860124	64864838	FUSIONJUNC_14751/1
chr1	11121245	11122126	FUSIONJUNC_14752/16
chr1	229444913	229463676	FUSIONJUNC_14761/1
chr1	212016885	212021212	FUSIONJUNC_14767/5
chr1	77783237	77807101	FUSIONJUNC_14770/2
chr1	149860805	160310159	FUSIONJUNC_14774/1
chr1	222827427	222872432	FUSIONJUNC_14775/1
chr1	197553021	197772932	FUSIONJUNC_14787/7
chr1	93877219	93877631	FUSIONJUNC_14793/1
chr1	1562519	1563275	FUSIONJUNC_14796/1
chr1	17232	188275	FUSIONJUNC_14805/2
chr1	58685152	58690249	FUSIONJUNC_14807/7
chr1	193028084	193029657	FUSIONJUNC_14826/11
chr1	90918059	90937852	FUSIONJUNC_14827/1
chr1	234406885	234407202	FUSIONJUNC_14832/1
chr1	162512518	162522501	FUSIONJUNC_14840/2
chr1	54721162	54731700	FUSIONJUNC_14845/3
chr1	32806481	32811057	FUSIONJUNC_14848/3
chr1	204390499	204392298	FUSIONJUNC_14855/3
chr1	183537800	183538504	FUSIONJUNC_14877/1
chr1	41113282	41161432	FUSIONJUNC_14879/4
chr1	20990546	21002808	FUSIONJUNC_14883/3
chr1	90940257	90940810	FUSIONJUNC_14885/5
chr1	156009303	156011860	FUSIONJUNC_14895/1
chr1	8541213	8557523	FUSIONJUNC_14903/13
chr1	51363865	51366029	FUSIONJUNC_14906/16
chr1	145974824	145975436	FUSIONJUNC_14922/6
chr1	88740987	88771879	FUSIONJUNC_14964/4
chr1	99747375	149860917	FUSIONJUNC_14974/1
chr1	179076065	179076316	FUSIONJUNC_14975/3
chr1	230262572	230265367	FUSIONJUNC_15003/1
chr1	9972017	9975775	FUSIONJUNC_15013/4
chr1	226152439	226154806	FUSIONJUNC_15034/1
chr1	211800231	211800946	FUSIONJUNC_15041/1
chr1	246726891	246740301	FUSIONJUNC_15057/9
chr1	154251040	154251653	FUSIONJUNC_15061/37
chr1	243293090	243330692	FUSIONJUNC_15071/6
chr1	168231513	168243069	FUSIONJUNC_15073/14
chr1	246867660	246894748	FUSIONJUNC_15075/4
chr1	75739979	75749559	FUSIONJUNC_15086/11
chr1	89182382	89183056	FUSIONJUNC_15090/1
chr1	50655441	50744775	FUSIONJUNC_15112/4
chr1	171579827	171587221	FUSIONJUNC_15122/1
chr1	203770827	203772147	FUSIONJUNC_15130/48
chr1	119915135	119915419	FUSIONJUNC_15150/2
chr1	47372993	47375276	FUSIONJUNC_15166/2
chr1	45600384	45613248	FUSIONJUNC_15170/4
chr1	151341056	151341817	FUSIONJUNC_15181/3
chr1	64834072	64834598	FUSIONJUNC_15193/2
chr1	160289309	160290024	FUSIONJUNC_15197/2
chr1	213996468	214011715	FUSIONJUNC_15211/8
chr1	168236711	168242987	FUSIONJUNC_15222/1
chr1	39350784	39359264	FUSIONJUNC_15225/9
chr1	174275832	174305127	FUSIONJUNC_15241/15
chr1	39335623	39335890	FUSIONJUNC_15244/1
chr1	241885331	241889632	FUSIONJUNC_15245/2
chr1	113590483	113594560	FUSIONJUNC_15254/1
chr1	62816574	62834852	FUSIONJUNC_15271/1
chr1	26942656	26943065	FUSIONJUNC_15284/5
chr1	149851199	149851592	FUSIONJUNC_15290/1
chr1	225412453	225415332	FUSIONJUNC_15292/7
chr1	198731616	198735252	FUSIONJUNC_15294/5
chr1	145994022	145996133	FUSIONJUNC_15300/2
chr1	52509595	52526373	FUSIONJUNC_15318/5
chr1	243316754	243344331	FUSIONJUNC_15319/8
chr1	5890867	5986232	FUSIONJUNC_15320/1
chr1	223792318	223793996	FUSIONJUNC_15326/1
chr1	178883465	178897756	FUSIONJUNC_15327/1
chr1	233054267	233095863	FUSIONJUNC_15343/3
chr1	147966553	147988521	FUSIONJUNC_15358/17
chr1	145643868	147988521	FUSIONJUNC_15359/19
chr1	145643868	145665651	FUSIONJUNC_15360/18
chr1	19219134	19220387	FUSIONJUNC_15361/4
chr1	21747066	21753119	FUSIONJUNC_15368/1
chr1	6263822	6263891	FUSIONJUNC_15371/1
chr1	117625520	117627179	FUSIONJUNC_15375/4
chr1	165743166	165754274	FUSIONJUNC_15388/12
chr1	225789956	225790254	FUSIONJUNC_15393/1
chr1	113829591	113855049	FUSIONJUNC_15407/5
chr1	8872649	8874329	FUSIONJUNC_15413/2
chr1	205720500	205729621	FUSIONJUNC_15417/1
chr1	37568850	37573394	FUSIONJUNC_15423/2
chr1	150457287	150460317	FUSIONJUNC_15443/1
chr1	235777075	235781985	FUSIONJUNC_15451/1
chr1	21170324	21170977	FUSIONJUNC_15466/1
chr1	88936098	88952391	FUSIONJUNC_15473/5
chr1	208028933	208045184	FUSIONJUNC_15475/2
chr1	155670319	155679512	FUSIONJUNC_15479/2
chr1	23030468	23053839	FUSIONJUNC_15488/4
chr1	32154587	32159531	FUSIONJUNC_15490/2
chr1	228097138	228097657	FUSIONJUNC_15499/2
chr1	189739489	189745663	FUSIONJUNC_15508/3
chr1	111147641	111174963	FUSIONJUNC_15516/9
chr1	224189576	224190319	FUSIONJUNC_15518/7
chr1	64802975	64814840	FUSIONJUNC_15530/4
chr1	75732643	75750546	FUSIONJUNC_15533/12
chr1	193141849	193152444	FUSIONJUNC_15556/13
chr1	182880496	182881647	FUSIONJUNC_15560/3
chr1	23816674	23820593	FUSIONJUNC_15561/12
chr1	24843054	24844079	FUSIONJUNC_15575/1
chr1	16295681	16296386	FUSIONJUNC_15589/1
chr1	21247220	21256138	FUSIONJUNC_15593/4
chr1	100270556	100274965	FUSIONJUNC_15595/2
chr1	8495062	8508681	FUSIONJUNC_15604/1
chr1	20904882	20942330	FUSIONJUNC_15605/11
chr1	226355452	226355713	FUSIONJUNC_15608/1
chr1	93305387	93325895	FUSIONJUNC_15613/28
chr1	201854594	201858994	FUSIONJUNC_15621/9
chr1	150661813	150663763	FUSIONJUNC_15623/26
chr1	150327556	150338326	FUSIONJUNC_15624/1
chr1	149655698	149669310	FUSIONJUNC_15630/29
chr1	143745216	149669310	FUSIONJUNC_15631/19
chr1	154466186	154466694	FUSIONJUNC_15634/1
chr1	174219124	174221164	FUSIONJUNC_15635/19
chr1	39763091	39764817	FUSIONJUNC_15650/4
chr1	52396045	52397863	FUSIONJUNC_15652/7
chr1	150324930	150325802	FUSIONJUNC_15659/1
chr1	222570534	222584297	FUSIONJUNC_15660/4
chr1	235847571	235847956	FUSIONJUNC_15666/1
chr1	174683521	174702256	FUSIONJUNC_15676/1
chr1	210404463	210418325	FUSIONJUNC_15685/1
chr1	155783985	155853806	FUSIONJUNC_15696/1
chr1	157884276	157884869	FUSIONJUNC_15699/2
chr1	21748137	21753119	FUSIONJUNC_15713/10
chr1	233295162	233295516	FUSIONJUNC_15733/1
chr1	63551724	63557247	FUSIONJUNC_15744/1
chr1	155378280	155395553	FUSIONJUNC_15749/6
chr1	24646683	24651563	FUSIONJUNC_15763/2
chr1	204565209	204608223	FUSIONJUNC_15765/7
chr1	35888438	35892626	FUSIONJUNC_15774/1
chr1	229460610	229463676	FUSIONJUNC_15786/15
chr1	77194877	77195279	FUSIONJUNC_15798/4
chr1	179085627	179088089	FUSIONJUNC_15817/11
chr1	206767718	206768313	FUSIONJUNC_15837/1
chr1	223752826	223755630	FUSIONJUNC_15852/1
chr1	154170399	154173201	FUSIONJUNC_15854/5
chr1	36036176	36043548	FUSIONJUNC_15862/10
chr1	229463542	229496047	FUSIONJUNC_15873/2
chr1	62441487	62442299	FUSIONJUNC_15875/14
chr1	174275832	174394145	FUSIONJUNC_15881/2
chr1	206767696	206768245	FUSIONJUNC_15887/1
chr1	51827795	51840514	FUSIONJUNC_15898/3
chr1	11013879	11022179	FUSIONJUNC_15910/1
chr1	6104964	6111840	FUSIONJUNC_15919/1
chr1	145993333	145993692	FUSIONJUNC_15925/3
chr1	180786095	180811488	FUSIONJUNC_15929/1
chr1	155370503	155395553	FUSIONJUNC_15932/7
chr1	153773690	153774086	FUSIONJUNC_15944/3
chr1	97549559	97595166	FUSIONJUNC_15953/6
chr1	45727630	45741332	FUSIONJUNC_15963/1
chr1	100123209	100125942	FUSIONJUNC_15971/3
chr1	52445786	52446667	FUSIONJUNC_15974/1
chr1	58536512	58541609	FUSIONJUNC_15988/2
chr1	93154838	93180157	FUSIONJUNC_15992/1
chr1	156742637	156743369	FUSIONJUNC_15998/7
chr1	8861077	8867169	FUSIONJUNC_15999/1
chr1	26444810	26463433	FUSIONJUNC_16003/35
chr1	25901012	25904728	FUSIONJUNC_16024/1
chr1	241566490	241592149	FUSIONJUNC_16036/9
chr1	21244988	21258839	FUSIONJUNC_16041/1
chr1	15638306	15651895	FUSIONJUNC_16077/7
chr1	30974696	30982607	FUSIONJUNC_16083/1
chr1	146941879	146943562	FUSIONJUNC_16090/3
chr1	27850266	146035763	FUSIONJUNC_16094/1
chr1	97420006	97450223	FUSIONJUNC_16096/1
chr1	32184524	32188124	FUSIONJUNC_16105/7
chr1	62618705	62625401	FUSIONJUNC_16114/2
chr1	162525001	162525988	FUSIONJUNC_16128/1
chr1	149174962	149175270	FUSIONJUNC_16135/1
chr1	10271501	10276399	FUSIONJUNC_16139/3
chr1	113724758	113726574	FUSIONJUNC_16142/9
chr1	224418259	224424654	FUSIONJUNC_16208/14
chr1	85320085	85320501	FUSIONJUNC_16217/3
chr1	165662274	165662951	FUSIONJUNC_16241/1
chr1	12021644	12022442	FUSIONJUNC_16255/2
chr1	209830107	209831043	FUSIONJUNC_16271/15
chr1	48736238	48742771	FUSIONJUNC_16273/2
chr1	247159005	247159813	FUSIONJUNC_16280/5
chr1	59321535	59332032	FUSIONJUNC_16282/4
chr1	204449913	204456021	FUSIONJUNC_16287/1
chr1	206436642	206436894	FUSIONJUNC_16293/1
chr1	45413766	45457871	FUSIONJUNC_16325/1
chr1	20749722	20771073	FUSIONJUNC_16330/1
chr1	113442690	113443115	FUSIONJUNC_16349/5
chr1	10379704	10380108	FUSIONJUNC_16357/2
chr1	10072067	10117581	FUSIONJUNC_16375/1
chr1	28537983	28538880	FUSIONJUNC_16389/4
chr1	46562648	46572167	FUSIONJUNC_16391/4
chr1	53292028	53321640	FUSIONJUNC_16392/2
chr1	174219247	174221164	FUSIONJUNC_16393/2
chr1	152314623	152335439	FUSIONJUNC_16401/3
chr1	46041782	46042311	FUSIONJUNC_16416/2
chr1	243572925	243843282	FUSIONJUNC_16428/15
chr1	51819799	51823786	FUSIONJUNC_16433/6
chr1	51803925	51810350	FUSIONJUNC_16465/1
chr1	35381258	35381758	FUSIONJUNC_16466/44
chr1	155702408	155708073	FUSIONJUNC_16473/1
chr1	204406258	204409959	FUSIONJUNC_16481/2
chr1	206698483	206698776	FUSIONJUNC_16489/1
chr1	113585386	113594560	FUSIONJUNC_16501/11
chr1	11070899	11076948	FUSIONJUNC_16525/32
chr1	11974669	11974994	FUSIONJUNC_16539/3
chr1	185202653	185231708	FUSIONJUNC_16541/5
chr1	148420371	149669310	FUSIONJUNC_16546/3
chr1	143750399	149669310	FUSIONJUNC_16547/3
chr1	154962692	154963008	FUSIONJUNC_16549/1
chr1	51403418	51406108	FUSIONJUNC_16554/10
chr1	178812577	178812832	FUSIONJUNC_16576/2
chr1	233054267	233057290	FUSIONJUNC_16581/29
chr1	182601177	182601314	FUSIONJUNC_16583/1
chr1	180640702	180641517	FUSIONJUNC_16594/2
chr1	48451551	48453131	FUSIONJUNC_16605/2
chr1	44753254	44753699	FUSIONJUNC_16610/27
chr1	180884696	180885192	FUSIONJUNC_16634/3
chr1	8495062	8508675	FUSIONJUNC_16647/7
chr1	189333378	189333720	FUSIONJUNC_16663/1
chr1	168055998	168056274	FUSIONJUNC_16674/7
chr1	226359791	226379599	FUSIONJUNC_16676/1
chr1	76699780	76700342	FUSIONJUNC_16681/2
chr1	206767738	206768103	FUSIONJUNC_16684/1
chr1	21019849	21021643	FUSIONJUNC_16688/1
chr1	200852565	200857922	FUSIONJUNC_16713/1
chr1	175986942	175989479	FUSIONJUNC_16714/9
chr1	8803876	8804507	FUSIONJUNC_16733/1
chr1	12123283	12135613	FUSIONJUNC_16740/1
chr1	28474076	28480604	FUSIONJUNC_16743/1
chr1	114727005	114730584	FUSIONJUNC_16769/2
chr1	8541213	8614686	FUSIONJUNC_16777/27
chr1	153754646	153757760	FUSIONJUNC_16779/2
chr1	148749051	148749207	FUSIONJUNC_16800/2
chr1	146298268	148749207	FUSIONJUNC_16801/2
chr1	146298268	146298424	FUSIONJUNC_16802/2
chr1	15563928	15564359	FUSIONJUNC_16804/5
chr1	10134987	10137205	FUSIONJUNC_16807/6
chr1	244707217	244707812	FUSIONJUNC_16816/2
chr1	235434203	235437474	FUSIONJUNC_16819/2
chr1	155357315	155395553	FUSIONJUNC_16834/1
chr1	45634095	45660377	FUSIONJUNC_16842/12
chr1	8495062	8551356	FUSIONJUNC_16852/1
chr1	202801355	202801656	FUSIONJUNC_16869/1
chr1	243572925	243695716	FUSIONJUNC_16905/1
chr1	243613670	243695716	FUSIONJUNC_16911/6
chr1	205723925	205729621	FUSIONJUNC_16912/9
chr1	44874677	44881739	FUSIONJUNC_16917/9
chr1	93894613	93897898	FUSIONJUNC_16946/14
chr1	53260463	53266647	FUSIONJUNC_16949/8
chr1	120029905	120051779	FUSIONJUNC_16982/22
chr1	120029905	146211129	FUSIONJUNC_16983/16
chr1	120029905	148661868	FUSIONJUNC_16984/23
chr1	149408820	149431015	FUSIONJUNC_16985/16
chr1	120741807	149431015	FUSIONJUNC_16986/18
chr1	149193234	149624851	FUSIONJUNC_16990/2
chr1	7835761	7837149	FUSIONJUNC_16994/4
chr1	178707696	178718519	FUSIONJUNC_17024/2
chr1	35739135	35746977	FUSIONJUNC_17025/2
chr1	174504458	174504762	FUSIONJUNC_17029/2
chr1	16393230	16393482	FUSIONJUNC_17038/3
chr1	62829039	62841547	FUSIONJUNC_17040/16
chr1	1668326	1671629	FUSIONJUNC_17041/1
chr1	203720548	203721410	FUSIONJUNC_17046/6
chr1	149089785	149090035	FUSIONJUNC_17051/2
chr1	148134704	149090035	FUSIONJUNC_17052/2
chr1	61592785	61625363	FUSIONJUNC_17057/1
chr1	14216380	14221260	FUSIONJUNC_17060/4
chr1	197539963	197583253	FUSIONJUNC_17094/5
chr1	220253811	220254371	FUSIONJUNC_17115/2
chr1	229323722	229324376	FUSIONJUNC_17124/1
chr1	236824118	236826896	FUSIONJUNC_17138/11
chr1	147648245	147659775	FUSIONJUNC_17141/3
chr1	197583151	197645743	FUSIONJUNC_17151/2
chr1	32228498	32229208	FUSIONJUNC_17158/8
chr1	154963840	154965712	FUSIONJUNC_17161/1
chr1	151307573	151316509	FUSIONJUNC_17169/1
chr1	30974650	30982640	FUSIONJUNC_17202/1
chr1	111143482	111148053	FUSIONJUNC_17229/4
chr1	198697068	198697286	FUSIONJUNC_17232/2
chr1	224398096	224399034	FUSIONJUNC_17239/5
chr1	50567076	50596216	FUSIONJUNC_17247/19
chr1	75732643	75734871	FUSIONJUNC_17323/15
chr1	21747066	21751615	FUSIONJUNC_17345/8
chr1	36361220	36368084	FUSIONJUNC_17351/1
chr1	192158712	192181422	FUSIONJUNC_17357/1
chr1	41105741	41117010	FUSIONJUNC_17359/4
chr1	52856997	52867777	FUSIONJUNC_17368/10
chr1	179043714	179054638	FUSIONJUNC_17385/26
chr1	44776349	44776634	FUSIONJUNC_17386/1
chr1	28010946	28017239	FUSIONJUNC_17392/3
chr1	226986774	226987110	FUSIONJUNC_17412/1
chr1	175986942	176027688	FUSIONJUNC_17414/6
chr1	155733236	155733690	FUSIONJUNC_17416/4
chr1	184694043	184749592	FUSIONJUNC_17418/1
chr1	179337836	179342943	FUSIONJUNC_17432/12
chr1	151017811	151018669	FUSIONJUNC_17442/1
chr1	198220998	198264235	FUSIONJUNC_17448/15
chr1	30974650	30981405	FUSIONJUNC_17462/6
chr1	155395458	155459898	FUSIONJUNC_17463/18
chr1	45614095	45616393	FUSIONJUNC_17474/14
chr1	27345296	27348012	FUSIONJUNC_17485/2
chr1	51840225	51848840	FUSIONJUNC_17501/2
chr1	176162868	176176007	FUSIONJUNC_17523/8
chr1	155721516	155726019	FUSIONJUNC_17541/68
chr1	32195129	32333086	FUSIONJUNC_17549/1
chr1	172600063	172602787	FUSIONJUNC_17555/8
chr1	35392211	35399576	FUSIONJUNC_17571/7
chr1	235419472	235434280	FUSIONJUNC_17572/14
chr1	167951799	167975015	FUSIONJUNC_17574/36
chr1	8495062	8614686	FUSIONJUNC_17584/9
chr1	235438768	235442911	FUSIONJUNC_17596/3
chr1	149857764	149858482	FUSIONJUNC_17605/1
chr1	149835337	149836055	FUSIONJUNC_17606/1
chr1	186331531	186333206	FUSIONJUNC_17620/2
chr1	211271231	211276418	FUSIONJUNC_17639/5
chr1	224411426	224413335	FUSIONJUNC_17653/5
chr1	28683582	28683976	FUSIONJUNC_17657/3
chr1	6123080	6123448	FUSIONJUNC_17658/1
chr1	213129526	213176492	FUSIONJUNC_17661/8
chr1	15559525	15564359	FUSIONJUNC_17663/2
chr1	200999348	201004455	FUSIONJUNC_17679/1
chr1	40260895	40292795	FUSIONJUNC_17722/3
chr1	193138084	193142066	FUSIONJUNC_17724/17
chr1	217610320	217614202	FUSIONJUNC_17734/22
chr1	202892457	202896954	FUSIONJUNC_17735/1
chr1	151427822	151430841	FUSIONJUNC_17746/10
chr1	110344154	110346598	FUSIONJUNC_17752/1
chr1	62864350	62864985	FUSIONJUNC_17771/1
chr1	21747066	21757783	FUSIONJUNC_17772/20
chr1	206491749	206493023	FUSIONJUNC_17779/1
chr1	175986942	175988412	FUSIONJUNC_17795/4
chr1	24646766	24652477	FUSIONJUNC_17835/1
chr1	212325982	212333598	FUSIONJUNC_17851/1
chr1	12256332	12279650	FUSIONJUNC_17858/1
chr1	154713463	154733144	FUSIONJUNC_17865/3
chr1	206768468	206772423	FUSIONJUNC_17869/1
chr1	206058093	206058455	FUSIONJUNC_17874/2
chr1	37835078	37838756	FUSIONJUNC_17879/10
chr1	20765376	20773610	FUSIONJUNC_17906/31
chr1	88982790	88983689	FUSIONJUNC_17910/1
chr1	150576764	150577361	FUSIONJUNC_17926/1
chr1	233135011	233208688	FUSIONJUNC_17935/1
chr1	220136808	220140289	FUSIONJUNC_17936/4
chr1	187092824	187329060	FUSIONJUNC_17937/7
chr1	15649719	15651895	FUSIONJUNC_17960/13
chr1	52954739	52961629	FUSIONJUNC_17999/6
chr1	11022523	11023202	FUSIONJUNC_18017/1
chr1	245853463	245863886	FUSIONJUNC_18027/5
chr1	150343201	150345392	FUSIONJUNC_18036/2
chr1	228097715	228097828	FUSIONJUNC_18050/5
chr1	203775648	203775936	FUSIONJUNC_18068/1
chr1	233090060	233095863	FUSIONJUNC_18071/31
chr1	39336007	39340617	FUSIONJUNC_18085/2
chr1	47260288	47272241	FUSIONJUNC_18096/12
chr1	146385	749381	FUSIONJUNC_18106/9
chr1	96679065	96679507	FUSIONJUNC_18110/1
chr1	87072933	87092669	FUSIONJUNC_18113/10
chr1	53809694	53832591	FUSIONJUNC_18116/3
chr1	178893918	178906867	FUSIONJUNC_18120/2
chr1	10360928	10363344	FUSIONJUNC_18122/5
chr1	10365099	10365648	FUSIONJUNC_18149/5
chr1	21736451	21752550	FUSIONJUNC_18162/4
chr1	11983841	11983975	FUSIONJUNC_18163/1
chr1	164807603	164821589	FUSIONJUNC_18167/3
chr1	169875977	169878819	FUSIONJUNC_18174/1
chr1	86738660	86742436	FUSIONJUNC_18177/2
chr1	186320746	186321785	FUSIONJUNC_18198/1
chr1	235494680	248814610	FUSIONJUNC_18224/1
chr1	203020803	203023157	FUSIONJUNC_18227/1
chr1	12299201	12308641	FUSIONJUNC_18242/22
chr1	32942251	32949774	FUSIONJUNC_18245/3
chr1	20840855	20865262	FUSIONJUNC_18269/3
chr1	149852816	149853044	FUSIONJUNC_18271/1
chr1	155672559	155784089	FUSIONJUNC_18277/3
chr1	52461574	52471979	FUSIONJUNC_18289/2
chr1	166917940	166918876	FUSIONJUNC_18298/1
chr1	25511940	66199064	FUSIONJUNC_18306/1
chr1	19217599	148038891	FUSIONJUNC_18328/2
chr1	77964319	77978997	FUSIONJUNC_18332/1
chr1	184711722	184712598	FUSIONJUNC_18335/4
chr1	223746996	223749122	FUSIONJUNC_18341/3
chr1	29148070	29154910	FUSIONJUNC_18355/4
chr1	230933778	230961303	FUSIONJUNC_18369/4
chr1	176116623	176149074	FUSIONJUNC_18371/5
chr1	113400297	113401453	FUSIONJUNC_18390/3
chr1	32631826	32634110	FUSIONJUNC_18391/12
chr1	155521099	155521618	FUSIONJUNC_18414/21
chr1	161048672	161048804	FUSIONJUNC_18420/1
chr1	26317961	26320491	FUSIONJUNC_18434/1
chr1	67420008	67425223	FUSIONJUNC_18439/11
chr1	179889309	179908673	FUSIONJUNC_18452/2
chr1	220195077	220202374	FUSIONJUNC_18457/3
chr1	109340723	109345878	FUSIONJUNC_18474/1
chr1	65386862	65389345	FUSIONJUNC_18481/2
chr1	52477707	52489035	FUSIONJUNC_18493/10
chr1	31015559	159019661	FUSIONJUNC_18507/1
chr1	77129265	77129632	FUSIONJUNC_18518/1
chr1	243270091	243308177	FUSIONJUNC_18519/11
chr1	150578282	150579053	FUSIONJUNC_18522/3
chr1	154930455	154936118	FUSIONJUNC_18523/1
chr1	212872677	212885396	FUSIONJUNC_18542/3
chr1	206768598	206771401	FUSIONJUNC_18585/1
chr1	84495372	84496370	FUSIONJUNC_18607/4
chr1	10400422	10404190	FUSIONJUNC_18614/2
chr1	92833613	92837476	FUSIONJUNC_18619/1
chr1	231818328	231819150	FUSIONJUNC_18622/6
chr1	32036909	32039573	FUSIONJUNC_18638/9
chr1	236576790	236585128	FUSIONJUNC_18654/1
chr1	46635896	46696627	FUSIONJUNC_18677/1
chr1	31055312	31059577	FUSIONJUNC_18684/8
chr1	1785315	1785928	FUSIONJUNC_18687/1
chr1	26447558	26460144	FUSIONJUNC_18694/18
chr1	59070019	59088152	FUSIONJUNC_18718/2
chr1	183626355	183626914	FUSIONJUNC_18729/2
chr1	16201781	16202574	FUSIONJUNC_18738/22
chr1	201996146	202000015	FUSIONJUNC_18745/1
chr1	236803430	236863554	FUSIONJUNC_18775/2
chr1	51394380	51448135	FUSIONJUNC_18792/27
chr1	82980383	82997589	FUSIONJUNC_18793/1
chr1	161102047	161102375	FUSIONJUNC_18829/11
chr1	160681201	160681468	FUSIONJUNC_18867/1
chr1	161778243	161802272	FUSIONJUNC_18877/13
chr1	28473553	28474151	FUSIONJUNC_18893/22
chr1	54043400	54047359	FUSIONJUNC_18906/3
chr1	1542036	1544985	FUSIONJUNC_18911/1
chr1	93110229	93120672	FUSIONJUNC_18919/2
chr1	21680807	21695221	FUSIONJUNC_18928/7
chr1	159010002	159034699	FUSIONJUNC_18939/1
chr1	11055836	11056738	FUSIONJUNC_18944/1
chr1	54097565	54098063	FUSIONJUNC_18945/1
chr1	21234632	21234989	FUSIONJUNC_18974/2
chr1	205714038	205715068	FUSIONJUNC_18975/1
chr1	232025070	232026552	FUSIONJUNC_18986/4
chr1	9730404	9762160	FUSIONJUNC_18993/4
chr1	77811075	222703217	FUSIONJUNC_18999/1
chr1	151227319	151232703	FUSIONJUNC_19011/12
chr1	28473553	28480604	FUSIONJUNC_19016/11
chr1	43169007	43172130	FUSIONJUNC_19017/1
chr1	54096284	54098302	FUSIONJUNC_19023/2
chr1	32668224	32680614	FUSIONJUNC_19027/2
chr1	37431583	206768755	FUSIONJUNC_19043/2
chr1	20840855	20851478	FUSIONJUNC_19044/1
chr1	6525834	6532760	FUSIONJUNC_19053/1
chr1	53806424	53832591	FUSIONJUNC_19058/1
chr1	185124943	185137796	FUSIONJUNC_19060/2
chr1	172551511	172557794	FUSIONJUNC_19072/66
chr1	19682159	19683444	FUSIONJUNC_19078/5
chr1	111697465	111704392	FUSIONJUNC_19081/1
chr1	160231296	160244034	FUSIONJUNC_19082/2
chr1	33264520	65366135	FUSIONJUNC_19088/2
chr1	229484053	229496047	FUSIONJUNC_19108/3
chr1	92267912	92286592	FUSIONJUNC_19109/9
chr1	27850679	27851222	FUSIONJUNC_19165/3
chr1	31269157	31292006	FUSIONJUNC_19185/3
chr1	36430155	36430520	FUSIONJUNC_19195/1
chr1	21235849	21238244	FUSIONJUNC_19202/2
chr1	207566984	207567643	FUSIONJUNC_19207/1
chr1	59478239	59478502	FUSIONJUNC_19209/1
chr1	21748137	21751615	FUSIONJUNC_19214/19
chr1	15918962	15928148	FUSIONJUNC_19233/2
chr1	21880106	21881502	FUSIONJUNC_19242/4
chr1	103565434	103575540	FUSIONJUNC_19257/23
chr1	103565434	103716018	FUSIONJUNC_19258/13
chr1	103565434	103621893	FUSIONJUNC_19259/13
chr1	207652546	207759724	FUSIONJUNC_19263/1
chr1	161542335	161629822	FUSIONJUNC_19279/2
chr1	10462309	10462775	FUSIONJUNC_19281/1
chr1	151287071	151290181	FUSIONJUNC_19288/2
chr1	197569902	197570286	FUSIONJUNC_19297/1
chr1	26284506	26285463	FUSIONJUNC_19305/1
chr1	159014694	159016594	FUSIONJUNC_19313/1
chr1	228647167	228743382	FUSIONJUNC_19315/2
chr1	201787106	201787203	FUSIONJUNC_19331/2
chr1	246740171	246758356	FUSIONJUNC_19332/1
chr1	243293090	243344331	FUSIONJUNC_19349/7
chr1	23716111	23716942	FUSIONJUNC_19359/3
chr1	41628748	41646243	FUSIONJUNC_19361/5
chr1	231616643	231618059	FUSIONJUNC_19368/6
chr1	231366148	231374099	FUSIONJUNC_19393/1
chr1	108181940	108195480	FUSIONJUNC_19414/2
chr1	47363629	47364342	FUSIONJUNC_19416/1
chr1	212072100	212080750	FUSIONJUNC_19422/2
chr1	108624644	108629657	FUSIONJUNC_19423/4
chr1	170726219	170730348	FUSIONJUNC_19424/1
chr1	151203005	151203302	FUSIONJUNC_19427/3
chr1	154552103	154552820	FUSIONJUNC_19432/3
chr1	84236778	84237353	FUSIONJUNC_19442/1
chr1	24917291	24917989	FUSIONJUNC_19446/2
chr1	67326734	67338703	FUSIONJUNC_19459/1
chr1	246876036	246888517	FUSIONJUNC_19468/7
chr1	11942062	11945343	FUSIONJUNC_19484/1
chr1	178828014	178828283	FUSIONJUNC_19495/1
chr1	169691520	169691727	FUSIONJUNC_19501/1
chr1	184070615	184072298	FUSIONJUNC_19505/1
chr1	150575851	150576372	FUSIONJUNC_19512/1
chr1	77632190	77632495	FUSIONJUNC_19517/1
chr1	246011583	246012178	FUSIONJUNC_19525/1
chr1	184059636	184060141	FUSIONJUNC_19530/1
chr1	110343061	110343865	FUSIONJUNC_19534/1
chr1	227039614	227039916	FUSIONJUNC_19545/1
chr1	64866875	64873439	FUSIONJUNC_19555/3
chr1	201999901	202001767	FUSIONJUNC_19558/1
chr1	11803150	11803404	FUSIONJUNC_19562/1
chr1	243545509	243564387	FUSIONJUNC_19573/2
chr1	46633583	46634054	FUSIONJUNC_19578/3
chr1	55103931	55107360	FUSIONJUNC_19586/2
chr1	51745535	51761971	FUSIONJUNC_19587/3
chr1	213072869	213078079	FUSIONJUNC_19589/1
chr1	161060152	161061138	FUSIONJUNC_19632/1
chr1	233198938	233218184	FUSIONJUNC_19651/13
chr1	174275832	174371072	FUSIONJUNC_19668/21
chr1	180084017	180087717	FUSIONJUNC_19674/5
chr1	156742895	156744278	FUSIONJUNC_19676/6
chr1	148038775	149861147	FUSIONJUNC_19678/4
chr1	28580559	28581229	FUSIONJUNC_19687/47
chr1	203648585	203649057	FUSIONJUNC_19697/2
chr1	187254375	187329060	FUSIONJUNC_19698/4
chr1	180075021	180084178	FUSIONJUNC_19699/10
chr1	24169416	24180854	FUSIONJUNC_19711/11
chr1	33280123	33281811	FUSIONJUNC_19727/1
chr1	154156966	154157348	FUSIONJUNC_19738/1
chr1	185101688	185102104	FUSIONJUNC_19748/1
chr1	53882942	53883276	FUSIONJUNC_19749/14
chr1	200580253	200589369	FUSIONJUNC_19751/1
chr1	40403683	40409835	FUSIONJUNC_19768/11
chr1	1804610	1806474	FUSIONJUNC_19781/1
chr1	167546100	167548121	FUSIONJUNC_19782/5
chr1	52772183	52772433	FUSIONJUNC_19811/1
chr1	182383407	182383715	FUSIONJUNC_19817/1
chr1	44008352	44008623	FUSIONJUNC_19839/7
chr1	169323116	169324500	FUSIONJUNC_19858/4
chr1	11124497	11133197	FUSIONJUNC_19869/6
chr1	93286309	93325895	FUSIONJUNC_19919/3
chr1	11199257	11210906	FUSIONJUNC_19925/2
chr1	23071224	23072197	FUSIONJUNC_19934/8
chr1	156789373	156790136	FUSIONJUNC_19979/1
chr1	173866527	173866796	FUSIONJUNC_19996/7
chr1	235455558	235484515	FUSIONJUNC_20001/5
chr1	161778243	161784096	FUSIONJUNC_20009/18
chr1	228306607	228333772	FUSIONJUNC_20030/1
chr1	214642420	214642928	FUSIONJUNC_20036/3
chr1	205790653	205791169	FUSIONJUNC_20048/1
chr1	109582436	109586882	FUSIONJUNC_20052/5
chr1	176175909	176192231	FUSIONJUNC_20055/1
chr1	148534683	148574945	FUSIONJUNC_20058/1
chr1	148567712	148574945	FUSIONJUNC_20059/1
chr1	148562996	148574945	FUSIONJUNC_20060/1
chr1	148558251	148574945	FUSIONJUNC_20061/1
chr1	148548831	148574945	FUSIONJUNC_20062/1
chr1	148553539	148574945	FUSIONJUNC_20063/1
chr1	148544123	148574945	FUSIONJUNC_20064/1
chr1	148539409	148574945	FUSIONJUNC_20065/1
chr1	148572442	148574945	FUSIONJUNC_20066/1
chr1	161209595	161209650	FUSIONJUNC_20087/1
chr1	243637610	243695716	FUSIONJUNC_20097/6
chr1	246540689	246551302	FUSIONJUNC_20116/6
chr1	36004340	36055145	FUSIONJUNC_20119/1
chr1	206210859	206211190	FUSIONJUNC_20135/3
chr1	154463510	154463718	FUSIONJUNC_20139/2
chr1	116388243	116388608	FUSIONJUNC_20154/3
chr1	20305439	20305626	FUSIONJUNC_20157/1
chr1	38915561	38919337	FUSIONJUNC_20159/2
chr1	155349326	155354630	FUSIONJUNC_20162/2
chr1	26924088	26941818	FUSIONJUNC_20166/2
chr1	112965928	112966553	FUSIONJUNC_20181/1
chr1	35388909	35408159	FUSIONJUNC_20202/1
chr1	228744297	228744875	FUSIONJUNC_20206/1
chr1	24419713	24439960	FUSIONJUNC_20213/2
chr1	192947312	192948273	FUSIONJUNC_20231/1
chr1	205887198	205889553	FUSIONJUNC_20235/1
chr1	96769702	96785254	FUSIONJUNC_20256/8
chr1	1786703	1787014	FUSIONJUNC_20257/1
chr1	155757957	155762283	FUSIONJUNC_20258/1
chr1	155618951	155762283	FUSIONJUNC_20259/1
chr1	219996982	220007338	FUSIONJUNC_20262/2
chr1	219231183	219245960	FUSIONJUNC_20264/2
chr1	215035668	215172183	FUSIONJUNC_20267/3
chr1	77960660	77960827	FUSIONJUNC_20270/1
chr1	52088027	52088382	FUSIONJUNC_20280/1
chr1	37582222	37583933	FUSIONJUNC_20328/4
chr1	91856651	91857136	FUSIONJUNC_20347/2
chr1	35358935	35359361	FUSIONJUNC_20348/1
chr1	203801117	203801504	FUSIONJUNC_20361/1
chr1	205613873	205614577	FUSIONJUNC_20364/1
chr1	156311148	156317215	FUSIONJUNC_20369/2
chr1	182601001	182601905	FUSIONJUNC_20385/1
chr1	59321535	59411367	FUSIONJUNC_20398/1
chr1	157532033	157532471	FUSIONJUNC_20437/1
chr1	36062600	36062874	FUSIONJUNC_20454/3
chr1	32619559	32634792	FUSIONJUNC_20455/11
chr1	155438325	155459897	FUSIONJUNC_20461/7
chr1	160753171	160753447	FUSIONJUNC_20466/1
chr1	201847278	201853097	FUSIONJUNC_20469/2
chr1	150951364	150962719	FUSIONJUNC_20475/9
chr1	154346301	154349469	FUSIONJUNC_20476/1
chr1	92323782	92324228	FUSIONJUNC_20485/3
chr1	45087880	45088237	FUSIONJUNC_20503/14
chr1	32810590	32811057	FUSIONJUNC_20504/29
chr1	82902852	83027161	FUSIONJUNC_20514/1
chr1	86720302	86721643	FUSIONJUNC_20525/1
chr1	108181940	108185954	FUSIONJUNC_20531/4
chr1	28957665	28958562	FUSIONJUNC_20536/2
chr1	22086789	22091595	FUSIONJUNC_20570/1
chr1	236803427	236806233	FUSIONJUNC_20571/16
chr1	155899714	155900129	FUSIONJUNC_20576/2
chr1	23030468	23059167	FUSIONJUNC_20581/20
chr1	197583151	197617759	FUSIONJUNC_20613/13
chr1	243304712	243330692	FUSIONJUNC_20619/9
chr1	51823663	51834170	FUSIONJUNC_20637/28
chr1	205711743	205715520	FUSIONJUNC_20654/2
chr1	12299201	12321964	FUSIONJUNC_20666/2
chr1	171512031	171522259	FUSIONJUNC_20668/1
chr1	6820180	6888899	FUSIONJUNC_20669/1
chr1	25306895	25318271	FUSIONJUNC_20677/2
chr1	45630481	45640403	FUSIONJUNC_20679/1
chr1	232513856	232533583	FUSIONJUNC_20687/2
chr1	100997775	100998804	FUSIONJUNC_20695/2
chr1	93567278	93567851	FUSIONJUNC_20703/19
chr1	84205934	84206398	FUSIONJUNC_20725/2
chr1	12080938	12081256	FUSIONJUNC_20744/2
chr1	100913662	100921841	FUSIONJUNC_20745/16
chr1	8866310	8866384	FUSIONJUNC_20776/2
chr1	45911039	45959477	FUSIONJUNC_20811/1
chr1	209724029	209729041	FUSIONJUNC_20813/3
chr1	231454119	235309041	FUSIONJUNC_20843/1
chr1	160348540	160348806	FUSIONJUNC_20854/1
chr1	35850157	35851054	FUSIONJUNC_20855/2
chr1	157690338	157696087	FUSIONJUNC_20905/1
chr1	19165655	19197727	FUSIONJUNC_20908/1
chr1	86869324	86869600	FUSIONJUNC_20917/1
chr1	150365259	150365576	FUSIONJUNC_20921/2
chr1	39388522	39422850	FUSIONJUNC_20930/2
chr1	151423396	151430841	FUSIONJUNC_20939/1
chr1	220157269	220159421	FUSIONJUNC_20956/1
chr1	54040755	54043525	FUSIONJUNC_20969/18
chr1	172577538	172591071	FUSIONJUNC_20975/1
chr1	202942026	202943884	FUSIONJUNC_20977/1
chr1	77864289	77865945	FUSIONJUNC_20983/1
chr1	36407379	36413357	FUSIONJUNC_20988/6
chr1	33021396	33024558	FUSIONJUNC_20991/2
chr1	33021396	58631436	FUSIONJUNC_20992/2
chr1	154589805	154590307	FUSIONJUNC_20993/2
chr1	20757165	20776750	FUSIONJUNC_20996/5
chr1	154156703	154157175	FUSIONJUNC_20997/2
chr1	8495062	8541318	FUSIONJUNC_21020/5
chr1	58530600	58534331	FUSIONJUNC_21041/1
chr1	211572338	211573427	FUSIONJUNC_21067/2
chr1	114463103	114463556	FUSIONJUNC_21068/8
chr1	20941490	20942330	FUSIONJUNC_21084/4
chr1	148640015	148661868	FUSIONJUNC_21086/12
chr1	86917857	86918181	FUSIONJUNC_21104/1
chr1	235465635	235484515	FUSIONJUNC_21117/6
chr1	97279496	97280156	FUSIONJUNC_21124/4
chr1	161802126	161821137	FUSIONJUNC_21129/2
chr1	198644021	198644447	FUSIONJUNC_21130/1
chr1	157514318	157514807	FUSIONJUNC_21156/1
[truncated: 117,285 more rows]
[truncated: 1 more columns]

## Sheet: BCBL1
Chromosome	Back-splice junction (5')	Back-splice junction (3')	Back-splice junction name/count
chr1	212356625	212357284	FUSIONJUNC_36/10
chr1	243580722	243581322	FUSIONJUNC_59/2
chr1	155676547	155784089	FUSIONJUNC_70/106
chr1	155676547	155679512	FUSIONJUNC_71/124
chr1	176043185	176136547	FUSIONJUNC_81/5
chr1	235110903	235111189	FUSIONJUNC_98/6
chr1	37493694	37501996	FUSIONJUNC_101/1
chr1	220213920	220272343	FUSIONJUNC_111/1
chr1	61683441	61723782	FUSIONJUNC_118/11
chr1	1223243	1223968	FUSIONJUNC_122/363
chr1	160681299	160685049	FUSIONJUNC_154/3
chr1	145839889	145841071	FUSIONJUNC_177/22
chr1	93324634	93331812	FUSIONJUNC_196/1
chr1	211353238	211354467	FUSIONJUNC_204/32
chr1	44707310	44729534	FUSIONJUNC_210/1
chr1	165679441	165683110	FUSIONJUNC_219/27
chr1	248187540	248197301	FUSIONJUNC_236/1
chr1	31320452	31321299	FUSIONJUNC_248/2
chr1	44875635	44897376	FUSIONJUNC_285/1
chr1	179108113	179108450	FUSIONJUNC_289/4
chr1	200848791	200849093	FUSIONJUNC_301/1
chr1	150440922	150444377	FUSIONJUNC_302/2
chr1	61296370	61296724	FUSIONJUNC_324/2
chr1	8861210	8863272	FUSIONJUNC_335/3
chr1	146164750	148640097	FUSIONJUNC_338/6
chr1	120005328	148640097	FUSIONJUNC_339/4
chr1	241851529	241851965	FUSIONJUNC_346/1
chr1	151166933	151167414	FUSIONJUNC_348/42
chr1	121538322	121568201	FUSIONJUNC_367/2
chr1	9931890	9935627	FUSIONJUNC_374/6
chr1	117402185	117420649	FUSIONJUNC_388/399
chr1	245915529	245929937	FUSIONJUNC_424/232
chr1	145643868	145647267	FUSIONJUNC_427/147
chr1	147966553	147969959	FUSIONJUNC_428/155
chr1	145643868	147969959	FUSIONJUNC_429/160
chr1	235867552	235867924	FUSIONJUNC_461/1
chr1	32030297	32033334	FUSIONJUNC_462/38
chr1	180984676	180993425	FUSIONJUNC_464/274
chr1	180397515	180413471	FUSIONJUNC_512/9
chr1	8465924	8497529	FUSIONJUNC_528/2
chr1	43838218	43899289	FUSIONJUNC_533/28
chr1	43858134	43858636	FUSIONJUNC_539/96
chr1	201854594	201857194	FUSIONJUNC_576/18
chr1	231694644	231795296	FUSIONJUNC_608/1
chr1	13715540	13722347	FUSIONJUNC_614/10
chr1	201982917	201989479	FUSIONJUNC_620/3
chr1	9359887	9360886	FUSIONJUNC_649/1
chr1	72363773	72380160	FUSIONJUNC_654/2
chr1	161102047	161102375	FUSIONJUNC_658/2
chr1	157123348	157123734	FUSIONJUNC_680/1
chr1	145233054	145233328	FUSIONJUNC_696/75
chr1	83305751	83313443	FUSIONJUNC_719/1
chr1	151242122	151242567	FUSIONJUNC_720/45
chr1	154229847	154230406	FUSIONJUNC_740/1
chr1	111131711	111132387	FUSIONJUNC_766/4
chr1	8861376	8863944	FUSIONJUNC_775/2
chr1	7777159	7778169	FUSIONJUNC_794/6
chr1	112653597	112659779	FUSIONJUNC_798/55
chr1	144413765	148524357	FUSIONJUNC_806/2
chr1	144413765	145282871	FUSIONJUNC_807/2
chr1	148523790	148524357	FUSIONJUNC_808/2
chr1	233177801	233208689	FUSIONJUNC_811/6
chr1	46023485	46024223	FUSIONJUNC_818/14
chr1	6616756	6620337	FUSIONJUNC_820/5
chr1	195717625	195718130	FUSIONJUNC_833/2
chr1	210655367	210655741	FUSIONJUNC_838/2
chr1	35413971	35415714	FUSIONJUNC_845/9
chr1	145995184	145996099	FUSIONJUNC_854/3
chr1	184477464	184507682	FUSIONJUNC_865/1
chr1	149626635	149627251	FUSIONJUNC_867/2
chr1	226238970	226250919	FUSIONJUNC_875/9
chr1	174163683	174163954	FUSIONJUNC_877/2
chr1	153974744	153977456	FUSIONJUNC_886/1
chr1	156009085	156009593	FUSIONJUNC_887/2
chr1	32226270	32231550	FUSIONJUNC_907/6
chr1	24514313	24514567	FUSIONJUNC_918/35
chr1	32633644	32634792	FUSIONJUNC_936/5
chr1	3728989	4807134	FUSIONJUNC_941/1
chr1	43671504	43694102	FUSIONJUNC_946/2
chr1	207815928	207819146	FUSIONJUNC_950/10
chr1	805798	810170	FUSIONJUNC_951/41
chr1	31585784	31587259	FUSIONJUNC_955/1
chr1	212006638	212017023	FUSIONJUNC_965/2
chr1	161751667	161752464	FUSIONJUNC_973/5
chr1	231795241	231818517	FUSIONJUNC_1004/171
chr1	10095460	10105744	FUSIONJUNC_1012/27
chr1	186893010	186911389	FUSIONJUNC_1028/24
chr1	215586494	215595471	FUSIONJUNC_1032/54
chr1	46408458	46412251	FUSIONJUNC_1034/1
chr1	151315572	151316509	FUSIONJUNC_1037/32
chr1	26268482	26269614	FUSIONJUNC_1052/17
chr1	173887687	173888174	FUSIONJUNC_1059/1
chr1	225493182	225493612	FUSIONJUNC_1085/1
chr1	243199161	243211959	FUSIONJUNC_1089/1
chr1	231859545	231859885	FUSIONJUNC_1091/4
chr1	179986168	179997175	FUSIONJUNC_1124/5
chr1	180941150	180941351	FUSIONJUNC_1132/3
chr1	37865760	37868614	FUSIONJUNC_1140/12
chr1	32956556	32956943	FUSIONJUNC_1172/1
chr1	43838218	43900833	FUSIONJUNC_1177/42
chr1	16294782	16315435	FUSIONJUNC_1178/2
chr1	46110925	46111185	FUSIONJUNC_1188/3
chr1	51402434	51408332	FUSIONJUNC_1192/67
chr1	40641708	40647842	FUSIONJUNC_1201/44
chr1	243270104	243308177	FUSIONJUNC_1203/1
chr1	166904957	166905389	FUSIONJUNC_1208/3
chr1	227767052	227767329	FUSIONJUNC_1235/3
chr1	236812737	236853088	FUSIONJUNC_1241/1
chr1	28407409	28459258	FUSIONJUNC_1256/5
chr1	197642710	197658369	FUSIONJUNC_1269/170
chr1	61277519	61383365	FUSIONJUNC_1271/11
chr1	171740245	171740757	FUSIONJUNC_1277/3
chr1	11787220	11787550	FUSIONJUNC_1282/2
chr1	243415701	243426558	FUSIONJUNC_1283/12
chr1	10404160	10408140	FUSIONJUNC_1294/1
chr1	41046406	41048890	FUSIONJUNC_1315/1
chr1	174481708	174482346	FUSIONJUNC_1348/1
chr1	197583151	197617759	FUSIONJUNC_1362/47
chr1	56495472	56495700	FUSIONJUNC_1364/1
chr1	150492410	150496908	FUSIONJUNC_1384/170
chr1	175159086	175159488	FUSIONJUNC_1385/3
chr1	45566570	45567022	FUSIONJUNC_1389/1
chr1	181022377	181022650	FUSIONJUNC_1396/2
chr1	89843637	89933474	FUSIONJUNC_1399/2
chr1	50567076	50752523	FUSIONJUNC_1437/6
chr1	160678811	160685045	FUSIONJUNC_1442/2
chr1	175986942	175989479	FUSIONJUNC_1470/21
chr1	9303418	9304004	FUSIONJUNC_1495/1
chr1	155207243	155207915	FUSIONJUNC_1507/1
chr1	630800	630986	FUSIONJUNC_1530/6
chr1	21046958	21089213	FUSIONJUNC_1540/1
chr1	202463674	202464074	FUSIONJUNC_1559/3
chr1	43801281	43814933	FUSIONJUNC_1569/1
chr1	44308309	44319744	FUSIONJUNC_1590/21
chr1	203063827	203068628	FUSIONJUNC_1608/13
chr1	32224033	32224475	FUSIONJUNC_1613/10
chr1	150846251	150858460	FUSIONJUNC_1615/1
chr1	219193129	219218712	FUSIONJUNC_1625/3
chr1	161323613	161340655	FUSIONJUNC_1627/2
chr1	160017610	160028000	FUSIONJUNC_1635/2
chr1	113671733	113673465	FUSIONJUNC_1643/6
chr1	220069383	220074071	FUSIONJUNC_1651/1
chr1	155438326	155439068	FUSIONJUNC_1653/111
chr1	15934151	15934401	FUSIONJUNC_1656/3
chr1	28407409	28408135	FUSIONJUNC_1665/7
chr1	235480053	235494828	FUSIONJUNC_1678/4
chr1	155853275	155853806	FUSIONJUNC_1679/92
chr1	32036909	32039573	FUSIONJUNC_1683/44
chr1	52493610	52509712	FUSIONJUNC_1703/69
chr1	10365099	10365648	FUSIONJUNC_1708/3
chr1	246474962	246476030	FUSIONJUNC_1709/2
chr1	201982782	201989445	FUSIONJUNC_1711/3
chr1	36093096	36093514	FUSIONJUNC_1754/2
chr1	146189299	146211129	FUSIONJUNC_1761/13
chr1	146189299	148661868	FUSIONJUNC_1762/15
chr1	12009619	12011670	FUSIONJUNC_1771/4
chr1	31318166	31339048	FUSIONJUNC_1780/1
chr1	186318446	186327660	FUSIONJUNC_1801/1
chr1	168367510	168379782	FUSIONJUNC_1807/7
chr1	151224247	151227400	FUSIONJUNC_1821/3
chr1	36348769	36358271	FUSIONJUNC_1838/13
chr1	154600391	155444212	FUSIONJUNC_1851/1
chr1	197672036	197715074	FUSIONJUNC_1857/37
chr1	165890203	165896332	FUSIONJUNC_1866/34
chr1	198427482	198563651	FUSIONJUNC_1872/1
chr1	145994717	145995245	FUSIONJUNC_1875/1
chr1	155438326	155459898	FUSIONJUNC_1896/54
chr1	52779853	52790068	FUSIONJUNC_1905/1
chr1	28095928	28096308	FUSIONJUNC_1920/61
chr1	160092978	160093270	FUSIONJUNC_1921/1
chr1	111182286	111184280	FUSIONJUNC_1935/1
chr1	53312968	53313743	FUSIONJUNC_1957/4
chr1	43920403	43920928	FUSIONJUNC_1962/64
chr1	201847278	201848594	FUSIONJUNC_1963/44
chr1	6700352	6700828	FUSIONJUNC_1969/2
chr1	123113137	124233775	FUSIONJUNC_1981/1
chr1	202001375	202003461	FUSIONJUNC_1989/8
chr1	203707008	203708104	FUSIONJUNC_1997/13
chr1	43792101	43814933	FUSIONJUNC_2001/9
chr1	77801330	77815231	FUSIONJUNC_2004/15
chr1	149964221	149965878	FUSIONJUNC_2028/66
chr1	166840320	166840572	FUSIONJUNC_2031/3
chr1	29154695	29154910	FUSIONJUNC_2032/90
chr1	185502824	185691030	FUSIONJUNC_2051/3
chr1	186327593	186333184	FUSIONJUNC_2060/1
chr1	224404429	224424654	FUSIONJUNC_2083/3
chr1	205187417	205187806	FUSIONJUNC_2107/13
chr1	30992389	30995220	FUSIONJUNC_2140/166
chr1	45882450	45882860	FUSIONJUNC_2164/3
chr1	198277960	198297240	FUSIONJUNC_2168/17
chr1	227734548	227734901	FUSIONJUNC_2186/1
chr1	202893238	202895717	FUSIONJUNC_2209/1
chr1	168369022	168379782	FUSIONJUNC_2220/2
chr1	149887319	149887557	FUSIONJUNC_2225/16
chr1	66689147	66719405	FUSIONJUNC_2231/2
chr1	24440171	24445244	FUSIONJUNC_2238/4
chr1	8495062	8557523	FUSIONJUNC_2267/21
chr1	22078428	22086866	FUSIONJUNC_2270/15
chr1	52477707	52481923	FUSIONJUNC_2272/10
chr1	16905140	16905811	FUSIONJUNC_2287/2
chr1	50974033	50974202	FUSIONJUNC_2299/4
chr1	75745805	75750546	FUSIONJUNC_2300/45
chr1	119015835	119042349	FUSIONJUNC_2302/1
chr1	40190771	40202614	FUSIONJUNC_2314/15
chr1	26942659	26943065	FUSIONJUNC_2318/35
chr1	154207208	154207427	FUSIONJUNC_2331/1
chr1	155867964	155868791	FUSIONJUNC_2333/6
chr1	36361220	36362656	FUSIONJUNC_2335/49
chr1	1815755	1839238	FUSIONJUNC_2347/43
chr1	31915894	31919658	FUSIONJUNC_2368/130
chr1	155795049	156063817	FUSIONJUNC_2369/2
chr1	36004340	36014048	FUSIONJUNC_2372/5
chr1	28506993	28507530	FUSIONJUNC_2377/2
chr1	20747543	20773610	FUSIONJUNC_2385/5
chr1	150576982	150577343	FUSIONJUNC_2388/1
chr1	174220971	174250632	FUSIONJUNC_2392/1
chr1	222594235	222603276	FUSIONJUNC_2400/9
chr1	42773562	42775479	FUSIONJUNC_2405/8
chr1	246591511	246591941	FUSIONJUNC_2407/16
chr1	206392688	206430222	FUSIONJUNC_2408/3
chr1	31337174	31348974	FUSIONJUNC_2412/23
chr1	155904310	155904804	FUSIONJUNC_2416/4
chr1	100439931	100468094	FUSIONJUNC_2444/2
chr1	153805360	153805859	FUSIONJUNC_2461/1
chr1	144456536	144459464	FUSIONJUNC_2468/2
chr1	25567861	25568884	FUSIONJUNC_2484/2
chr1	247156999	247159813	FUSIONJUNC_2485/15
chr1	228406367	228406744	FUSIONJUNC_2493/1
chr1	120969118	149669310	FUSIONJUNC_2508/2
chr1	120969118	143760658	FUSIONJUNC_2509/2
chr1	192716346	192716621	FUSIONJUNC_2512/1
chr1	200760838	200815644	FUSIONJUNC_2536/14
chr1	246792056	246793233	FUSIONJUNC_2551/1
chr1	202138525	202140017	FUSIONJUNC_2569/1
chr1	174304985	174371072	FUSIONJUNC_2583/21
chr1	204558640	204570746	FUSIONJUNC_2585/23
chr1	121562227	121565797	FUSIONJUNC_2586/3
chr1	198469089	198504207	FUSIONJUNC_2634/1
chr1	193028084	193029657	FUSIONJUNC_2649/10
chr1	235427139	235434280	FUSIONJUNC_2653/5
chr1	23071224	23072197	FUSIONJUNC_2671/16
chr1	197652234	197715074	FUSIONJUNC_2681/134
chr1	120355318	120355583	FUSIONJUNC_2689/4
chr1	149162347	149162612	FUSIONJUNC_2690/4
chr1	144523424	149162612	FUSIONJUNC_2691/4
chr1	97792688	97792989	FUSIONJUNC_2698/1
chr1	25553921	25557267	FUSIONJUNC_2708/48
chr1	112659700	112669605	FUSIONJUNC_2727/1
chr1	32184253	32184662	FUSIONJUNC_2730/2
chr1	117402185	117442325	FUSIONJUNC_2764/118
chr1	223954476	223962273	FUSIONJUNC_2785/90
chr1	83151359	83193784	FUSIONJUNC_2786/1
chr1	198220998	198264235	FUSIONJUNC_2788/11
chr1	195300278	195300523	FUSIONJUNC_2795/1
chr1	233208517	233236980	FUSIONJUNC_2796/2
chr1	41628748	41628947	FUSIONJUNC_2814/4
chr1	39041053	39047987	FUSIONJUNC_2833/3
chr1	84500069	84500514	FUSIONJUNC_2841/1
chr1	6667708	6681037	FUSIONJUNC_2871/45
chr1	73583266	73595129	FUSIONJUNC_2881/5
chr1	41027556	41027890	FUSIONJUNC_2882/3
chr1	44319627	44339322	FUSIONJUNC_2888/9
chr1	47368468	47376820	FUSIONJUNC_2895/2
chr1	214305186	214336940	FUSIONJUNC_2918/3
chr1	225984656	225985025	FUSIONJUNC_2926/1
chr1	195251457	195251929	FUSIONJUNC_2945/1
chr1	193069033	193077050	FUSIONJUNC_2955/1
chr1	15717892	15721388	FUSIONJUNC_2994/30
chr1	42577019	42577229	FUSIONJUNC_2997/1
chr1	147265931	147268878	FUSIONJUNC_3006/3
chr1	202962193	202962465	FUSIONJUNC_3024/2
chr1	176149005	176184692	FUSIONJUNC_3059/5
chr1	160323430	160332557	FUSIONJUNC_3072/87
chr1	155926675	155927156	FUSIONJUNC_3091/56
chr1	8495062	8541318	FUSIONJUNC_3103/20
chr1	10117459	10130813	FUSIONJUNC_3105/2
chr1	41070594	41075451	FUSIONJUNC_3127/37
chr1	225852663	225855940	FUSIONJUNC_3130/1
chr1	100913662	100921841	FUSIONJUNC_3141/10
chr1	70310193	70310458	FUSIONJUNC_3162/3
chr1	109548595	109573991	FUSIONJUNC_3186/2
chr1	70173464	70189273	FUSIONJUNC_3193/1
chr1	176135009	176149074	FUSIONJUNC_3208/11
chr1	229458160	229460769	FUSIONJUNC_3211/9
chr1	10291081	10324895	FUSIONJUNC_3215/2
chr1	39757307	39757717	FUSIONJUNC_3221/2
chr1	236803427	236816543	FUSIONJUNC_3236/3
chr1	147252622	147259918	FUSIONJUNC_3237/111
chr1	185301448	185307089	FUSIONJUNC_3266/3
chr1	99747293	99761453	FUSIONJUNC_3269/4
chr1	88833719	88834483	FUSIONJUNC_3281/1
chr1	185214506	185231708	FUSIONJUNC_3291/21
chr1	193096647	193101204	FUSIONJUNC_3297/7
chr1	26444810	26463433	FUSIONJUNC_3300/5
chr1	230198132	230203290	FUSIONJUNC_3306/2
chr1	171523220	171527844	FUSIONJUNC_3308/13
chr1	58534157	58536741	FUSIONJUNC_3316/2
chr1	155921374	155921918	FUSIONJUNC_3338/2
chr1	77729859	77736158	FUSIONJUNC_3355/11
chr1	206733817	206734272	FUSIONJUNC_3359/1
chr1	28274824	28279241	FUSIONJUNC_3370/3
chr1	217503434	217503745	FUSIONJUNC_3372/1
chr1	51408134	51409696	FUSIONJUNC_3385/3
chr1	11658266	11658871	FUSIONJUNC_3391/1
chr1	117367398	117367703	FUSIONJUNC_3393/2
chr1	21272698	21290156	FUSIONJUNC_3401/22
chr1	92563641	92605402	FUSIONJUNC_3410/1
chr1	230203232	230246087	FUSIONJUNC_3415/1
chr1	111147641	111161296	FUSIONJUNC_3436/7
chr1	147252622	147268878	FUSIONJUNC_3438/3
chr1	55137514	55166603	FUSIONJUNC_3441/1
chr1	224392573	224393182	FUSIONJUNC_3467/1
chr1	159918841	159920537	FUSIONJUNC_3475/54
chr1	154434518	154435156	FUSIONJUNC_3492/24
chr1	145851364	145851939	FUSIONJUNC_3510/1
chr1	51394380	51409696	FUSIONJUNC_3512/7
chr1	155370503	155370983	FUSIONJUNC_3557/6
chr1	70324541	70324944	FUSIONJUNC_3566/1
chr1	149841439	149841624	FUSIONJUNC_3575/2
chr1	149852187	149852372	FUSIONJUNC_3576/2
chr1	176081151	176136547	FUSIONJUNC_3606/21
chr1	154466325	154467514	FUSIONJUNC_3608/2
chr1	231818328	231819150	FUSIONJUNC_3609/13
chr1	43901483	43901772	FUSIONJUNC_3621/2
chr1	200821281	202351465	FUSIONJUNC_3623/1
chr1	200821281	200821587	FUSIONJUNC_3624/1
chr1	205716043	205717231	FUSIONJUNC_3626/2
chr1	198469087	198504207	FUSIONJUNC_3633/24
chr1	160141580	160141969	FUSIONJUNC_3640/2
chr1	47384185	47384554	FUSIONJUNC_3656/2
chr1	39441997	39442471	FUSIONJUNC_3657/7
chr1	32779381	32781145	FUSIONJUNC_3663/20
chr1	247156405	247159813	FUSIONJUNC_3667/15
chr1	1218541	1223929	FUSIONJUNC_3673/1
chr1	8866278	8868057	FUSIONJUNC_3675/7
chr1	59339957	59346398	FUSIONJUNC_3699/15
chr1	206690122	206690471	FUSIONJUNC_3706/2
chr1	155921374	155923687	FUSIONJUNC_3717/7
chr1	60528918	60542411	FUSIONJUNC_3720/1
chr1	160289430	160289981	FUSIONJUNC_3734/1
chr1	120067744	148678195	FUSIONJUNC_3752/2
chr1	120067744	146227442	FUSIONJUNC_3753/2
chr1	120067744	120068087	FUSIONJUNC_3754/2
chr1	219193081	219218712	FUSIONJUNC_3757/16
chr1	189745512	189777337	FUSIONJUNC_3761/5
chr1	246437147	246440124	FUSIONJUNC_3763/5
chr1	51461090	51481314	FUSIONJUNC_3791/11
chr1	23030468	23050520	FUSIONJUNC_3801/90
chr1	59321535	59378837	FUSIONJUNC_3814/32
chr1	27875639	27876324	FUSIONJUNC_3816/3
chr1	1761951	1780029	FUSIONJUNC_3823/2
chr1	26237784	26244318	FUSIONJUNC_3836/1
chr1	213129526	213176492	FUSIONJUNC_3846/10
chr1	153665219	153668557	FUSIONJUNC_3857/27
chr1	206733042	206733511	FUSIONJUNC_3858/5
chr1	63770212	63772774	FUSIONJUNC_3872/4
chr1	151638887	151668635	FUSIONJUNC_3885/10
chr1	197607072	197658369	FUSIONJUNC_3897/3
chr1	231767139	231771070	FUSIONJUNC_3899/12
chr1	110346364	110346527	FUSIONJUNC_3905/2
chr1	32627507	32634110	FUSIONJUNC_3911/8
chr1	8861032	8865380	FUSIONJUNC_3913/1
chr1	65364634	65366196	FUSIONJUNC_3922/119
chr1	174931138	174931423	FUSIONJUNC_3928/1
chr1	245858495	245915640	FUSIONJUNC_3938/24
chr1	193085280	193085666	FUSIONJUNC_3939/1
chr1	161802051	161821161	FUSIONJUNC_3941/4
chr1	165743166	165754274	FUSIONJUNC_3950/3
chr1	174272413	174394145	FUSIONJUNC_3963/13
chr1	153667484	153668507	FUSIONJUNC_3991/1
chr1	16252466	16252932	FUSIONJUNC_3994/2
chr1	179863071	179863363	FUSIONJUNC_4040/1
chr1	150498501	150499293	FUSIONJUNC_4054/28
chr1	175986942	176027688	FUSIONJUNC_4061/2
chr1	159918762	159920537	FUSIONJUNC_4066/22
chr1	226295841	226297813	FUSIONJUNC_4075/2
chr1	94487541	94491247	FUSIONJUNC_4080/64
chr1	11676045	11680613	FUSIONJUNC_4086/6
chr1	155674684	155675096	FUSIONJUNC_4088/8
chr1	44874677	44875695	FUSIONJUNC_4105/2
chr1	8862886	8864092	FUSIONJUNC_4119/5
chr1	20757165	20773610	FUSIONJUNC_4135/30
chr1	181002605	181005470	FUSIONJUNC_4152/3
chr1	220032386	220035013	FUSIONJUNC_4163/3
chr1	162503753	162518190	FUSIONJUNC_4164/4
chr1	176144004	176163891	FUSIONJUNC_4169/9
chr1	212610782	212611165	FUSIONJUNC_4187/1
chr1	45640209	45642499	FUSIONJUNC_4188/26
chr1	151239954	151242567	FUSIONJUNC_4211/7
chr1	220253891	220254370	FUSIONJUNC_4214/10
chr1	52687588	52698304	FUSIONJUNC_4234/2
chr1	39804877	39808198	FUSIONJUNC_4243/5
chr1	39804877	39869771	FUSIONJUNC_4244/1
chr1	39804877	167029718	FUSIONJUNC_4245/5
chr1	180984676	180990109	FUSIONJUNC_4246/5
chr1	77990742	77991170	FUSIONJUNC_4251/1
chr1	43940229	43944372	FUSIONJUNC_4253/3
chr1	21129165	21130388	FUSIONJUNC_4286/3
chr1	85706174	85706418	FUSIONJUNC_4290/3
chr1	45640209	45659142	FUSIONJUNC_4300/1
chr1	72540302	72541017	FUSIONJUNC_4311/1
chr1	64777874	64781506	FUSIONJUNC_4341/2
chr1	54251615	54257186	FUSIONJUNC_4353/1
chr1	12299201	12311925	FUSIONJUNC_4364/1
chr1	43838218	43930534	FUSIONJUNC_4380/1
chr1	15638306	15643650	FUSIONJUNC_4387/39
chr1	197595207	197642821	FUSIONJUNC_4389/1
chr1	211359911	211361162	FUSIONJUNC_4390/6
chr1	120572531	120572834	FUSIONJUNC_4412/2
chr1	224386343	224388088	FUSIONJUNC_4413/2
chr1	32631826	32634792	FUSIONJUNC_4422/17
chr1	25340473	25351693	FUSIONJUNC_4426/20
chr1	50490587	50535457	FUSIONJUNC_4434/22
chr1	224546828	224583267	FUSIONJUNC_4444/1
chr1	67398604	67405828	FUSIONJUNC_4481/3
chr1	205020229	205020508	FUSIONJUNC_4483/3
chr1	183512836	183517820	FUSIONJUNC_4494/4
chr1	93184022	93193744	FUSIONJUNC_4499/1
chr1	212611836	212612260	FUSIONJUNC_4500/1
chr1	235465635	235470960	FUSIONJUNC_4512/11
chr1	40260838	40268535	FUSIONJUNC_4513/5
chr1	185306017	185306625	FUSIONJUNC_4525/1
chr1	201854594	201858994	FUSIONJUNC_4527/7
chr1	28579532	28579981	FUSIONJUNC_4530/3
chr1	36350831	36351211	FUSIONJUNC_4538/2
chr1	246759048	246767335	FUSIONJUNC_4543/1
chr1	203720548	203721410	FUSIONJUNC_4555/18
chr1	54222159	54222481	FUSIONJUNC_4565/2
chr1	220210800	220232863	FUSIONJUNC_4570/1
chr1	21680807	21695221	FUSIONJUNC_4581/9
chr1	248855724	248855946	FUSIONJUNC_4595/1
chr1	11675081	11680613	FUSIONJUNC_4604/1
chr1	6231901	6233643	FUSIONJUNC_4615/4
chr1	155675009	155784089	FUSIONJUNC_4626/17
chr1	236806143	236816543	FUSIONJUNC_4627/13
chr1	35466607	35479212	FUSIONJUNC_4636/1
chr1	154979338	154979689	FUSIONJUNC_4660/2
chr1	93210801	93216746	FUSIONJUNC_4668/6
chr1	29035825	29039426	FUSIONJUNC_4681/16
chr1	234465655	234472811	FUSIONJUNC_4683/5
chr1	168365486	168365972	FUSIONJUNC_4689/5
chr1	11925878	11926162	FUSIONJUNC_4696/2
chr1	43894382	43899727	FUSIONJUNC_4709/35
chr1	21852208	21854243	FUSIONJUNC_4721/1
chr1	21701497	21706868	FUSIONJUNC_4738/2
chr1	154157649	154170840	FUSIONJUNC_4742/1
chr1	156706640	156706749	FUSIONJUNC_4763/4
chr1	59339957	59378837	FUSIONJUNC_4765/35
chr1	223798612	223802882	FUSIONJUNC_4774/2
chr1	202946508	202951012	FUSIONJUNC_4784/1
chr1	9931890	9934860	FUSIONJUNC_4789/67
chr1	197652234	197674169	FUSIONJUNC_4804/28
chr1	110008626	110008936	FUSIONJUNC_4829/2
chr1	151658234	151668635	FUSIONJUNC_4832/9
chr1	31938177	31938337	FUSIONJUNC_4841/1
chr1	230242389	230242744	FUSIONJUNC_4842/1
chr1	176027571	176046324	FUSIONJUNC_4863/12
chr1	97163566	97163954	FUSIONJUNC_4868/1
chr1	44334812	44339322	FUSIONJUNC_4871/3
chr1	120024466	120024790	FUSIONJUNC_4875/8
chr1	11073933	11076948	FUSIONJUNC_4876/15
chr1	51823663	51834170	FUSIONJUNC_4893/34
chr1	180062219	180065272	FUSIONJUNC_4895/4
chr1	9922185	9932898	FUSIONJUNC_4896/2
chr1	160693833	160694099	FUSIONJUNC_4906/3
chr1	184737072	184737610	FUSIONJUNC_4959/1
chr1	246621428	246634587	FUSIONJUNC_4964/27
chr1	28476106	28480604	FUSIONJUNC_4968/10
chr1	16305802	16315435	FUSIONJUNC_4984/31
chr1	27732602	28098189	FUSIONJUNC_5011/2
chr1	27732602	28844887	FUSIONJUNC_5012/2
chr1	27732599	28190112	FUSIONJUNC_5013/2
chr1	243330539	243344331	FUSIONJUNC_5022/2
chr1	8465924	8541318	FUSIONJUNC_5023/8
chr1	32036909	32038619	FUSIONJUNC_5036/25
chr1	209124584	209125245	FUSIONJUNC_5046/1
chr1	156639976	156640305	FUSIONJUNC_5051/1
chr1	12400180	12416827	FUSIONJUNC_5062/2
chr1	8866445	8871929	FUSIONJUNC_5076/1
chr1	153751094	153754739	FUSIONJUNC_5086/1
chr1	197545921	197611976	FUSIONJUNC_5099/3
chr1	25777722	25778204	FUSIONJUNC_5108/4
chr1	28407409	28409039	FUSIONJUNC_5127/2
chr1	30945235	30945577	FUSIONJUNC_5141/1
chr1	206430161	206440081	FUSIONJUNC_5145/3
chr1	212872677	212895354	FUSIONJUNC_5160/5
chr1	161323613	161328497	FUSIONJUNC_5173/5
chr1	18498060	18498604	FUSIONJUNC_5181/2
chr1	160750375	160750775	FUSIONJUNC_5182/1
chr1	100353822	100354618	FUSIONJUNC_5184/1
chr1	121538322	121572983	FUSIONJUNC_5190/5
chr1	176218533	176265118	FUSIONJUNC_5217/12
chr1	114719578	114725333	FUSIONJUNC_5221/4
chr1	174272413	174305127	FUSIONJUNC_5232/39
chr1	72677146	72677407	FUSIONJUNC_5238/1
chr1	16593739	16594153	FUSIONJUNC_5243/3
chr1	198850263	198850649	FUSIONJUNC_5248/2
chr1	246849911	246850209	FUSIONJUNC_5268/2
chr1	42265114	42278672	FUSIONJUNC_5270/13
chr1	247138715	247159813	FUSIONJUNC_5281/10
chr1	193004245	193004715	FUSIONJUNC_5290/3
chr1	225922703	225923086	FUSIONJUNC_5291/5
chr1	89218553	89218883	FUSIONJUNC_5307/3
chr1	187294159	187329060	FUSIONJUNC_5309/2
chr1	35405022	35408159	FUSIONJUNC_5328/8
chr1	244054653	244054863	FUSIONJUNC_5341/1
chr1	197553021	197595333	FUSIONJUNC_5343/6
chr1	12001400	12002103	FUSIONJUNC_5347/55
chr1	39447753	39448669	FUSIONJUNC_5351/1
chr1	108795240	108795518	FUSIONJUNC_5354/2
chr1	23030468	23059167	FUSIONJUNC_5356/15
chr1	33034400	33035260	FUSIONJUNC_5362/1
chr1	10292046	10297246	FUSIONJUNC_5365/1
chr1	203053961	203055406	FUSIONJUNC_5373/1
chr1	160253805	160254165	FUSIONJUNC_5388/1
chr1	20980333	20981227	FUSIONJUNC_5391/9
chr1	6806982	6825210	FUSIONJUNC_5398/25
chr1	33324876	33328978	FUSIONJUNC_5437/1
chr1	54716599	54760251	FUSIONJUNC_5448/3
chr1	19183810	19187540	FUSIONJUNC_5529/1
chr1	162503753	162512823	FUSIONJUNC_5531/5
chr1	54307629	54308799	FUSIONJUNC_5538/1
chr1	72735556	72758558	FUSIONJUNC_5551/1
chr1	162792658	162799937	FUSIONJUNC_5576/1
chr1	61104523	61104963	FUSIONJUNC_5588/1
chr1	59321535	59457076	FUSIONJUNC_5595/11
chr1	247155565	247159813	FUSIONJUNC_5601/2
chr1	117402185	117405645	FUSIONJUNC_5611/52
chr1	50738862	50752523	FUSIONJUNC_5621/2
chr1	145992600	145992855	FUSIONJUNC_5654/1
chr1	52238912	52239296	FUSIONJUNC_5668/1
chr1	197583151	197645743	FUSIONJUNC_5688/5
chr1	206339709	206340160	FUSIONJUNC_5691/3
chr1	121321326	206340160	FUSIONJUNC_5692/3
chr1	8614560	8656441	FUSIONJUNC_5699/12
chr1	178821842	178822228	FUSIONJUNC_5706/3
chr1	44111189	45627228	FUSIONJUNC_5720/1
chr1	245915529	245918195	FUSIONJUNC_5730/4
chr1	176135009	176184692	FUSIONJUNC_5736/2
chr1	222728742	222734767	FUSIONJUNC_5738/3
chr1	83211948	83212708	FUSIONJUNC_5749/2
chr1	1256991	1257310	FUSIONJUNC_5758/29
chr1	115692326	115692926	FUSIONJUNC_5763/2
chr1	224387205	224389575	FUSIONJUNC_5791/2
chr1	155675009	155679512	FUSIONJUNC_5792/3
chr1	204534949	204535704	FUSIONJUNC_5798/1
chr1	35442236	35444281	FUSIONJUNC_5802/3
chr1	149886964	149887324	FUSIONJUNC_5816/1
chr1	43553491	43569778	FUSIONJUNC_5820/5
chr1	164847158	164847433	FUSIONJUNC_5833/1
chr1	75739979	75750546	FUSIONJUNC_5842/86
chr1	41215642	41215945	FUSIONJUNC_5847/2
chr1	2405361	2405705	FUSIONJUNC_5854/1
chr1	236826828	236835687	FUSIONJUNC_5869/3
chr1	167765582	167788137	FUSIONJUNC_5880/2
chr1	43403176	43404550	FUSIONJUNC_5884/4
chr1	180019948	180021009	FUSIONJUNC_5891/4
chr1	85182097	85190752	FUSIONJUNC_5901/1
chr1	185124943	185137796	FUSIONJUNC_5908/2
chr1	44875617	44881739	FUSIONJUNC_5909/1
chr1	39132365	39132666	FUSIONJUNC_5928/1
chr1	235112059	235128628	FUSIONJUNC_5934/1
chr1	19118793	19119309	FUSIONJUNC_5936/1
chr1	174393098	174394145	FUSIONJUNC_5967/3
chr1	224365878	224379655	FUSIONJUNC_5998/2
chr1	150578375	150578663	FUSIONJUNC_6006/2
chr1	228192798	228192943	FUSIONJUNC_6019/2
chr1	95143890	95173889	FUSIONJUNC_6038/7
chr1	175004613	175006841	FUSIONJUNC_6066/2
chr1	220018448	220020221	FUSIONJUNC_6073/8
chr1	227857570	227857878	FUSIONJUNC_6093/2
chr1	147619453	147619756	FUSIONJUNC_6113/1
chr1	192925611	192957422	FUSIONJUNC_6136/16
chr1	83112720	83113150	FUSIONJUNC_6148/3
chr1	229452019	229452418	FUSIONJUNC_6153/1
chr1	15506898	15518395	FUSIONJUNC_6185/2
chr1	173866176	173866567	FUSIONJUNC_6187/2
chr1	52488908	52497183	FUSIONJUNC_6220/4
chr1	193138084	193142066	FUSIONJUNC_6227/30
chr1	86360442	86376271	FUSIONJUNC_6235/2
chr1	77540250	77540865	FUSIONJUNC_6238/2
chr1	28035543	28042650	FUSIONJUNC_6241/3
chr1	193062916	193063602	FUSIONJUNC_6243/3
chr1	16447869	16452015	FUSIONJUNC_6254/10
chr1	67408047	67408336	FUSIONJUNC_6269/1
chr1	174250569	174278779	FUSIONJUNC_6292/10
chr1	60554472	60595699	FUSIONJUNC_6302/5
chr1	186332310	186334514	FUSIONJUNC_6306/2
chr1	22527835	22528097	FUSIONJUNC_6310/1
chr1	41113282	41117010	FUSIONJUNC_6313/32
chr1	183104138	183104635	FUSIONJUNC_6327/1
chr1	197642710	197715074	FUSIONJUNC_6342/77
chr1	150927703	150941428	FUSIONJUNC_6373/2
chr1	151638887	151639119	FUSIONJUNC_6380/28
chr1	230663140	230671640	FUSIONJUNC_6385/5
chr1	228394736	228395252	FUSIONJUNC_6387/9
chr1	150230570	150231926	FUSIONJUNC_6397/11
chr1	44284834	44319744	FUSIONJUNC_6407/51
chr1	59638227	59674133	FUSIONJUNC_6413/1
chr1	51405904	51408332	FUSIONJUNC_6423/19
chr1	19770541	19790052	FUSIONJUNC_6427/1
chr1	153751094	153757763	FUSIONJUNC_6433/10
chr1	171522176	171523522	FUSIONJUNC_6457/14
chr1	108943474	108944057	FUSIONJUNC_6458/2
chr1	28758534	28758851	FUSIONJUNC_6476/3
chr1	179901301	179908673	FUSIONJUNC_6480/4
chr1	245927930	245929937	FUSIONJUNC_6483/7
chr1	15418776	15419227	FUSIONJUNC_6488/2
chr1	206446074	206453380	FUSIONJUNC_6500/3
chr1	22073835	22091501	FUSIONJUNC_6503/2
chr1	222479367	243060537	FUSIONJUNC_6505/6
chr1	11059289	11059932	FUSIONJUNC_6519/1
chr1	117456084	117466427	FUSIONJUNC_6526/7
chr1	224389832	224411565	FUSIONJUNC_6542/2
chr1	52877681	52881665	FUSIONJUNC_6560/17
chr1	93274277	93311608	FUSIONJUNC_6566/3
chr1	224952669	225007544	FUSIONJUNC_6571/20
chr1	151017811	151028944	FUSIONJUNC_6582/6
chr1	124239195	124607981	FUSIONJUNC_6590/2
chr1	111446372	111446687	FUSIONJUNC_6600/2
chr1	42194889	42278672	FUSIONJUNC_6615/1
chr1	156463914	156464230	FUSIONJUNC_6619/3
chr1	25822833	25823020	FUSIONJUNC_6620/2
chr1	192935828	192957422	FUSIONJUNC_6621/29
chr1	10210839	10211250	FUSIONJUNC_6651/2
chr1	174219124	174221164	FUSIONJUNC_6668/43
chr1	150334934	150335241	FUSIONJUNC_6669/5
chr1	16564806	16567351	FUSIONJUNC_6673/8
chr1	67685241	67685466	FUSIONJUNC_6677/2
chr1	185204804	185231708	FUSIONJUNC_6678/2
chr1	119175351	119175847	FUSIONJUNC_6689/2
chr1	223755488	223759375	FUSIONJUNC_6705/1
chr1	200873548	200873976	FUSIONJUNC_6746/1
chr1	167332469	167338258	FUSIONJUNC_6749/38
chr1	197539963	197553112	FUSIONJUNC_6750/11
chr1	25988230	25990863	FUSIONJUNC_6753/15
chr1	35747906	35748604	FUSIONJUNC_6762/9
chr1	46303718	46310290	FUSIONJUNC_6775/2
chr1	150263781	150264517	FUSIONJUNC_6784/1
chr1	206733799	206734076	FUSIONJUNC_6820/3
chr1	200603224	200614404	FUSIONJUNC_6836/1
chr1	245858494	245929936	FUSIONJUNC_6841/33
chr1	123039405	123541681	FUSIONJUNC_6848/3
chr1	205716838	205717092	FUSIONJUNC_6858/2
chr1	160996471	160998666	FUSIONJUNC_6859/1
chr1	40189054	40202614	FUSIONJUNC_6868/15
chr1	38998170	39001106	FUSIONJUNC_6880/4
chr1	237077360	237603660	FUSIONJUNC_6881/1
chr1	77801330	77807101	FUSIONJUNC_6886/6
chr1	23804399	23820593	FUSIONJUNC_6904/15
chr1	174304985	174683596	FUSIONJUNC_6922/1
chr1	245858554	245927969	FUSIONJUNC_6923/4
chr1	245853463	245863886	FUSIONJUNC_6929/10
chr1	145839889	145842477	FUSIONJUNC_6933/46
chr1	155349326	155354630	FUSIONJUNC_6955/3
chr1	44308309	44339322	FUSIONJUNC_6957/38
chr1	161230152	161230482	FUSIONJUNC_6958/2
chr1	108752256	108760085	FUSIONJUNC_6963/12
chr1	230274445	230279488	FUSIONJUNC_6965/1
chr1	83498666	83499085	FUSIONJUNC_6966/1
chr1	23754395	23756996	FUSIONJUNC_6980/2
chr1	8541213	8614686	FUSIONJUNC_6981/35
chr1	153662120	153665289	FUSIONJUNC_6996/2
chr1	168063620	168068463	FUSIONJUNC_6998/9
chr1	114463103	114464388	FUSIONJUNC_7007/51
chr1	58506059	58536741	FUSIONJUNC_7014/6
chr1	222664086	222665440	FUSIONJUNC_7023/1
chr1	176218533	176266676	FUSIONJUNC_7036/3
chr1	68144245	68149011	FUSIONJUNC_7041/1
chr1	150386637	150387279	FUSIONJUNC_7045/1
chr1	197617658	197658369	FUSIONJUNC_7086/12
chr1	150651358	150651630	FUSIONJUNC_7090/1
chr1	151058636	151059027	FUSIONJUNC_7097/1
chr1	164642681	164643056	FUSIONJUNC_7106/1
chr1	54731485	54737664	FUSIONJUNC_7116/1
chr1	5922059	5927787	FUSIONJUNC_7122/4
chr1	156475107	156477202	FUSIONJUNC_7133/4
chr1	39562515	39562984	FUSIONJUNC_7140/2
chr1	37889556	37891454	FUSIONJUNC_7143/3
chr1	10440346	10442441	FUSIONJUNC_7176/4
chr1	168231513	168239160	FUSIONJUNC_7200/8
chr1	114732625	114734047	FUSIONJUNC_7203/4
chr1	173978534	173982827	FUSIONJUNC_7204/1
chr1	176348395	176348734	FUSIONJUNC_7217/14
chr1	161383012	161383404	FUSIONJUNC_7233/1
chr1	155725381	155726019	FUSIONJUNC_7248/2
chr1	178883465	178906867	FUSIONJUNC_7259/2
chr1	93305387	93325895	FUSIONJUNC_7264/23
chr1	155950485	155950828	FUSIONJUNC_7265/2
chr1	229463542	229465519	FUSIONJUNC_7281/9
chr1	202805464	202805843	FUSIONJUNC_7286/1
chr1	212618998	212619205	FUSIONJUNC_7304/1
chr1	32187953	32190249	FUSIONJUNC_7307/29
chr1	1663712	1663992	FUSIONJUNC_7315/2
chr1	171503554	171504128	FUSIONJUNC_7318/4
chr1	121278580	206303473	FUSIONJUNC_7325/6
chr1	206297065	206303473	FUSIONJUNC_7326/6
chr1	200368664	200374246	FUSIONJUNC_7348/5
chr1	15925228	15925652	FUSIONJUNC_7354/2
chr1	184775591	184775889	FUSIONJUNC_7357/1
chr1	119721169	119727102	FUSIONJUNC_7379/6
chr1	1459160	1529331	FUSIONJUNC_7386/1
chr1	173865856	173866567	FUSIONJUNC_7388/4
chr1	9871186	9877989	FUSIONJUNC_7391/18
chr1	213117316	213129889	FUSIONJUNC_7394/25
chr1	28579682	28579981	FUSIONJUNC_7397/3
chr1	96794657	96794971	FUSIONJUNC_7400/1
chr1	169230717	169287408	FUSIONJUNC_7403/2
chr1	7105232	7105575	FUSIONJUNC_7411/2
chr1	52263772	52303925	FUSIONJUNC_7421/1
chr1	203770827	203772147	FUSIONJUNC_7443/2
chr1	45629575	45630606	FUSIONJUNC_7445/2
chr1	10291081	10297246	FUSIONJUNC_7446/9
chr1	145993144	145993485	FUSIONJUNC_7456/2
chr1	6130203	6131748	FUSIONJUNC_7468/4
chr1	154349249	154349347	FUSIONJUNC_7477/1
chr1	156136973	156137840	FUSIONJUNC_7484/3
chr1	205103856	205105168	FUSIONJUNC_7513/17
chr1	153956214	153957020	FUSIONJUNC_7519/1
chr1	92333390	92363770	FUSIONJUNC_7528/5
chr1	51781163	51782643	FUSIONJUNC_7531/1
chr1	30941150	30942123	FUSIONJUNC_7537/8
chr1	5978269	5986327	FUSIONJUNC_7538/1
chr1	168002481	168004793	FUSIONJUNC_7542/9
chr1	120062347	120063002	FUSIONJUNC_7577/1
chr1	119262901	119277972	FUSIONJUNC_7580/1
chr1	217564255	217564933	FUSIONJUNC_7590/3
chr1	245858494	245863885	FUSIONJUNC_7594/32
chr1	109230877	109231786	FUSIONJUNC_7601/14
chr1	60633731	60634140	FUSIONJUNC_7608/3
chr1	35901947	35902337	FUSIONJUNC_7610/13
chr1	21089137	21111383	FUSIONJUNC_7613/32
chr1	84179176	84185182	FUSIONJUNC_7621/12
chr1	145641665	145642080	FUSIONJUNC_7625/1
chr1	145641665	147964760	FUSIONJUNC_7626/1
chr1	11018732	11020599	FUSIONJUNC_7627/4
chr1	156954891	156956564	FUSIONJUNC_7635/1
chr1	93894613	93897898	FUSIONJUNC_7637/9
chr1	68137779	68150356	FUSIONJUNC_7643/1
chr1	36345667	36346183	FUSIONJUNC_7651/1
chr1	209100228	209100680	FUSIONJUNC_7654/2
chr1	20775542	20775976	FUSIONJUNC_7657/2
chr1	149160546	149160848	FUSIONJUNC_7685/1
chr1	92333390	92380873	FUSIONJUNC_7699/33
chr1	229444913	229458296	FUSIONJUNC_7707/1
chr1	144914691	144960398	FUSIONJUNC_7723/4
chr1	174637374	174702256	FUSIONJUNC_7724/8
chr1	34994374	34994605	FUSIONJUNC_7746/2
chr1	154819298	154819933	FUSIONJUNC_7762/1
chr1	186398312	186406268	FUSIONJUNC_7767/1
chr1	58506059	58534331	FUSIONJUNC_7776/4
chr1	155408141	155415923	FUSIONJUNC_7778/9
chr1	148978315	148981363	FUSIONJUNC_7785/3
chr1	156743083	156744311	FUSIONJUNC_7789/2
chr1	202941177	202941517	FUSIONJUNC_7815/1
chr1	113091317	113093564	FUSIONJUNC_7830/1
chr1	38993117	38993626	FUSIONJUNC_7852/4
chr1	17393974	17395663	FUSIONJUNC_7862/2
chr1	56263697	56264277	FUSIONJUNC_7867/1
chr1	94418936	94419280	FUSIONJUNC_7903/1
chr1	21050865	21089213	FUSIONJUNC_7905/8
chr1	212870053	212872818	FUSIONJUNC_7922/10
chr1	151231670	151232703	FUSIONJUNC_7932/2
chr1	168480602	168480991	FUSIONJUNC_7939/1
chr1	174275832	174305127	FUSIONJUNC_7959/2
chr1	632574	632666	FUSIONJUNC_7961/4
chr1	179900125	179908673	FUSIONJUNC_7993/3
chr1	183573184	183586977	FUSIONJUNC_7995/5
chr1	70292387	70315566	FUSIONJUNC_8013/51
chr1	206392688	206393673	FUSIONJUNC_8019/7
chr1	38991733	38991962	FUSIONJUNC_8031/2
chr1	212872677	212889257	FUSIONJUNC_8077/8
chr1	229486370	229487613	FUSIONJUNC_8082/10
chr1	246867351	246867660	FUSIONJUNC_8086/2
chr1	200937179	200949874	FUSIONJUNC_8095/2
chr1	16264578	16264936	FUSIONJUNC_8101/1
chr1	46055794	46080750	FUSIONJUNC_8139/7
chr1	8614560	8624380	FUSIONJUNC_8143/3
chr1	212016885	212021212	FUSIONJUNC_8165/8
chr1	167765582	167773368	FUSIONJUNC_8169/18
chr1	19110541	19112596	FUSIONJUNC_8181/2
chr1	16201781	16202574	FUSIONJUNC_8194/9
chr1	224303722	224305166	FUSIONJUNC_8225/2
chr1	226398295	226398733	FUSIONJUNC_8235/1
chr1	180803387	180811488	FUSIONJUNC_8243/1
chr1	6318491	6333568	FUSIONJUNC_8252/4
chr1	28518259	28535346	FUSIONJUNC_8293/4
chr1	31005852	31007102	FUSIONJUNC_8295/19
chr1	58227498	58262580	FUSIONJUNC_8297/3
chr1	9740657	9741256	FUSIONJUNC_8300/17
chr1	213167857	213176492	FUSIONJUNC_8309/14
chr1	160739557	160740029	FUSIONJUNC_8326/2
chr1	161912295	161958710	FUSIONJUNC_8385/6
chr1	1255075	1255411	FUSIONJUNC_8436/1
chr1	229460610	229465519	FUSIONJUNC_8440/4
chr1	159918837	159920537	FUSIONJUNC_8446/14
chr1	3867973	3883800	FUSIONJUNC_8449/2
chr1	6549570	6550615	FUSIONJUNC_8450/10
chr1	66940027	66963160	FUSIONJUNC_8455/5
chr1	213129661	213167928	FUSIONJUNC_8479/1
chr1	6142127	6144155	FUSIONJUNC_8484/1
chr1	203861713	203862195	FUSIONJUNC_8485/1
chr1	41231138	41231356	FUSIONJUNC_8487/1
chr1	27789561	27812268	FUSIONJUNC_8519/7
chr1	8861144	8863983	FUSIONJUNC_8523/1
chr1	88770351	88786213	FUSIONJUNC_8530/8
chr1	56389481	56428422	FUSIONJUNC_8538/1
chr1	209762514	209763587	FUSIONJUNC_8578/1
chr1	29148625	29148721	FUSIONJUNC_8590/2
chr1	36405818	36407504	FUSIONJUNC_8610/6
chr1	149832674	149833022	FUSIONJUNC_8620/1
chr1	149860793	149861141	FUSIONJUNC_8621/1
chr1	28010946	28017239	FUSIONJUNC_8624/3
chr1	100897352	100897635	FUSIONJUNC_8634/1
chr1	151400543	151401853	FUSIONJUNC_8636/1
chr1	19356634	19357563	FUSIONJUNC_8640/1
chr1	38756423	38784735	FUSIONJUNC_8641/1
chr1	231813229	231818517	FUSIONJUNC_8650/3
chr1	189156982	189157347	FUSIONJUNC_8658/3
chr1	211749923	211778997	FUSIONJUNC_8683/2
chr1	154588181	154589892	FUSIONJUNC_8685/1
chr1	93154280	93154696	FUSIONJUNC_8688/2
chr1	179918237	179918660	FUSIONJUNC_8689/1
chr1	31915890	31919658	FUSIONJUNC_8695/5
chr1	156743651	156745109	FUSIONJUNC_8704/2
chr1	148262074	148262372	FUSIONJUNC_8713/1
chr1	39541719	39548951	FUSIONJUNC_8714/1
chr1	166862202	166869854	FUSIONJUNC_8726/5
chr1	21272697	21272910	FUSIONJUNC_8733/3
chr1	6101838	6102284	FUSIONJUNC_8735/1
chr1	204525483	204532246	FUSIONJUNC_8764/7
chr1	60564827	60565284	FUSIONJUNC_8767/2
chr1	212417238	212417476	FUSIONJUNC_8771/4
chr1	205612105	205612664	FUSIONJUNC_8774/2
chr1	198930353	198930922	FUSIONJUNC_8787/2
chr1	120785084	120793475	FUSIONJUNC_8792/3
chr1	197652234	197658369	FUSIONJUNC_8800/13
chr1	110346307	110372346	FUSIONJUNC_8846/3
chr1	23814189	23820593	FUSIONJUNC_8852/75
chr1	149404735	149405047	FUSIONJUNC_8855/1
chr1	117911993	117918736	FUSIONJUNC_8859/14
chr1	212342187	212349242	FUSIONJUNC_8860/5
chr1	220071083	220071793	FUSIONJUNC_8864/1
chr1	154156693	154157056	FUSIONJUNC_8876/2
chr1	55097597	55101703	FUSIONJUNC_8879/3
chr1	154206859	154207424	FUSIONJUNC_8884/2
chr1	150220595	150223220	FUSIONJUNC_8920/1
chr1	6186650	6197712	FUSIONJUNC_8922/1
chr1	93894613	93901669	FUSIONJUNC_8934/30
chr1	180984676	181005463	FUSIONJUNC_8937/67
chr1	150266237	150266539	FUSIONJUNC_8938/1
chr1	151313560	151316509	FUSIONJUNC_8950/1
chr1	15518109	15518395	FUSIONJUNC_8964/6
chr1	246327200	246335474	FUSIONJUNC_8989/8
chr1	35405022	35405468	FUSIONJUNC_8998/5
chr1	200760838	200761098	FUSIONJUNC_9005/8
chr1	145942712	145947782	FUSIONJUNC_9015/6
chr1	50595892	50596208	FUSIONJUNC_9017/2
chr1	15716289	15718608	FUSIONJUNC_9031/2
chr1	174272413	174371072	FUSIONJUNC_9034/25
chr1	77631834	77633405	FUSIONJUNC_9038/2
chr1	180196984	180197969	FUSIONJUNC_9039/1
chr1	160349639	160352187	FUSIONJUNC_9047/3
chr1	90952484	90953002	FUSIONJUNC_9064/5
chr1	150946885	150947543	FUSIONJUNC_9071/1
chr1	217610320	217614202	FUSIONJUNC_9098/16
chr1	15493891	15495452	FUSIONJUNC_9106/3
chr1	52401946	52402178	FUSIONJUNC_9122/2
chr1	204409705	204409905	FUSIONJUNC_9130/6
chr1	156011636	156012062	FUSIONJUNC_9138/4
chr1	150299725	150300067	FUSIONJUNC_9149/3
chr1	46633273	46633625	FUSIONJUNC_9154/2
chr1	168043024	168068463	FUSIONJUNC_9157/1
chr1	193247047	193247533	FUSIONJUNC_9167/1
chr1	235419416	235434280	FUSIONJUNC_9171/10
chr1	110244865	110245323	FUSIONJUNC_9181/1
chr1	168383923	168384657	FUSIONJUNC_9189/1
chr1	119587320	119588517	FUSIONJUNC_9209/4
chr1	16625954	16627283	FUSIONJUNC_9212/2
chr1	155346382	155354630	FUSIONJUNC_9232/2
chr1	1675964	1739720	FUSIONJUNC_9250/2
chr1	84179176	84235364	FUSIONJUNC_9278/10
chr1	156014960	156018368	FUSIONJUNC_9289/15
chr1	176265052	176276996	FUSIONJUNC_9290/3
chr1	212619604	212620131	FUSIONJUNC_9294/2
chr1	90939843	90940120	FUSIONJUNC_9304/2
chr1	36170970	36173478	FUSIONJUNC_9313/9
chr1	45624219	45624517	FUSIONJUNC_9319/2
chr1	61171812	61172464	FUSIONJUNC_9331/2
chr1	86896959	86897407	FUSIONJUNC_9339/2
chr1	248239789	248240538	FUSIONJUNC_9350/1
chr1	40722676	110247468	FUSIONJUNC_9362/2
chr1	61277519	61359274	FUSIONJUNC_9371/7
chr1	28580559	28581229	FUSIONJUNC_9372/60
chr1	52740835	52741022	FUSIONJUNC_9408/1
chr1	192809195	192809883	FUSIONJUNC_9424/1
chr1	40692398	40692689	FUSIONJUNC_9432/1
chr1	162524035	162524406	FUSIONJUNC_9437/1
chr1	28590276	28622165	FUSIONJUNC_9461/1
chr1	229477596	229487613	FUSIONJUNC_9478/1
chr1	42657712	42658056	FUSIONJUNC_9483/1
chr1	165890203	165891322	FUSIONJUNC_9485/70
chr1	206686708	206687104	FUSIONJUNC_9486/1
chr1	120261153	148879699	FUSIONJUNC_9497/4
chr1	120630545	120637227	FUSIONJUNC_9498/4
chr1	120261153	120267838	FUSIONJUNC_9499/4
chr1	95143890	174893157	FUSIONJUNC_9507/4
chr1	28489169	28493091	FUSIONJUNC_9514/2
chr1	154234590	154235291	FUSIONJUNC_9525/35
chr1	23816674	23820593	FUSIONJUNC_9540/7
chr1	180963068	180963403	FUSIONJUNC_9542/3
chr1	161056683	161056970	FUSIONJUNC_9563/2
chr1	28459084	28460292	FUSIONJUNC_9570/8
chr1	156879121	156880157	FUSIONJUNC_9581/5
chr1	20765376	20773610	FUSIONJUNC_9590/1
chr1	19908895	19909205	FUSIONJUNC_9600/2
chr1	113897839	113901885	FUSIONJUNC_9601/4
chr1	181089860	181090419	FUSIONJUNC_9614/5
chr1	230281467	230281701	FUSIONJUNC_9623/4
chr1	224190180	224192721	FUSIONJUNC_9639/3
chr1	228396946	228402161	FUSIONJUNC_9641/3
chr1	153962537	153963272	FUSIONJUNC_9646/1
chr1	203306280	203306638	FUSIONJUNC_9650/1
chr1	215575900	215579137	FUSIONJUNC_9654/8
chr1	147966082	147988521	FUSIONJUNC_9665/1
chr1	160214246	160214450	FUSIONJUNC_9667/1
chr1	3740232	3743190	FUSIONJUNC_9670/2
chr1	2192570	2192902	FUSIONJUNC_9689/2
chr1	43838218	43899727	FUSIONJUNC_9690/42
chr1	161368352	161368734	FUSIONJUNC_9703/4
chr1	109237259	109237904	FUSIONJUNC_9704/1
chr1	176043185	176046324	FUSIONJUNC_9734/14
chr1	144551375	145465532	FUSIONJUNC_9751/1
chr1	143729015	145465532	FUSIONJUNC_9752/1
chr1	144560274	145465532	FUSIONJUNC_9753/1
chr1	145465246	145465532	FUSIONJUNC_9754/1
chr1	143699057	145465532	FUSIONJUNC_9755/1
chr1	16513718	145465532	FUSIONJUNC_9756/1
chr1	168363792	168364368	FUSIONJUNC_9759/1
chr1	197545929	197672105	FUSIONJUNC_9763/1
chr1	205161257	205163955	FUSIONJUNC_9765/8
chr1	83140318	83140696	FUSIONJUNC_9793/1
chr1	43574942	43575555	FUSIONJUNC_9808/3
chr1	15961749	15961994	FUSIONJUNC_9813/1
chr1	28683582	28697084	FUSIONJUNC_9816/7
chr1	154672104	154672452	FUSIONJUNC_9817/3
chr1	8541213	8557523	FUSIONJUNC_9821/54
chr1	1068189	1068364	FUSIONJUNC_9842/1
chr1	157123351	157123742	FUSIONJUNC_9849/1
chr1	200407546	200407905	FUSIONJUNC_9851/1
chr1	39005135	39005193	FUSIONJUNC_9853/1
chr1	230954332	230961303	FUSIONJUNC_9855/16
chr1	10304097	10304279	FUSIONJUNC_9864/1
chr1	11661808	11662240	FUSIONJUNC_9892/1
chr1	174886979	174887225	FUSIONJUNC_9896/2
chr1	248137414	248137931	FUSIONJUNC_9906/1
chr1	156324971	156334918	FUSIONJUNC_9909/9
chr1	15493891	15495447	FUSIONJUNC_9920/2
chr1	176594523	176595595	FUSIONJUNC_9924/9
chr1	152034429	152034811	FUSIONJUNC_9939/1
chr1	35739135	35746992	FUSIONJUNC_9944/1
chr1	161167090	161167281	FUSIONJUNC_9958/1
chr1	72749165	72874338	FUSIONJUNC_9962/7
chr1	962284	962560	FUSIONJUNC_9963/3
chr1	32238419	241807809	FUSIONJUNC_9976/2
chr1	44806797	44807276	FUSIONJUNC_9984/2
chr1	19599538	19599915	FUSIONJUNC_9985/2
chr1	164807541	164821626	FUSIONJUNC_10009/2
chr1	117912533	117920281	FUSIONJUNC_10010/2
chr1	35388909	35390098	FUSIONJUNC_10014/3
chr1	235132480	235132882	FUSIONJUNC_10027/2
chr1	39285389	39285577	FUSIONJUNC_10053/2
chr1	167765582	167803537	FUSIONJUNC_10060/2
chr1	197595207	197715074	FUSIONJUNC_10064/3
chr1	21233557	21245103	FUSIONJUNC_10084/1
chr1	45566568	45567020	FUSIONJUNC_10085/24
chr1	52854464	52867777	FUSIONJUNC_10096/3
chr1	155378280	155415923	FUSIONJUNC_10101/11
chr1	163123866	163124067	FUSIONJUNC_10102/1
chr1	220006105	220007338	FUSIONJUNC_10120/9
chr1	115659640	115664268	FUSIONJUNC_10126/8
chr1	92725597	92736627	FUSIONJUNC_10136/7
chr1	153748688	153757763	FUSIONJUNC_10142/7
chr1	11198359	11198577	FUSIONJUNC_10152/2
chr1	193058079	193058605	FUSIONJUNC_10203/2
chr1	155691686	155692685	FUSIONJUNC_10218/2
chr1	86902456	86902970	FUSIONJUNC_10235/2
chr1	1256044	1267992	FUSIONJUNC_10253/6
chr1	198429210	198479452	FUSIONJUNC_10260/3
chr1	29179696	29180129	FUSIONJUNC_10278/1
chr1	198220998	198253180	FUSIONJUNC_10283/5
chr1	200333984	200334481	FUSIONJUNC_10305/1
chr1	154582181	154583051	FUSIONJUNC_10307/2
chr1	44881611	44897444	FUSIONJUNC_10318/3
chr1	65432231	65432566	FUSIONJUNC_10388/1
chr1	145992948	145993215	FUSIONJUNC_10403/1
chr1	179120189	179121867	FUSIONJUNC_10407/27
chr1	77736055	77741748	FUSIONJUNC_10419/4
chr1	43164682	43170869	FUSIONJUNC_10423/1
chr1	155319769	155320044	FUSIONJUNC_10424/1
chr1	168291159	168297785	FUSIONJUNC_10440/5
chr1	167541579	167541991	FUSIONJUNC_10454/2
chr1	99993536	100015420	FUSIONJUNC_10462/1
chr1	224393939	224404480	FUSIONJUNC_10470/1
chr1	180003173	180006567	FUSIONJUNC_10473/27
chr1	222715683	222724164	FUSIONJUNC_10511/7
chr1	223995938	223996347	FUSIONJUNC_10516/4
chr1	1561054	1561709	FUSIONJUNC_10547/2
chr1	21752991	21757783	FUSIONJUNC_10548/2
chr1	156320838	156334918	FUSIONJUNC_10550/12
chr1	179987983	179988611	FUSIONJUNC_10552/1
chr1	21224839	21225440	FUSIONJUNC_10558/3
chr1	187254475	187255836	FUSIONJUNC_10572/1
chr1	10258492	10268263	FUSIONJUNC_10573/3
chr1	176593421	176593813	FUSIONJUNC_10587/1
chr1	185315547	185316041	FUSIONJUNC_10595/1
chr1	5988096	5988495	FUSIONJUNC_10607/3
chr1	229286485	229304000	FUSIONJUNC_10616/6
chr1	155341935	155346469	FUSIONJUNC_10620/2
chr1	35892619	35893700	FUSIONJUNC_10626/4
chr1	155661306	155773210	FUSIONJUNC_10645/4
chr1	20698378	20704899	FUSIONJUNC_10651/9
chr1	21050865	21111383	FUSIONJUNC_10664/113
chr1	196728490	196737637	FUSIONJUNC_10674/1
chr1	211778917	211793190	FUSIONJUNC_10684/6
chr1	35901473	35902337	FUSIONJUNC_10685/15
chr1	161792246	161819759	FUSIONJUNC_10687/2
chr1	89934105	89934459	FUSIONJUNC_10690/1
chr1	70227707	70228047	FUSIONJUNC_10696/3
chr1	144955438	144960398	FUSIONJUNC_10715/4
chr1	6136371	6143885	FUSIONJUNC_10739/3
chr1	121373970	121374954	FUSIONJUNC_10765/7
chr1	121373970	144055421	FUSIONJUNC_10766/4
chr1	121373970	206393673	FUSIONJUNC_10767/3
chr1	144054437	144055421	FUSIONJUNC_10768/10
chr1	144054437	206393673	FUSIONJUNC_10769/9
chr1	181002605	181005463	FUSIONJUNC_10773/18
chr1	151239129	151242567	FUSIONJUNC_10774/3
chr1	70313744	70336099	FUSIONJUNC_10786/1
chr1	2516212	2516668	FUSIONJUNC_10791/1
chr1	41113282	41143112	FUSIONJUNC_10792/23
chr1	6222458	6222707	FUSIONJUNC_10802/1
chr1	28605371	28622165	FUSIONJUNC_10814/5
chr1	155670319	155675096	FUSIONJUNC_10834/1
chr1	167951799	167975015	FUSIONJUNC_10865/7
chr1	26257596	26259802	FUSIONJUNC_10884/54
chr1	161048868	161051352	FUSIONJUNC_10886/1
chr1	153670233	153670917	FUSIONJUNC_10897/1
chr1	235496233	235496655	FUSIONJUNC_10899/2
chr1	247190680	247200111	FUSIONJUNC_10900/2
chr1	169319158	169324469	FUSIONJUNC_10908/2
chr1	193135390	193138173	FUSIONJUNC_10913/2
chr1	119955187	119966465	FUSIONJUNC_10927/2
chr1	61700429	61700917	FUSIONJUNC_10929/2
chr1	173992754	173993135	FUSIONJUNC_10935/25
chr1	77810520	77810824	FUSIONJUNC_10973/2
chr1	77810520	222669856	FUSIONJUNC_10974/2
chr1	222669550	222669856	FUSIONJUNC_10975/2
chr1	202950777	202951157	FUSIONJUNC_10984/3
chr1	27553130	27558742	FUSIONJUNC_11001/3
chr1	35506611	35507135	FUSIONJUNC_11012/3
chr1	147936626	147954402	FUSIONJUNC_11032/5
chr1	145616233	145631744	FUSIONJUNC_11033/5
chr1	145616233	147954402	FUSIONJUNC_11034/5
chr1	227747691	227748233	FUSIONJUNC_11035/7
chr1	12578717	12579412	FUSIONJUNC_11037/24
chr1	210624894	210625143	FUSIONJUNC_11051/1
chr1	213077695	213129889	FUSIONJUNC_11101/9
chr1	176162868	176184692	FUSIONJUNC_11112/16
chr1	52515890	52526373	FUSIONJUNC_11118/4
chr1	153761569	153765063	FUSIONJUNC_11132/22
chr1	8861103	8864077	FUSIONJUNC_11134/1
chr1	207866979	207867654	FUSIONJUNC_11149/1
chr1	230203597	230204370	FUSIONJUNC_11170/4
chr1	179221244	179221572	FUSIONJUNC_11172/1
chr1	11823706	11827221	FUSIONJUNC_11175/6
chr1	223798214	223798677	FUSIONJUNC_11184/2
chr1	224402003	224411565	FUSIONJUNC_11187/3
chr1	31267870	31292006	FUSIONJUNC_11203/10
chr1	76995860	76996204	FUSIONJUNC_11208/1
chr1	235110739	235111146	FUSIONJUNC_11223/2
chr1	164868497	164868889	FUSIONJUNC_11226/1
chr1	53806424	53809746	FUSIONJUNC_11233/1
chr1	52490731	52509712	FUSIONJUNC_11245/5
chr1	200818152	200818517	FUSIONJUNC_11247/3
chr1	59660339	59660890	FUSIONJUNC_11249/2
chr1	630760	630873	FUSIONJUNC_11251/13
chr1	155725394	155738480	FUSIONJUNC_11283/4
chr1	51823663	51827869	FUSIONJUNC_11287/2
chr1	32226170	32226530	FUSIONJUNC_11288/14
chr1	43930767	43931145	FUSIONJUNC_11297/1
chr1	110517655	110673597	FUSIONJUNC_11316/1
chr1	92563641	92607727	FUSIONJUNC_11336/1
chr1	224952669	224974153	FUSIONJUNC_11342/15
chr1	52489815	52490438	FUSIONJUNC_11362/1
chr1	236598894	236599309	FUSIONJUNC_11367/1
chr1	176175909	176184692	FUSIONJUNC_11370/2
chr1	150810336	150811097	FUSIONJUNC_11371/1
chr1	72891984	72892216	FUSIONJUNC_11374/2
chr1	159916691	159920537	FUSIONJUNC_11380/3
chr1	182842544	182852344	FUSIONJUNC_11399/1
chr1	52436754	52446442	FUSIONJUNC_11404/1
chr1	43858134	43894477	FUSIONJUNC_11413/1
chr1	21244988	21256138	FUSIONJUNC_11443/1
chr1	223804173	223806947	FUSIONJUNC_11445/11
chr1	75728400	75734871	FUSIONJUNC_11458/1
chr1	35565287	35565786	FUSIONJUNC_11460/1
chr1	51461090	51465326	FUSIONJUNC_11462/6
chr1	220033553	220034069	FUSIONJUNC_11468/4
chr1	20747543	20749882	FUSIONJUNC_11470/3
chr1	52683662	52684319	FUSIONJUNC_11471/1
chr1	154589500	154589756	FUSIONJUNC_11484/1
chr1	151658234	151662270	FUSIONJUNC_11491/1
chr1	28035543	28048426	FUSIONJUNC_11504/17
chr1	205723925	205729621	FUSIONJUNC_11505/5
chr1	39574997	39575532	FUSIONJUNC_11519/1
chr1	147254869	147259918	FUSIONJUNC_11521/4
chr1	173937694	173938071	FUSIONJUNC_11525/2
chr1	186057233	186062600	FUSIONJUNC_11534/36
chr1	91525351	91525584	FUSIONJUNC_11560/1
chr1	155721516	155726019	FUSIONJUNC_11564/28
chr1	204405000	204405355	FUSIONJUNC_11578/1
chr1	184590738	184619630	FUSIONJUNC_11579/4
chr1	189425381	189452170	FUSIONJUNC_11591/19
chr1	109100270	109100324	FUSIONJUNC_11599/1
chr1	205714604	205715097	FUSIONJUNC_11610/3
chr1	45013881	45014184	FUSIONJUNC_11611/1
chr1	224393827	224399034	FUSIONJUNC_11620/7
chr1	101045017	101045385	FUSIONJUNC_11632/1
chr1	77632330	77632855	FUSIONJUNC_11644/1
chr1	87125259	87125572	FUSIONJUNC_11660/2
chr1	41012014	41012289	FUSIONJUNC_11681/2
chr1	151242127	151242567	FUSIONJUNC_11684/6
chr1	945603	946536	FUSIONJUNC_11689/1
chr1	150294358	150308284	FUSIONJUNC_11701/1
chr1	244847928	244848323	FUSIONJUNC_11706/1
chr1	213104453	213117410	FUSIONJUNC_11715/1
chr1	203078282	203078531	FUSIONJUNC_11745/1
chr1	225921206	225921619	FUSIONJUNC_11756/2
chr1	222997460	222997953	FUSIONJUNC_11778/1
chr1	156473873	156474176	FUSIONJUNC_11790/2
chr1	183023305	183023773	FUSIONJUNC_11794/1
chr1	189439601	189452170	FUSIONJUNC_11809/1
chr1	24797741	24814219	FUSIONJUNC_11825/1
chr1	45600384	45605016	FUSIONJUNC_11828/2
chr1	203077778	203078565	FUSIONJUNC_11832/1
chr1	203700951	203701245	FUSIONJUNC_11866/1
chr1	114719578	114720717	FUSIONJUNC_11894/18
chr1	248131996	248132618	FUSIONJUNC_11895/1
chr1	184753428	184753835	FUSIONJUNC_11905/1
chr1	15534236	15548428	FUSIONJUNC_11924/3
chr1	26447558	26460144	FUSIONJUNC_11947/10
chr1	84297766	84298077	FUSIONJUNC_11959/2
chr1	52404680	52418104	FUSIONJUNC_11984/2
chr1	202773117	202774735	FUSIONJUNC_11995/1
chr1	244708638	244708983	FUSIONJUNC_12008/1
chr1	186318446	186318828	FUSIONJUNC_12020/7
chr1	161879767	161879940	FUSIONJUNC_12024/1
chr1	230243305	230255344	FUSIONJUNC_12031/3
chr1	10211703	10212220	FUSIONJUNC_12055/2
chr1	198220998	198293039	FUSIONJUNC_12061/1
chr1	229539455	229542371	FUSIONJUNC_12066/1
chr1	113952765	113958291	FUSIONJUNC_12076/2
chr1	224398514	224411565	FUSIONJUNC_12080/2
chr1	17022607	17024074	FUSIONJUNC_12083/7
chr1	21687190	21695221	FUSIONJUNC_12097/3
chr1	110673236	110674614	FUSIONJUNC_12101/1
chr1	154951231	154951921	FUSIONJUNC_12119/3
chr1	83017775	83018374	FUSIONJUNC_12150/1
chr1	109228351	109231786	FUSIONJUNC_12161/1
chr1	1352924	1353234	FUSIONJUNC_12163/2
chr1	47295764	47301748	FUSIONJUNC_12168/11
chr1	230246062	230250560	FUSIONJUNC_12181/1
chr1	224443094	224443903	FUSIONJUNC_12204/1
chr1	180824752	180825344	FUSIONJUNC_12214/53
chr1	28330605	28334673	FUSIONJUNC_12233/1
chr1	229321811	229322222	FUSIONJUNC_12248/1
chr1	176348395	176463418	FUSIONJUNC_12264/2
chr1	202954229	202954746	FUSIONJUNC_12267/1
chr1	154260891	154266568	FUSIONJUNC_12269/5
chr1	112653597	112667145	FUSIONJUNC_12295/22
chr1	155560833	155687097	FUSIONJUNC_12296/4
chr1	96725507	96725865	FUSIONJUNC_12319/3
chr1	156700015	156701052	FUSIONJUNC_12353/2
chr1	145840921	145842477	FUSIONJUNC_12359/3
chr1	153768263	153768536	FUSIONJUNC_12391/1
chr1	147286297	147287733	FUSIONJUNC_12398/5
chr1	198496848	198504207	FUSIONJUNC_12403/1
chr1	28035543	28058094	FUSIONJUNC_12425/6
chr1	173743799	173744261	FUSIONJUNC_12428/2
chr1	151408099	151408828	FUSIONJUNC_12432/4
chr1	113976534	113977129	FUSIONJUNC_12455/1
chr1	162524164	162524501	FUSIONJUNC_12460/2
chr1	46303771	46316600	FUSIONJUNC_12514/1
chr1	15807357	15807644	FUSIONJUNC_12515/1
chr1	206484996	206493119	FUSIONJUNC_12554/5
chr1	2510056	2515717	FUSIONJUNC_12558/3
chr1	109411876	109415363	FUSIONJUNC_12559/1
chr1	154946744	154948185	FUSIONJUNC_12561/2
chr1	209087722	209088293	FUSIONJUNC_12572/1
chr1	195672626	195672902	FUSIONJUNC_12617/1
chr1	119914617	119915311	FUSIONJUNC_12619/1
chr1	150834537	150836493	FUSIONJUNC_12623/8
chr1	197564913	197565183	FUSIONJUNC_12625/1
chr1	147291481	147295564	FUSIONJUNC_12628/1
chr1	108261530	108273179	FUSIONJUNC_12638/1
chr1	108421198	108432849	FUSIONJUNC_12639/1
chr1	198278953	198297240	FUSIONJUNC_12659/1
chr1	89407649	89410508	FUSIONJUNC_12683/2
chr1	220182256	220182931	FUSIONJUNC_12695/15
chr1	202755270	202764145	FUSIONJUNC_12727/2
chr1	156135990	156136322	FUSIONJUNC_12744/2
chr1	75500431	75541516	FUSIONJUNC_12753/6
chr1	220157269	220162268	FUSIONJUNC_12769/1
chr1	117395721	117396190	FUSIONJUNC_12793/1
chr1	73583266	73602821	FUSIONJUNC_12796/3
chr1	195206503	195206818	FUSIONJUNC_12800/1
chr1	77736396	77736913	FUSIONJUNC_12811/3
chr1	23139959	23140266	FUSIONJUNC_12813/4
chr1	198292944	198297240	FUSIONJUNC_12816/1
chr1	57592260	57593093	FUSIONJUNC_12860/4
chr1	67685920	67686231	FUSIONJUNC_12873/2
chr1	27666316	27669341	FUSIONJUNC_12876/3
chr1	33010216	33010505	FUSIONJUNC_12911/2
chr1	203816925	203818689	FUSIONJUNC_12915/3
chr1	176555406	176557241	FUSIONJUNC_12919/9
chr1	61700933	61723772	FUSIONJUNC_12927/2
chr1	231749925	231771070	FUSIONJUNC_12930/2
chr1	28508845	28509272	FUSIONJUNC_12936/1
chr1	179900125	179914054	FUSIONJUNC_12939/2
chr1	42696746	42696864	FUSIONJUNC_12940/2
chr1	1228700	1228920	FUSIONJUNC_12945/1
chr1	36321371	36322247	FUSIONJUNC_12951/1
chr1	220005247	220007338	FUSIONJUNC_12959/6
chr1	21272698	21272911	FUSIONJUNC_12978/7
chr1	206415888	206430222	FUSIONJUNC_12981/4
chr1	155970313	155970736	FUSIONJUNC_12985/1
chr1	161052285	161056528	FUSIONJUNC_12989/1
chr1	154172907	154173201	FUSIONJUNC_12992/17
chr1	206639292	206639695	FUSIONJUNC_12994/1
chr1	8861115	8864002	FUSIONJUNC_13014/1
chr1	114734066	114749978	FUSIONJUNC_13050/1
chr1	31643171	31643504	FUSIONJUNC_13077/1
chr1	228141550	228141958	FUSIONJUNC_13091/1
chr1	153641281	153642171	FUSIONJUNC_13094/2
chr1	181090162	181090751	FUSIONJUNC_13099/3
chr1	1806474	1825499	FUSIONJUNC_13121/8
chr1	155925631	155927156	FUSIONJUNC_13129/7
chr1	17602126	17607977	FUSIONJUNC_13151/9
chr1	19182803	19183060	FUSIONJUNC_13160/1
chr1	161167018	161167398	FUSIONJUNC_13169/3
chr1	166860185	166863921	FUSIONJUNC_13173/2
chr1	22107381	22107927	FUSIONJUNC_13182/2
chr1	35478965	35479212	FUSIONJUNC_13185/12
chr1	88807312	88822003	FUSIONJUNC_13186/5
chr1	156309266	156311059	FUSIONJUNC_13191/3
chr1	27353398	27353873	FUSIONJUNC_13221/3
chr1	92563641	92636336	FUSIONJUNC_13246/2
chr1	151224247	151232703	FUSIONJUNC_13270/1
chr1	97515725	97549744	FUSIONJUNC_13280/11
chr1	160213139	160214036	FUSIONJUNC_13285/2
chr1	36339741	36340384	FUSIONJUNC_13306/3
chr1	212044659	212047417	FUSIONJUNC_13338/31
chr1	169131038	169131383	FUSIONJUNC_13341/3
chr1	225987895	225988388	FUSIONJUNC_13354/5
chr1	30744556	30745296	FUSIONJUNC_13358/2
chr1	230943805	230961303	FUSIONJUNC_13382/2
chr1	61111370	61159155	FUSIONJUNC_13400/4
chr1	176027571	176136547	FUSIONJUNC_13414/5
chr1	176265052	176273910	FUSIONJUNC_13417/7
chr1	151178000	151184493	FUSIONJUNC_13428/15
chr1	37960119	37969735	FUSIONJUNC_13444/1
chr1	8465924	8508675	FUSIONJUNC_13462/9
chr1	51756319	51765981	FUSIONJUNC_13471/2
chr1	28580635	28581133	FUSIONJUNC_13480/2
chr1	161054365	161056532	FUSIONJUNC_13496/2
chr1	15529087	15546871	FUSIONJUNC_13508/3
chr1	235465635	235494828	FUSIONJUNC_13537/2
chr1	26184213	26184612	FUSIONJUNC_13543/1
chr1	235152705	235155112	FUSIONJUNC_13548/19
chr1	32786361	32791254	FUSIONJUNC_13584/4
chr1	161751660	161753097	FUSIONJUNC_13587/3
chr1	31059203	31059577	FUSIONJUNC_13612/9
chr1	208679502	208679844	FUSIONJUNC_13642/1
chr1	197539963	197595333	FUSIONJUNC_13645/9
chr1	32627507	32634792	FUSIONJUNC_13646/27
chr1	36341553	36341885	FUSIONJUNC_13661/4
chr1	187092824	187329060	FUSIONJUNC_13665/1
chr1	54040755	54047372	FUSIONJUNC_13680/5
chr1	184790860	184803630	FUSIONJUNC_13685/2
chr1	171592289	171592882	FUSIONJUNC_13693/2
chr1	165667229	165667444	FUSIONJUNC_13727/2
chr1	12415086	12440167	FUSIONJUNC_13747/2
chr1	23976457	23977024	FUSIONJUNC_13757/2
chr1	28208767	28209427	FUSIONJUNC_13761/1
chr1	153668452	153669878	FUSIONJUNC_13781/1
chr1	8862918	8864071	FUSIONJUNC_13784/1
chr1	12299201	12308641	FUSIONJUNC_13789/3
chr1	32094783	32100562	FUSIONJUNC_13798/12
chr1	23771701	23772426	FUSIONJUNC_13801/1
chr1	202004496	202005554	FUSIONJUNC_13803/4
chr1	183880615	183897897	FUSIONJUNC_13810/4
chr1	166862202	166863921	FUSIONJUNC_13813/15
chr1	52509669	52525717	FUSIONJUNC_13831/3
chr1	6080425	6080911	FUSIONJUNC_13843/1
chr1	11204560	11209458	FUSIONJUNC_13853/4
chr1	31271066	31271409	FUSIONJUNC_13863/2
chr1	100995642	100996652	FUSIONJUNC_13872/1
chr1	77711746	77715868	FUSIONJUNC_13883/26
chr1	27113825	27114286	FUSIONJUNC_13884/14
chr1	161046194	161046774	FUSIONJUNC_13896/2
chr1	203710876	203722689	FUSIONJUNC_13910/5
chr1	230659463	230664587	FUSIONJUNC_13912/2
chr1	94455732	94464873	FUSIONJUNC_13917/3
chr1	229458160	229463676	FUSIONJUNC_13919/5
chr1	224275338	224289733	FUSIONJUNC_13932/2
chr1	149959683	149964349	FUSIONJUNC_13939/18
chr1	52383419	52385949	FUSIONJUNC_13963/1
chr1	19346062	19347176	FUSIONJUNC_13964/2
chr1	961043	961168	FUSIONJUNC_13999/1
chr1	42696132	42696499	FUSIONJUNC_14003/2
chr1	7267429	7267869	FUSIONJUNC_14011/2
chr1	32948221	32949774	FUSIONJUNC_14023/51
chr1	1385797	1386685	FUSIONJUNC_14025/1
chr1	173186015	173207185	FUSIONJUNC_14039/1
chr1	151264831	151267339	FUSIONJUNC_14073/1
chr1	20770929	20773610	FUSIONJUNC_14078/25
chr1	145925838	145926594	FUSIONJUNC_14084/2
chr1	203833790	203840374	FUSIONJUNC_14100/3
chr1	16397802	16398019	FUSIONJUNC_14112/1
chr1	39852730	39862935	FUSIONJUNC_14113/2
chr1	117525049	117525401	FUSIONJUNC_14117/1
chr1	30980061	30982640	FUSIONJUNC_14121/6
chr1	165890203	165907789	FUSIONJUNC_14124/3
chr1	224398888	224431781	FUSIONJUNC_14139/2
chr1	229484053	229487613	FUSIONJUNC_14159/4
chr1	211356693	211357278	FUSIONJUNC_14171/1
chr1	72749165	72850800	FUSIONJUNC_14187/17
chr1	204551590	204551895	FUSIONJUNC_14195/3
chr1	235437321	235442911	FUSIONJUNC_14236/4
chr1	161040201	161041760	FUSIONJUNC_14241/1
chr1	36384167	36385124	FUSIONJUNC_14246/3
chr1	47372978	47376827	FUSIONJUNC_14252/1
chr1	160546341	160546832	FUSIONJUNC_14257/2
chr1	61683424	61709403	FUSIONJUNC_14266/1
chr1	161049052	161051426	FUSIONJUNC_14279/1
chr1	32651923	32669298	FUSIONJUNC_14280/2
chr1	174161600	174162283	FUSIONJUNC_14281/1
chr1	233198938	233208689	FUSIONJUNC_14285/9
chr1	54272372	54281527	FUSIONJUNC_14310/2
chr1	206595717	206612357	FUSIONJUNC_14313/4
chr1	19114818	19121241	FUSIONJUNC_14323/1
chr1	1786227	1786555	FUSIONJUNC_14333/3
chr1	174248526	174248821	FUSIONJUNC_14337/4
chr1	28477872	28480604	FUSIONJUNC_14342/2
chr1	35575374	35575783	FUSIONJUNC_14359/2
chr1	8365874	8497509	FUSIONJUNC_14364/1
chr1	47289434	47293544	FUSIONJUNC_14379/3
chr1	84144219	84214317	FUSIONJUNC_14381/3
chr1	204530683	204538308	FUSIONJUNC_14399/3
chr1	97856616	97856960	FUSIONJUNC_14419/2
chr1	160213825	160214140	FUSIONJUNC_14428/2
chr1	8867116	8874917	FUSIONJUNC_14435/1
chr1	75803730	75873034	FUSIONJUNC_14448/3
chr1	161202407	161202791	FUSIONJUNC_14458/1
chr1	197583151	197647114	FUSIONJUNC_14488/2
chr1	6147054	6147506	FUSIONJUNC_14497/1
chr1	156243463	156243866	FUSIONJUNC_14507/1
chr1	197583151	197611976	FUSIONJUNC_14512/32
chr1	193096495	193097681	FUSIONJUNC_14555/2
chr1	192908437	192911481	FUSIONJUNC_14560/3
chr1	51810280	51834170	FUSIONJUNC_14567/2
chr1	35454361	35456241	FUSIONJUNC_14575/2
chr1	171568246	171575128	FUSIONJUNC_14630/12
chr1	32302623	32327635	FUSIONJUNC_14631/2
chr1	161821069	161863312	FUSIONJUNC_14680/1
chr1	36321372	36321600	FUSIONJUNC_14684/3
chr1	21748137	21751615	FUSIONJUNC_14694/16
chr1	198845133	198845638	FUSIONJUNC_14695/2
chr1	208930330	208930754	FUSIONJUNC_14724/1
chr1	161119818	161120690	FUSIONJUNC_14734/1
chr1	2393269	2400935	FUSIONJUNC_14739/6
chr1	156791066	156791792	FUSIONJUNC_14742/3
chr1	206588011	206588316	FUSIONJUNC_14743/1
chr1	184818637	184823742	FUSIONJUNC_14758/10
chr1	17408066	17408280	FUSIONJUNC_14761/2
chr1	241593678	241594299	FUSIONJUNC_14762/1
chr1	168378853	168379782	FUSIONJUNC_14796/5
chr1	173864539	173865001	FUSIONJUNC_14802/1
chr1	93114687	93115618	FUSIONJUNC_14804/7
chr1	151265515	151267460	FUSIONJUNC_14806/1
chr1	16244306	16244825	FUSIONJUNC_14840/1
chr1	161173604	161175228	FUSIONJUNC_14866/1
chr1	119997261	148640087	FUSIONJUNC_14879/1
chr1	119997261	146189371	FUSIONJUNC_14880/1
chr1	119997261	120029977	FUSIONJUNC_14881/1
chr1	40623498	40623843	FUSIONJUNC_14893/2
chr1	219086494	219173495	FUSIONJUNC_14900/3
chr1	47374911	47375295	FUSIONJUNC_14912/2
chr1	36343447	36343858	FUSIONJUNC_14914/2
chr1	155063759	155064310	FUSIONJUNC_14926/2
chr1	148615690	148640097	FUSIONJUNC_14927/3
chr1	32226891	32227221	FUSIONJUNC_14949/1
chr1	36036176	36040441	FUSIONJUNC_14962/4
chr1	148966838	148972592	FUSIONJUNC_14978/2
chr1	155360300	155395553	FUSIONJUNC_14987/1
chr1	62441487	62443319	FUSIONJUNC_14991/5
chr1	88983439	88983672	FUSIONJUNC_14992/3
chr1	30744315	30744603	FUSIONJUNC_14994/1
chr1	17425540	17429199	FUSIONJUNC_15018/2
chr1	19232623	19233135	FUSIONJUNC_15029/1
chr1	43876881	43877721	FUSIONJUNC_15030/2
chr1	207757013	207770362	FUSIONJUNC_15063/2
chr1	193018837	193019479	FUSIONJUNC_15064/1
chr1	113449789	113450315	FUSIONJUNC_15070/1
chr1	85761395	85786461	FUSIONJUNC_15071/2
chr1	73130910	155634846	FUSIONJUNC_15086/1
chr1	77129267	77129673	FUSIONJUNC_15092/2
chr1	100049908	100061949	FUSIONJUNC_15109/8
chr1	226847535	226861717	FUSIONJUNC_15111/2
chr1	226374250	226377294	FUSIONJUNC_15155/1
chr1	197642710	197674169	FUSIONJUNC_15194/10
chr1	110603429	110603902	FUSIONJUNC_15208/1
chr1	151265426	151267275	FUSIONJUNC_15239/1
chr1	203076531	203077290	FUSIONJUNC_15268/2
chr1	117918596	117920424	FUSIONJUNC_15299/6
chr1	174957812	174958230	FUSIONJUNC_15309/2
chr1	203063827	203071760	FUSIONJUNC_15359/1
chr1	20862227	20886371	FUSIONJUNC_15365/5
chr1	20886200	20930248	FUSIONJUNC_15377/2
chr1	167277264	167277641	FUSIONJUNC_15393/1
chr1	51560881	51574132	FUSIONJUNC_15409/3
chr1	223752896	223766408	FUSIONJUNC_15415/1
chr1	113119232	113119523	FUSIONJUNC_15425/2
chr1	9922185	9934860	FUSIONJUNC_15426/1
chr1	108292929	108293156	FUSIONJUNC_15443/1
chr1	108401222	108401449	FUSIONJUNC_15444/1
chr1	220136808	220140289	FUSIONJUNC_15445/4
chr1	120461253	120839740	FUSIONJUNC_15454/8
chr1	189603191	189605155	FUSIONJUNC_15467/2
chr1	1881361	1881807	FUSIONJUNC_15477/2
chr1	44284834	44339322	FUSIONJUNC_15507/19
chr1	154243216	154246375	FUSIONJUNC_15523/3
chr1	226728318	226728827	FUSIONJUNC_15527/2
chr1	197084243	197090228	FUSIONJUNC_15529/1
chr1	153534790	153535074	FUSIONJUNC_15532/1
chr1	1267925	1268531	FUSIONJUNC_15543/2
chr1	240358308	240358740	FUSIONJUNC_15554/1
chr1	202542279	202542781	FUSIONJUNC_15558/1
chr1	70221614	70228555	FUSIONJUNC_15565/1
chr1	213077695	213117410	FUSIONJUNC_15577/34
chr1	72833103	72833700	FUSIONJUNC_15591/1
chr1	182842544	182843434	FUSIONJUNC_15601/1
chr1	15666178	15666594	FUSIONJUNC_15608/1
chr1	161323613	161356840	FUSIONJUNC_15630/2
chr1	159876555	159877462	FUSIONJUNC_15631/19
chr1	206585260	206585547	FUSIONJUNC_15675/2
chr1	117442230	117466427	FUSIONJUNC_15695/5
chr1	203861714	203862195	FUSIONJUNC_15707/3
chr1	151052192	151052608	FUSIONJUNC_15710/2
chr1	43569755	43591117	FUSIONJUNC_15714/6
chr1	26733792	26734199	FUSIONJUNC_15727/4
chr1	42845152	42845976	FUSIONJUNC_15729/2
chr1	72506816	72582562	FUSIONJUNC_15735/2
chr1	61198197	61198617	FUSIONJUNC_15742/1
chr1	173978487	173993135	FUSIONJUNC_15748/1
chr1	93876811	93877335	FUSIONJUNC_15759/1
chr1	54036609	54047372	FUSIONJUNC_15761/2
chr1	32033187	32039573	FUSIONJUNC_15763/1
chr1	144905110	144906059	FUSIONJUNC_15764/2
chr1	160352146	160357152	FUSIONJUNC_15772/1
chr1	154251600	154254042	FUSIONJUNC_15787/4
chr1	5870595	5873335	FUSIONJUNC_15792/3
chr1	43838218	43901678	FUSIONJUNC_15819/3
chr1	189389829	189452175	FUSIONJUNC_15837/3
chr1	145836493	145838206	FUSIONJUNC_15849/4
chr1	185775150	185775845	FUSIONJUNC_15855/4
chr1	145956778	145957320	FUSIONJUNC_15896/1
chr1	39957086	39958825	FUSIONJUNC_15941/1
chr1	225777934	225789396	FUSIONJUNC_15950/6
chr1	147966553	147988521	FUSIONJUNC_15961/9
chr1	145643868	147988521	FUSIONJUNC_15962/8
chr1	145643868	145665651	FUSIONJUNC_15963/6
chr1	84236108	84236587	FUSIONJUNC_15964/1
chr1	108947337	108950448	FUSIONJUNC_15965/1
chr1	240520235	240521653	FUSIONJUNC_15967/1
chr1	30980061	30988380	FUSIONJUNC_16004/3
chr1	30954036	30954429	FUSIONJUNC_16020/3
chr1	84179176	84202805	FUSIONJUNC_16027/5
chr1	162503783	162522424	FUSIONJUNC_16029/2
chr1	173295402	173295651	FUSIONJUNC_16031/3
chr1	84501896	84506166	FUSIONJUNC_16032/1
chr1	51394380	51448135	FUSIONJUNC_16036/3
chr1	37808415	37809295	FUSIONJUNC_16045/1
chr1	32184569	32188102	FUSIONJUNC_16059/2
chr1	179063926	179064496	FUSIONJUNC_16064/13
chr1	92042822	92045660	FUSIONJUNC_16070/3
chr1	212329134	212358787	FUSIONJUNC_16081/2
chr1	150929966	150941428	FUSIONJUNC_16082/16
chr1	35191222	35191512	FUSIONJUNC_16083/3
chr1	145992773	145993034	FUSIONJUNC_16089/1
chr1	192911103	192957422	FUSIONJUNC_16092/17
chr1	247145168	247145435	FUSIONJUNC_16113/2
chr1	111691333	111709264	FUSIONJUNC_16137/3
chr1	174252479	174275935	FUSIONJUNC_16143/4
chr1	181235134	181237737	FUSIONJUNC_16160/3
chr1	201857095	201858994	FUSIONJUNC_16162/9
chr1	36391485	36392487	FUSIONJUNC_16167/4
chr1	91962717	91964764	FUSIONJUNC_16177/6
chr1	151198919	151231705	FUSIONJUNC_16192/1
chr1	11788171	11788620	FUSIONJUNC_16200/1
chr1	9890670	9891002	FUSIONJUNC_16220/6
chr1	197583151	197715074	FUSIONJUNC_16224/7
chr1	192957303	192960356	FUSIONJUNC_16243/1
chr1	192925610	192958302	FUSIONJUNC_16248/1
chr1	93110229	93110626	FUSIONJUNC_16249/2
chr1	59321535	59346398	FUSIONJUNC_16265/37
chr1	120065596	120065989	FUSIONJUNC_16274/1
chr1	85615511	85615754	FUSIONJUNC_16275/1
chr1	202425565	202431619	FUSIONJUNC_16278/7
chr1	180084017	180090796	FUSIONJUNC_16283/1
chr1	205065004	205065545	FUSIONJUNC_16302/1
chr1	121450928	121451285	FUSIONJUNC_16336/1
chr1	165885312	165891322	FUSIONJUNC_16354/1
chr1	59339957	59457076	FUSIONJUNC_16361/3
chr1	211353238	211356468	FUSIONJUNC_16363/5
chr1	23050386	23059167	FUSIONJUNC_16369/3
chr1	77631849	77641655	FUSIONJUNC_16383/1
chr1	161846448	161863312	FUSIONJUNC_16386/9
chr1	145925862	145927077	FUSIONJUNC_16390/1
chr1	204542011	204542348	FUSIONJUNC_16392/1
chr1	3867973	3872572	FUSIONJUNC_16420/6
chr1	52396045	52397863	FUSIONJUNC_16467/5
chr1	226265532	226266332	FUSIONJUNC_16484/2
chr1	184793678	184794202	FUSIONJUNC_16485/2
chr1	43898234	43899727	FUSIONJUNC_16518/16
chr1	211416961	211417620	FUSIONJUNC_16520/1
chr1	150574836	150575760	FUSIONJUNC_16548/1
chr1	16930285	16931397	FUSIONJUNC_16564/1
chr1	175010143	175010428	FUSIONJUNC_16565/1
chr1	42773562	42775522	FUSIONJUNC_16612/1
chr1	200619528	200619968	FUSIONJUNC_16620/2
chr1	16666393	16666722	FUSIONJUNC_16631/1
chr1	16740741	16741070	FUSIONJUNC_16632/1
chr1	16740741	16896547	FUSIONJUNC_16633/1
chr1	196887384	196895052	FUSIONJUNC_16634/1
chr1	50567076	50584811	FUSIONJUNC_16637/5
chr1	8422726	8541318	FUSIONJUNC_16639/4
chr1	32036910	32038620	FUSIONJUNC_16652/2
chr1	8866278	8867250	FUSIONJUNC_16658/12
chr1	153754641	153757763	FUSIONJUNC_16667/2
chr1	150942954	150945019	FUSIONJUNC_16668/2
chr1	247155565	247159867	FUSIONJUNC_16669/7
chr1	168363115	168363497	FUSIONJUNC_16679/5
chr1	23030468	23040434	FUSIONJUNC_16689/3
chr1	168280065	168280475	FUSIONJUNC_16703/1
chr1	36091700	36093179	FUSIONJUNC_16709/1
chr1	46309100	46310316	FUSIONJUNC_16710/28
chr1	219193081	219241308	FUSIONJUNC_16714/6
chr1	202755270	202758510	FUSIONJUNC_16715/31
chr1	206732489	206732941	FUSIONJUNC_16720/4
chr1	156742768	156742955	FUSIONJUNC_16742/2
chr1	6149095	6149245	FUSIONJUNC_16752/2
chr1	224294266	224303857	FUSIONJUNC_16764/1
chr1	187303465	187329060	FUSIONJUNC_16770/10
chr1	89539143	89539622	FUSIONJUNC_16779/1
chr1	150927703	150930118	FUSIONJUNC_16793/1
chr1	151399587	151400185	FUSIONJUNC_16808/3
chr1	72749165	72758976	FUSIONJUNC_16821/3
chr1	84179176	84214317	FUSIONJUNC_16841/13
chr1	35361635	35381373	FUSIONJUNC_16844/2
chr1	246130821	246131091	FUSIONJUNC_16846/2
chr1	151027232	151028944	FUSIONJUNC_16848/6
chr1	198449360	198469214	FUSIONJUNC_16855/2
chr1	8861158	8863343	FUSIONJUNC_16860/1
chr1	165885141	165896332	FUSIONJUNC_16865/1
chr1	203022873	203023516	FUSIONJUNC_16873/1
chr1	28982257	28982652	FUSIONJUNC_16875/2
chr1	70270855	70276844	FUSIONJUNC_16893/5
chr1	150498925	150504432	FUSIONJUNC_16900/1
chr1	89549914	89559036	FUSIONJUNC_16910/3
chr1	207820075	207820411	FUSIONJUNC_16925/1
chr1	162300647	162343976	FUSIONJUNC_16926/7
chr1	154937405	154937815	FUSIONJUNC_16932/1
chr1	6050218	6050394	FUSIONJUNC_16952/2
chr1	58681784	58682545	FUSIONJUNC_16955/4
chr1	151411624	151412396	FUSIONJUNC_16963/1
chr1	952542	955983	FUSIONJUNC_16968/1
chr1	15563928	15564359	FUSIONJUNC_16977/5
chr1	8646140	8646455	FUSIONJUNC_16981/1
chr1	33324642	33325016	FUSIONJUNC_16992/1
chr1	198429210	198504207	FUSIONJUNC_17014/16
chr1	8495062	8497529	FUSIONJUNC_17022/4
chr1	113687843	113688330	FUSIONJUNC_17069/2
chr1	156908664	156908937	FUSIONJUNC_17070/1
chr1	147275353	147285487	FUSIONJUNC_17075/20
chr1	46303750	46310293	FUSIONJUNC_17091/3
chr1	117405548	117420649	FUSIONJUNC_17106/6
chr1	228097077	228097715	FUSIONJUNC_17108/8
chr1	179131310	179133374	FUSIONJUNC_17116/6
chr1	154124934	154125605	FUSIONJUNC_17117/6
chr1	160092980	160093209	FUSIONJUNC_17169/1
chr1	204530683	204549162	FUSIONJUNC_17174/2
chr1	30992389	31007102	FUSIONJUNC_17179/9
chr1	36008689	36009594	FUSIONJUNC_17210/2
chr1	172379173	172379638	FUSIONJUNC_17215/1
chr1	167591359	167591843	FUSIONJUNC_17227/2
chr1	54096284	54098302	FUSIONJUNC_17234/1
chr1	44874677	44880008	FUSIONJUNC_17249/2
chr1	35181972	35182419	FUSIONJUNC_17274/1
chr1	35455210	35455522	FUSIONJUNC_17278/1
chr1	180974142	180974507	FUSIONJUNC_17282/1
chr1	108809000	108809511	FUSIONJUNC_17287/1
chr1	153937487	153937863	FUSIONJUNC_17295/8
chr1	232012169	232012577	FUSIONJUNC_17298/3
chr1	109223977	109229572	FUSIONJUNC_17302/3
chr1	155725381	155727738	FUSIONJUNC_17316/5
chr1	206733138	206734177	FUSIONJUNC_17352/1
chr1	92734977	92736627	FUSIONJUNC_17360/1
chr1	1217418	1218518	FUSIONJUNC_17361/4
chr1	155346382	155347904	FUSIONJUNC_17362/5
chr1	161753083	161756849	FUSIONJUNC_17401/1
chr1	1761576	1762035	FUSIONJUNC_17407/2
chr1	10417012	10419477	FUSIONJUNC_17418/1
chr1	225867182	225867442	FUSIONJUNC_17444/2
chr1	31259889	31261631	FUSIONJUNC_17449/2
chr1	197898311	197898601	FUSIONJUNC_17477/1
chr1	198469087	198563651	FUSIONJUNC_17484/1
chr1	61460297	61460596	FUSIONJUNC_17493/2
chr1	26446315	26447660	FUSIONJUNC_17501/20
chr1	151054375	151054747	FUSIONJUNC_17517/1
chr1	97549559	97579937	FUSIONJUNC_17529/5
chr1	168075404	168075720	FUSIONJUNC_17531/1
chr1	179986168	179992221	FUSIONJUNC_17534/6
chr1	52877681	52892975	FUSIONJUNC_17541/8
chr1	110083386	110083838	FUSIONJUNC_17543/1
chr1	100088138	100105903	FUSIONJUNC_17550/1
chr1	202755270	202760573	FUSIONJUNC_17556/4
chr1	9169941	9171149	FUSIONJUNC_17557/2
chr1	17580552	17588479	FUSIONJUNC_17571/5
chr1	161051313	161054705	FUSIONJUNC_17581/2
chr1	236806143	236826896	FUSIONJUNC_17587/1
chr1	153952888	153953102	FUSIONJUNC_17602/1
chr1	32609196	32634110	FUSIONJUNC_17612/4
chr1	156466371	156467011	FUSIONJUNC_17615/1
chr1	50926890	50927210	FUSIONJUNC_17629/2
chr1	8861226	8863281	FUSIONJUNC_17645/1
chr1	145992563	145992858	FUSIONJUNC_17659/3
chr1	47334355	47335160	FUSIONJUNC_17665/1
chr1	201982493	201982767	FUSIONJUNC_17671/1
chr1	165727154	165727422	FUSIONJUNC_17672/1
chr1	195690604	195711710	FUSIONJUNC_17675/10
chr1	230173267	230173567	FUSIONJUNC_17680/1
chr1	6281101	6294980	FUSIONJUNC_17733/15
chr1	245858495	245868863	FUSIONJUNC_17734/3
chr1	226365026	226368313	FUSIONJUNC_17754/2
chr1	212333496	212357069	FUSIONJUNC_17764/1
chr1	156731990	156732286	FUSIONJUNC_17765/1
chr1	151400102	151401898	FUSIONJUNC_17766/2
chr1	154946113	154946347	FUSIONJUNC_17771/2
chr1	90019850	90020290	FUSIONJUNC_17803/1
chr1	226692139	226692686	FUSIONJUNC_17819/2
chr1	46303730	46316596	FUSIONJUNC_17832/1
chr1	224281122	224289733	FUSIONJUNC_17837/1
chr1	248128612	248129406	FUSIONJUNC_17855/5
chr1	205103903	205121967	FUSIONJUNC_17873/1
chr1	200741427	200741776	FUSIONJUNC_17892/3
chr1	224118746	224119114	FUSIONJUNC_17907/1
chr1	23754099	23756385	FUSIONJUNC_17909/2
chr1	153960224	153963146	FUSIONJUNC_17913/2
chr1	28507740	28507964	FUSIONJUNC_17986/3
chr1	176149005	176176007	FUSIONJUNC_18000/19
chr1	28372167	28372574	FUSIONJUNC_18033/1
chr1	16633094	16635168	FUSIONJUNC_18042/2
chr1	155921374	155925843	FUSIONJUNC_18054/7
chr1	161881182	161881431	FUSIONJUNC_18056/2
chr1	43694708	43698013	FUSIONJUNC_18058/2
chr1	43704228	43704555	FUSIONJUNC_18088/2
chr1	12578717	12580666	FUSIONJUNC_18122/8
chr1	245769189	245769809	FUSIONJUNC_18126/2
chr1	184414920	184415356	FUSIONJUNC_18145/1
chr1	70292387	70306290	FUSIONJUNC_18158/5
chr1	35927318	35927702	FUSIONJUNC_18159/1
chr1	220253797	220254115	FUSIONJUNC_18165/3
chr1	155668626	155773210	FUSIONJUNC_18166/3
chr1	155370503	155395553	FUSIONJUNC_18169/4
chr1	176116623	176149074	FUSIONJUNC_18174/8
chr1	201135143	201135469	FUSIONJUNC_18178/1
chr1	35476192	35476540	FUSIONJUNC_18193/1
chr1	153977184	153977438	FUSIONJUNC_18202/1
chr1	224455139	224455619	FUSIONJUNC_18214/2
chr1	32334436	32334841	FUSIONJUNC_18227/4
chr1	155795049	155827028	FUSIONJUNC_18238/3
chr1	32161946	32163313	FUSIONJUNC_18281/1
chr1	46683299	46696649	FUSIONJUNC_18300/1
chr1	92938924	92939215	FUSIONJUNC_18301/1
chr1	206482493	206482793	FUSIONJUNC_18305/2
chr1	20744743	20749882	FUSIONJUNC_18307/1
chr1	169854027	169854434	FUSIONJUNC_18311/2
chr1	9972017	9981170	FUSIONJUNC_18312/12
chr1	9367879	9368183	FUSIONJUNC_18322/2
chr1	197608216	197608873	FUSIONJUNC_18325/1
chr1	119935511	119940648	FUSIONJUNC_18328/1
chr1	159847057	159847317	FUSIONJUNC_18333/1
chr1	200875860	200876106	FUSIONJUNC_18337/1
chr1	9743883	9744643	FUSIONJUNC_18370/4
chr1	88299828	88300047	FUSIONJUNC_18387/2
chr1	26941456	26941818	FUSIONJUNC_18389/32
chr1	247860616	247868063	FUSIONJUNC_18397/4
chr1	89852678	89852959	FUSIONJUNC_18398/4
chr1	180087577	180090796	FUSIONJUNC_18403/6
chr1	201134878	201135538	FUSIONJUNC_18416/1
chr1	156940378	156942777	FUSIONJUNC_18428/3
chr1	149887300	149887559	FUSIONJUNC_18465/3
chr1	1475537	1514308	FUSIONJUNC_18469/1
chr1	77803269	77813867	FUSIONJUNC_18475/3
chr1	168183901	168191500	FUSIONJUNC_18488/5
chr1	147954321	147988521	FUSIONJUNC_18497/10
chr1	145631663	147988521	FUSIONJUNC_18498/10
chr1	145631663	145665651	FUSIONJUNC_18499/10
chr1	211941969	211946645	FUSIONJUNC_18500/1
chr1	147625488	147625778	FUSIONJUNC_18509/2
chr1	200874605	200874831	FUSIONJUNC_18518/1
chr1	146377050	146377285	FUSIONJUNC_18519/1
chr1	167653646	167654004	FUSIONJUNC_18538/1
chr1	197539963	197546773	FUSIONJUNC_18544/3
chr1	205618493	205618828	FUSIONJUNC_18550/2
chr1	1256991	1267992	FUSIONJUNC_18581/4
chr1	47376818	47377306	FUSIONJUNC_18584/2
chr1	119918377	119920336	FUSIONJUNC_18586/1
chr1	184721325	184732891	FUSIONJUNC_18595/3
chr1	202447056	202447489	FUSIONJUNC_18616/1
chr1	205092188	205092730	FUSIONJUNC_18622/1
chr1	149100740	149101379	FUSIONJUNC_18625/6
chr1	27793532	27812268	FUSIONJUNC_18628/5
chr1	59321535	59340069	FUSIONJUNC_18632/3
chr1	40267785	40272035	FUSIONJUNC_18645/13
chr1	16930123	16931397	FUSIONJUNC_18648/3
chr1	184477464	184598461	FUSIONJUNC_18656/4
chr1	25567673	25567857	FUSIONJUNC_18685/5
chr1	35733669	35734586	FUSIONJUNC_18686/2
chr1	231800107	231818517	FUSIONJUNC_18693/6
chr1	174370978	174394145	FUSIONJUNC_18698/17
chr1	156732393	156733077	FUSIONJUNC_18699/2
chr1	246854602	246855096	FUSIONJUNC_18703/1
chr1	234418573	234419284	FUSIONJUNC_18739/1
chr1	154944932	154945672	FUSIONJUNC_18740/1
chr1	41161943	41162272	FUSIONJUNC_18742/1
chr1	77734346	77741748	FUSIONJUNC_18751/16
chr1	184461940	184462375	FUSIONJUNC_18752/1
chr1	32619559	32634792	FUSIONJUNC_18756/7
chr1	45087880	45088237	FUSIONJUNC_18802/4
chr1	160351776	160355680	FUSIONJUNC_18812/1
chr1	42265114	42323827	FUSIONJUNC_18828/10
chr1	203180966	203181275	FUSIONJUNC_18840/5
chr1	70184784	70189273	FUSIONJUNC_18850/3
chr1	1786932	1804483	FUSIONJUNC_18852/1
chr1	44800490	44801865	FUSIONJUNC_18872/1
chr1	228400963	228402161	FUSIONJUNC_18876/4
chr1	1312439	1313592	FUSIONJUNC_18889/2
chr1	21747066	21751615	FUSIONJUNC_18912/5
chr1	1804418	1817875	FUSIONJUNC_18918/12
chr1	229624694	229625436	FUSIONJUNC_18939/1
chr1	153994582	153994738	FUSIONJUNC_18956/1
chr1	231857087	231858048	FUSIONJUNC_18981/1
chr1	30934508	30934825	FUSIONJUNC_18990/2
chr1	197573468	197611976	FUSIONJUNC_18994/6
chr1	8861131	8864082	FUSIONJUNC_19004/3
chr1	122972589	124193306	FUSIONJUNC_19026/2
chr1	117493146	117502970	FUSIONJUNC_19040/3
chr1	182856531	182860184	FUSIONJUNC_19051/1
chr1	113452645	113453385	FUSIONJUNC_19057/2
chr1	246186742	246207459	FUSIONJUNC_19061/7
chr1	200887353	200887618	FUSIONJUNC_19062/1
chr1	68153516	68159247	FUSIONJUNC_19068/1
chr1	40403683	40409835	FUSIONJUNC_19069/2
chr1	154556521	154556982	FUSIONJUNC_19077/1
chr1	8353974	8354295	FUSIONJUNC_19104/1
chr1	97125324	97125766	FUSIONJUNC_19114/2
chr1	28506746	28507158	FUSIONJUNC_19121/3
chr1	37700435	37703347	FUSIONJUNC_19131/2
chr1	206530436	206531046	FUSIONJUNC_19133/1
chr1	184884632	184899309	FUSIONJUNC_19148/1
chr1	9271063	9271246	FUSIONJUNC_19150/2
chr1	13769117	13773188	FUSIONJUNC_19165/2
chr1	187188689	187189068	FUSIONJUNC_19180/3
chr1	203050731	203051256	FUSIONJUNC_19184/1
chr1	30720976	30721722	FUSIONJUNC_19193/3
chr1	203183798	203184607	FUSIONJUNC_19197/2
chr1	183537762	183538363	FUSIONJUNC_19199/1
chr1	204549176	204549589	FUSIONJUNC_19200/1
chr1	99725205	99729748	FUSIONJUNC_19201/3
chr1	150515619	150515847	FUSIONJUNC_19207/1
chr1	52547299	52547649	FUSIONJUNC_19215/2
chr1	8861032	8863935	FUSIONJUNC_19222/1
chr1	29195940	29202045	FUSIONJUNC_19242/3
chr1	183902567	183912268	FUSIONJUNC_19249/1
chr1	154248249	154248543	FUSIONJUNC_19268/1
chr1	20682652	20690335	FUSIONJUNC_19271/1
chr1	51798299	51803953	FUSIONJUNC_19275/1
chr1	43838218	43898298	FUSIONJUNC_19292/1
chr1	155169413	155172779	FUSIONJUNC_19296/7
chr1	200969604	200969852	FUSIONJUNC_19304/3
chr1	207356254	207356659	FUSIONJUNC_19306/2
chr1	156700541	156701052	FUSIONJUNC_19313/1
chr1	120014238	120029987	FUSIONJUNC_19316/3
chr1	120014238	148640097	FUSIONJUNC_19317/3
chr1	120014238	146189381	FUSIONJUNC_19318/3
chr1	161172012	161173682	FUSIONJUNC_19326/1
chr1	164655691	164656179	FUSIONJUNC_19335/4
chr1	103539708	103555109	FUSIONJUNC_19339/1
chr1	174250474	174394145	FUSIONJUNC_19366/1
chr1	197545921	197595333	FUSIONJUNC_19413/4
chr1	203797807	203798294	FUSIONJUNC_19416/5
chr1	197100536	197101058	FUSIONJUNC_19432/2
chr1	119997080	148640058	FUSIONJUNC_19434/2
chr1	119997080	146189342	FUSIONJUNC_19435/2
chr1	119997080	120029948	FUSIONJUNC_19436/2
chr1	26922443	26922839	FUSIONJUNC_19446/2
chr1	93339155	93339679	FUSIONJUNC_19453/2
chr1	176348395	176386577	FUSIONJUNC_19492/2
chr1	40406735	40409835	FUSIONJUNC_19520/10
chr1	246556572	246557534	FUSIONJUNC_19527/11
chr1	40071815	40072128	FUSIONJUNC_19552/1
chr1	16633094	16633346	FUSIONJUNC_19576/1
chr1	160678922	160681252	FUSIONJUNC_19578/2
chr1	84196615	84214317	FUSIONJUNC_19610/18
chr1	224418259	224424654	FUSIONJUNC_19613/10
chr1	32668224	32672901	FUSIONJUNC_19618/9
chr1	231241407	231260661	FUSIONJUNC_19627/2
chr1	91387316	91387465	FUSIONJUNC_19636/1
chr1	99747293	99749001	FUSIONJUNC_19655/2
chr1	173791405	173791686	FUSIONJUNC_19660/1
chr1	248187540	248217359	FUSIONJUNC_19667/3
chr1	11942684	11948067	FUSIONJUNC_19680/4
chr1	151341751	151342094	FUSIONJUNC_19681/1
chr1	173864256	173867043	FUSIONJUNC_19682/8
chr1	15421202	15421713	FUSIONJUNC_19691/2
chr1	10320042	10324895	FUSIONJUNC_19705/6
chr1	174193597	174231355	FUSIONJUNC_19748/1
chr1	174199673	174200182	FUSIONJUNC_19751/2
chr1	198232552	198264235	FUSIONJUNC_19763/9
chr1	220125236	220140289	FUSIONJUNC_19768/15
chr1	224365878	224371423	FUSIONJUNC_19790/15
chr1	15425873	15428651	FUSIONJUNC_19796/1
chr1	151262276	151265461	FUSIONJUNC_19822/1
chr1	20893516	20904971	FUSIONJUNC_19846/7
chr1	157122458	157122795	FUSIONJUNC_19850/1
chr1	160997187	160997693	FUSIONJUNC_19876/1
chr1	112597970	112611003	FUSIONJUNC_19888/1
chr1	92694654	92694990	FUSIONJUNC_19900/2
chr1	159887840	159893305	FUSIONJUNC_19902/1
chr1	32326938	32327677	FUSIONJUNC_19909/14
chr1	243569390	243569784	FUSIONJUNC_19922/3
chr1	32014081	32014346	FUSIONJUNC_19948/1
chr1	161295065	161301881	FUSIONJUNC_19950/2
chr1	73446049	73446494	FUSIONJUNC_19957/1
chr1	21861756	21865809	FUSIONJUNC_19964/4
chr1	150577096	150579075	FUSIONJUNC_19977/3
chr1	145995539	145995935	FUSIONJUNC_19983/2
chr1	243199059	243225321	FUSIONJUNC_19985/6
chr1	108798144	108807549	FUSIONJUNC_19991/2
chr1	1542014	1544981	FUSIONJUNC_20002/2
chr1	102278616	102389610	FUSIONJUNC_20032/2
chr1	51463672	51481314	FUSIONJUNC_20048/1
chr1	60490127	60529249	FUSIONJUNC_20051/1
chr1	235246419	235260752	FUSIONJUNC_20055/6
chr1	226184642	226185570	FUSIONJUNC_20058/1
chr1	50891155	50891555	FUSIONJUNC_20076/3
chr1	36424130	36444733	FUSIONJUNC_20093/2
chr1	212100251	212102952	FUSIONJUNC_20102/2
chr1	184823166	184867957	FUSIONJUNC_20118/2
chr1	149467247	149467557	FUSIONJUNC_20124/2
chr1	120796908	149467557	FUSIONJUNC_20125/2
chr1	145925730	145926597	FUSIONJUNC_20144/1
chr1	6806982	6888899	FUSIONJUNC_20152/9
chr1	193012578	193012819	FUSIONJUNC_20163/1
chr1	231701954	231722728	FUSIONJUNC_20196/4
chr1	21715388	21724095	FUSIONJUNC_20198/4
chr1	30974650	30995220	FUSIONJUNC_20222/4
chr1	174723977	174724631	FUSIONJUNC_20245/2
chr1	235780864	235782087	FUSIONJUNC_20257/6
chr1	44247938	44339322	FUSIONJUNC_20290/1
chr1	92088697	92129776	FUSIONJUNC_20297/5
chr1	192911103	192935903	FUSIONJUNC_20319/2
chr1	174766831	174767432	FUSIONJUNC_20335/2
chr1	32075078	32075578	FUSIONJUNC_20352/1
chr1	160753898	160754545	FUSIONJUNC_20373/1
chr1	181156539	181156784	FUSIONJUNC_20374/1
chr1	155676551	155784089	FUSIONJUNC_20390/9
chr1	155676551	155679512	FUSIONJUNC_20391/7
chr1	220182256	220185741	FUSIONJUNC_20393/7
chr1	231795241	231819150	FUSIONJUNC_20399/1
chr1	26561504	26562384	FUSIONJUNC_20407/1
chr1	39850122	39852876	FUSIONJUNC_20413/3
chr1	117702397	117702760	FUSIONJUNC_20422/4
chr1	8869521	8869904	FUSIONJUNC_20426/1
chr1	30017431	173543881	FUSIONJUNC_20448/2
chr1	108406772	173543881	FUSIONJUNC_20449/1
chr1	11946119	11946689	FUSIONJUNC_20456/1
chr1	5927648	5933329	FUSIONJUNC_20457/6
chr1	21100436	21100771	FUSIONJUNC_20474/1
chr1	67398604	67402417	FUSIONJUNC_20483/8
chr1	205768154	205768449	FUSIONJUNC_20492/1
chr1	44978317	44981167	FUSIONJUNC_20500/5
chr1	108409513	108412024	FUSIONJUNC_20530/1
chr1	108282354	108284865	FUSIONJUNC_20531/1
chr1	51444888	51465326	FUSIONJUNC_20533/4
chr1	185202653	185222036	FUSIONJUNC_20535/3
chr1	226939407	226940907	FUSIONJUNC_20536/2
chr1	183089006	183089534	FUSIONJUNC_20544/1
chr1	40162981	40164680	FUSIONJUNC_20548/1
chr1	32775298	32775698	FUSIONJUNC_20551/4
chr1	220136808	220141948	FUSIONJUNC_20563/3
chr1	193058776	193059174	FUSIONJUNC_20570/2
chr1	223962076	223974046	FUSIONJUNC_20595/2
chr1	28490950	28496672	FUSIONJUNC_20606/2
chr1	52860730	52867777	FUSIONJUNC_20609/7
chr1	203047545	203047967	FUSIONJUNC_20616/1
chr1	28993329	28997319	FUSIONJUNC_20637/4
chr1	230249183	230255344	FUSIONJUNC_20642/4
chr1	193069033	193084831	FUSIONJUNC_20666/1
chr1	1825396	1848529	FUSIONJUNC_20678/3
chr1	228089755	228090060	FUSIONJUNC_20681/1
chr1	90925627	90926164	FUSIONJUNC_20703/1
chr1	67313912	67330810	FUSIONJUNC_20705/1
chr1	245967730	245968033	FUSIONJUNC_20713/1
chr1	227487375	227487734	FUSIONJUNC_20716/1
chr1	15872815	15876678	FUSIONJUNC_20723/2
chr1	52059834	52060659	FUSIONJUNC_20743/1
chr1	59660218	59674133	FUSIONJUNC_20773/1
chr1	9972017	9972327	FUSIONJUNC_20790/2
chr1	185370667	185374556	FUSIONJUNC_20805/4
chr1	155395458	155415923	FUSIONJUNC_20815/10
chr1	168179748	168180015	FUSIONJUNC_20822/1
chr1	160751128	160751359	FUSIONJUNC_20827/1
chr1	209854266	209854990	FUSIONJUNC_20830/2
chr1	161158564	161158810	FUSIONJUNC_20835/3
chr1	45327001	45327390	FUSIONJUNC_20840/2
chr1	73166010	73202342	FUSIONJUNC_20842/2
chr1	202773117	202777347	FUSIONJUNC_20918/2
chr1	39569386	39569837	FUSIONJUNC_20927/1
chr1	27958705	27959047	FUSIONJUNC_20931/1
chr1	247864704	247868063	FUSIONJUNC_20950/7
chr1	43592580	43598786	FUSIONJUNC_20964/2
chr1	24919239	24929852	FUSIONJUNC_20983/1
chr1	6123947	6126746	FUSIONJUNC_20985/1
chr1	192567146	192593657	FUSIONJUNC_20993/10
chr1	14058813	14059097	FUSIONJUNC_20999/2
chr1	77154448	77210489	FUSIONJUNC_21007/1
chr1	109100193	109100512	FUSIONJUNC_21044/1
chr1	224952669	224968874	FUSIONJUNC_21056/20
chr1	159871726	159872420	FUSIONJUNC_21060/1
chr1	77696785	77697212	FUSIONJUNC_21103/1
chr1	168231513	168243069	FUSIONJUNC_21116/2
chr1	21715388	21721764	FUSIONJUNC_21123/21
chr1	230663140	230675124	FUSIONJUNC_21136/3
chr1	52465892	52466164	FUSIONJUNC_21138/2
chr1	197595207	197617759	FUSIONJUNC_21160/17
chr1	8612045	8614686	FUSIONJUNC_21181/3
chr1	40626071	40626666	FUSIONJUNC_21185/3
chr1	9236702	168037005	FUSIONJUNC_21188/1
chr1	93305387	93311608	FUSIONJUNC_21194/8
chr1	207827430	207827741	FUSIONJUNC_21200/2
chr1	155820605	155827028	FUSIONJUNC_21203/8
chr1	35886803	35887043	FUSIONJUNC_21213/1
chr1	153662409	153663113	FUSIONJUNC_21221/3
chr1	154343892	154344254	FUSIONJUNC_21226/2
chr1	243316501	243330692	FUSIONJUNC_21230/4
chr1	222727166	222731377	FUSIONJUNC_21234/1
chr1	173755922	173757159	FUSIONJUNC_21237/6
chr1	226961376	226965737	FUSIONJUNC_21244/9
chr1	156072610	156072884	FUSIONJUNC_21247/2
chr1	110926907	110927540	FUSIONJUNC_21258/1
chr1	1786119	1786403	FUSIONJUNC_21266/3
chr1	35394199	35394547	FUSIONJUNC_21289/1
chr1	110343827	110344344	FUSIONJUNC_21300/2
chr1	26257596	26258260	FUSIONJUNC_21304/1
chr1	171589484	171591709	FUSIONJUNC_21309/2
chr1	75788118	75788597	FUSIONJUNC_21310/2
chr1	234608765	234609062	FUSIONJUNC_21334/2
chr1	193084854	193085260	FUSIONJUNC_21336/1
chr1	162799742	162812493	FUSIONJUNC_21341/1
chr1	146376995	146377342	FUSIONJUNC_21348/2
chr1	246548544	246556721	FUSIONJUNC_21349/2
chr1	1234146	1234381	FUSIONJUNC_21353/1
chr1	90065242	90164699	FUSIONJUNC_21356/1
chr1	93311489	93325895	FUSIONJUNC_21371/1
chr1	176218533	176273910	FUSIONJUNC_21374/2
chr1	167966628	167975015	FUSIONJUNC_21393/9
chr1	180397515	180430262	FUSIONJUNC_21398/14
chr1	203802753	203817050	FUSIONJUNC_21411/1
chr1	197595207	197645743	FUSIONJUNC_21431/5
chr1	248127230	248127643	FUSIONJUNC_21433/2
chr1	31368304	31369072	FUSIONJUNC_21445/1
chr1	114720588	114723963	FUSIONJUNC_21455/1
chr1	36292597	36296770	FUSIONJUNC_21461/1
chr1	174815748	174816097	FUSIONJUNC_21474/1
chr1	15649719	15656679	FUSIONJUNC_21486/1
[truncated: 86,431 more rows]
[truncated: 1 more columns]

## Sheet: BC1
Chromosome	Back-splice junction (5')	Back-splice junction (3')	Back-splice junction name/count
chr1	198157939	198158411	FUSIONJUNC_11/1
chr1	224434002	224434396	FUSIONJUNC_32/2
chr1	197103254	197103658	FUSIONJUNC_49/1
chr1	146139952	148607606	FUSIONJUNC_74/1
chr1	148590900	148607606	FUSIONJUNC_75/1
chr1	229341467	229343281	FUSIONJUNC_89/3
chr1	212634466	212634817	FUSIONJUNC_155/8
chr1	206501127	206501772	FUSIONJUNC_177/1
chr1	161158538	161158762	FUSIONJUNC_212/1
chr1	149833369	149834033	FUSIONJUNC_225/6
chr1	149859782	149860446	FUSIONJUNC_226/6
chr1	1561331	1564916	FUSIONJUNC_253/6
chr1	18594506	18595571	FUSIONJUNC_261/2
chr1	149834069	149834722	FUSIONJUNC_264/4
chr1	149859093	149859746	FUSIONJUNC_265/4
chr1	39569923	39572557	FUSIONJUNC_298/1
chr1	228176476	228176904	FUSIONJUNC_304/1
chr1	156199834	156200472	FUSIONJUNC_307/7
chr1	156598582	156599214	FUSIONJUNC_330/3
chr1	213018328	213018626	FUSIONJUNC_334/2
chr1	85113931	85114333	FUSIONJUNC_353/1
chr1	27726028	27726693	FUSIONJUNC_442/1
chr1	46132042	46132390	FUSIONJUNC_469/4
chr1	153567855	153568408	FUSIONJUNC_475/2
chr1	39312408	39312887	FUSIONJUNC_485/3
chr1	244854335	244856123	FUSIONJUNC_508/1
chr1	8538797	8539287	FUSIONJUNC_544/3
chr1	154261905	154262400	FUSIONJUNC_616/8
chr1	149840686	149841172	FUSIONJUNC_642/3
chr1	149852639	149853125	FUSIONJUNC_643/3
chr1	35723509	35723882	FUSIONJUNC_670/3
chr1	182602881	182603484	FUSIONJUNC_682/3
chr1	220472212	220472517	FUSIONJUNC_704/1
chr1	58782141	58782543	FUSIONJUNC_714/2
chr1	67428910	67429211	FUSIONJUNC_725/2
chr1	175105429	175105803	FUSIONJUNC_798/1
chr1	151056532	151057099	FUSIONJUNC_815/5
chr1	160097449	160097860	FUSIONJUNC_845/5
chr1	8548772	8549554	FUSIONJUNC_851/2
chr1	155342032	155346415	FUSIONJUNC_856/3
chr1	228174578	228174947	FUSIONJUNC_915/2
chr1	169792986	169793536	FUSIONJUNC_981/2
chr1	179339437	179341310	FUSIONJUNC_984/9
chr1	43389184	43389515	FUSIONJUNC_990/1
chr1	27145103	27146207	FUSIONJUNC_1024/1
chr1	212610465	212611167	FUSIONJUNC_1048/1
chr1	225922728	225923059	FUSIONJUNC_1060/1
chr1	151658234	151683445	FUSIONJUNC_1137/2
chr1	160091869	160092497	FUSIONJUNC_1151/2
chr1	163254635	163255080	FUSIONJUNC_1176/1
chr1	155188268	155191939	FUSIONJUNC_1191/3
chr1	155188268	155188648	FUSIONJUNC_1192/3
chr1	27998738	27999352	FUSIONJUNC_1241/1
chr1	9573360	9580234	FUSIONJUNC_1244/2
chr1	181088962	181089176	FUSIONJUNC_1251/4
chr1	89995192	89995932	FUSIONJUNC_1266/1
chr1	39850860	39851285	FUSIONJUNC_1298/6
chr1	54313223	54313729	FUSIONJUNC_1319/1
chr1	94435906	94436269	FUSIONJUNC_1320/3
chr1	21721035	21729832	FUSIONJUNC_1323/6
chr1	53959411	53976840	FUSIONJUNC_1330/2
chr1	232310977	232312005	FUSIONJUNC_1333/5
chr1	181248308	181248718	FUSIONJUNC_1349/2
chr1	28281834	28282197	FUSIONJUNC_1350/4
chr1	11879945	11880489	FUSIONJUNC_1353/2
chr1	8861223	8864083	FUSIONJUNC_1416/4
chr1	1786183	1786809	FUSIONJUNC_1435/1
chr1	147363386	147363889	FUSIONJUNC_1456/1
chr1	167774495	167774869	FUSIONJUNC_1527/2
chr1	198939235	198939526	FUSIONJUNC_1575/2
chr1	51236733	51270125	FUSIONJUNC_1578/1
chr1	31915894	31919658	FUSIONJUNC_1580/20
chr1	164126776	164127128	FUSIONJUNC_1637/1
chr1	235329340	235329709	FUSIONJUNC_1640/3
chr1	168130216	168130512	FUSIONJUNC_1659/1
chr1	161165314	161165826	FUSIONJUNC_1669/4
chr1	194419546	194419964	FUSIONJUNC_1681/3
chr1	226055912	226056407	FUSIONJUNC_1704/7
chr1	45615021	45615471	FUSIONJUNC_1768/2
chr1	224130471	224190319	FUSIONJUNC_1779/1
chr1	44819600	44819895	FUSIONJUNC_1797/3
chr1	116374747	116375097	FUSIONJUNC_1799/1
chr1	31303152	31304062	FUSIONJUNC_1812/1
chr1	39853969	39862846	FUSIONJUNC_1861/1
chr1	200911705	200911950	FUSIONJUNC_1885/1
chr1	150575210	150575925	FUSIONJUNC_1899/1
chr1	11920312	11920656	FUSIONJUNC_1918/1
chr1	116409234	116410085	FUSIONJUNC_1925/3
chr1	112954849	112955137	FUSIONJUNC_1943/2
chr1	77983639	77983908	FUSIONJUNC_1970/1
chr1	248823653	248824204	FUSIONJUNC_1973/1
chr1	213077695	213117410	FUSIONJUNC_1976/3
chr1	28577832	28578350	FUSIONJUNC_1982/4
chr1	155674684	155679512	FUSIONJUNC_2010/4
chr1	79483042	79483276	FUSIONJUNC_2035/3
chr1	36347650	36348520	FUSIONJUNC_2052/1
chr1	42194889	42205863	FUSIONJUNC_2128/4
chr1	39486100	39486599	FUSIONJUNC_2144/7
chr1	201983334	201983540	FUSIONJUNC_2163/4
chr1	27145976	27146421	FUSIONJUNC_2241/1
chr1	108272461	108272952	FUSIONJUNC_2351/1
chr1	108421425	108421916	FUSIONJUNC_2352/1
chr1	161802070	161819713	FUSIONJUNC_2365/5
chr1	6043658	6043944	FUSIONJUNC_2375/1
chr1	23754407	23756352	FUSIONJUNC_2385/1
chr1	146227804	146228350	FUSIONJUNC_2414/4
chr1	212329134	212342280	FUSIONJUNC_2419/3
chr1	160303499	160303792	FUSIONJUNC_2421/4
chr1	150335137	150353010	FUSIONJUNC_2428/2
chr1	38863558	38864169	FUSIONJUNC_2438/1
chr1	37684790	37685116	FUSIONJUNC_2461/5
chr1	144412665	144413067	FUSIONJUNC_2482/2
chr1	246067462	246067835	FUSIONJUNC_2491/1
chr1	27149776	27150242	FUSIONJUNC_2646/2
chr1	146387985	146388071	FUSIONJUNC_2654/3
chr1	155480000	155480412	FUSIONJUNC_2666/3
chr1	147286040	147286620	FUSIONJUNC_2667/2
chr1	201988953	201997376	FUSIONJUNC_2670/1
chr1	45304974	45305692	FUSIONJUNC_2677/1
chr1	19597221	19597524	FUSIONJUNC_2703/2
chr1	145282440	145283019	FUSIONJUNC_2776/4
chr1	208932087	208932563	FUSIONJUNC_2790/1
chr1	164298204	164298658	FUSIONJUNC_2813/1
chr1	174682673	174683145	FUSIONJUNC_2825/2
chr1	154678942	154679621	FUSIONJUNC_2844/3
chr1	28582406	28583278	FUSIONJUNC_2851/2
chr1	213117316	213129889	FUSIONJUNC_2895/7
chr1	42957356	42957673	FUSIONJUNC_2914/3
chr1	149813089	149813412	FUSIONJUNC_2917/1
chr1	121118013	149813412	FUSIONJUNC_2918/1
chr1	143905374	149813412	FUSIONJUNC_2919/1
chr1	228508223	228508643	FUSIONJUNC_2949/2
chr1	12051948	12052849	FUSIONJUNC_2971/2
chr1	202626834	202627149	FUSIONJUNC_3013/3
chr1	156273360	156279034	FUSIONJUNC_3030/3
chr1	109549360	109549786	FUSIONJUNC_3035/1
chr1	97515725	97549744	FUSIONJUNC_3089/3
chr1	223062499	223063602	FUSIONJUNC_3096/3
chr1	119934023	119934326	FUSIONJUNC_3104/3
chr1	29035825	29039426	FUSIONJUNC_3194/2
chr1	51841080	51841680	FUSIONJUNC_3234/3
chr1	149833255	149833960	FUSIONJUNC_3246/8
chr1	149859855	149860560	FUSIONJUNC_3247/8
chr1	224657457	224657866	FUSIONJUNC_3331/1
chr1	206437657	206438045	FUSIONJUNC_3353/4
chr1	110015471	110018003	FUSIONJUNC_3417/4
chr1	198842250	198842696	FUSIONJUNC_3445/1
chr1	229866445	229866843	FUSIONJUNC_3456/4
chr1	151263913	151267339	FUSIONJUNC_3469/2
chr1	110039152	110039380	FUSIONJUNC_3587/6
chr1	157958259	157960481	FUSIONJUNC_3629/3
chr1	193067332	193067590	FUSIONJUNC_3639/1
chr1	160213735	160214330	FUSIONJUNC_3659/3
chr1	155438326	155459898	FUSIONJUNC_3675/11
chr1	44311065	44311389	FUSIONJUNC_3729/3
chr1	218361804	218362120	FUSIONJUNC_3736/1
chr1	112917348	112917855	FUSIONJUNC_3802/2
chr1	171540964	171541699	FUSIONJUNC_3835/4
chr1	93154806	93180130	FUSIONJUNC_3850/10
chr1	181089384	181090064	FUSIONJUNC_3883/4
chr1	20319201	20320578	FUSIONJUNC_3926/5
chr1	73284477	73284845	FUSIONJUNC_3937/1
chr1	203309566	203310148	FUSIONJUNC_3949/3
chr1	153937487	153937863	FUSIONJUNC_3960/2
chr1	173374958	173375422	FUSIONJUNC_3970/2
chr1	187092824	187329060	FUSIONJUNC_3974/1
chr1	224424267	224424869	FUSIONJUNC_3991/3
chr1	1568689	1569009	FUSIONJUNC_4038/6
chr1	44631588	44631833	FUSIONJUNC_4096/5
chr1	110345830	110346095	FUSIONJUNC_4125/3
chr1	148524311	148524920	FUSIONJUNC_4126/2
chr1	202099593	202104086	FUSIONJUNC_4141/2
chr1	108963054	108963411	FUSIONJUNC_4146/2
chr1	174231607	174231880	FUSIONJUNC_4170/1
chr1	228394736	228395252	FUSIONJUNC_4172/4
chr1	193057183	193057507	FUSIONJUNC_4174/1
chr1	231420719	231421041	FUSIONJUNC_4227/5
chr1	201834953	201858994	FUSIONJUNC_4228/1
chr1	148038616	148038912	FUSIONJUNC_4257/4
chr1	192976466	192976794	FUSIONJUNC_4268/2
chr1	27154107	27154465	FUSIONJUNC_4302/4
chr1	155676547	155679512	FUSIONJUNC_4339/20
chr1	16605621	16605896	FUSIONJUNC_4362/3
chr1	212889885	212890686	FUSIONJUNC_4379/1
chr1	169117558	169117899	FUSIONJUNC_4399/1
chr1	54363066	54363398	FUSIONJUNC_4401/2
chr1	15529087	15536814	FUSIONJUNC_4403/3
chr1	144060007	144060384	FUSIONJUNC_4406/5
chr1	144060007	206398636	FUSIONJUNC_4407/5
chr1	144900124	144900501	FUSIONJUNC_4408/5
chr1	156176948	156177702	FUSIONJUNC_4452/3
chr1	156115389	156115693	FUSIONJUNC_4463/4
chr1	52515902	52525716	FUSIONJUNC_4483/7
chr1	42935080	42935838	FUSIONJUNC_4489/1
chr1	114719949	114720556	FUSIONJUNC_4503/1
chr1	42766190	42766466	FUSIONJUNC_4536/2
chr1	203307593	203307861	FUSIONJUNC_4630/1
chr1	11908456	11908785	FUSIONJUNC_4648/3
chr1	155438326	155439068	FUSIONJUNC_4649/25
chr1	214334213	214337047	FUSIONJUNC_4659/1
chr1	28578803	28579169	FUSIONJUNC_4660/6
chr1	156727910	156728202	FUSIONJUNC_4733/1
chr1	47280240	47282459	FUSIONJUNC_4745/11
chr1	198158331	198158771	FUSIONJUNC_4748/6
chr1	24905528	24905878	FUSIONJUNC_4782/3
chr1	212619406	212619724	FUSIONJUNC_4792/3
chr1	154678978	154679356	FUSIONJUNC_4816/1
chr1	145608231	147929028	FUSIONJUNC_4827/2
chr1	145608231	145608625	FUSIONJUNC_4828/2
chr1	160213135	160213644	FUSIONJUNC_4858/3
chr1	10916010	10916650	FUSIONJUNC_4875/4
chr1	181089019	181089281	FUSIONJUNC_4883/2
chr1	211663317	211669248	FUSIONJUNC_4911/1
chr1	175104096	175105178	FUSIONJUNC_4917/6
chr1	1354601	1355118	FUSIONJUNC_4927/2
chr1	51402434	51408332	FUSIONJUNC_4960/5
chr1	156737467	156738643	FUSIONJUNC_4998/1
chr1	2816957	2817531	FUSIONJUNC_5111/2
chr1	145858024	145858513	FUSIONJUNC_5120/2
chr1	26718328	26719773	FUSIONJUNC_5153/1
chr1	145943144	145943456	FUSIONJUNC_5159/1
chr1	155478730	155479076	FUSIONJUNC_5194/2
chr1	213241848	213242171	FUSIONJUNC_5200/3
chr1	151400822	151401111	FUSIONJUNC_5203/2
chr1	31413419	31413632	FUSIONJUNC_5216/1
chr1	149176505	149608070	FUSIONJUNC_5291/1
chr1	120913705	149608070	FUSIONJUNC_5292/1
chr1	147986358	147986678	FUSIONJUNC_5313/3
chr1	145663488	147986678	FUSIONJUNC_5314/3
chr1	155557133	155557912	FUSIONJUNC_5384/2
chr1	29188158	29188518	FUSIONJUNC_5411/2
chr1	181002605	181005463	FUSIONJUNC_5459/6
chr1	24642476	24642823	FUSIONJUNC_5491/1
chr1	26281199	26281498	FUSIONJUNC_5507/1
chr1	120029905	120051779	FUSIONJUNC_5534/2
chr1	120029905	146211129	FUSIONJUNC_5535/2
chr1	120029905	148661868	FUSIONJUNC_5536/2
chr1	149408820	149431015	FUSIONJUNC_5537/2
chr1	120741807	149431015	FUSIONJUNC_5538/2
chr1	205481179	205482102	FUSIONJUNC_5555/2
chr1	35188727	35189099	FUSIONJUNC_5580/1
chr1	42696719	42697230	FUSIONJUNC_5630/5
chr1	112717373	112717717	FUSIONJUNC_5667/4
chr1	19339505	19345220	FUSIONJUNC_5718/1
chr1	149837362	149837629	FUSIONJUNC_5733/2
chr1	149856190	149856457	FUSIONJUNC_5734/2
chr1	173867520	173867942	FUSIONJUNC_5739/2
chr1	246265514	246265992	FUSIONJUNC_5742/2
chr1	168002481	168004793	FUSIONJUNC_5761/3
chr1	174197321	174197616	FUSIONJUNC_5786/1
chr1	11841425	11841869	FUSIONJUNC_5810/5
chr1	117613091	117613392	FUSIONJUNC_5824/9
chr1	242691133	242691821	FUSIONJUNC_5825/2
chr1	83143702	83143958	FUSIONJUNC_5864/3
chr1	32046890	32047235	FUSIONJUNC_5877/2
chr1	7163117	7163520	FUSIONJUNC_5894/2
chr1	149833314	149833798	FUSIONJUNC_5937/2
chr1	149860017	149860501	FUSIONJUNC_5938/2
chr1	45640209	45642499	FUSIONJUNC_5949/29
chr1	70226613	70227130	FUSIONJUNC_5955/5
chr1	15638306	15651895	FUSIONJUNC_5959/3
chr1	11908192	11908659	FUSIONJUNC_6026/3
chr1	161040129	161040360	FUSIONJUNC_6051/2
chr1	228449788	228453394	FUSIONJUNC_6070/1
chr1	154954877	154955414	FUSIONJUNC_6080/1
chr1	215575900	215586685	FUSIONJUNC_6100/2
chr1	44284834	44319744	FUSIONJUNC_6114/26
chr1	108932351	108932727	FUSIONJUNC_6133/1
chr1	26262354	26262781	FUSIONJUNC_6152/3
chr1	155050355	155050810	FUSIONJUNC_6163/1
chr1	42768074	42768555	FUSIONJUNC_6219/2
chr1	16905653	16906288	FUSIONJUNC_6286/5
chr1	181089934	181090414	FUSIONJUNC_6334/1
chr1	26727218	26727649	FUSIONJUNC_6373/2
chr1	110343619	110343965	FUSIONJUNC_6387/5
chr1	180041137	180048705	FUSIONJUNC_6395/3
chr1	173113957	173114272	FUSIONJUNC_6402/1
chr1	205315576	205315963	FUSIONJUNC_6413/1
chr1	55106237	55134134	FUSIONJUNC_6433/1
chr1	229537340	229537791	FUSIONJUNC_6477/1
chr1	162631348	162719145	FUSIONJUNC_6480/6
chr1	160306676	160307085	FUSIONJUNC_6512/1
chr1	246845489	246846077	FUSIONJUNC_6577/4
chr1	6318491	6349866	FUSIONJUNC_6589/7
chr1	149811152	149811437	FUSIONJUNC_6594/4
chr1	38860720	38861182	FUSIONJUNC_6645/1
chr1	33926398	33929867	FUSIONJUNC_6672/3
chr1	153920023	153920728	FUSIONJUNC_6688/7
chr1	220598686	220599100	FUSIONJUNC_6701/1
chr1	43388231	43388550	FUSIONJUNC_6726/2
chr1	1461202	17473995	FUSIONJUNC_6792/3
chr1	2558162	2558659	FUSIONJUNC_6809/2
chr1	150265540	150266168	FUSIONJUNC_6813/2
chr1	122745183	124471109	FUSIONJUNC_6825/1
chr1	211260107	211295753	FUSIONJUNC_6863/1
chr1	46717171	46717575	FUSIONJUNC_6878/2
chr1	12322535	12329918	FUSIONJUNC_6883/2
chr1	6237562	6238292	FUSIONJUNC_6907/3
chr1	228148227	228148895	FUSIONJUNC_6925/1
chr1	85271559	85272019	FUSIONJUNC_6953/5
chr1	156782281	156797341	FUSIONJUNC_6957/4
chr1	43877168	43877539	FUSIONJUNC_6958/1
chr1	91524353	91525052	FUSIONJUNC_6965/5
chr1	212610266	212610588	FUSIONJUNC_6983/1
chr1	1223243	1228946	FUSIONJUNC_6992/1
chr1	246564055	246564583	FUSIONJUNC_7000/1
chr1	151890401	151890913	FUSIONJUNC_7107/2
chr1	146217453	146217878	FUSIONJUNC_7129/1
chr1	146217453	148668617	FUSIONJUNC_7130/1
chr1	148668192	148668617	FUSIONJUNC_7131/1
chr1	150440922	150446401	FUSIONJUNC_7132/4
chr1	14350470	14354295	FUSIONJUNC_7157/1
chr1	207866039	207866631	FUSIONJUNC_7158/3
chr1	167554065	167554472	FUSIONJUNC_7181/1
chr1	231421183	231421736	FUSIONJUNC_7229/3
chr1	219174744	219175217	FUSIONJUNC_7342/1
chr1	235593296	235593697	FUSIONJUNC_7344/5
chr1	159929365	159930221	FUSIONJUNC_7347/1
chr1	92298388	92298929	FUSIONJUNC_7348/5
chr1	26779877	26780207	FUSIONJUNC_7380/1
chr1	27152752	27153290	FUSIONJUNC_7388/4
chr1	56524449	56579121	FUSIONJUNC_7456/3
chr1	154963072	154963821	FUSIONJUNC_7474/1
chr1	52381641	52385949	FUSIONJUNC_7485/3
chr1	176043185	176046324	FUSIONJUNC_7516/1
chr1	181101665	181102071	FUSIONJUNC_7559/1
chr1	27601137	27601502	FUSIONJUNC_7561/2
chr1	205858753	205859623	FUSIONJUNC_7564/3
chr1	212609151	212609895	FUSIONJUNC_7605/2
chr1	189308054	189308589	FUSIONJUNC_7610/2
chr1	42414734	42416402	FUSIONJUNC_7633/2
chr1	151540567	151540885	FUSIONJUNC_7636/2
chr1	155676547	155784089	FUSIONJUNC_7651/6
chr1	212621700	212621980	FUSIONJUNC_7661/2
chr1	46285751	46286174	FUSIONJUNC_7663/6
chr1	149833877	149834332	FUSIONJUNC_7683/1
chr1	149859483	149859938	FUSIONJUNC_7684/1
chr1	85258685	85259606	FUSIONJUNC_7700/2
chr1	28263816	28264384	FUSIONJUNC_7714/1
chr1	39841197	39876116	FUSIONJUNC_7715/6
chr1	174322190	174322683	FUSIONJUNC_7737/3
chr1	92832042	92832514	FUSIONJUNC_7798/1
chr1	119915288	119915745	FUSIONJUNC_7811/3
chr1	159919388	159919850	FUSIONJUNC_7864/4
chr1	241519023	241519617	FUSIONJUNC_7905/4
chr1	37519353	37519825	FUSIONJUNC_7908/1
chr1	35504856	35505139	FUSIONJUNC_7930/2
chr1	23083295	23083607	FUSIONJUNC_7937/4
chr1	31907381	31907827	FUSIONJUNC_7960/1
chr1	174272413	174394145	FUSIONJUNC_7987/7
chr1	182873181	182873701	FUSIONJUNC_8081/2
chr1	112670448	112670752	FUSIONJUNC_8082/5
chr1	90929179	90929417	FUSIONJUNC_8090/7
chr1	169692969	169693388	FUSIONJUNC_8094/4
chr1	167634086	167634770	FUSIONJUNC_8097/4
chr1	31061116	31061620	FUSIONJUNC_8099/1
chr1	159493759	159494035	FUSIONJUNC_8189/4
chr1	35594008	35594943	FUSIONJUNC_8264/4
chr1	147309131	147310470	FUSIONJUNC_8274/4
chr1	150567556	150567774	FUSIONJUNC_8292/1
chr1	59321535	59346398	FUSIONJUNC_8358/6
chr1	23796275	23797184	FUSIONJUNC_8384/2
chr1	173539867	173540172	FUSIONJUNC_8406/3
chr1	9335195	9335607	FUSIONJUNC_8425/5
chr1	167721618	167765749	FUSIONJUNC_8435/2
chr1	6405171	6405857	FUSIONJUNC_8441/5
chr1	151342237	151342875	FUSIONJUNC_8469/2
chr1	156116437	156116763	FUSIONJUNC_8471/3
chr1	180024418	180054502	FUSIONJUNC_8503/3
chr1	174494396	174494752	FUSIONJUNC_8525/5
chr1	8868694	8869230	FUSIONJUNC_8526/1
chr1	149853742	149854265	FUSIONJUNC_8614/1
chr1	149839546	149840069	FUSIONJUNC_8615/1
chr1	247374258	247375036	FUSIONJUNC_8678/2
chr1	226111501	226111996	FUSIONJUNC_8708/9
chr1	108981732	108991329	FUSIONJUNC_8722/2
chr1	23030468	23069151	FUSIONJUNC_8734/1
chr1	23692646	23694804	FUSIONJUNC_8760/3
chr1	19884698	19885217	FUSIONJUNC_8780/1
chr1	161259940	161261533	FUSIONJUNC_8797/2
chr1	93894613	93901669	FUSIONJUNC_8806/19
chr1	161958765	161959022	FUSIONJUNC_8810/2
chr1	44819328	44819944	FUSIONJUNC_8813/3
chr1	202956921	202957471	FUSIONJUNC_8824/2
chr1	161071691	161072346	FUSIONJUNC_8838/2
chr1	202409670	202410167	FUSIONJUNC_8839/7
chr1	6025801	6026151	FUSIONJUNC_8861/2
chr1	23787581	23787960	FUSIONJUNC_8898/2
chr1	205626142	205626667	FUSIONJUNC_8908/1
chr1	43359591	43360764	FUSIONJUNC_8935/3
chr1	200821218	200821502	FUSIONJUNC_8942/1
chr1	171540964	171541261	FUSIONJUNC_8955/1
chr1	236806143	236816543	FUSIONJUNC_8966/8
chr1	23554653	23554901	FUSIONJUNC_8974/1
chr1	181062067	181062475	FUSIONJUNC_8980/2
chr1	179230493	179230901	FUSIONJUNC_9013/2
chr1	180984676	181005463	FUSIONJUNC_9018/15
chr1	182603415	182603694	FUSIONJUNC_9040/3
chr1	156599198	156599539	FUSIONJUNC_9047/1
chr1	46061446	46062177	FUSIONJUNC_9049/2
chr1	182881659	182882189	FUSIONJUNC_9070/5
chr1	155059833	155060365	FUSIONJUNC_9084/2
chr1	26474521	26475117	FUSIONJUNC_9099/1
chr1	26470069	26470725	FUSIONJUNC_9112/7
chr1	27606385	27606852	FUSIONJUNC_9116/6
chr1	119745747	119745978	FUSIONJUNC_9163/2
chr1	148522644	148523468	FUSIONJUNC_9184/1
chr1	8861303	8865437	FUSIONJUNC_9193/1
chr1	8816622	8816922	FUSIONJUNC_9209/5
chr1	15442446	15445749	FUSIONJUNC_9224/2
chr1	183143831	183144082	FUSIONJUNC_9231/1
chr1	40042274	40042382	FUSIONJUNC_9332/2
chr1	39106464	39108120	FUSIONJUNC_9345/1
chr1	179105460	179106040	FUSIONJUNC_9376/2
chr1	147513700	147514393	FUSIONJUNC_9381/1
chr1	86714266	86714850	FUSIONJUNC_9398/1
chr1	147175799	147176217	FUSIONJUNC_9470/1
chr1	26750669	26751468	FUSIONJUNC_9505/4
chr1	21236789	21247285	FUSIONJUNC_9525/4
chr1	173551065	173551511	FUSIONJUNC_9539/4
chr1	177574383	177574703	FUSIONJUNC_9566/4
chr1	1815303	1816251	FUSIONJUNC_9579/2
chr1	44775666	44776234	FUSIONJUNC_9584/2
chr1	6002974	6003791	FUSIONJUNC_9592/3
chr1	58781686	58781947	FUSIONJUNC_9610/1
chr1	86862974	86863322	FUSIONJUNC_9637/2
chr1	150578987	150579590	FUSIONJUNC_9638/2
chr1	151326674	151326942	FUSIONJUNC_9672/2
chr1	246327199	246335474	FUSIONJUNC_9805/4
chr1	188257191	188257513	FUSIONJUNC_9817/1
chr1	235465635	235494828	FUSIONJUNC_9822/2
chr1	21175529	21176094	FUSIONJUNC_9861/4
chr1	175105999	175106417	FUSIONJUNC_9887/3
chr1	19339523	19378655	FUSIONJUNC_9913/3
chr1	155172413	155172748	FUSIONJUNC_9923/4
chr1	27153094	27153596	FUSIONJUNC_9941/4
chr1	161526098	161608111	FUSIONJUNC_9990/2
chr1	21726037	21726304	FUSIONJUNC_10007/4
chr1	40184867	40186173	FUSIONJUNC_10010/2
chr1	36399123	36399626	FUSIONJUNC_10036/2
chr1	217610698	217610910	FUSIONJUNC_10072/3
chr1	156466108	156466425	FUSIONJUNC_10089/2
chr1	192809449	192809711	FUSIONJUNC_10096/5
chr1	38609942	38610370	FUSIONJUNC_10100/3
chr1	155762819	155763074	FUSIONJUNC_10114/7
chr1	166784064	166784477	FUSIONJUNC_10117/2
chr1	8863268	8864093	FUSIONJUNC_10154/1
chr1	1815755	1839238	FUSIONJUNC_10177/6
chr1	154673739	154674250	FUSIONJUNC_10185/1
chr1	31045317	31045710	FUSIONJUNC_10222/1
chr1	205808307	205809564	FUSIONJUNC_10232/9
chr1	54390269	54390844	FUSIONJUNC_10247/2
chr1	109618891	109619245	FUSIONJUNC_10278/2
chr1	29312620	29318013	FUSIONJUNC_10291/3
chr1	46250072	46250575	FUSIONJUNC_10300/1
chr1	101027177	101027618	FUSIONJUNC_10322/3
chr1	174262031	174371072	FUSIONJUNC_10326/3
chr1	19161647	19163815	FUSIONJUNC_10352/4
chr1	181969293	181969541	FUSIONJUNC_10385/3
chr1	71899128	71899550	FUSIONJUNC_10390/2
chr1	156337088	156337440	FUSIONJUNC_10395/3
chr1	149842355	149842624	FUSIONJUNC_10419/4
chr1	201847278	201848594	FUSIONJUNC_10437/3
chr1	91809267	91809627	FUSIONJUNC_10475/3
chr1	40173620	40173990	FUSIONJUNC_10489/4
chr1	50968917	50969736	FUSIONJUNC_10496/1
chr1	20743767	20744099	FUSIONJUNC_10535/3
chr1	151400545	151401591	FUSIONJUNC_10552/5
chr1	243166024	243186342	FUSIONJUNC_10581/3
chr1	45519281	45519519	FUSIONJUNC_10597/1
chr1	167936332	167936658	FUSIONJUNC_10614/2
chr1	146377088	146377477	FUSIONJUNC_10670/3
chr1	215054962	215056810	FUSIONJUNC_10671/2
chr1	149840099	149840657	FUSIONJUNC_10678/1
chr1	149853154	149853712	FUSIONJUNC_10679/1
chr1	155643944	155644722	FUSIONJUNC_10703/1
chr1	83333586	83334023	FUSIONJUNC_10736/7
chr1	205635754	205636123	FUSIONJUNC_10752/1
chr1	35181098	35181469	FUSIONJUNC_10772/1
chr1	44778196	44778540	FUSIONJUNC_10801/6
chr1	122628583	123952239	FUSIONJUNC_10816/1
chr1	149955887	149956681	FUSIONJUNC_10839/1
chr1	23030468	23050520	FUSIONJUNC_10895/40
chr1	220413281	220413528	FUSIONJUNC_10923/3
chr1	153992775	153993012	FUSIONJUNC_10953/6
chr1	144905090	144914754	FUSIONJUNC_10992/2
chr1	121365292	144055421	FUSIONJUNC_10993/2
chr1	144045746	144055421	FUSIONJUNC_10994/2
chr1	171567414	171567722	FUSIONJUNC_11011/1
chr1	211222529	211222847	FUSIONJUNC_11037/2
chr1	10245000	10245357	FUSIONJUNC_11049/2
chr1	243198512	243198794	FUSIONJUNC_11050/3
chr1	204025905	204026287	FUSIONJUNC_11065/2
chr1	28580879	28581323	FUSIONJUNC_11086/4
chr1	175106321	175106755	FUSIONJUNC_11108/2
chr1	35191447	35192402	FUSIONJUNC_11109/4
chr1	70292387	70300908	FUSIONJUNC_11131/3
chr1	246065058	246065311	FUSIONJUNC_11172/2
chr1	11678682	11679977	FUSIONJUNC_11181/4
chr1	231421736	231422125	FUSIONJUNC_11192/1
chr1	36339861	36340221	FUSIONJUNC_11232/1
chr1	154611826	154612246	FUSIONJUNC_11252/3
chr1	144455333	144455865	FUSIONJUNC_11281/5
chr1	144455333	149097766	FUSIONJUNC_11282/5
chr1	41070594	41075451	FUSIONJUNC_11289/16
chr1	154588550	154597267	FUSIONJUNC_11303/9
chr1	212306782	212333598	FUSIONJUNC_11309/4
chr1	15425946	15428721	FUSIONJUNC_11319/1
chr1	13247502	13248053	FUSIONJUNC_11336/1
chr1	149809232	149809723	FUSIONJUNC_11361/1
chr1	175105933	175106243	FUSIONJUNC_11367/1
chr1	183937540	183937943	FUSIONJUNC_11385/2
chr1	120849339	120850451	FUSIONJUNC_11404/2
chr1	231891505	231892245	FUSIONJUNC_11427/1
chr1	151341493	151342987	FUSIONJUNC_11431/7
chr1	147287667	147295570	FUSIONJUNC_11482/1
chr1	153544436	153544826	FUSIONJUNC_11516/3
chr1	198918531	198918966	FUSIONJUNC_11552/1
chr1	202728231	202728913	FUSIONJUNC_11565/2
chr1	4173329	4173623	FUSIONJUNC_11591/6
chr1	154671699	154671987	FUSIONJUNC_11602/2
chr1	246873781	246874089	FUSIONJUNC_11613/3
chr1	179094091	179095162	FUSIONJUNC_11619/3
chr1	227758994	227759485	FUSIONJUNC_11644/2
chr1	156499742	156500595	FUSIONJUNC_11660/4
chr1	31520945	31540885	FUSIONJUNC_11687/2
chr1	11671365	11671805	FUSIONJUNC_11707/1
chr1	54763731	54764196	FUSIONJUNC_11726/3
chr1	28579617	28580139	FUSIONJUNC_11749/1
chr1	75787020	75787366	FUSIONJUNC_11793/2
chr1	42661956	42662486	FUSIONJUNC_11805/4
chr1	54051793	54052931	FUSIONJUNC_11814/1
chr1	13779061	13779464	FUSIONJUNC_11856/1
chr1	151243077	151243470	FUSIONJUNC_11864/7
chr1	168478374	168478719	FUSIONJUNC_11929/1
chr1	225476194	225476625	FUSIONJUNC_11988/2
chr1	65190709	65201364	FUSIONJUNC_12027/3
chr1	167951799	167975015	FUSIONJUNC_12066/3
chr1	226872253	226872608	FUSIONJUNC_12070/2
chr1	159926150	159926476	FUSIONJUNC_12088/1
chr1	233131517	233131923	FUSIONJUNC_12107/3
chr1	206687224	206688264	FUSIONJUNC_12145/2
chr1	23802006	23802352	FUSIONJUNC_12157/4
chr1	174275832	174371072	FUSIONJUNC_12161/13
chr1	205053507	205054886	FUSIONJUNC_12206/6
chr1	17428700	17429215	FUSIONJUNC_12245/2
chr1	182599941	182600398	FUSIONJUNC_12253/2
chr1	219987652	219988026	FUSIONJUNC_12255/4
chr1	38838888	38839173	FUSIONJUNC_12256/3
chr1	201025795	201026233	FUSIONJUNC_12261/1
chr1	154971031	154971377	FUSIONJUNC_12319/1
chr1	120168954	120169299	FUSIONJUNC_12326/4
chr1	182387130	182388750	FUSIONJUNC_12365/3
chr1	150960527	150961289	FUSIONJUNC_12368/2
chr1	44777622	44778742	FUSIONJUNC_12389/2
chr1	149842247	149842685	FUSIONJUNC_12435/3
chr1	149851126	149851564	FUSIONJUNC_12436/3
chr1	166285440	166286327	FUSIONJUNC_12437/1
chr1	209782472	209782910	FUSIONJUNC_12439/2
chr1	226361302	226363159	FUSIONJUNC_12442/6
chr1	155657359	155657998	FUSIONJUNC_12502/1
chr1	117402185	117420649	FUSIONJUNC_12513/6
chr1	112997564	112997912	FUSIONJUNC_12527/5
chr1	200407576	200407887	FUSIONJUNC_12538/1
chr1	6597862	6599070	FUSIONJUNC_12580/4
chr1	157923803	157924616	FUSIONJUNC_12647/2
chr1	225999682	226000011	FUSIONJUNC_12652/3
chr1	162563125	162563476	FUSIONJUNC_12655/3
chr1	148522947	148523329	FUSIONJUNC_12666/3
chr1	159921076	159921618	FUSIONJUNC_12673/4
chr1	211793793	211794566	FUSIONJUNC_12697/2
chr1	160816352	160816840	FUSIONJUNC_12705/3
chr1	180246995	180247629	FUSIONJUNC_12720/2
chr1	111149168	111149873	FUSIONJUNC_12723/2
chr1	180824820	180863757	FUSIONJUNC_12744/3
chr1	24743869	24744144	FUSIONJUNC_12750/5
chr1	206584654	206584966	FUSIONJUNC_12752/4
chr1	112957442	112958094	FUSIONJUNC_12753/1
chr1	160213644	160214037	FUSIONJUNC_12760/3
chr1	160009186	160010088	FUSIONJUNC_12766/2
chr1	109501551	109502328	FUSIONJUNC_12783/1
chr1	53318379	53318752	FUSIONJUNC_12792/4
chr1	118970532	118971178	FUSIONJUNC_12794/2
chr1	190842907	190843906	FUSIONJUNC_12806/2
chr1	32194937	32195626	FUSIONJUNC_12808/2
chr1	186312578	186313340	FUSIONJUNC_12819/1
chr1	245858494	245929936	FUSIONJUNC_12879/4
chr1	2251966	2252468	FUSIONJUNC_12909/2
chr1	173866251	173866810	FUSIONJUNC_12917/2
chr1	32331140	32331524	FUSIONJUNC_12930/1
chr1	103553353	103553721	FUSIONJUNC_12938/2
chr1	66822360	66833706	FUSIONJUNC_12947/4
chr1	75725118	75725419	FUSIONJUNC_12954/2
chr1	78016144	78016561	FUSIONJUNC_12965/3
chr1	210373665	210374063	FUSIONJUNC_12983/3
chr1	155239615	155240077	FUSIONJUNC_12990/1
chr1	23756321	23759588	FUSIONJUNC_13003/1
chr1	225813891	225814539	FUSIONJUNC_13006/2
chr1	31364323	31364729	FUSIONJUNC_13046/2
chr1	13783689	13784330	FUSIONJUNC_13058/3
chr1	112691664	112692929	FUSIONJUNC_13077/2
chr1	153812553	153813184	FUSIONJUNC_13184/2
chr1	19074730	19078018	FUSIONJUNC_13188/1
chr1	53369720	53370740	FUSIONJUNC_13198/2
chr1	173992754	173993135	FUSIONJUNC_13222/2
chr1	66891153	66905375	FUSIONJUNC_13260/8
chr1	21831724	21833346	FUSIONJUNC_13265/3
chr1	161155335	161155622	FUSIONJUNC_13302/2
chr1	100249126	100249701	FUSIONJUNC_13333/1
chr1	32666315	32666850	FUSIONJUNC_13335/3
chr1	182384478	182386289	FUSIONJUNC_13358/6
chr1	45584366	45585253	FUSIONJUNC_13366/2
chr1	56511975	56537112	FUSIONJUNC_13375/1
chr1	203022888	203023232	FUSIONJUNC_13386/2
chr1	153629428	153629954	FUSIONJUNC_13407/3
chr1	110023029	110023592	FUSIONJUNC_13419/3
chr1	93220285	93220850	FUSIONJUNC_13462/1
chr1	100894693	100894933	FUSIONJUNC_13464/4
chr1	171579353	171587751	FUSIONJUNC_13467/2
chr1	235120216	235120884	FUSIONJUNC_13531/1
chr1	20935816	20936219	FUSIONJUNC_13572/5
chr1	161772106	161772415	FUSIONJUNC_13608/1
chr1	32856752	32857012	FUSIONJUNC_13624/2
chr1	44753254	44753699	FUSIONJUNC_13629/4
chr1	175104253	175105085	FUSIONJUNC_13650/2
chr1	180197353	180197772	FUSIONJUNC_13652/3
chr1	191817471	191906155	FUSIONJUNC_13657/1
chr1	27670310	27671073	FUSIONJUNC_13663/7
chr1	1804418	1817875	FUSIONJUNC_13708/5
chr1	165650640	165651239	FUSIONJUNC_13761/2
chr1	175000128	175006788	FUSIONJUNC_13765/1
chr1	231334412	231334796	FUSIONJUNC_13793/1
chr1	149834686	149835550	FUSIONJUNC_13794/7
chr1	149858269	149859129	FUSIONJUNC_13795/7
chr1	61406763	61407173	FUSIONJUNC_13838/2
chr1	632573	632641	FUSIONJUNC_13862/2
chr1	144412750	144413016	FUSIONJUNC_13881/6
chr1	8735162	8735621	FUSIONJUNC_13890/2
chr1	89821026	89822248	FUSIONJUNC_13922/2
chr1	144916796	144917555	FUSIONJUNC_13938/2
chr1	206381211	206381970	FUSIONJUNC_13939/2
chr1	164592918	164593290	FUSIONJUNC_13976/5
chr1	16506820	16659749	FUSIONJUNC_13979/6
chr1	16747715	16747983	FUSIONJUNC_13980/7
chr1	223804173	223806947	FUSIONJUNC_14007/1
chr1	168622467	168622922	FUSIONJUNC_14011/1
chr1	226403853	226404229	FUSIONJUNC_14027/3
chr1	32036909	32038619	FUSIONJUNC_14123/10
chr1	44811441	44811781	FUSIONJUNC_14160/5
chr1	159924769	159925379	FUSIONJUNC_14214/1
chr1	8530037	8533406	FUSIONJUNC_14255/6
chr1	220413293	220413854	FUSIONJUNC_14256/4
chr1	2546714	2551048	FUSIONJUNC_14264/1
chr1	205791635	205795019	FUSIONJUNC_14273/8
chr1	149832765	149833013	FUSIONJUNC_14320/3
chr1	156593604	156594070	FUSIONJUNC_14331/3
chr1	107045838	107046269	FUSIONJUNC_14377/2
chr1	205308112	205308618	FUSIONJUNC_14434/1
chr1	41721519	41721837	FUSIONJUNC_14473/1
chr1	26942659	26943065	FUSIONJUNC_14477/28
chr1	203307929	203308280	FUSIONJUNC_14500/1
chr1	212611030	212611353	FUSIONJUNC_14507/2
chr1	8495062	8614686	FUSIONJUNC_14534/2
chr1	123416692	124663580	FUSIONJUNC_14585/3
chr1	145839889	145842477	FUSIONJUNC_14599/6
chr1	30959754	30960098	FUSIONJUNC_14625/1
chr1	64934147	64934470	FUSIONJUNC_14656/7
chr1	65218752	65226131	FUSIONJUNC_14691/4
chr1	31035005	31035238	FUSIONJUNC_14707/1
chr1	21346897	21347579	FUSIONJUNC_14711/1
chr1	155064127	155064615	FUSIONJUNC_14715/2
chr1	29150747	29151015	FUSIONJUNC_14720/2
chr1	206765935	206766683	FUSIONJUNC_14772/2
chr1	8541213	8614686	FUSIONJUNC_14812/5
chr1	28200786	28201111	FUSIONJUNC_14832/2
chr1	215619994	215620392	FUSIONJUNC_14846/1
chr1	27110086	27110541	FUSIONJUNC_14862/2
chr1	38992163	38992465	FUSIONJUNC_14889/3
chr1	154913946	154914478	FUSIONJUNC_14903/4
chr1	171532453	171532652	FUSIONJUNC_14916/1
chr1	248905326	248905549	FUSIONJUNC_14923/3
chr1	36361220	36362656	FUSIONJUNC_14930/4
chr1	18718096	18718465	FUSIONJUNC_14987/1
chr1	44250158	44250748	FUSIONJUNC_15013/1
chr1	155930501	155930768	FUSIONJUNC_15066/4
chr1	42845916	42846232	FUSIONJUNC_15094/4
chr1	9743883	9744643	FUSIONJUNC_15097/8
chr1	188814194	188814572	FUSIONJUNC_15125/1
chr1	9296997	9297883	FUSIONJUNC_15172/1
chr1	179909872	179910452	FUSIONJUNC_15178/1
chr1	122988483	123930139	FUSIONJUNC_15214/7
chr1	229460610	229463676	FUSIONJUNC_15225/2
chr1	151227248	151231038	FUSIONJUNC_15245/6
chr1	28156699	28157501	FUSIONJUNC_15247/5
chr1	43377598	43378057	FUSIONJUNC_15331/2
chr1	206989720	206990331	FUSIONJUNC_15346/2
chr1	154170399	154173201	FUSIONJUNC_15374/2
chr1	156596851	156597174	FUSIONJUNC_15405/6
chr1	181090097	181090420	FUSIONJUNC_15442/2
chr1	31022125	31022560	FUSIONJUNC_15472/1
chr1	155023116	155049361	FUSIONJUNC_15482/1
chr1	8861266	8863343	FUSIONJUNC_15508/3
chr1	146220875	146221370	FUSIONJUNC_15524/1
chr1	146220875	148672125	FUSIONJUNC_15525/1
chr1	148671630	148672125	FUSIONJUNC_15526/1
chr1	153811281	153811583	FUSIONJUNC_15527/2
chr1	228413260	228413691	FUSIONJUNC_15574/2
chr1	241638827	241639254	FUSIONJUNC_15588/4
chr1	198911139	198911352	FUSIONJUNC_15594/1
chr1	63368286	63368980	FUSIONJUNC_15609/2
chr1	182856537	182860120	FUSIONJUNC_15613/1
chr1	8779848	8780139	FUSIONJUNC_15624/1
chr1	226908521	226917660	FUSIONJUNC_15656/3
chr1	8861125	8863935	FUSIONJUNC_15660/5
chr1	151265413	151266377	FUSIONJUNC_15700/2
chr1	153760310	153765063	FUSIONJUNC_15706/2
chr1	9931890	9934860	FUSIONJUNC_15736/10
chr1	173771585	173772329	FUSIONJUNC_15755/5
chr1	225987895	225988388	FUSIONJUNC_15777/7
chr1	84495983	84497572	FUSIONJUNC_15801/1
chr1	221284786	221285129	FUSIONJUNC_15807/5
chr1	1789143	1804527	FUSIONJUNC_15881/3
chr1	26268482	26269614	FUSIONJUNC_15886/1
chr1	116390832	116399009	FUSIONJUNC_15947/1
chr1	46132353	46132587	FUSIONJUNC_15967/3
chr1	119921809	119922234	FUSIONJUNC_15971/1
chr1	236267447	236267737	FUSIONJUNC_16005/3
chr1	154249238	154251653	FUSIONJUNC_16016/7
chr1	54397070	54397359	FUSIONJUNC_16018/2
chr1	186346200	186350289	FUSIONJUNC_16020/3
chr1	11823749	11829806	FUSIONJUNC_16051/2
chr1	117416494	117416771	FUSIONJUNC_16072/2
chr1	1785918	1786594	FUSIONJUNC_16075/3
chr1	205268949	205269884	FUSIONJUNC_16091/11
chr1	179874743	179875048	FUSIONJUNC_16109/1
chr1	20840980	20851411	FUSIONJUNC_16156/2
chr1	180041139	180044138	FUSIONJUNC_16203/1
chr1	32184524	32188124	FUSIONJUNC_16204/2
chr1	45498973	45499286	FUSIONJUNC_16236/3
chr1	9733395	9735009	FUSIONJUNC_16242/3
chr1	117366214	117366495	FUSIONJUNC_16246/3
chr1	246421745	246422022	FUSIONJUNC_16281/3
chr1	154166275	154166782	FUSIONJUNC_16292/1
chr1	36222742	36223108	FUSIONJUNC_16354/4
chr1	45012552	45013280	FUSIONJUNC_16446/5
chr1	164608303	164608916	FUSIONJUNC_16460/2
chr1	235449309	235449830	FUSIONJUNC_16467/2
chr1	40664446	40665081	FUSIONJUNC_16483/3
chr1	9289017	9289365	FUSIONJUNC_16515/4
chr1	149811929	149812225	FUSIONJUNC_16530/2
chr1	121116848	149812225	FUSIONJUNC_16531/2
chr1	143904209	149812225	FUSIONJUNC_16532/2
chr1	36340802	36341082	FUSIONJUNC_16551/1
chr1	175102243	175103114	FUSIONJUNC_16580/2
chr1	177077123	177077478	FUSIONJUNC_16590/3
chr1	77696788	77697096	FUSIONJUNC_16624/2
chr1	109446978	109447256	FUSIONJUNC_16632/4
chr1	5462804	5463335	FUSIONJUNC_16638/1
chr1	180344879	180345263	FUSIONJUNC_16643/2
chr1	23691995	23692451	FUSIONJUNC_16746/1
chr1	28743606	28769037	FUSIONJUNC_16816/3
chr1	117088800	117090623	FUSIONJUNC_16826/2
chr1	54371207	54371550	FUSIONJUNC_16834/2
chr1	211576099	211578346	FUSIONJUNC_16866/2
chr1	206187272	206201987	FUSIONJUNC_16890/6
chr1	43423111	43424359	FUSIONJUNC_16893/3
chr1	27150504	27150904	FUSIONJUNC_16910/4
chr1	197086840	197087286	FUSIONJUNC_16982/1
chr1	149655698	149669310	FUSIONJUNC_16993/2
chr1	143745216	149669310	FUSIONJUNC_16994/2
chr1	160323430	160332557	FUSIONJUNC_17006/11
chr1	39309569	39311000	FUSIONJUNC_17038/4
chr1	24919273	24929856	FUSIONJUNC_17046/2
chr1	24900559	24900826	FUSIONJUNC_17072/5
chr1	244405178	244405600	FUSIONJUNC_17076/2
chr1	26736916	26737562	FUSIONJUNC_17113/1
chr1	44344468	44344992	FUSIONJUNC_17196/2
chr1	93407313	93407785	FUSIONJUNC_17217/3
chr1	117707468	117707989	FUSIONJUNC_17234/2
chr1	12001400	12002103	FUSIONJUNC_17308/11
chr1	121185742	121186712	FUSIONJUNC_17338/1
chr1	146377040	146377367	FUSIONJUNC_17352/1
chr1	155077948	155078228	FUSIONJUNC_17379/5
chr1	148151702	148152099	FUSIONJUNC_17387/3
chr1	173758310	173759889	FUSIONJUNC_17401/5
chr1	150492410	150496908	FUSIONJUNC_17427/30
chr1	32196046	32196308	FUSIONJUNC_17431/1
chr1	89126966	89127379	FUSIONJUNC_17438/4
chr1	145825898	145826886	FUSIONJUNC_17471/4
chr1	181095099	181095472	FUSIONJUNC_17475/2
chr1	197764836	197765292	FUSIONJUNC_17481/1
chr1	155439412	155439720	FUSIONJUNC_17488/1
chr1	16513156	16666620	FUSIONJUNC_17550/2
chr1	6186648	6193044	FUSIONJUNC_17588/2
chr1	246369334	246370222	FUSIONJUNC_17620/3
chr1	154678978	154679267	FUSIONJUNC_17657/1
chr1	149833308	149833794	FUSIONJUNC_17667/4
chr1	149860021	149860507	FUSIONJUNC_17668/4
chr1	185916993	185917432	FUSIONJUNC_17693/2
chr1	188814447	188814691	FUSIONJUNC_17730/2
chr1	40161706	40162012	FUSIONJUNC_17737/2
chr1	175105502	175106161	FUSIONJUNC_17745/1
chr1	93346311	93353933	FUSIONJUNC_17751/5
chr1	32036097	32036497	FUSIONJUNC_17753/1
chr1	3793214	3793729	FUSIONJUNC_17786/3
chr1	153990782	153992100	FUSIONJUNC_17793/3
chr1	213321813	213322448	FUSIONJUNC_17822/1
chr1	236897890	236898280	FUSIONJUNC_17826/2
chr1	203296404	203296676	FUSIONJUNC_17870/7
chr1	203015757	203016219	FUSIONJUNC_17877/4
chr1	151658234	151668635	FUSIONJUNC_17899/8
chr1	11269401	11269972	FUSIONJUNC_17903/1
chr1	150578379	150579427	FUSIONJUNC_17948/3
chr1	148526129	148526416	FUSIONJUNC_17993/2
chr1	148730178	148730488	FUSIONJUNC_18009/2
chr1	146279395	148730488	FUSIONJUNC_18010/2
chr1	146279395	146279705	FUSIONJUNC_18011/2
chr1	161164359	161164873	FUSIONJUNC_18016/1
chr1	26947068	26947939	FUSIONJUNC_18081/5
chr1	1871787	1872319	FUSIONJUNC_18127/2
chr1	9759587	9760536	FUSIONJUNC_18149/2
chr1	119335355	119335886	FUSIONJUNC_18150/1
chr1	37593138	37593595	FUSIONJUNC_18168/1
chr1	209887427	209887926	FUSIONJUNC_18228/4
chr1	149833382	149833731	FUSIONJUNC_18278/3
chr1	149860084	149860433	FUSIONJUNC_18279/3
chr1	5594485	5595421	FUSIONJUNC_18281/1
chr1	153662096	153663051	FUSIONJUNC_18314/1
chr1	37568249	37569200	FUSIONJUNC_18377/1
chr1	224418453	224418961	FUSIONJUNC_18395/3
chr1	37515492	37516166	FUSIONJUNC_18401/1
chr1	231795241	231818517	FUSIONJUNC_18470/1
chr1	114463103	114464388	FUSIONJUNC_18479/3
chr1	205808795	205809539	FUSIONJUNC_18525/1
chr1	156116874	156117522	FUSIONJUNC_18550/1
chr1	32330788	32331791	FUSIONJUNC_18558/2
chr1	116570277	116570572	FUSIONJUNC_18564/1
chr1	170099380	170099491	FUSIONJUNC_18567/2
chr1	25468223	25468593	FUSIONJUNC_18579/8
chr1	113086750	113087204	FUSIONJUNC_18613/1
chr1	11827166	11828937	FUSIONJUNC_18618/2
chr1	108905430	108906405	FUSIONJUNC_18687/4
chr1	205284212	205284844	FUSIONJUNC_18719/3
chr1	208929164	208929835	FUSIONJUNC_18732/3
chr1	28236372	28236648	FUSIONJUNC_18740/1
chr1	46245944	46246591	FUSIONJUNC_18793/1
chr1	160290626	160292044	FUSIONJUNC_18797/1
chr1	160705198	160705298	FUSIONJUNC_18807/2
chr1	169368284	169368874	FUSIONJUNC_18812/2
chr1	67429546	67430300	FUSIONJUNC_18819/1
chr1	156198862	156199247	FUSIONJUNC_18823/3
chr1	149833541	149834241	FUSIONJUNC_18841/1
chr1	149859574	149860274	FUSIONJUNC_18842/1
chr1	168250399	168250715	FUSIONJUNC_18852/1
chr1	169739892	169740589	FUSIONJUNC_18854/3
chr1	120793611	120794116	FUSIONJUNC_18876/1
chr1	120793611	149464442	FUSIONJUNC_18877/1
chr1	150965796	150966175	FUSIONJUNC_18900/2
chr1	46280678	46281375	FUSIONJUNC_18915/3
chr1	143728616	144560268	FUSIONJUNC_18939/2
chr1	1477969	1478313	FUSIONJUNC_18943/1
chr1	220134401	220139139	FUSIONJUNC_18946/4
chr1	145933793	145934371	FUSIONJUNC_18956/2
chr1	11609595	11613344	FUSIONJUNC_18965/2
chr1	117606942	117607883	FUSIONJUNC_19031/7
chr1	49543316	49544010	FUSIONJUNC_19036/1
chr1	46131868	46132387	FUSIONJUNC_19049/3
chr1	234989374	234989824	FUSIONJUNC_19057/3
chr1	6651848	6652737	FUSIONJUNC_19112/1
chr1	198157642	198157890	FUSIONJUNC_19150/4
chr1	39410948	39411413	FUSIONJUNC_19156/1
chr1	26475352	26475779	FUSIONJUNC_19160/6
chr1	9355801	9356114	FUSIONJUNC_19184/2
chr1	182600618	182601103	FUSIONJUNC_19191/7
chr1	16230352	16230639	FUSIONJUNC_19271/5
chr1	175105694	175105966	FUSIONJUNC_19308/2
chr1	45551212	45551819	FUSIONJUNC_19335/1
chr1	3685621	3685930	FUSIONJUNC_19387/1
chr1	149833054	149833440	FUSIONJUNC_19403/4
chr1	149860375	149860761	FUSIONJUNC_19404/4
chr1	8551263	8551892	FUSIONJUNC_19405/2
chr1	148747542	148748224	FUSIONJUNC_19412/1
chr1	146296759	148748224	FUSIONJUNC_19413/1
chr1	146296759	146297441	FUSIONJUNC_19414/1
chr1	120135845	148748224	FUSIONJUNC_19415/1
chr1	120135845	146297441	FUSIONJUNC_19416/1
chr1	120135845	120136527	FUSIONJUNC_19417/1
chr1	149842249	149842470	FUSIONJUNC_19437/2
chr1	36384581	36384865	FUSIONJUNC_19512/6
chr1	93347994	93348487	FUSIONJUNC_19526/2
chr1	213129526	213176492	FUSIONJUNC_19558/10
chr1	205578552	205579052	FUSIONJUNC_19561/2
chr1	63367014	63367348	FUSIONJUNC_19572/1
chr1	10613457	10613903	FUSIONJUNC_19581/2
chr1	23802051	23802778	FUSIONJUNC_19590/2
chr1	85277323	85277569	FUSIONJUNC_19620/5
chr1	169960603	169961077	FUSIONJUNC_19637/1
chr1	228488959	228493274	FUSIONJUNC_19646/5
chr1	248243339	248243617	FUSIONJUNC_19647/6
chr1	154671998	154672490	FUSIONJUNC_19689/4
chr1	6932060	6932371	FUSIONJUNC_19737/3
chr1	13730999	13742157	FUSIONJUNC_19804/27
chr1	47368489	47377042	FUSIONJUNC_19831/3
chr1	150577980	150578371	FUSIONJUNC_19837/1
chr1	165109966	165110440	FUSIONJUNC_19845/2
chr1	39749038	39762602	FUSIONJUNC_19863/2
chr1	32332189	32333401	FUSIONJUNC_19902/2
chr1	28580897	28581249	FUSIONJUNC_19909/2
chr1	119914569	119914973	FUSIONJUNC_19921/4
chr1	6919202	6919574	FUSIONJUNC_19931/3
chr1	112997675	112998344	FUSIONJUNC_19972/3
chr1	198867252	198867665	FUSIONJUNC_20080/2
chr1	116375438	116375977	FUSIONJUNC_20117/1
chr1	16513403	16513741	FUSIONJUNC_20167/2
chr1	155921374	155921918	FUSIONJUNC_20200/12
chr1	235131178	235131518	FUSIONJUNC_20229/1
chr1	208923059	208923623	FUSIONJUNC_20240/3
chr1	224130471	224175947	FUSIONJUNC_20241/3
chr1	31666705	31667816	FUSIONJUNC_20243/4
chr1	155258862	155262234	FUSIONJUNC_20260/5
chr1	123724129	123825836	FUSIONJUNC_20274/4
chr1	154291233	154291517	FUSIONJUNC_20284/1
chr1	171628791	171629466	FUSIONJUNC_20307/1
chr1	45550246	45550590	FUSIONJUNC_20310/1
chr1	156115030	156130745	FUSIONJUNC_20322/1
chr1	8866278	8867250	FUSIONJUNC_20384/8
chr1	121016432	121016814	FUSIONJUNC_20439/3
chr1	41401762	41402154	FUSIONJUNC_20447/4
chr1	150578014	150578368	FUSIONJUNC_20489/3
chr1	32586918	32587462	FUSIONJUNC_20501/4
chr1	212287319	212287766	FUSIONJUNC_20507/4
chr1	42954635	42955198	FUSIONJUNC_20527/2
chr1	19352203	19352651	FUSIONJUNC_20536/1
chr1	151228349	151228623	FUSIONJUNC_20616/4
chr1	154348410	154349320	FUSIONJUNC_20626/1
chr1	91802470	91804602	FUSIONJUNC_20633/2
chr1	2547302	2547941	FUSIONJUNC_20650/2
chr1	226633403	226633808	FUSIONJUNC_20715/1
chr1	23822219	23822740	FUSIONJUNC_20734/2
chr1	35191350	35192543	FUSIONJUNC_20740/1
chr1	52334702	52346179	FUSIONJUNC_20746/3
chr1	119901023	119901302	FUSIONJUNC_20771/2
chr1	226983587	226983941	FUSIONJUNC_20777/1
chr1	88882487	88883066	FUSIONJUNC_20795/2
chr1	92920960	92921318	FUSIONJUNC_20820/3
chr1	11231334	11247986	FUSIONJUNC_20943/2
chr1	28530270	28530845	FUSIONJUNC_20967/1
chr1	8361281	8361855	FUSIONJUNC_20996/3
chr1	1543062	1543491	FUSIONJUNC_20998/3
chr1	198898044	198898302	FUSIONJUNC_21035/1
chr1	22717327	22717683	FUSIONJUNC_21043/1
chr1	61081193	61081795	FUSIONJUNC_21058/1
chr1	32327052	32330611	FUSIONJUNC_21077/4
chr1	239872032	239873079	FUSIONJUNC_21098/1
chr1	153996789	153997143	FUSIONJUNC_21110/3
chr1	149852654	149853306	FUSIONJUNC_21111/3
chr1	1665133	1665377	FUSIONJUNC_21173/1
chr1	6041364	6041816	FUSIONJUNC_21180/1
chr1	54052844	54053064	FUSIONJUNC_21196/2
chr1	13431532	13431935	FUSIONJUNC_21197/5
chr1	17442202	17443980	FUSIONJUNC_21198/2
chr1	75739986	75749497	FUSIONJUNC_21204/4
chr1	158829466	158830552	FUSIONJUNC_21219/4
chr1	23101262	23101831	FUSIONJUNC_21260/1
chr1	147099739	147109965	FUSIONJUNC_21266/2
chr1	232305144	232305376	FUSIONJUNC_21270/1
chr1	100266319	100275657	FUSIONJUNC_21277/2
chr1	32160618	32167296	FUSIONJUNC_21307/1
chr1	149839960	149840649	FUSIONJUNC_21334/1
chr1	149853162	149853851	FUSIONJUNC_21335/1
chr1	44750441	44753833	FUSIONJUNC_21364/6
chr1	151423250	151423700	FUSIONJUNC_21368/1
chr1	180457325	180457595	FUSIONJUNC_21375/6
chr1	209769124	209769407	FUSIONJUNC_21422/5
chr1	23708084	23708881	FUSIONJUNC_21455/3
chr1	223844669	223844909	FUSIONJUNC_21506/2
chr1	198729715	198729968	FUSIONJUNC_21555/1
chr1	51835568	51835860	FUSIONJUNC_21559/1
chr1	236556186	236558375	FUSIONJUNC_21562/1
chr1	176347865	176348271	FUSIONJUNC_21587/3
chr1	154672497	154673263	FUSIONJUNC_21596/2
chr1	149833055	149833530	FUSIONJUNC_21625/6
chr1	149860285	149860760	FUSIONJUNC_21626/6
chr1	37880084	37885825	FUSIONJUNC_21643/1
chr1	186318515	186322357	FUSIONJUNC_21668/2
chr1	198232552	198297240	FUSIONJUNC_21682/4
chr1	112956484	112957443	FUSIONJUNC_21699/8
chr1	72686783	72687456	FUSIONJUNC_21718/1
chr1	228485725	228486734	FUSIONJUNC_21733/1
chr1	89995926	89996430	FUSIONJUNC_21750/2
chr1	149840799	149841098	FUSIONJUNC_21772/1
chr1	21290837	21291615	FUSIONJUNC_21801/2
chr1	156814346	156814956	FUSIONJUNC_21887/1
chr1	154673224	154673591	FUSIONJUNC_21902/3
chr1	197956957	197957750	FUSIONJUNC_21954/2
chr1	151124726	151125019	FUSIONJUNC_21958/1
chr1	24642491	24642916	FUSIONJUNC_22015/4
chr1	207866871	207867954	FUSIONJUNC_22039/1
chr1	53805160	53805566	FUSIONJUNC_22050/2
chr1	19231600	19232899	FUSIONJUNC_22104/2
chr1	180803387	180811488	FUSIONJUNC_22144/1
chr1	156152270	156152559	FUSIONJUNC_22146/2
chr1	248862659	248863008	FUSIONJUNC_22163/1
chr1	230843353	230843896	FUSIONJUNC_22216/1
chr1	19682159	19683444	FUSIONJUNC_22238/1
chr1	1198081	1198373	FUSIONJUNC_22256/7
chr1	46019866	46020224	FUSIONJUNC_22266/2
chr1	65442540	65443025	FUSIONJUNC_22271/3
chr1	33294936	33295305	FUSIONJUNC_22304/3
chr1	45681093	45681412	FUSIONJUNC_22315/3
chr1	204406020	204409736	FUSIONJUNC_22326/3
chr1	43979989	43980108	FUSIONJUNC_22341/2
chr1	1551045	1551307	FUSIONJUNC_22343/1
chr1	203707008	203708104	FUSIONJUNC_22380/6
chr1	145642699	147965779	FUSIONJUNC_22394/1
chr1	147965379	147965779	FUSIONJUNC_22395/1
chr1	179026739	179027232	FUSIONJUNC_22404/3
chr1	109217081	109217352	FUSIONJUNC_22432/2
chr1	161165315	161165715	FUSIONJUNC_22438/1
chr1	228457323	228457833	FUSIONJUNC_22439/4
chr1	100439966	100440710	FUSIONJUNC_22466/1
chr1	155016441	155017925	FUSIONJUNC_22534/1
chr1	29193741	29194036	FUSIONJUNC_22545/4
chr1	10211764	10212239	FUSIONJUNC_22571/2
chr1	149810796	149811408	FUSIONJUNC_22585/5
chr1	10360928	10363344	FUSIONJUNC_22602/2
chr1	35170199	35170592	FUSIONJUNC_22603/7
chr1	9590608	9591193	FUSIONJUNC_22609/1
chr1	222621222	222625227	FUSIONJUNC_22620/1
chr1	161783147	161783449	FUSIONJUNC_22675/4
chr1	13779064	13779467	FUSIONJUNC_22692/3
chr1	146052957	146053421	FUSIONJUNC_22712/3
chr1	248801829	248802476	FUSIONJUNC_22746/6
chr1	92964176	92964454	FUSIONJUNC_22781/2
chr1	43559139	43559512	FUSIONJUNC_22785/1
chr1	61199828	61200524	FUSIONJUNC_22815/1
chr1	49542339	49542642	FUSIONJUNC_22825/5
chr1	199008420	199008755	FUSIONJUNC_22831/2
chr1	149832354	149832621	FUSIONJUNC_22839/4
chr1	149861194	149861461	FUSIONJUNC_22840/4
chr1	200465004	200465240	FUSIONJUNC_22863/8
chr1	150578520	150578842	FUSIONJUNC_22908/4
chr1	17790040	17790452	FUSIONJUNC_22928/2
chr1	28506661	28507138	FUSIONJUNC_22989/3
chr1	17447407	17447718	FUSIONJUNC_23002/3
chr1	143728722	144560373	FUSIONJUNC_23031/4
chr1	153751094	153757763	FUSIONJUNC_23036/3
chr1	179335505	179341310	FUSIONJUNC_23061/3
chr1	26281202	26281696	FUSIONJUNC_23065/1
chr1	13769742	13770184	FUSIONJUNC_23102/2
chr1	65364634	65366196	FUSIONJUNC_23118/25
chr1	154745315	154745704	FUSIONJUNC_23124/2
chr1	203308304	203308728	FUSIONJUNC_23138/4
chr1	23962077	23962474	FUSIONJUNC_23156/8
chr1	96159021	96159509	FUSIONJUNC_23182/2
chr1	1827435	1827744	FUSIONJUNC_23186/1
chr1	9602368	9604224	FUSIONJUNC_23209/4
chr1	89125419	89125714	FUSIONJUNC_23241/2
chr1	23692713	23696378	FUSIONJUNC_23254/5
chr1	169859104	169859392	FUSIONJUNC_23258/3
chr1	46303702	46310289	FUSIONJUNC_23266/1
chr1	58506059	58539310	FUSIONJUNC_23294/6
chr1	30988159	30988483	FUSIONJUNC_23295/1
chr1	36384985	36385282	FUSIONJUNC_23312/1
chr1	151342104	151342593	FUSIONJUNC_23313/2
chr1	1219549	1219839	FUSIONJUNC_23340/3
chr1	161256458	161256886	FUSIONJUNC_23368/2
chr1	207811343	207811836	FUSIONJUNC_23386/2
chr1	153991357	153991736	FUSIONJUNC_23390/3
chr1	162497945	162498153	FUSIONJUNC_23399/4
chr1	13432809	13433150	FUSIONJUNC_23416/1
chr1	84299936	84300402	FUSIONJUNC_23434/6
chr1	20752830	20753259	FUSIONJUNC_23445/1
chr1	150347951	150348300	FUSIONJUNC_23531/3
chr1	120642084	120642549	FUSIONJUNC_23537/1
chr1	6018216	6018479	FUSIONJUNC_23538/2
chr1	160248484	160249204	FUSIONJUNC_23540/1
chr1	155342926	155343294	FUSIONJUNC_23563/6
chr1	204409639	204410316	FUSIONJUNC_23564/4
chr1	180984676	180993425	FUSIONJUNC_23586/22
chr1	235113820	235128736	FUSIONJUNC_23594/2
chr1	1791913	1792350	FUSIONJUNC_23603/1
chr1	165849316	165849684	FUSIONJUNC_23622/1
chr1	156134950	156136102	FUSIONJUNC_23626/1
chr1	156309022	156311086	FUSIONJUNC_23635/2
chr1	206385726	206386081	FUSIONJUNC_23662/1
chr1	175966845	175967166	FUSIONJUNC_23666/1
chr1	174158632	174159017	FUSIONJUNC_23682/1
chr1	26765879	93030353	FUSIONJUNC_23692/1
chr1	156767580	156786669	FUSIONJUNC_23748/1
chr1	14282170	14284781	FUSIONJUNC_23753/2
chr1	182389836	182390128	FUSIONJUNC_23855/3
chr1	37878187	37880194	FUSIONJUNC_23858/1
chr1	19253356	19253889	FUSIONJUNC_23886/3
chr1	9805269	9805637	FUSIONJUNC_23895/2
chr1	154672240	154672775	FUSIONJUNC_23899/1
chr1	226663461	226664010	FUSIONJUNC_23906/1
chr1	173866809	173867786	FUSIONJUNC_23932/5
chr1	93596949	93597360	FUSIONJUNC_23933/1
chr1	155023116	155026715	FUSIONJUNC_23942/5
chr1	110287706	110288065	FUSIONJUNC_23999/5
chr1	156742551	156742837	FUSIONJUNC_24008/3
chr1	8861249	8866440	FUSIONJUNC_24012/4
chr1	32330931	32331286	FUSIONJUNC_24029/5
chr1	197642710	197658369	FUSIONJUNC_24064/5
chr1	224296500	224303857	FUSIONJUNC_24112/3
chr1	175106477	175106966	FUSIONJUNC_24127/2
chr1	153522619	153522892	FUSIONJUNC_24129/2
chr1	151658234	151662270	FUSIONJUNC_24181/3
chr1	39566684	39567350	FUSIONJUNC_24182/5
chr1	204409725	204410715	FUSIONJUNC_24247/2
chr1	156786614	156786918	FUSIONJUNC_24269/2
chr1	246068058	246068358	FUSIONJUNC_24282/2
chr1	169662106	169662443	FUSIONJUNC_24287/2
chr1	45498709	45498968	FUSIONJUNC_24311/1
chr1	114725546	114726157	FUSIONJUNC_24332/4
chr1	190475491	190475770	FUSIONJUNC_24333/6
chr1	212006638	212017023	FUSIONJUNC_24349/1
chr1	149842251	149842543	FUSIONJUNC_24458/3
chr1	149851268	149851560	FUSIONJUNC_24459/3
chr1	19239894	19241125	FUSIONJUNC_24460/2
chr1	39333905	39334547	FUSIONJUNC_24477/3
chr1	154167740	154168376	FUSIONJUNC_24556/2
chr1	121097136	121097516	FUSIONJUNC_24562/5
chr1	246327200	246335474	FUSIONJUNC_24565/6
chr1	168005691	168006468	FUSIONJUNC_24585/3
chr1	161724006	161724424	FUSIONJUNC_24601/1
chr1	23979734	23980281	FUSIONJUNC_24629/3
chr1	7091321	7091751	FUSIONJUNC_24634/2
chr1	11016843	11018873	FUSIONJUNC_24671/1
chr1	37689088	37689764	FUSIONJUNC_24693/6
chr1	92782635	92783270	FUSIONJUNC_24700/1
chr1	147471740	147472901	FUSIONJUNC_24717/4
chr1	11177970	11178217	FUSIONJUNC_24737/2
chr1	180960464	180961054	FUSIONJUNC_24740/1
chr1	175105696	175106136	FUSIONJUNC_24764/1
chr1	186357547	186359980	FUSIONJUNC_24770/4
chr1	39028722	39034584	FUSIONJUNC_24788/2
chr1	23296526	23297074	FUSIONJUNC_24830/4
chr1	150579104	150579485	FUSIONJUNC_24833/2
chr1	39574318	39575435	FUSIONJUNC_24878/3
chr1	207857499	207857773	FUSIONJUNC_24899/1
chr1	18955697	18956496	FUSIONJUNC_24902/4
chr1	153811730	153813452	FUSIONJUNC_24909/6
chr1	27988534	28004419	FUSIONJUNC_24953/4
chr1	175100369	175100760	FUSIONJUNC_24971/2
chr1	179204926	179205820	FUSIONJUNC_24999/5
chr1	173491997	173492427	FUSIONJUNC_25054/2
chr1	182602882	182603525	FUSIONJUNC_25064/3
chr1	42683953	42684616	FUSIONJUNC_25077/1
chr1	2556584	2562896	FUSIONJUNC_25102/11
chr1	145421747	145422019	FUSIONJUNC_25126/2
chr1	29216004	29220921	FUSIONJUNC_25183/1
chr1	88892025	88892368	FUSIONJUNC_25191/1
chr1	220742822	220743820	FUSIONJUNC_25201/4
chr1	23751163	23751819	FUSIONJUNC_25229/2
chr1	1272642	1273089	FUSIONJUNC_25236/5
chr1	25779970	25780272	FUSIONJUNC_25245/2
chr1	50800864	50801490	FUSIONJUNC_25267/1
chr1	225812791	225813293	FUSIONJUNC_25282/3
chr1	36397266	36397663	FUSIONJUNC_25297/1
chr1	247047109	247047721	FUSIONJUNC_25298/1
chr1	28506353	28507104	FUSIONJUNC_25308/1
chr1	8590842	8591283	FUSIONJUNC_25322/1
chr1	151058689	151058901	FUSIONJUNC_25402/1
chr1	5874766	5875076	FUSIONJUNC_25441/4
chr1	156115760	156116281	FUSIONJUNC_25465/1
chr1	203798037	203798302	FUSIONJUNC_25469/2
chr1	161389652	161389996	FUSIONJUNC_25475/1
chr1	166136302	166136588	FUSIONJUNC_25481/7
chr1	145281589	148523331	FUSIONJUNC_25489/2
chr1	144413049	148523331	FUSIONJUNC_25490/2
chr1	148523074	148523331	FUSIONJUNC_25491/2
chr1	100268243	100285264	FUSIONJUNC_25495/3
chr1	157504793	157505456	FUSIONJUNC_25501/5
chr1	226066180	226067025	FUSIONJUNC_25524/3
chr1	204410750	204411200	FUSIONJUNC_25529/2
chr1	42696879	42700896	FUSIONJUNC_25531/1
chr1	154082617	154083049	FUSIONJUNC_25549/1
chr1	145616233	145631744	FUSIONJUNC_25580/1
chr1	147936626	147954402	FUSIONJUNC_25581/1
chr1	145616233	147954402	FUSIONJUNC_25582/1
chr1	28578274	28578516	FUSIONJUNC_25585/1
chr1	105460117	105460409	FUSIONJUNC_25626/2
chr1	212611789	212612280	FUSIONJUNC_25641/1
chr1	32334160	32334909	FUSIONJUNC_25644/2
chr1	86486374	86486637	FUSIONJUNC_25707/5
chr1	28506684	28506957	FUSIONJUNC_25718/1
chr1	89125746	89126002	FUSIONJUNC_25734/2
chr1	241532795	241533205	FUSIONJUNC_25736/1
chr1	203701267	203701625	FUSIONJUNC_25740/1
chr1	235366627	235366900	FUSIONJUNC_25749/1
chr1	16619475	16620099	FUSIONJUNC_25769/1
chr1	75750689	75751430	FUSIONJUNC_25780/1
chr1	75789170	75794216	FUSIONJUNC_25840/1
chr1	8428986	8429376	FUSIONJUNC_25890/1
chr1	36171041	36175008	FUSIONJUNC_25895/1
chr1	206199111	206199539	FUSIONJUNC_25927/1
chr1	143968228	206199539	FUSIONJUNC_25928/1
chr1	121180578	206199539	FUSIONJUNC_25929/1
chr1	143968228	143968656	FUSIONJUNC_25930/1
chr1	121180578	143968656	FUSIONJUNC_25931/1
chr1	212620976	212622656	FUSIONJUNC_25941/1
chr1	100077865	100078413	FUSIONJUNC_25956/3
chr1	150334934	150338326	FUSIONJUNC_25988/1
chr1	171550154	171557465	FUSIONJUNC_25995/1
chr1	151248544	151249212	FUSIONJUNC_26001/2
chr1	200343269	200343760	FUSIONJUNC_26006/2
chr1	14724009	14724508	FUSIONJUNC_26037/4
chr1	32187953	32190249	FUSIONJUNC_26146/9
chr1	11042579	11043045	FUSIONJUNC_26168/1
chr1	1920702	1921426	FUSIONJUNC_26224/4
chr1	26512530	26513503	FUSIONJUNC_26261/1
chr1	9320173	9328752	FUSIONJUNC_26289/1
chr1	1275369	1275751	FUSIONJUNC_26290/2
chr1	28259594	28281116	FUSIONJUNC_26296/2
chr1	54349601	54350250	FUSIONJUNC_26302/4
chr1	208628795	208629495	FUSIONJUNC_26314/4
chr1	182390505	182391407	FUSIONJUNC_26347/2
chr1	156115200	156115582	FUSIONJUNC_26348/2
chr1	46270658	46274717	FUSIONJUNC_26356/1
chr1	154234590	154235291	FUSIONJUNC_26367/8
chr1	39412012	39412921	FUSIONJUNC_26378/5
chr1	42175634	42175929	FUSIONJUNC_26379/5
chr1	159918505	159918802	FUSIONJUNC_26409/6
chr1	83222278	83251263	FUSIONJUNC_26417/2
chr1	13730999	13749487	FUSIONJUNC_26448/4
chr1	169111698	169112400	FUSIONJUNC_26449/3
chr1	22078519	22086709	FUSIONJUNC_26511/4
chr1	150560342	150560808	FUSIONJUNC_26542/1
chr1	202728548	202728912	FUSIONJUNC_26561/3
chr1	165892992	165893302	FUSIONJUNC_26576/4
chr1	32334455	32334891	FUSIONJUNC_26591/2
chr1	160821492	160821781	FUSIONJUNC_26629/4
chr1	189163153	189163615	FUSIONJUNC_26633/3
chr1	75788165	75788688	FUSIONJUNC_26647/1
chr1	150576616	150579234	FUSIONJUNC_26657/3
chr1	156481644	156481935	FUSIONJUNC_26658/2
chr1	109100232	109100494	FUSIONJUNC_26702/4
chr1	179026510	179027110	FUSIONJUNC_26756/5
chr1	122637563	124067182	FUSIONJUNC_26770/1
chr1	161201931	161202706	FUSIONJUNC_26819/1
chr1	67833450	67833777	FUSIONJUNC_26829/1
chr1	161846448	161863312	FUSIONJUNC_26831/1
chr1	149842249	149842624	FUSIONJUNC_26856/8
chr1	156511723	156512279	FUSIONJUNC_26877/3
chr1	174219124	174221164	FUSIONJUNC_26887/2
chr1	15406479	15407283	FUSIONJUNC_26906/2
chr1	171299469	171300024	FUSIONJUNC_26944/2
chr1	175107020	175107189	FUSIONJUNC_26966/2
chr1	203307593	203307862	FUSIONJUNC_26982/6
chr1	32038196	32038496	FUSIONJUNC_27013/2
chr1	84693086	84694104	FUSIONJUNC_27040/4
chr1	37857250	37857709	FUSIONJUNC_27064/3
chr1	27119117	27119550	FUSIONJUNC_27074/1
chr1	33342859	33343302	FUSIONJUNC_27075/2
chr1	175104075	175105182	FUSIONJUNC_27087/1
chr1	225783299	225789396	FUSIONJUNC_27111/1
chr1	161198028	161198382	FUSIONJUNC_27173/1
chr1	156263403	156266018	FUSIONJUNC_27199/2
chr1	149949628	149965878	FUSIONJUNC_27204/4
chr1	213077695	213129889	FUSIONJUNC_27243/1
chr1	52885832	52892975	FUSIONJUNC_27265/6
chr1	32942251	32944159	FUSIONJUNC_27291/1
chr1	164668693	164669011	FUSIONJUNC_27345/3
chr1	203703651	203722689	FUSIONJUNC_27368/2
chr1	205120293	205120790	FUSIONJUNC_27412/1
chr1	36004340	36013752	FUSIONJUNC_27428/3
chr1	120465748	146986128	FUSIONJUNC_27439/2
chr1	16513740	16666857	FUSIONJUNC_27480/1
chr1	16513740	16514194	FUSIONJUNC_27481/1
chr1	44819395	44819955	FUSIONJUNC_27498/8
chr1	108692427	108692804	FUSIONJUNC_27502/1
chr1	2237758	2238471	FUSIONJUNC_27511/3
chr1	240611297	240611660	FUSIONJUNC_27540/2
chr1	149944669	149949750	FUSIONJUNC_27620/3
chr1	175106498	175107025	FUSIONJUNC_27628/4
chr1	35350724	92836349	FUSIONJUNC_27632/2
chr1	92833388	92836349	FUSIONJUNC_27633/2
chr1	1066646	1067126	FUSIONJUNC_27655/2
chr1	203065358	203065618	FUSIONJUNC_27665/1
chr1	98156131	98156563	FUSIONJUNC_27667/1
chr1	26693542	26694012	FUSIONJUNC_27676/1
chr1	149851116	149851564	FUSIONJUNC_27677/2
chr1	149842247	149842695	FUSIONJUNC_27678/2
chr1	171574926	171577637	FUSIONJUNC_27686/6
chr1	201831209	201831486	FUSIONJUNC_27693/3
chr1	215796987	215797503	FUSIONJUNC_27711/1
chr1	167775357	167775643	FUSIONJUNC_27759/1
chr1	61079611	61080567	FUSIONJUNC_27766/2
chr1	198158659	198159372	FUSIONJUNC_27801/1
chr1	46303702	46316640	FUSIONJUNC_27825/1
chr1	46419411	46420580	FUSIONJUNC_27826/1
chr1	180275668	180276145	FUSIONJUNC_27827/4
chr1	192810332	192810964	FUSIONJUNC_27837/1
chr1	1013524	1014429	FUSIONJUNC_27844/2
chr1	39574048	39575560	FUSIONJUNC_27845/1
chr1	167264738	167264990	FUSIONJUNC_27848/1
chr1	155942881	155943154	FUSIONJUNC_27849/1
chr1	47317571	47318247	FUSIONJUNC_27870/2
chr1	173864256	173864704	FUSIONJUNC_27876/1
chr1	182023807	182024399	FUSIONJUNC_27907/1
chr1	27402270	27402877	FUSIONJUNC_27924/1
chr1	92835214	92836342	FUSIONJUNC_27928/2
chr1	175106125	175106498	FUSIONJUNC_27973/1
chr1	45327309	45328065	FUSIONJUNC_27976/3
chr1	1284490	1292530	FUSIONJUNC_28005/3
chr1	91680730	91681165	FUSIONJUNC_28014/2
chr1	150091936	150110627	FUSIONJUNC_28017/2
chr1	147558343	147558683	FUSIONJUNC_28033/2
chr1	229530198	229531731	FUSIONJUNC_28045/1
chr1	150624212	150624650	FUSIONJUNC_28054/1
chr1	32334450	32334746	FUSIONJUNC_28072/1
chr1	225983765	225984068	FUSIONJUNC_28088/1
chr1	206649945	206650253	FUSIONJUNC_28092/6
chr1	33324693	33328927	FUSIONJUNC_28109/5
chr1	155256435	155257322	FUSIONJUNC_28111/1
chr1	241637495	241638031	FUSIONJUNC_28120/1
chr1	8714295	8714675	FUSIONJUNC_28156/6
chr1	82774751	82775364	FUSIONJUNC_28162/1
chr1	109892021	109892828	FUSIONJUNC_28163/2
chr1	114663024	114663344	FUSIONJUNC_28174/1
chr1	153644836	153645428	FUSIONJUNC_28191/2
chr1	77739264	77741748	FUSIONJUNC_28217/6
chr1	35602339	35602955	FUSIONJUNC_28248/1
chr1	203307406	203307955	FUSIONJUNC_28253/2
chr1	154171329	154171945	FUSIONJUNC_28282/1
chr1	175966857	175967182	FUSIONJUNC_28334/7
chr1	32328992	32329363	FUSIONJUNC_28338/2
chr1	162588692	162590511	FUSIONJUNC_28389/1
chr1	179088871	179089168	FUSIONJUNC_28404/6
chr1	220414673	220415695	FUSIONJUNC_28413/5
chr1	208979568	208980090	FUSIONJUNC_28476/1
chr1	67417140	67417470	FUSIONJUNC_28492/1
chr1	247200486	247200787	FUSIONJUNC_28540/1
chr1	212612536	212613310	FUSIONJUNC_28554/2
chr1	175105663	175106131	FUSIONJUNC_28555/4
chr1	174955146	174955414	FUSIONJUNC_28603/1
chr1	19339523	19357515	FUSIONJUNC_28615/5
chr1	1808587	1808905	FUSIONJUNC_28643/2
chr1	966203	966515	FUSIONJUNC_28681/2
chr1	43603827	43604977	FUSIONJUNC_28692/1
chr1	156609011	156609398	FUSIONJUNC_28712/2
chr1	9601278	9602196	FUSIONJUNC_28766/2
chr1	172387132	172388809	FUSIONJUNC_28767/3
chr1	11054654	11056079	FUSIONJUNC_28820/2
chr1	113563260	113563687	FUSIONJUNC_28872/1
chr1	171380267	171380619	FUSIONJUNC_28888/2
chr1	205858215	205858554	FUSIONJUNC_28957/1
chr1	211673541	211675494	FUSIONJUNC_29027/1
chr1	211671209	211673699	FUSIONJUNC_29042/6
chr1	150661813	150663763	FUSIONJUNC_29062/11
chr1	97483458	97484198	FUSIONJUNC_29067/4
chr1	33013206	33014594	FUSIONJUNC_29068/3
chr1	50959768	50960112	FUSIONJUNC_29072/4
chr1	1537938	1538706	FUSIONJUNC_29087/1
chr1	148953814	148962490	FUSIONJUNC_29146/1
chr1	47368468	47376820	FUSIONJUNC_29184/2
chr1	145631663	145665651	FUSIONJUNC_29192/8
chr1	147954321	147988521	FUSIONJUNC_29193/9
chr1	145631663	147988521	FUSIONJUNC_29194/8
chr1	175105418	175105886	FUSIONJUNC_29201/2
chr1	161165239	161165963	FUSIONJUNC_29286/2
chr1	154223053	154223393	FUSIONJUNC_29338/1
chr1	5345715	5346033	FUSIONJUNC_29372/2
chr1	36288719	36289040	FUSIONJUNC_29395/2
chr1	243199059	243211964	FUSIONJUNC_29423/1
chr1	36321097	36321370	FUSIONJUNC_29424/5
chr1	27580302	27580692	FUSIONJUNC_29449/3
chr1	206686452	206686805	FUSIONJUNC_29475/2
chr1	1233326	1233597	FUSIONJUNC_29523/1
chr1	43975063	43975814	FUSIONJUNC_29575/6
chr1	228098365	228098999	FUSIONJUNC_29576/3
chr1	149853754	149854198	FUSIONJUNC_29613/1
chr1	149839613	149840057	FUSIONJUNC_29614/1
chr1	9912500	9912786	FUSIONJUNC_29620/1
chr1	154583355	154583826	FUSIONJUNC_29634/4
chr1	36353634	36354306	FUSIONJUNC_29635/1
chr1	149842352	149842691	FUSIONJUNC_29642/3
chr1	149851120	149851459	FUSIONJUNC_29643/3
chr1	212609300	212609831	FUSIONJUNC_29659/3
chr1	239802505	239802919	FUSIONJUNC_29681/2
chr1	40237314	40237798	FUSIONJUNC_29691/2
chr1	117652243	117652559	FUSIONJUNC_29695/5
chr1	151284244	151284640	FUSIONJUNC_29706/1
chr1	10268172	10278122	FUSIONJUNC_29732/2
chr1	200813187	200813470	FUSIONJUNC_29763/2
chr1	185145814	185146161	FUSIONJUNC_29781/1
chr1	37476554	37477245	FUSIONJUNC_29785/4
chr1	92324223	92345868	FUSIONJUNC_29792/4
chr1	173866688	173867359	FUSIONJUNC_29813/2
chr1	27153132	27153963	FUSIONJUNC_29821/2
chr1	113109533	113110165	FUSIONJUNC_29859/1
chr1	39418600	39418900	FUSIONJUNC_29869/1
chr1	173867603	173867946	FUSIONJUNC_29874/2
chr1	145670129	145670479	FUSIONJUNC_29882/2
chr1	145670129	147993356	FUSIONJUNC_29883/2
chr1	223756376	223756650	FUSIONJUNC_29888/2
chr1	958539	958897	FUSIONJUNC_29895/8
chr1	632570	632671	FUSIONJUNC_29924/3
chr1	36407379	36424281	FUSIONJUNC_29936/3
chr1	182386661	182386995	FUSIONJUNC_29963/4
chr1	30968421	30980160	FUSIONJUNC_29969/1
chr1	175106244	175106533	FUSIONJUNC_29971/8
chr1	175100935	175101537	FUSIONJUNC_29974/1
chr1	175100935	175107695	FUSIONJUNC_29975/2
chr1	92834825	92836377	FUSIONJUNC_29976/1
chr1	61319450	61319925	FUSIONJUNC_29978/1
chr1	30992389	30995220	FUSIONJUNC_29990/27
chr1	154674387	154674900	FUSIONJUNC_29992/3
chr1	209785774	209786089	FUSIONJUNC_29995/1
chr1	22872832	22873195	FUSIONJUNC_30122/2
chr1	76699990	76700302	FUSIONJUNC_30157/2
chr1	204411340	204411694	FUSIONJUNC_30164/3
chr1	23087700	23088063	FUSIONJUNC_30184/2
chr1	45647375	45647938	FUSIONJUNC_30195/3
chr1	163320941	163321340	FUSIONJUNC_30239/1
chr1	10471447	10471810	FUSIONJUNC_30244/2
chr1	228083439	228083994	FUSIONJUNC_30262/2
chr1	10275427	10278128	FUSIONJUNC_30286/2
chr1	173865601	173865841	FUSIONJUNC_30326/3
chr1	153534570	153535157	FUSIONJUNC_30330/2
chr1	150265898	150266151	FUSIONJUNC_30334/1
chr1	241637806	241638326	FUSIONJUNC_30369/2
chr1	109100199	109100503	FUSIONJUNC_30393/3
chr1	45328725	45329123	FUSIONJUNC_30400/5
chr1	93346120	93346799	FUSIONJUNC_30413/3
chr1	28269182	28275015	FUSIONJUNC_30422/5
chr1	154676055	154676520	FUSIONJUNC_30429/3
chr1	26446315	26460144	FUSIONJUNC_30452/3
chr1	167553220	167553747	FUSIONJUNC_30517/2
chr1	173866431	173867135	FUSIONJUNC_30541/1
chr1	16949355	16949855	FUSIONJUNC_30549/1
chr1	181097501	181097948	FUSIONJUNC_30566/1
chr1	36139746	36149470	FUSIONJUNC_30595/1
chr1	167219900	167220170	FUSIONJUNC_30626/1
chr1	159068410	159072809	FUSIONJUNC_30654/3
chr1	215798899	215800140	FUSIONJUNC_30658/2
chr1	212609146	212609773	FUSIONJUNC_30683/2
chr1	28507638	28507866	FUSIONJUNC_30705/3
chr1	169948429	169948747	FUSIONJUNC_30718/2
chr1	151441508	151441757	FUSIONJUNC_30734/1
chr1	156336909	156337543	FUSIONJUNC_30743/3
chr1	204409905	204410884	FUSIONJUNC_30797/2
chr1	228144586	228145027	FUSIONJUNC_30864/1
chr1	207644811	207751887	FUSIONJUNC_30865/2
chr1	207751567	207751887	FUSIONJUNC_30866/2
chr1	201019688	201020268	FUSIONJUNC_30890/4
chr1	212325982	212342280	FUSIONJUNC_30914/1
chr1	45370139	45370662	FUSIONJUNC_30917/1
chr1	216422712	216423142	FUSIONJUNC_30925/1
chr1	32026137	32026574	FUSIONJUNC_30966/1
chr1	116393556	116395281	FUSIONJUNC_30980/2
chr1	146205393	146206313	FUSIONJUNC_30995/2
chr1	120046029	146206313	FUSIONJUNC_30996/2
chr1	146205393	148657052	FUSIONJUNC_30997/2
chr1	148656132	148657052	FUSIONJUNC_30998/2
chr1	120046029	148657052	FUSIONJUNC_30999/2
chr1	201698021	201698471	FUSIONJUNC_31027/3
chr1	27113825	27114286	FUSIONJUNC_31052/1
chr1	160545088	160545446	FUSIONJUNC_31083/2
chr1	156320838	156334918	FUSIONJUNC_31095/4
chr1	22189454	22189919	FUSIONJUNC_31113/9
chr1	212283543	212284186	FUSIONJUNC_31179/1
chr1	228450061	228450670	FUSIONJUNC_31243/1
chr1	32054899	32055867	FUSIONJUNC_31251/2
chr1	156748218	156748704	FUSIONJUNC_31289/2
chr1	1429837	1430229	FUSIONJUNC_31306/1
chr1	226945300	226945592	FUSIONJUNC_31317/2
chr1	3356555	3358539	FUSIONJUNC_31342/2
chr1	225477451	225477896	FUSIONJUNC_31350/2
chr1	149077204	149082174	FUSIONJUNC_31356/1
chr1	148590753	149082174	FUSIONJUNC_31357/1
chr1	146139805	149082174	FUSIONJUNC_31358/1
chr1	109100195	109100562	FUSIONJUNC_31395/5
chr1	78013050	78013619	FUSIONJUNC_31400/1
chr1	229848608	229849078	FUSIONJUNC_31430/1
chr1	175106574	175106926	FUSIONJUNC_31494/3
chr1	151263979	151265556	FUSIONJUNC_31539/1
chr1	36450965	36451542	FUSIONJUNC_31547/2
chr1	35191406	35193083	FUSIONJUNC_31572/1
chr1	205823337	205823641	FUSIONJUNC_31591/3
chr1	239636139	239636563	FUSIONJUNC_31631/1
chr1	23768411	23768819	FUSIONJUNC_31635/3
chr1	153659595	153660044	FUSIONJUNC_31642/2
chr1	169662506	169663056	FUSIONJUNC_31652/3
chr1	26284606	26285488	FUSIONJUNC_31665/1
chr1	113851837	113852132	FUSIONJUNC_31705/2
chr1	88881349	88881672	FUSIONJUNC_31713/1
chr1	46303709	46316668	FUSIONJUNC_31741/2
chr1	224412190	224412562	FUSIONJUNC_31782/2
chr1	155947428	155947825	FUSIONJUNC_31806/1
chr1	243191406	243191802	FUSIONJUNC_31816/1
chr1	174445912	174446437	FUSIONJUNC_31830/1
chr1	111703392	111712474	FUSIONJUNC_31862/6
chr1	23961021	23961843	FUSIONJUNC_31867/1
chr1	25022972	25023300	FUSIONJUNC_31880/1
chr1	213550762	213551202	FUSIONJUNC_31881/1
chr1	26885138	26885460	FUSIONJUNC_31930/3
chr1	40267785	40272035	FUSIONJUNC_31954/6
chr1	15943163	15943508	FUSIONJUNC_31963/1
chr1	175181002	175181191	FUSIONJUNC_31967/1
chr1	153912938	153913233	FUSIONJUNC_31985/1
chr1	161045020	161045602	FUSIONJUNC_32002/1
chr1	71077643	71078272	FUSIONJUNC_32018/2
chr1	21127287	21127659	FUSIONJUNC_32029/2
chr1	153851455	153852735	FUSIONJUNC_32061/4
chr1	52703472	52704212	FUSIONJUNC_32067/2
chr1	143735507	143736044	FUSIONJUNC_32074/2
chr1	225881078	225881752	FUSIONJUNC_32084/1
chr1	54323222	54323799	FUSIONJUNC_32102/2
chr1	61616938	61617250	FUSIONJUNC_32105/4
chr1	154601161	154601694	FUSIONJUNC_32107/1
chr1	86964373	86964831	FUSIONJUNC_32117/4
chr1	201983670	201983966	FUSIONJUNC_32163/3
chr1	203498124	203498606	FUSIONJUNC_32191/1
chr1	35557963	35566544	FUSIONJUNC_32196/1
chr1	11804546	11804831	FUSIONJUNC_32197/4
chr1	167926729	167927212	FUSIONJUNC_32226/2
chr1	220462566	220463051	FUSIONJUNC_32235/1
chr1	26551041	26551380	FUSIONJUNC_32240/1
chr1	164674055	164674389	FUSIONJUNC_32243/1
chr1	205612355	205612665	FUSIONJUNC_32249/2
chr1	155370503	155370983	FUSIONJUNC_32263/5
chr1	8744216	8744586	FUSIONJUNC_32264/4
chr1	208693451	208693906	FUSIONJUNC_32266/1
chr1	227780694	227781100	FUSIONJUNC_32278/2
chr1	1917625	1918102	FUSIONJUNC_32286/3
chr1	27299854	27300165	FUSIONJUNC_32288/1
chr1	174160257	174160664	FUSIONJUNC_32293/1
chr1	203312068	203313507	FUSIONJUNC_32346/1
chr1	84693043	84693527	FUSIONJUNC_32369/4
chr1	54150385	54150823	FUSIONJUNC_32371/3
chr1	147084110	147084624	FUSIONJUNC_32373/1
chr1	213612895	213613664	FUSIONJUNC_32405/5
chr1	226662877	226664809	FUSIONJUNC_32407/1
chr1	156253031	156259132	FUSIONJUNC_32408/1
chr1	156118281	156118529	FUSIONJUNC_32425/3
chr1	100958893	100959396	FUSIONJUNC_32439/2
chr1	27058171	27058607	FUSIONJUNC_32447/4
chr1	152047485	152047743	FUSIONJUNC_32450/2
chr1	248810679	248811030	FUSIONJUNC_32476/1
chr1	959280	960060	FUSIONJUNC_32478/2
chr1	218611551	218611842	FUSIONJUNC_32498/3
chr1	108126046	108126287	FUSIONJUNC_32525/2
chr1	192825320	192825828	FUSIONJUNC_32529/4
chr1	1616676	1617405	FUSIONJUNC_32574/1
chr1	175160621	175160981	FUSIONJUNC_32586/1
chr1	206415888	206430222	FUSIONJUNC_32621/1
chr1	149832684	149832977	FUSIONJUNC_32624/1
chr1	149860838	149861131	FUSIONJUNC_32625/1
chr1	211672676	211673044	FUSIONJUNC_32630/1
chr1	35884567	35885200	FUSIONJUNC_32682/4
chr1	52477707	52489035	FUSIONJUNC_32715/1
chr1	161960344	161960665	FUSIONJUNC_32717/2
chr1	32606623	32607296	FUSIONJUNC_32724/5
chr1	182854350	182854934	FUSIONJUNC_32728/6
chr1	150927960	150928229	FUSIONJUNC_32755/1
chr1	244165399	244165690	FUSIONJUNC_32788/7
chr1	6264539	6281236	FUSIONJUNC_32826/3
chr1	114510384	114510682	FUSIONJUNC_32842/1
chr1	179085627	179088089	FUSIONJUNC_32846/7
chr1	7931991	7937727	FUSIONJUNC_32860/1
chr1	35967110	35967526	FUSIONJUNC_32873/1
chr1	949788	950295	FUSIONJUNC_32899/1
chr1	155063772	155063990	FUSIONJUNC_32939/1
chr1	206565283	206565902	FUSIONJUNC_32940/2
chr1	121228073	121228749	FUSIONJUNC_32996/2
chr1	146050356	146050840	FUSIONJUNC_33020/4
chr1	200410925	200411360	FUSIONJUNC_33032/1
chr1	33036230	33036585	FUSIONJUNC_33042/3
chr1	27666441	27669311	FUSIONJUNC_33063/1
chr1	78052736	78053266	FUSIONJUNC_33084/3
chr1	6617443	6617826	FUSIONJUNC_33090/3
chr1	44949249	44949744	FUSIONJUNC_33112/2
chr1	161446364	161454414	FUSIONJUNC_33132/6
chr1	161446364	161447034	FUSIONJUNC_33133/3
chr1	161446364	161469205	FUSIONJUNC_33134/9
chr1	161446364	161461825	FUSIONJUNC_33135/9
chr1	228649315	228649710	FUSIONJUNC_33145/1
chr1	28580957	28581340	FUSIONJUNC_33168/4
chr1	12775471	12775797	FUSIONJUNC_33185/1
chr1	175105274	175106281	FUSIONJUNC_33199/2
chr1	175106567	175107036	FUSIONJUNC_33210/2
chr1	26553421	26553722	FUSIONJUNC_33275/4
chr1	201986715	201987070	FUSIONJUNC_33305/1
chr1	153994982	153995576	FUSIONJUNC_33321/3
chr1	30792926	30793245	FUSIONJUNC_33334/2
chr1	31919049	31919632	FUSIONJUNC_33383/2
chr1	29179818	29181013	FUSIONJUNC_33439/2
chr1	188814151	188814489	FUSIONJUNC_33476/5
chr1	15867878	15876678	FUSIONJUNC_33490/1
chr1	151007946	151008306	FUSIONJUNC_33492/6
chr1	150000621	150000984	FUSIONJUNC_33504/1
chr1	171494651	171495040	FUSIONJUNC_33516/1
chr1	246201563	246201861	FUSIONJUNC_33552/3
chr1	223711517	223711973	FUSIONJUNC_33602/6
chr1	109547887	109548280	FUSIONJUNC_33630/4
chr1	154671650	154672069	FUSIONJUNC_33639/4
chr1	165440654	165442366	FUSIONJUNC_33659/1
chr1	67411690	67412536	FUSIONJUNC_33684/2
chr1	150562103	150562749	FUSIONJUNC_33694/3
chr1	31027110	31027357	FUSIONJUNC_33721/3
chr1	154626923	154627238	FUSIONJUNC_33728/2
chr1	149833599	149834138	FUSIONJUNC_33737/2
chr1	149859677	149860216	FUSIONJUNC_33738/2
chr1	200898306	200900220	FUSIONJUNC_33739/5
chr1	109423062	109423607	FUSIONJUNC_33778/3
chr1	176348539	176348875	FUSIONJUNC_33793/1
chr1	112953570	112954003	FUSIONJUNC_33817/2
chr1	21348840	21350588	FUSIONJUNC_33838/2
chr1	162772157	162772576	FUSIONJUNC_33858/1
chr1	161394796	161395180	FUSIONJUNC_33873/1
chr1	11013873	11018775	FUSIONJUNC_33880/1
chr1	212040841	212041428	FUSIONJUNC_33928/1
chr1	61353123	61353646	FUSIONJUNC_33929/3
chr1	170549496	170550451	FUSIONJUNC_33930/2
chr1	6973667	6973990	FUSIONJUNC_33972/2
chr1	28580963	28581245	FUSIONJUNC_33976/1
chr1	109409927	109421926	FUSIONJUNC_33979/3
chr1	108994072	108994421	FUSIONJUNC_33994/1
chr1	144056533	206395116	FUSIONJUNC_34000/1
chr1	206394788	206395116	FUSIONJUNC_34001/1
chr1	198899476	198899729	FUSIONJUNC_34005/6
chr1	50474976	50475531	FUSIONJUNC_34030/2
chr1	246856800	246857223	FUSIONJUNC_34070/3
chr1	156750879	156751201	FUSIONJUNC_34092/1
chr1	26921888	26943022	FUSIONJUNC_34100/2
chr1	109547376	109547644	FUSIONJUNC_34106/1
chr1	93183135	93183674	FUSIONJUNC_34113/1
chr1	205810207	205810732	FUSIONJUNC_34134/2
chr1	21933112	21933393	FUSIONJUNC_34138/5
chr1	70408625	70409047	FUSIONJUNC_34160/4
chr1	175105663	175106124	FUSIONJUNC_34176/2
chr1	27152026	27152604	FUSIONJUNC_34203/1
chr1	222645682	222646082	FUSIONJUNC_34205/1
chr1	16908300	16908735	FUSIONJUNC_34209/1
chr1	107046695	107047003	FUSIONJUNC_34219/4
chr1	86914932	86915242	FUSIONJUNC_34233/2
chr1	154249262	154251096	FUSIONJUNC_34271/4
chr1	1256044	1263386	FUSIONJUNC_34273/1
chr1	200994199	200994492	FUSIONJUNC_34277/2
chr1	149883775	149884502	FUSIONJUNC_34295/4
chr1	56259058	56259410	FUSIONJUNC_34306/2
chr1	145623053	145631744	FUSIONJUNC_34309/3
chr1	226361331	226362071	FUSIONJUNC_34332/1
chr1	61177983	61178225	FUSIONJUNC_34354/1
chr1	211411456	211412119	FUSIONJUNC_34435/2
chr1	8614560	8656441	FUSIONJUNC_34456/3
chr1	120849529	120849996	FUSIONJUNC_34464/6
chr1	205795343	205801060	FUSIONJUNC_34470/3
chr1	39333141	39334079	FUSIONJUNC_34486/5
chr1	212609148	212609769	FUSIONJUNC_34504/5
chr1	180154948	180196396	FUSIONJUNC_34545/2
chr1	8861016	8864070	FUSIONJUNC_34576/3
chr1	87340047	87345141	FUSIONJUNC_34640/3
chr1	184051968	184052378	FUSIONJUNC_34664/1
chr1	12321808	12323780	FUSIONJUNC_34678/2
chr1	22449797	22450626	FUSIONJUNC_34707/1
chr1	247182622	247183482	FUSIONJUNC_34714/1
chr1	71064522	71064842	FUSIONJUNC_34722/1
chr1	110963319	110963722	FUSIONJUNC_34758/2
chr1	42926374	42927499	FUSIONJUNC_34816/1
chr1	32333736	32334159	FUSIONJUNC_34870/1
chr1	144412584	144412933	FUSIONJUNC_34885/2
chr1	26865338	26865641	FUSIONJUNC_34908/6
chr1	36300965	36303889	FUSIONJUNC_34914/4
chr1	58780896	58781475	FUSIONJUNC_34930/3
chr1	153662335	153663269	FUSIONJUNC_35001/1
chr1	235111205	235111586	FUSIONJUNC_35025/3
chr1	169107912	169108370	FUSIONJUNC_35028/2
chr1	22158220	22158611	FUSIONJUNC_35035/1
chr1	175105187	175106517	FUSIONJUNC_35036/1
chr1	77758514	77758904	FUSIONJUNC_35042/2
chr1	201955574	201956109	FUSIONJUNC_35092/1
chr1	6391990	6392719	FUSIONJUNC_35094/1
chr1	213163794	213164062	FUSIONJUNC_35098/3
chr1	35365445	35365818	FUSIONJUNC_35106/1
chr1	161177753	161178383	FUSIONJUNC_35138/2
chr1	97595088	97699460	FUSIONJUNC_35145/15
chr1	184152980	184153597	FUSIONJUNC_35149/6
chr1	175105475	175106292	FUSIONJUNC_35152/1
chr1	8837494	8837843	FUSIONJUNC_35199/2
chr1	45854651	45854988	FUSIONJUNC_35215/1
chr1	228086348	228086823	FUSIONJUNC_35286/1
chr1	203306270	203306724	FUSIONJUNC_35297/2
chr1	145517762	149029769	FUSIONJUNC_35323/4
chr1	145517762	145518382	FUSIONJUNC_35324/4
chr1	201681871	201683204	FUSIONJUNC_35329/1
chr1	234609101	234609532	FUSIONJUNC_35338/2
chr1	153534205	153535166	FUSIONJUNC_35341/3
chr1	180078462	180080661	FUSIONJUNC_35372/2
chr1	221901523	221901999	FUSIONJUNC_35390/4
chr1	180982121	180982654	FUSIONJUNC_35393/2
chr1	173867365	173867618	FUSIONJUNC_35403/3
chr1	36358238	36362656	FUSIONJUNC_35404/3
chr1	228452388	228453793	FUSIONJUNC_35406/3
chr1	31918969	31919658	FUSIONJUNC_35429/7
chr1	37476058	37476719	FUSIONJUNC_35433/1
chr1	37571989	37572240	FUSIONJUNC_35437/2
chr1	40042596	40043111	FUSIONJUNC_35473/1
chr1	185175017	185184289	FUSIONJUNC_35493/1
chr1	59477265	59477671	FUSIONJUNC_35514/1
chr1	23979112	23979632	FUSIONJUNC_35530/3
chr1	143971029	143971398	FUSIONJUNC_35558/1
chr1	121183377	143971398	FUSIONJUNC_35559/1
chr1	143971029	206202282	FUSIONJUNC_35560/1
chr1	206201913	206202282	FUSIONJUNC_35561/1
chr1	121183377	206202282	FUSIONJUNC_35562/1
chr1	41113282	41143112	FUSIONJUNC_35563/4
chr1	182603996	182604309	FUSIONJUNC_35593/1
chr1	37474809	37475287	FUSIONJUNC_35617/6
chr1	173867537	173867909	FUSIONJUNC_35622/3
chr1	35603183	35609398	FUSIONJUNC_35633/2
chr1	53944654	53945156	FUSIONJUNC_35636/4
chr1	43920403	43920928	FUSIONJUNC_35674/10
chr1	24920797	24921175	FUSIONJUNC_35680/1
chr1	171568246	171575128	FUSIONJUNC_35716/8
chr1	156317430	156319001	FUSIONJUNC_35718/3
chr1	173866335	173867044	FUSIONJUNC_35773/1
chr1	24886950	24887360	FUSIONJUNC_35806/1
chr1	175160087	175160536	FUSIONJUNC_35823/1
chr1	70292387	70315566	FUSIONJUNC_35863/16
chr1	149854262	149854940	FUSIONJUNC_35877/2
chr1	149838871	149839549	FUSIONJUNC_35878/2
chr1	117732460	117732952	FUSIONJUNC_35884/3
chr1	247100338	247100615	FUSIONJUNC_35886/2
chr1	16639106	16639408	FUSIONJUNC_35909/1
chr1	150577135	150578419	FUSIONJUNC_35948/3
chr1	45745920	45746495	FUSIONJUNC_35955/3
chr1	120850509	120850819	FUSIONJUNC_35989/1
chr1	37552700	37554263	FUSIONJUNC_36017/1
chr1	88841337	88841555	FUSIONJUNC_36047/5
chr1	117607306	117607635	FUSIONJUNC_36057/7
chr1	154674383	154674481	FUSIONJUNC_36073/2
chr1	161963328	161964005	FUSIONJUNC_36076/3
chr1	113771990	113772308	FUSIONJUNC_36095/1
chr1	149889350	149889898	FUSIONJUNC_36113/3
chr1	167261469	167269710	FUSIONJUNC_36114/1
chr1	92832045	92836344	FUSIONJUNC_36134/1
chr1	149933263	149933890	FUSIONJUNC_36137/1
chr1	147676385	147677097	FUSIONJUNC_36141/3
chr1	154958721	154959087	FUSIONJUNC_36168/1
chr1	202910700	202910952	FUSIONJUNC_36171/2
chr1	228492965	228493662	FUSIONJUNC_36208/3
chr1	225530553	225567414	FUSIONJUNC_36249/3
chr1	67293654	67294080	FUSIONJUNC_36257/5
chr1	10449742	10450073	FUSIONJUNC_36309/2
chr1	30992389	31007102	FUSIONJUNC_36314/7
chr1	123704583	124424595	FUSIONJUNC_36319/3
chr1	153661876	153662369	FUSIONJUNC_36324/4
chr1	154672278	154672608	FUSIONJUNC_36330/3
chr1	156077530	156082257	FUSIONJUNC_36347/4
chr1	148749451	148749714	FUSIONJUNC_36349/3
chr1	146298668	148749714	FUSIONJUNC_36350/3
chr1	146298668	146298931	FUSIONJUNC_36351/3
chr1	75788707	75789198	FUSIONJUNC_36372/1
chr1	178819304	178819649	FUSIONJUNC_36381/1
chr1	181090769	181091218	FUSIONJUNC_36393/7
chr1	198835753	198836479	FUSIONJUNC_36402/3
chr1	9728455	9728688	FUSIONJUNC_36421/3
chr1	19883818	19884263	FUSIONJUNC_36450/1
chr1	2394703	2395134	FUSIONJUNC_36457/4
chr1	148928964	148929267	FUSIONJUNC_36467/4
chr1	149201019	149201322	FUSIONJUNC_36468/4
chr1	228215092	228215530	FUSIONJUNC_36502/1
chr1	154672105	154672481	FUSIONJUNC_36507/3
chr1	41113282	41117010	FUSIONJUNC_36516/23
chr1	202416786	202428929	FUSIONJUNC_36617/4
chr1	35185174	35185512	FUSIONJUNC_36621/1
chr1	175102318	175102937	FUSIONJUNC_36625/3
chr1	154678995	154679273	FUSIONJUNC_36628/2
chr1	45584968	45585838	FUSIONJUNC_36655/7
chr1	208986010	208986779	FUSIONJUNC_36674/3
chr1	150797857	150798308	FUSIONJUNC_36683/4
chr1	122936475	123254635	FUSIONJUNC_36691/1
chr1	160748479	160750021	FUSIONJUNC_36696/3
chr1	175100316	175100649	FUSIONJUNC_36712/1
chr1	64834518	64836216	FUSIONJUNC_36760/1
chr1	201955597	201955860	FUSIONJUNC_36766/2
chr1	8861370	8867205	FUSIONJUNC_36781/2
chr1	186400705	186400994	FUSIONJUNC_36800/4
chr1	109040839	109041504	FUSIONJUNC_36803/3
chr1	8652008	8652332	FUSIONJUNC_36827/2
chr1	156116282	156116521	FUSIONJUNC_36829/2
chr1	121774323	124735958	FUSIONJUNC_36831/3
chr1	197146303	197146602	FUSIONJUNC_36846/1
chr1	9589048	9589479	FUSIONJUNC_36855/2
chr1	167541626	167541950	FUSIONJUNC_36886/1
chr1	149886984	149887319	FUSIONJUNC_36929/2
chr1	154671633	154672051	FUSIONJUNC_36949/4
chr1	208650362	208650675	FUSIONJUNC_36963/2
chr1	154935272	154935968	FUSIONJUNC_36980/5
chr1	226066551	226066881	FUSIONJUNC_37021/1
chr1	20783831	20784184	FUSIONJUNC_37052/3
chr1	156312133	156318999	FUSIONJUNC_37080/1
chr1	27858242	27858856	FUSIONJUNC_37106/4
chr1	32060526	32060775	FUSIONJUNC_37135/6
chr1	22521312	22521644	FUSIONJUNC_37139/1
chr1	144421526	146065907	FUSIONJUNC_37147/1
chr1	144421526	148532594	FUSIONJUNC_37148/1
chr1	225602281	225602814	FUSIONJUNC_37161/1
chr1	26621034	26621436	FUSIONJUNC_37168/9
chr1	56331271	56331841	FUSIONJUNC_37184/5
chr1	19980327	19981150	FUSIONJUNC_37211/1
chr1	207863964	207864445	FUSIONJUNC_37229/1
chr1	149833752	149835007	FUSIONJUNC_37236/5
chr1	149858808	149860063	FUSIONJUNC_37237/5
chr1	231800107	231818517	FUSIONJUNC_37246/2
chr1	11482675	11483364	FUSIONJUNC_37251/2
chr1	25267432	25338052	FUSIONJUNC_37265/2
chr1	28469350	28470011	FUSIONJUNC_37266/5
chr1	154672777	154673219	FUSIONJUNC_37275/5
chr1	149851088	149851488	FUSIONJUNC_37311/1
chr1	197084274	197086919	FUSIONJUNC_37336/2
chr1	70276764	70300908	FUSIONJUNC_37349/2
chr1	40859984	40860728	FUSIONJUNC_37356/2
chr1	120144621	120145149	FUSIONJUNC_37357/4
chr1	161533003	161533470	FUSIONJUNC_37363/6
chr1	39001013	39004158	FUSIONJUNC_37376/6
chr1	11609559	11610081	FUSIONJUNC_37404/1
chr1	153349884	153350186	FUSIONJUNC_37411/1
chr1	156547997	156548394	FUSIONJUNC_37414/1
chr1	116144719	116145150	FUSIONJUNC_37433/3
chr1	19192277	19197230	FUSIONJUNC_37442/5
chr1	8700095	8700950	FUSIONJUNC_37470/1
chr1	18509569	18510421	FUSIONJUNC_37486/1
chr1	201505471	201506211	FUSIONJUNC_37493/1
chr1	8465924	8614686	FUSIONJUNC_37495/1
chr1	149701060	149703468	FUSIONJUNC_37518/6
chr1	143792451	149703468	FUSIONJUNC_37519/6
chr1	143792451	143794859	FUSIONJUNC_37520/6
chr1	121076089	121076415	FUSIONJUNC_37525/1
chr1	150521908	150528476	FUSIONJUNC_37540/2
chr1	15848946	15849361	FUSIONJUNC_37567/2
chr1	153009917	153010598	FUSIONJUNC_37596/5
chr1	156740559	156740992	FUSIONJUNC_37606/3
chr1	193200856	193201197	FUSIONJUNC_37615/3
chr1	212120103	212120658	FUSIONJUNC_37640/1
chr1	443303	678918	FUSIONJUNC_37655/1
chr1	212613330	212614810	FUSIONJUNC_37657/3
chr1	172701881	172702194	FUSIONJUNC_37680/1
chr1	19328589	19328966	FUSIONJUNC_37684/3
chr1	146377359	146377679	FUSIONJUNC_37693/1
chr1	96800060	96800344	FUSIONJUNC_37718/2
chr1	154970231	154970524	FUSIONJUNC_37721/2
chr1	154589804	154596942	FUSIONJUNC_37729/4
chr1	159057012	159057316	FUSIONJUNC_37803/1
chr1	200849729	200850040	FUSIONJUNC_37813/4
chr1	145739494	145739923	FUSIONJUNC_37822/1
chr1	28506743	28507151	FUSIONJUNC_37831/1
chr1	28579990	28580312	FUSIONJUNC_37849/2
chr1	37663423	37663761	FUSIONJUNC_37853/2
chr1	1227937	1228406	FUSIONJUNC_37856/1
chr1	11609628	11609924	FUSIONJUNC_37903/2
chr1	146377171	146377807	FUSIONJUNC_37920/2
chr1	149833730	149834048	FUSIONJUNC_37971/3
chr1	149859767	149860085	FUSIONJUNC_37972/3
chr1	149842249	149842510	FUSIONJUNC_37981/3
chr1	32208061	32209052	FUSIONJUNC_37988/4
chr1	30719697	30720560	FUSIONJUNC_38016/1
chr1	72657452	72658403	FUSIONJUNC_38083/1
chr1	151248252	151248562	FUSIONJUNC_38089/5
chr1	246930417	246930957	FUSIONJUNC_38090/2
chr1	164716827	164717069	FUSIONJUNC_38092/1
chr1	200614317	200615609	FUSIONJUNC_38103/1
chr1	240611629	240611887	FUSIONJUNC_38110/5
chr1	2997874	2998223	FUSIONJUNC_38137/2
chr1	9770458	9770901	FUSIONJUNC_38141/1
chr1	179043714	179050365	FUSIONJUNC_38146/3
chr1	202798546	202799168	FUSIONJUNC_38155/1
chr1	226110513	226111375	FUSIONJUNC_38158/2
chr1	23088246	23088604	FUSIONJUNC_38160/3
chr1	37523357	37525116	FUSIONJUNC_38166/2
chr1	72300120	72300502	FUSIONJUNC_38177/6
chr1	49542319	49542726	FUSIONJUNC_38186/1
chr1	46678345	46678763	FUSIONJUNC_38195/4
chr1	20893516	20904971	FUSIONJUNC_38213/5
chr1	155979265	155979846	FUSIONJUNC_38222/2
chr1	153876585	153877233	FUSIONJUNC_38228/2
chr1	228112159	228112469	FUSIONJUNC_38265/4
chr1	30919117	30919756	FUSIONJUNC_38282/3
chr1	66291752	66292261	FUSIONJUNC_38300/2
chr1	52020625	52020892	FUSIONJUNC_38325/3
chr1	5875427	5875914	FUSIONJUNC_38349/3
chr1	20757165	20780540	FUSIONJUNC_38351/1
chr1	77696647	77697099	FUSIONJUNC_38399/2
chr1	23055068	23069151	FUSIONJUNC_38421/4
chr1	28281830	28282154	FUSIONJUNC_38441/3
chr1	109222792	109223597	FUSIONJUNC_38470/1
chr1	45634149	45640392	FUSIONJUNC_38479/1
chr1	10462749	10463192	FUSIONJUNC_38483/2
chr1	37273826	37274308	FUSIONJUNC_38500/1
chr1	181179607	181179944	FUSIONJUNC_38508/3
chr1	2302977	2304585	FUSIONJUNC_38567/6
chr1	2430843	2431825	FUSIONJUNC_38571/2
chr1	13982207	13982509	FUSIONJUNC_38597/1
chr1	184622478	184623135	FUSIONJUNC_38601/3
chr1	46043654	46046625	FUSIONJUNC_38675/1
chr1	149852644	149853014	FUSIONJUNC_38689/2
chr1	29180618	29180948	FUSIONJUNC_38700/3
chr1	179988908	179989261	FUSIONJUNC_38711/1
chr1	175106670	175106880	FUSIONJUNC_38712/4
chr1	213129559	213129807	FUSIONJUNC_38732/2
chr1	62438640	62438905	FUSIONJUNC_38736/3
chr1	201507875	201508156	FUSIONJUNC_38781/2
chr1	32334380	32334905	FUSIONJUNC_38785/3
chr1	116389607	116390392	FUSIONJUNC_38801/3
chr1	229866445	229866840	FUSIONJUNC_38802/4
chr1	39463632	39479995	FUSIONJUNC_38830/3
chr1	161802051	161821161	FUSIONJUNC_38850/1
chr1	58543285	58543611	FUSIONJUNC_38886/2
chr1	225412475	225418175	FUSIONJUNC_38904/4
chr1	1881903	1882224	FUSIONJUNC_38911/1
chr1	155860964	155862563	FUSIONJUNC_38967/1
chr1	226941265	226941747	FUSIONJUNC_38985/2
chr1	8870483	8878646	FUSIONJUNC_38997/1
chr1	243256466	243256913	FUSIONJUNC_39003/1
chr1	225846214	225846826	FUSIONJUNC_39014/3
chr1	108780402	108781090	FUSIONJUNC_39035/2
chr1	201855304	201855570	FUSIONJUNC_39056/6
chr1	96679354	96679634	FUSIONJUNC_39061/1
chr1	174969276	174982905	FUSIONJUNC_39098/2
chr1	151907529	151908240	FUSIONJUNC_39113/3
chr1	65323392	65323973	FUSIONJUNC_39129/3
chr1	171532935	171539997	FUSIONJUNC_39133/2
chr1	168055592	168055930	FUSIONJUNC_39165/1
chr1	37889556	37891454	FUSIONJUNC_39172/4
chr1	2155994	2172388	FUSIONJUNC_39189/3
chr1	32327535	32327854	FUSIONJUNC_39194/1
chr1	31043281	31043731	FUSIONJUNC_39212/1
chr1	87382662	87383072	FUSIONJUNC_39224/1
chr1	27617759	27618580	FUSIONJUNC_39247/1
chr1	197142719	197143019	FUSIONJUNC_39283/2
chr1	6806982	6825210	FUSIONJUNC_39292/5
chr1	60403016	60403506	FUSIONJUNC_39293/1
chr1	86413215	86413828	FUSIONJUNC_39300/1
chr1	153956157	153957018	FUSIONJUNC_39316/1
chr1	200973376	200976871	FUSIONJUNC_39368/3
chr1	160827836	160829119	FUSIONJUNC_39377/1
chr1	14599685	14600718	FUSIONJUNC_39378/2
chr1	2575634	2576009	FUSIONJUNC_39406/1
chr1	97920048	97920502	FUSIONJUNC_39436/2
chr1	38991710	38992237	FUSIONJUNC_39451/3
chr1	161158300	161158648	FUSIONJUNC_39459/4
chr1	180094555	180096078	FUSIONJUNC_39495/1
chr1	156794715	156800601	FUSIONJUNC_39500/1
chr1	16473769	16474028	FUSIONJUNC_39517/3
chr1	204820788	204821090	FUSIONJUNC_39536/1
chr1	183563267	183563630	FUSIONJUNC_39543/1
chr1	149810050	149810350	FUSIONJUNC_39555/2
chr1	45608555	45609015	FUSIONJUNC_39560/2
chr1	153968748	153969259	FUSIONJUNC_39610/2
chr1	11050871	11051652	FUSIONJUNC_39618/2
chr1	92542324	92542972	FUSIONJUNC_39644/2
chr1	175098420	175098796	FUSIONJUNC_39652/6
chr1	146154198	148605508	FUSIONJUNC_39689/3
chr1	119994711	148605508	FUSIONJUNC_39690/3
chr1	110408916	110409252	FUSIONJUNC_39707/1
chr1	214919778	214920332	FUSIONJUNC_39730/1
chr1	6384099	6384608	FUSIONJUNC_39737/2
chr1	54397067	54397639	FUSIONJUNC_39785/4
chr1	9733447	9735024	FUSIONJUNC_39792/3
chr1	84685237	84685733	FUSIONJUNC_39806/1
chr1	206470476	206471089	FUSIONJUNC_39809/1
chr1	156742869	156743252	FUSIONJUNC_39835/1
chr1	149889235	149889756	FUSIONJUNC_39853/6
chr1	61259338	61260114	FUSIONJUNC_39885/3
chr1	25544749	25545113	FUSIONJUNC_40016/1
chr1	11199257	11204703	FUSIONJUNC_40036/3
chr1	23692354	23693475	FUSIONJUNC_40041/1
chr1	23971101	23971403	FUSIONJUNC_40047/2
chr1	122603190	122786291	FUSIONJUNC_40053/8
chr1	109251637	109251898	FUSIONJUNC_40070/4
chr1	149812901	149813262	FUSIONJUNC_40081/2
chr1	630800	630986	FUSIONJUNC_40085/12
chr1	228110282	228110819	FUSIONJUNC_40106/1
chr1	117938479	117946179	FUSIONJUNC_40123/3
chr1	52083404	52086846	FUSIONJUNC_40170/2
chr1	28506293	28506491	FUSIONJUNC_40196/1
chr1	14266375	14266696	FUSIONJUNC_40198/2
chr1	149839708	149840003	FUSIONJUNC_40201/4
chr1	149853808	149854103	FUSIONJUNC_40202/4
chr1	175288038	175288667	FUSIONJUNC_40248/3
chr1	2556067	2556384	FUSIONJUNC_40299/1
chr1	206636044	206636409	FUSIONJUNC_40321/2
chr1	203008656	203014992	FUSIONJUNC_40330/1
chr1	16378743	16379031	FUSIONJUNC_40345/1
chr1	219193129	219295151	FUSIONJUNC_40377/1
chr1	37822638	37835107	FUSIONJUNC_40378/1
chr1	198832106	198832435	FUSIONJUNC_40396/3
chr1	1293387	1294495	FUSIONJUNC_40412/5
chr1	28510654	28511035	FUSIONJUNC_40423/1
chr1	144447965	149090229	FUSIONJUNC_40469/1
chr1	9305926	9306315	FUSIONJUNC_40491/5
chr1	92645334	92645718	FUSIONJUNC_40492/1
chr1	28716980	28717313	FUSIONJUNC_40498/2
chr1	19846976	19847326	FUSIONJUNC_40552/2
chr1	1060178	1061281	FUSIONJUNC_40553/1
[truncated: 168,285 more rows]
[truncated: 1 more columns]

## Sheet: rK_LEC_si_Con_1
Chromosome	Back-splice junction (5')	Back-splice junction (3')	Back-splice junction name/count
chr1	44778637	44778682	FUSIONJUNC_2/9
chr1	112670741	112670787	FUSIONJUNC_26/6
chr1	32334439	32334482	FUSIONJUNC_29/1
chr1	1402076	1402144	FUSIONJUNC_32/1
chr1	147286297	147287733	FUSIONJUNC_35/1
chr1	94464805	94464873	FUSIONJUNC_37/1
chr1	156671174	156671207	FUSIONJUNC_45/1
chr1	10418855	10419461	FUSIONJUNC_60/1
chr1	37587324	37587375	FUSIONJUNC_62/1
chr1	186335477	186335528	FUSIONJUNC_63/2
chr1	160291830	160291863	FUSIONJUNC_81/1
chr1	214401683	214402921	FUSIONJUNC_87/2
chr1	220072852	220072900	FUSIONJUNC_91/2
chr1	154582475	154582483	FUSIONJUNC_128/15
chr1	89007677	89022753	FUSIONJUNC_135/1
chr1	155134582	155134676	FUSIONJUNC_156/1
chr1	93114712	93114760	FUSIONJUNC_159/2
chr1	20941945	20941981	FUSIONJUNC_160/1
chr1	40069776	40069818	FUSIONJUNC_168/4
chr1	234606649	234606693	FUSIONJUNC_170/1
chr1	214648700	214648739	FUSIONJUNC_190/1
chr1	40072130	40072183	FUSIONJUNC_192/1
chr1	21089137	21111383	FUSIONJUNC_194/3
chr1	156009280	156015046	FUSIONJUNC_256/1
chr1	21878617	21879088	FUSIONJUNC_273/1
chr1	200569910	200586227	FUSIONJUNC_275/1
chr1	11199576	11199612	FUSIONJUNC_279/1
chr1	45640209	45642499	FUSIONJUNC_281/3
chr1	213997405	213997451	FUSIONJUNC_287/1
chr1	21855874	21857109	FUSIONJUNC_289/1
chr1	243304712	243330692	FUSIONJUNC_290/1
chr1	109415257	109415306	FUSIONJUNC_299/1
chr1	21847530	21847688	FUSIONJUNC_300/2
chr1	46077514	46080750	FUSIONJUNC_309/1
chr1	208064341	208064465	FUSIONJUNC_328/1
chr1	116051737	234357123	FUSIONJUNC_339/1
chr1	85581962	85582228	FUSIONJUNC_342/1
chr1	70250476	70250660	FUSIONJUNC_346/1
chr1	112653597	112659779	FUSIONJUNC_347/1
chr1	32682448	32682453	FUSIONJUNC_356/1
chr1	40422461	40422509	FUSIONJUNC_360/1
chr1	232483865	232483904	FUSIONJUNC_370/1
chr1	155725381	155726019	FUSIONJUNC_375/2
chr1	120511665	120515060	FUSIONJUNC_380/1
chr1	236574294	236574333	FUSIONJUNC_382/2
chr1	160999041	160999080	FUSIONJUNC_386/1
chr1	39353011	39388091	FUSIONJUNC_399/1
chr1	214314761	214318983	FUSIONJUNC_418/2
chr1	93183359	93217869	FUSIONJUNC_421/1
chr1	52493610	52509712	FUSIONJUNC_426/2
chr1	157123288	157123338	FUSIONJUNC_431/1
chr1	214376235	214376413	FUSIONJUNC_441/1
chr1	100396420	100396478	FUSIONJUNC_442/1
chr1	165768200	165768238	FUSIONJUNC_447/1
chr1	94897768	94897982	FUSIONJUNC_448/2
chr1	155853275	155853806	FUSIONJUNC_456/5
chr1	21714570	21714623	FUSIONJUNC_471/1
chr1	26447558	26460144	FUSIONJUNC_497/1
chr1	101001466	101013818	FUSIONJUNC_500/1
chr1	8877876	8877882	FUSIONJUNC_504/1
chr1	52086991	52087044	FUSIONJUNC_509/1
chr1	77149540	77153705	FUSIONJUNC_515/1
chr1	21721035	21721764	FUSIONJUNC_523/1
chr1	110343589	240735319	FUSIONJUNC_541/1
chr1	1786876	1786933	FUSIONJUNC_545/2
chr1	70285630	71361219	FUSIONJUNC_548/1
chr1	1217572	1217620	FUSIONJUNC_583/1
chr1	100243194	100787613	FUSIONJUNC_601/2
chr1	156236284	156236403	FUSIONJUNC_605/1
chr1	20941490	20942330	FUSIONJUNC_625/1
chr1	117402185	117420649	FUSIONJUNC_632/11
chr1	162785712	162785761	FUSIONJUNC_637/1
chr1	236042129	236042215	FUSIONJUNC_639/1
chr1	185181938	185190642	FUSIONJUNC_640/1
chr1	77963599	77963652	FUSIONJUNC_656/1
chr1	114750045	114750138	FUSIONJUNC_658/1
chr1	168200171	168200208	FUSIONJUNC_665/1
chr1	630789	630888	FUSIONJUNC_674/1
chr1	147966553	147969959	FUSIONJUNC_677/3
chr1	145643868	147969959	FUSIONJUNC_678/3
chr1	145643868	145647267	FUSIONJUNC_679/3
chr1	213996468	214011715	FUSIONJUNC_684/3
chr1	6186698	6186740	FUSIONJUNC_688/1
chr1	186360802	186360842	FUSIONJUNC_711/1
chr1	77728593	77728632	FUSIONJUNC_714/1
chr1	35924866	35924900	FUSIONJUNC_715/1
chr1	8655972	8656441	FUSIONJUNC_730/5
chr1	173864373	173864423	FUSIONJUNC_742/6
chr1	43568078	231221842	FUSIONJUNC_744/1
chr1	43568078	231482791	FUSIONJUNC_745/1
chr1	52417565	52417619	FUSIONJUNC_767/1
chr1	23311272	23311308	FUSIONJUNC_781/2
chr1	159918324	159918359	FUSIONJUNC_786/1
chr1	171568246	171575128	FUSIONJUNC_789/1
chr1	220151570	220151601	FUSIONJUNC_808/1
chr1	116599981	116600015	FUSIONJUNC_820/1
chr1	40494757	40494791	FUSIONJUNC_822/1
chr1	162783524	162783575	FUSIONJUNC_841/1
chr1	1815755	1825499	FUSIONJUNC_843/2
chr1	116388220	116388712	FUSIONJUNC_865/1
chr1	31587747	31587783	FUSIONJUNC_870/1
chr1	92841782	92841819	FUSIONJUNC_871/2
chr1	154170308	154170353	FUSIONJUNC_878/1
chr1	35411062	35411108	FUSIONJUNC_926/1
chr1	45552469	45552524	FUSIONJUNC_943/1
chr1	26794112	26795234	FUSIONJUNC_944/2
chr1	1825395	1825433	FUSIONJUNC_952/1
chr1	220698542	220698591	FUSIONJUNC_958/1
chr1	20858982	20859652	FUSIONJUNC_979/1
chr1	36176705	36176738	FUSIONJUNC_985/1
chr1	227004993	227017050	FUSIONJUNC_991/1
chr1	155316246	155316319	FUSIONJUNC_1002/1
chr1	236806143	236838599	FUSIONJUNC_1003/1
chr1	235343558	237133933	FUSIONJUNC_1005/2
chr1	235343558	236641773	FUSIONJUNC_1006/2
chr1	32627507	32634792	FUSIONJUNC_1007/2
chr1	166748495	166748552	FUSIONJUNC_1025/1
chr1	178466084	178466122	FUSIONJUNC_1039/1
chr1	32031523	32033334	FUSIONJUNC_1048/1
chr1	21850055	21850109	FUSIONJUNC_1054/1
chr1	225987895	225988388	FUSIONJUNC_1058/2
chr1	34855229	34855406	FUSIONJUNC_1067/1
chr1	62513561	62513600	FUSIONJUNC_1074/1
chr1	209851936	209851977	FUSIONJUNC_1087/1
chr1	23814189	23820593	FUSIONJUNC_1088/1
chr1	22092481	22092520	FUSIONJUNC_1103/2
chr1	171540055	171540104	FUSIONJUNC_1108/1
chr1	87106594	87106650	FUSIONJUNC_1124/1
chr1	109228349	109228395	FUSIONJUNC_1126/1
chr1	21001198	21002808	FUSIONJUNC_1151/1
chr1	202879229	202879374	FUSIONJUNC_1175/1
chr1	179447966	179448010	FUSIONJUNC_1179/1
chr1	205900002	205900034	FUSIONJUNC_1189/1
chr1	58714831	58718748	FUSIONJUNC_1190/2
chr1	154962918	154962958	FUSIONJUNC_1200/1
chr1	28536775	28536808	FUSIONJUNC_1206/1
chr1	235148403	235155112	FUSIONJUNC_1224/1
chr1	243293090	243378863	FUSIONJUNC_1243/1
chr1	155676547	155784089	FUSIONJUNC_1270/1
chr1	155676547	155679512	FUSIONJUNC_1271/1
chr1	40267785	40272035	FUSIONJUNC_1279/2
chr1	112670833	112671381	FUSIONJUNC_1286/1
chr1	159918834	159918884	FUSIONJUNC_1303/1
chr1	247156405	247159813	FUSIONJUNC_1304/5
chr1	51461090	51465326	FUSIONJUNC_1328/1
chr1	117402185	117442325	FUSIONJUNC_1362/3
chr1	116986978	116987085	FUSIONJUNC_1390/1
chr1	31939426	31939508	FUSIONJUNC_1402/1
chr1	222668158	222668201	FUSIONJUNC_1445/1
chr1	52824128	52824179	FUSIONJUNC_1460/1
chr1	27666082	27666133	FUSIONJUNC_1464/1
chr1	186346159	186346209	FUSIONJUNC_1478/2
chr1	154251040	154251653	FUSIONJUNC_1497/1
chr1	150334934	150335241	FUSIONJUNC_1512/1
chr1	16393294	16393324	FUSIONJUNC_1527/1
chr1	166851903	166852159	FUSIONJUNC_1561/1
chr1	40069767	40069809	FUSIONJUNC_1572/1
chr1	61287624	61289194	FUSIONJUNC_1610/1
chr1	78005081	78005138	FUSIONJUNC_1618/1
chr1	39357779	39357828	FUSIONJUNC_1621/1
chr1	14564653	154483837	FUSIONJUNC_1628/1
chr1	25900847	25901576	FUSIONJUNC_1645/1
chr1	205723925	205723967	FUSIONJUNC_1652/4
chr1	5947103	5961949	FUSIONJUNC_1655/1
chr1	66374422	66374428	FUSIONJUNC_1663/14
chr1	6192943	6192988	FUSIONJUNC_1676/1
chr1	43792101	43814933	FUSIONJUNC_1687/1
chr1	27556251	27556305	FUSIONJUNC_1690/1
chr1	225495104	225495137	FUSIONJUNC_1694/2
chr1	224158809	224158844	FUSIONJUNC_1707/1
chr1	115663915	115664044	FUSIONJUNC_1740/1
chr1	114717976	114718008	FUSIONJUNC_1748/1
chr1	70306223	70315566	FUSIONJUNC_1757/1
chr1	39340517	39340556	FUSIONJUNC_1762/1
chr1	207331229	207331296	FUSIONJUNC_1764/1
chr1	40066272	40066313	FUSIONJUNC_1793/1
chr1	10070929	222733075	FUSIONJUNC_1795/1
chr1	27040685	222733074	FUSIONJUNC_1796/2
chr1	169368256	169368295	FUSIONJUNC_1810/1
chr1	156239958	156240009	FUSIONJUNC_1811/1
chr1	155709772	155717128	FUSIONJUNC_1827/1
chr1	114718076	114718121	FUSIONJUNC_1838/2
chr1	29154695	29154910	FUSIONJUNC_1840/3
chr1	76309505	76313999	FUSIONJUNC_1854/1
chr1	186341115	186341160	FUSIONJUNC_1891/1
chr1	11816853	11816857	FUSIONJUNC_1906/1
chr1	186341251	186341290	FUSIONJUNC_1909/1
chr1	21831523	21831678	FUSIONJUNC_1925/1
chr1	241594347	241597852	FUSIONJUNC_1949/1
chr1	44776721	96447197	FUSIONJUNC_1972/1
chr1	32231510	32231549	FUSIONJUNC_1980/3
chr1	155670319	155784089	FUSIONJUNC_1983/1
chr1	200669908	200669918	FUSIONJUNC_2019/1
chr1	204403805	204403862	FUSIONJUNC_2037/1
chr1	117402185	117405645	FUSIONJUNC_2040/1
chr1	35915475	35915506	FUSIONJUNC_2043/1
chr1	1832231	1853297	FUSIONJUNC_2065/1
chr1	214039317	214039433	FUSIONJUNC_2073/1
chr1	25343016	25343072	FUSIONJUNC_2096/1
chr1	92605306	92625934	FUSIONJUNC_2131/1
chr1	8866286	8866349	FUSIONJUNC_2147/1
chr1	154499120	154499155	FUSIONJUNC_2153/1
chr1	159014874	159014923	FUSIONJUNC_2160/1
chr1	109415996	109416195	FUSIONJUNC_2168/1
chr1	186977725	186977775	FUSIONJUNC_2184/3
chr1	166748495	166748543	FUSIONJUNC_2202/2
chr1	168191376	168191414	FUSIONJUNC_2224/1
chr1	186341103	186341154	FUSIONJUNC_2225/1
chr1	235480053	235494828	FUSIONJUNC_2251/1
chr1	47333824	47333946	FUSIONJUNC_2252/1
chr1	44778014	44778055	FUSIONJUNC_2260/2
chr1	8160408	217543269	FUSIONJUNC_2270/1
chr1	8876992	217543270	FUSIONJUNC_2271/1
chr1	8913024	217543271	FUSIONJUNC_2272/1
chr1	107874695	107874745	FUSIONJUNC_2276/1
chr1	7707049	7950510	FUSIONJUNC_2294/1
chr1	213183181	213183242	FUSIONJUNC_2321/1
chr1	51461104	51461141	FUSIONJUNC_2334/1
chr1	7985088	7985133	FUSIONJUNC_2342/1
chr1	3782665	3784023	FUSIONJUNC_2351/1
chr1	77090835	77090919	FUSIONJUNC_2352/1
chr1	88740987	88786213	FUSIONJUNC_2357/2
chr1	247155565	247159813	FUSIONJUNC_2369/11
chr1	244856832	244857624	FUSIONJUNC_2373/1
chr1	205720504	205720544	FUSIONJUNC_2392/2
chr1	193277088	193277156	FUSIONJUNC_2399/1
chr1	116988666	116988708	FUSIONJUNC_2428/1
chr1	160317353	160332557	FUSIONJUNC_2452/1
chr1	9730367	9730398	FUSIONJUNC_2468/1
chr1	245088221	245089492	FUSIONJUNC_2510/1
chr1	89190115	89190196	FUSIONJUNC_2523/1
chr1	149910843	149911913	FUSIONJUNC_2524/1
chr1	111459457	111459507	FUSIONJUNC_2529/1
chr1	42682469	42682525	FUSIONJUNC_2538/1
chr1	94926946	94926999	FUSIONJUNC_2541/1
chr1	22078428	22086866	FUSIONJUNC_2548/1
chr1	154172907	154173201	FUSIONJUNC_2566/3
chr1	35831426	35835993	FUSIONJUNC_2625/2
chr1	94043349	94043412	FUSIONJUNC_2646/1
chr1	201817087	201817285	FUSIONJUNC_2650/1
chr1	151874514	151874904	FUSIONJUNC_2655/1
chr1	150574927	150575002	FUSIONJUNC_2661/1
chr1	176116623	176136547	FUSIONJUNC_2673/1
chr1	23693893	23694682	FUSIONJUNC_2681/4
chr1	117402292	117402423	FUSIONJUNC_2682/1
chr1	16740941	146443383	FUSIONJUNC_2696/1
chr1	16740941	120388467	FUSIONJUNC_2697/1
chr1	171532500	171532560	FUSIONJUNC_2720/1
chr1	18107973	19657033	FUSIONJUNC_2761/1
chr1	66351448	66351492	FUSIONJUNC_2768/1
chr1	24831627	242545891	FUSIONJUNC_2775/1
chr1	20770929	20773610	FUSIONJUNC_2777/2
chr1	23694678	23696402	FUSIONJUNC_2785/1
chr1	153779988	153780035	FUSIONJUNC_2791/1
chr1	206685296	206685353	FUSIONJUNC_2807/1
chr1	108699570	108699721	FUSIONJUNC_2818/1
chr1	61694701	61700967	FUSIONJUNC_2838/1
chr1	108809227	108809319	FUSIONJUNC_2853/1
chr1	185297123	185297472	FUSIONJUNC_2854/1
chr1	42682548	42696224	FUSIONJUNC_2860/1
chr1	21843986	21844031	FUSIONJUNC_2862/1
chr1	235182467	235182513	FUSIONJUNC_2863/1
chr1	236024069	236048989	FUSIONJUNC_2868/1
chr1	236024069	236038253	FUSIONJUNC_2871/1
chr1	47374940	47374981	FUSIONJUNC_2876/1
chr1	33328913	33328948	FUSIONJUNC_2897/1
chr1	180003173	180006567	FUSIONJUNC_2900/1
chr1	101240262	101240301	FUSIONJUNC_2945/1
chr1	110951562	110951740	FUSIONJUNC_2952/1
chr1	92246505	92246566	FUSIONJUNC_2960/1
chr1	7955213	9927484	FUSIONJUNC_2964/1
chr1	45013619	45013785	FUSIONJUNC_2980/1
chr1	1014110	1014308	FUSIONJUNC_2990/1
chr1	40266588	40266691	FUSIONJUNC_2993/1
chr1	244856740	244856772	FUSIONJUNC_2997/1
chr1	235341707	235342883	FUSIONJUNC_3021/2
chr1	110950023	110950075	FUSIONJUNC_3053/2
chr1	162524546	162525926	FUSIONJUNC_3064/1
chr1	150577074	150577109	FUSIONJUNC_3070/2
chr1	173799936	173799969	FUSIONJUNC_3080/1
chr1	8465924	8541318	FUSIONJUNC_3086/1
chr1	243270104	243426558	FUSIONJUNC_3104/2
chr1	19424539	179900420	FUSIONJUNC_3113/1
chr1	179873556	179873687	FUSIONJUNC_3114/1
chr1	220030456	220032407	FUSIONJUNC_3120/2
chr1	75794624	75794733	FUSIONJUNC_3132/1
chr1	162566011	162566050	FUSIONJUNC_3139/1
chr1	23693888	23694697	FUSIONJUNC_3144/1
chr1	52503774	52503830	FUSIONJUNC_3146/1
chr1	204410873	204411064	FUSIONJUNC_3168/1
chr1	21823297	21823376	FUSIONJUNC_3169/1
chr1	156670113	156670344	FUSIONJUNC_3173/2
chr1	15785338	43647037	FUSIONJUNC_3177/1
chr1	214641421	214641471	FUSIONJUNC_3188/1
chr1	207794890	207794964	FUSIONJUNC_3200/1
chr1	23756963	23759966	FUSIONJUNC_3201/1
chr1	228097157	228097198	FUSIONJUNC_3207/1
chr1	1804418	1806538	FUSIONJUNC_3208/1
chr1	245017241	245083688	FUSIONJUNC_3210/1
chr1	247159005	247159813	FUSIONJUNC_3211/1
chr1	214038305	214038554	FUSIONJUNC_3222/1
chr1	16992033	16992395	FUSIONJUNC_3223/1
chr1	35381258	35389082	FUSIONJUNC_3227/5
chr1	220212886	220213979	FUSIONJUNC_3234/1
chr1	24646666	24649029	FUSIONJUNC_3242/2
chr1	211416961	211417620	FUSIONJUNC_3252/1
chr1	155195622	155195669	FUSIONJUNC_3260/1
chr1	42500261	42500303	FUSIONJUNC_3261/2
chr1	58673572	58685251	FUSIONJUNC_3269/1
chr1	219989802	219989837	FUSIONJUNC_3296/1
chr1	6192948	6192993	FUSIONJUNC_3299/4
chr1	39410387	39410489	FUSIONJUNC_3308/1
chr1	25826727	25826821	FUSIONJUNC_3359/1
chr1	148978359	148978402	FUSIONJUNC_3364/1
chr1	150265552	150265725	FUSIONJUNC_3367/1
chr1	92840613	92841823	FUSIONJUNC_3371/1
chr1	91024683	92841823	FUSIONJUNC_3372/1
chr1	35413971	35415714	FUSIONJUNC_3373/1
chr1	6235733	6235865	FUSIONJUNC_3374/1
chr1	113899976	113900015	FUSIONJUNC_3390/1
chr1	243502670	243502877	FUSIONJUNC_3393/2
chr1	22091483	22091530	FUSIONJUNC_3413/1
chr1	193088610	193088751	FUSIONJUNC_3428/1
chr1	76189803	76199848	FUSIONJUNC_3450/1
chr1	15410145	15427170	FUSIONJUNC_3454/1
chr1	23093334	23093451	FUSIONJUNC_3470/1
chr1	176027619	176027678	FUSIONJUNC_3472/1
chr1	27404288	27404333	FUSIONJUNC_3474/1
chr1	28742402	28743986	FUSIONJUNC_3490/7
chr1	53014993	53015034	FUSIONJUNC_3494/1
chr1	201982945	201983032	FUSIONJUNC_3501/1
chr1	153662417	153662456	FUSIONJUNC_3511/2
chr1	39333172	39340871	FUSIONJUNC_3540/1
chr1	183896820	183896853	FUSIONJUNC_3550/1
chr1	2590972	2591190	FUSIONJUNC_3552/1
chr1	66373327	66373372	FUSIONJUNC_3557/1
chr1	91387290	91387323	FUSIONJUNC_3563/2
chr1	93183359	93232593	FUSIONJUNC_3587/1
chr1	153775980	153776018	FUSIONJUNC_3619/1
chr1	64839601	64839674	FUSIONJUNC_3629/1
chr1	100976388	100976430	FUSIONJUNC_3634/1
chr1	24536645	24536694	FUSIONJUNC_3641/1
chr1	94897567	94897828	FUSIONJUNC_3645/1
chr1	185307079	185307133	FUSIONJUNC_3647/2
chr1	94010807	94010840	FUSIONJUNC_3655/2
chr1	154156539	154156590	FUSIONJUNC_3657/3
chr1	51402434	51408332	FUSIONJUNC_3665/1
chr1	20862288	20864566	FUSIONJUNC_3667/1
chr1	46352962	46352996	FUSIONJUNC_3675/1
chr1	15529087	15536814	FUSIONJUNC_3692/1
chr1	148749051	148749207	FUSIONJUNC_3718/3
chr1	146298268	148749207	FUSIONJUNC_3719/3
chr1	146298268	146298424	FUSIONJUNC_3720/3
chr1	116990023	116990110	FUSIONJUNC_3731/1
chr1	214314761	214336940	FUSIONJUNC_3740/1
chr1	205714645	205714719	FUSIONJUNC_3752/1
chr1	230250473	230250532	FUSIONJUNC_3771/1
chr1	26446315	26447660	FUSIONJUNC_3783/3
chr1	154970386	154970544	FUSIONJUNC_3791/1
chr1	13610386	13614405	FUSIONJUNC_3801/2
chr1	2558635	2558768	FUSIONJUNC_3809/1
chr1	42265114	42278672	FUSIONJUNC_3816/2
chr1	51394380	51408332	FUSIONJUNC_3820/1
chr1	66909444	66909481	FUSIONJUNC_3830/1
chr1	56537004	56537082	FUSIONJUNC_3838/1
chr1	1223243	1223968	FUSIONJUNC_3848/2
chr1	21831250	21832566	FUSIONJUNC_3876/1
chr1	41016727	82975357	FUSIONJUNC_3878/1
chr1	77739264	77741748	FUSIONJUNC_3918/1
chr1	220102128	220110937	FUSIONJUNC_3919/2
chr1	171532772	171532840	FUSIONJUNC_3929/1
chr1	23030468	23050520	FUSIONJUNC_3938/2
chr1	93239364	93239460	FUSIONJUNC_3960/1
chr1	65622928	65622981	FUSIONJUNC_3961/2
chr1	10578749	10578822	FUSIONJUNC_3965/1
chr1	101256400	101256444	FUSIONJUNC_3966/1
chr1	107688380	107705061	FUSIONJUNC_3972/1
chr1	228493197	228493230	FUSIONJUNC_3976/1
chr1	15638306	15643650	FUSIONJUNC_3982/1
chr1	27057028	205087572	FUSIONJUNC_3984/1
chr1	77717866	77730731	FUSIONJUNC_3987/1
chr1	150264558	150264670	FUSIONJUNC_3993/1
chr1	236850360	236861214	FUSIONJUNC_3994/1
chr1	45038935	45088237	FUSIONJUNC_4005/1
chr1	46597621	46597671	FUSIONJUNC_4010/1
chr1	64834157	64834192	FUSIONJUNC_4027/1
chr1	200048171	200049413	FUSIONJUNC_4030/1
chr1	634270	634333	FUSIONJUNC_4032/1
chr1	75790518	75791285	FUSIONJUNC_4035/1
chr1	62438383	62438534	FUSIONJUNC_4036/2
chr1	39004299	39004351	FUSIONJUNC_4066/1
chr1	9730592	9730634	FUSIONJUNC_4067/1
chr1	225401874	225401953	FUSIONJUNC_4078/1
chr1	8541213	8557523	FUSIONJUNC_4087/3
chr1	52237739	52237796	FUSIONJUNC_4095/1
chr1	229654379	229654417	FUSIONJUNC_4114/1
chr1	231537212	231542611	FUSIONJUNC_4117/3
chr1	9931890	9934860	FUSIONJUNC_4124/3
chr1	116986980	116987020	FUSIONJUNC_4130/1
chr1	81837004	81990447	FUSIONJUNC_4175/1
chr1	213997167	213997227	FUSIONJUNC_4186/1
chr1	160997833	160997885	FUSIONJUNC_4221/1
chr1	77717866	77725762	FUSIONJUNC_4254/2
chr1	202927559	241993053	FUSIONJUNC_4256/2
chr1	958560	958833	FUSIONJUNC_4280/1
chr1	78136030	78136081	FUSIONJUNC_4292/1
chr1	32948221	32949774	FUSIONJUNC_4298/1
chr1	155133230	155133339	FUSIONJUNC_4310/2
chr1	150574498	150574900	FUSIONJUNC_4317/1
chr1	207336770	207336818	FUSIONJUNC_4336/1
chr1	61683441	61723782	FUSIONJUNC_4337/1
chr1	198538747	199846886	FUSIONJUNC_4338/1
chr1	185301618	185301653	FUSIONJUNC_4347/1
chr1	244859316	244859374	FUSIONJUNC_4348/1
chr1	183024348	183024391	FUSIONJUNC_4357/1
chr1	47378588	47378760	FUSIONJUNC_4358/1
chr1	64864879	64864931	FUSIONJUNC_4381/1
chr1	21715388	21729832	FUSIONJUNC_4393/1
chr1	186406082	186419077	FUSIONJUNC_4409/2
chr1	43609391	43609437	FUSIONJUNC_4421/1
chr1	12001502	12001547	FUSIONJUNC_4426/1
chr1	81970413	81970488	FUSIONJUNC_4437/1
chr1	100896573	100896610	FUSIONJUNC_4443/1
chr1	193135390	193138173	FUSIONJUNC_4464/1
chr1	7781319	7781354	FUSIONJUNC_4470/1
chr1	962954	962993	FUSIONJUNC_4490/1
chr1	87073104	87073166	FUSIONJUNC_4494/1
chr1	150552278	150552316	FUSIONJUNC_4504/1
chr1	23751870	23751920	FUSIONJUNC_4514/2
chr1	23970123	23970712	FUSIONJUNC_4517/2
chr1	183142745	183142882	FUSIONJUNC_4527/1
chr1	93876970	93877029	FUSIONJUNC_4528/1
chr1	28543833	28543862	FUSIONJUNC_4539/1
chr1	632345	632462	FUSIONJUNC_4546/1
chr1	200401750	200401811	FUSIONJUNC_4548/2
chr1	183880655	183880693	FUSIONJUNC_4565/1
chr1	8422726	8792588	FUSIONJUNC_4580/1
chr1	225789647	225789700	FUSIONJUNC_4599/1
chr1	148749282	148749327	FUSIONJUNC_4624/6
chr1	36319066	36320980	FUSIONJUNC_4626/1
chr1	107754686	107755219	FUSIONJUNC_4628/1
chr1	181098799	181098803	FUSIONJUNC_4631/1
chr1	153959615	153959895	FUSIONJUNC_4654/1
chr1	173866632	173866709	FUSIONJUNC_4657/3
chr1	39409775	39409912	FUSIONJUNC_4668/1
chr1	20969473	20981227	FUSIONJUNC_4692/1
chr1	228737181	228737386	FUSIONJUNC_4699/1
chr1	193093562	193093712	FUSIONJUNC_4733/1
chr1	212738444	212738488	FUSIONJUNC_4737/1
chr1	47374943	47374985	FUSIONJUNC_4742/4
chr1	153811730	153813452	FUSIONJUNC_4773/1
chr1	145739868	145742899	FUSIONJUNC_4778/1
chr1	245984620	245985484	FUSIONJUNC_4789/1
chr1	6224173	6224468	FUSIONJUNC_4794/1
chr1	193135390	193212477	FUSIONJUNC_4804/1
chr1	35715330	35715369	FUSIONJUNC_4810/1
chr1	109228377	109228410	FUSIONJUNC_4817/1
chr1	12403847	12403904	FUSIONJUNC_4819/1
chr1	243512323	243843282	FUSIONJUNC_4887/2
chr1	40484894	205768537	FUSIONJUNC_4888/1
chr1	154260891	154266568	FUSIONJUNC_4891/1
chr1	113008637	146863644	FUSIONJUNC_4905/1
chr1	209851446	209851490	FUSIONJUNC_4908/1
chr1	109100417	109100509	FUSIONJUNC_4913/2
chr1	19515928	19712586	FUSIONJUNC_4916/1
chr1	43962211	43962267	FUSIONJUNC_4928/1
chr1	169123637	203071136	FUSIONJUNC_4943/1
chr1	114573801	114573972	FUSIONJUNC_4972/1
chr1	92725597	92736627	FUSIONJUNC_4978/1
chr1	33480676	33480732	FUSIONJUNC_4985/1
chr1	62133854	184899934	FUSIONJUNC_4986/1
chr1	78917829	78917874	FUSIONJUNC_4993/1
chr1	41070594	41075451	FUSIONJUNC_5002/1
chr1	43838218	43858308	FUSIONJUNC_5007/1
chr1	11788032	11788935	FUSIONJUNC_5013/1
chr1	51409558	51409593	FUSIONJUNC_5014/4
chr1	62771583	154613320	FUSIONJUNC_5017/1
chr1	66984754	66984814	FUSIONJUNC_5020/1
chr1	151178000	151184493	FUSIONJUNC_5031/1
chr1	32631826	32634792	FUSIONJUNC_5044/1
chr1	208090103	208090140	FUSIONJUNC_5069/1
chr1	65634360	65634443	FUSIONJUNC_5072/1
chr1	154156695	154157315	FUSIONJUNC_5079/1
chr1	114568043	114568078	FUSIONJUNC_5087/1
chr1	25811475	25811511	FUSIONJUNC_5089/1
chr1	182383382	182384476	FUSIONJUNC_5123/1
chr1	179986168	179987286	FUSIONJUNC_5129/1
chr1	186315500	186315545	FUSIONJUNC_5135/1
chr1	171586377	171594201	FUSIONJUNC_5140/1
chr1	117414776	117414826	FUSIONJUNC_5141/1
chr1	45206719	45206733	FUSIONJUNC_5149/1
chr1	99689698	99689741	FUSIONJUNC_5156/1
chr1	204433808	204433842	FUSIONJUNC_5158/1
chr1	186344346	186344410	FUSIONJUNC_5184/1
chr1	167970427	167970465	FUSIONJUNC_5185/1
chr1	96679048	96679088	FUSIONJUNC_5195/1
chr1	15807504	15807543	FUSIONJUNC_5199/1
chr1	46310179	46310218	FUSIONJUNC_5200/1
chr1	39853969	39862935	FUSIONJUNC_5201/2
chr1	117402263	117402312	FUSIONJUNC_5207/1
chr1	51731294	51732079	FUSIONJUNC_5215/1
chr1	36289176	36289286	FUSIONJUNC_5224/1
chr1	77783237	77843407	FUSIONJUNC_5227/1
chr1	100291408	100291450	FUSIONJUNC_5235/1
chr1	162802755	162802861	FUSIONJUNC_5236/1
chr1	153664042	153668557	FUSIONJUNC_5237/1
chr1	93547373	93549307	FUSIONJUNC_5241/1
chr1	28742561	28742601	FUSIONJUNC_5252/1
chr1	180397515	180413471	FUSIONJUNC_5261/1
chr1	150226666	150226706	FUSIONJUNC_5266/1
chr1	15667218	178046140	FUSIONJUNC_5284/1
chr1	25340473	25343073	FUSIONJUNC_5285/1
chr1	77206639	77212347	FUSIONJUNC_5288/1
chr1	23313644	23318543	FUSIONJUNC_5290/1
chr1	186360799	186360840	FUSIONJUNC_5292/1
chr1	117959928	117959998	FUSIONJUNC_5294/2
chr1	186420105	186420171	FUSIONJUNC_5297/1
chr1	91682511	91683255	FUSIONJUNC_5300/1
chr1	150440922	150444377	FUSIONJUNC_5302/1
chr1	230943805	230961303	FUSIONJUNC_5320/1
chr1	178355697	178355738	FUSIONJUNC_5343/1
chr1	52372013	52372056	FUSIONJUNC_5356/1
chr1	160239097	160239135	FUSIONJUNC_5372/1
chr1	246540689	246551300	FUSIONJUNC_5392/1
chr1	6461235	6461266	FUSIONJUNC_5396/1
chr1	13613694	13614368	FUSIONJUNC_5405/1
chr1	47224027	47224068	FUSIONJUNC_5453/1
chr1	206205772	206205814	FUSIONJUNC_5462/1
chr1	236867770	236867820	FUSIONJUNC_5492/1
chr1	93876383	93876441	FUSIONJUNC_5493/1
chr1	26853820	26853863	FUSIONJUNC_5500/1
chr1	7777159	7778169	FUSIONJUNC_5504/2
chr1	23971580	23971614	FUSIONJUNC_5528/1
chr1	32682772	155814750	FUSIONJUNC_5529/1
chr1	35104294	35110447	FUSIONJUNC_5530/1
chr1	114727786	114727820	FUSIONJUNC_5548/2
chr1	40072253	97135666	FUSIONJUNC_5555/1
chr1	154962415	154962449	FUSIONJUNC_5556/3
chr1	13780640	13780675	FUSIONJUNC_5581/1
chr1	96751424	96785254	FUSIONJUNC_5583/1
chr1	28473553	28476291	FUSIONJUNC_5587/1
chr1	158096381	240241257	FUSIONJUNC_5602/1
chr1	805798	810170	FUSIONJUNC_5630/2
chr1	98672933	99822839	FUSIONJUNC_5633/1
chr1	231364326	231374099	FUSIONJUNC_5635/1
chr1	39485918	39485981	FUSIONJUNC_5651/1
chr1	19657945	19658059	FUSIONJUNC_5653/1
chr1	110340377	110340439	FUSIONJUNC_5705/1
chr1	27356723	27356750	FUSIONJUNC_5724/1
chr1	151229362	155599421	FUSIONJUNC_5725/1
chr1	32669237	32669279	FUSIONJUNC_5729/1
chr1	235229230	235229281	FUSIONJUNC_5738/1
chr1	45107723	45109735	FUSIONJUNC_5762/1
chr1	43322090	43322134	FUSIONJUNC_5763/1
chr1	42749150	45423330	FUSIONJUNC_5779/1
chr1	193244209	193244363	FUSIONJUNC_5789/1
chr1	155952718	155952757	FUSIONJUNC_5796/1
chr1	26889906	26889948	FUSIONJUNC_5805/1
chr1	114420235	114420299	FUSIONJUNC_5807/1
chr1	23559126	23559164	FUSIONJUNC_5813/1
chr1	243156220	243225321	FUSIONJUNC_5818/1
chr1	22086438	22086866	FUSIONJUNC_5824/1
chr1	45105120	208168751	FUSIONJUNC_5832/1
chr1	156134930	156134975	FUSIONJUNC_5835/1
chr1	65432414	65432598	FUSIONJUNC_5836/1
chr1	2232539	2233020	FUSIONJUNC_5841/1
chr1	179865575	179865638	FUSIONJUNC_5863/2
chr1	15534236	15548428	FUSIONJUNC_5864/1
chr1	40067581	40069730	FUSIONJUNC_5865/1
chr1	21932137	21932147	FUSIONJUNC_5870/1
chr1	20810737	20813239	FUSIONJUNC_5872/1
chr1	32222584	32226447	FUSIONJUNC_5890/1
chr1	146449830	215486216	FUSIONJUNC_5907/1
chr1	243124883	243124946	FUSIONJUNC_5939/1
chr1	154257128	154257165	FUSIONJUNC_5940/1
chr1	99694163	99694236	FUSIONJUNC_5944/1
chr1	154483232	154483437	FUSIONJUNC_5945/1
chr1	35381258	35390098	FUSIONJUNC_5947/2
chr1	113975012	113975259	FUSIONJUNC_5960/1
chr1	166748503	166748551	FUSIONJUNC_5962/4
chr1	10170033	10170185	FUSIONJUNC_5968/1
chr1	172600063	172602787	FUSIONJUNC_5987/1
chr1	231537246	231537302	FUSIONJUNC_5989/1
chr1	193095698	193095706	FUSIONJUNC_5992/1
chr1	8866462	8867140	FUSIONJUNC_5994/1
chr1	186341267	186341313	FUSIONJUNC_6002/1
chr1	64857195	64857235	FUSIONJUNC_6021/2
chr1	151052402	151052476	FUSIONJUNC_6036/1
chr1	25679928	26484764	FUSIONJUNC_6039/1
chr1	236805546	236805566	FUSIONJUNC_6044/1
chr1	235160546	235160608	FUSIONJUNC_6052/1
chr1	243512323	243573048	FUSIONJUNC_6055/1
chr1	120452116	120812095	FUSIONJUNC_6056/1
chr1	236859855	236859898	FUSIONJUNC_6077/2
chr1	155062264	155062364	FUSIONJUNC_6081/1
chr1	59346246	59378837	FUSIONJUNC_6094/1
chr1	94901735	94901783	FUSIONJUNC_6096/1
chr1	203798641	203829853	FUSIONJUNC_6105/1
chr1	32206595	32206636	FUSIONJUNC_6108/1
chr1	46316684	46316733	FUSIONJUNC_6114/1
chr1	6522190	8145053	FUSIONJUNC_6122/1
chr1	156388533	179229664	FUSIONJUNC_6125/1
chr1	108699384	108699419	FUSIONJUNC_6140/1
chr1	161778243	161784096	FUSIONJUNC_6149/1
chr1	169323116	169324500	FUSIONJUNC_6165/1
chr1	20829146	20865262	FUSIONJUNC_6166/1
chr1	51782645	51783915	FUSIONJUNC_6183/1
chr1	114583861	116124899	FUSIONJUNC_6201/1
chr1	114583861	115454760	FUSIONJUNC_6202/1
chr1	154483489	154483528	FUSIONJUNC_6211/1
chr1	169953369	169954050	FUSIONJUNC_6219/1
chr1	207795082	207795165	FUSIONJUNC_6225/1
chr1	52352624	52352652	FUSIONJUNC_6226/1
chr1	51827795	51840514	FUSIONJUNC_6283/1
chr1	154206794	154206844	FUSIONJUNC_6318/1
chr1	25901054	25901556	FUSIONJUNC_6326/1
chr1	23086854	23086892	FUSIONJUNC_6366/1
chr1	225988062	225988121	FUSIONJUNC_6372/1
chr1	207322399	207322449	FUSIONJUNC_6373/1
chr1	65633973	65634062	FUSIONJUNC_6378/1
chr1	58576997	58577242	FUSIONJUNC_6381/1
chr1	35819013	35819050	FUSIONJUNC_6388/1
chr1	36259457	36282586	FUSIONJUNC_6404/1
chr1	86914901	94237318	FUSIONJUNC_6413/1
chr1	230954332	230961303	FUSIONJUNC_6438/1
chr1	16148444	16148485	FUSIONJUNC_6442/1
chr1	105892877	105893350	FUSIONJUNC_6444/1
chr1	156009473	156009530	FUSIONJUNC_6450/1
chr1	94186498	94189352	FUSIONJUNC_6454/1
chr1	225519384	225519423	FUSIONJUNC_6464/1
chr1	32174558	32174665	FUSIONJUNC_6465/1
chr1	28497996	165141549	FUSIONJUNC_6469/1
chr1	633100	633147	FUSIONJUNC_6493/1
chr1	9181856	9181939	FUSIONJUNC_6494/1
chr1	168251245	168251388	FUSIONJUNC_6531/1
chr1	114736787	114739861	FUSIONJUNC_6540/1
chr1	169798856	169827199	FUSIONJUNC_6546/1
chr1	108103079	115606720	FUSIONJUNC_6549/1
chr1	156671568	156671616	FUSIONJUNC_6562/1
chr1	232513856	232515608	FUSIONJUNC_6566/1
chr1	167787887	167788217	FUSIONJUNC_6569/1
chr1	96446904	194188999	FUSIONJUNC_6574/1
chr1	19339091	19339130	FUSIONJUNC_6595/1
chr1	160996835	160996879	FUSIONJUNC_6605/1
chr1	156743301	156743343	FUSIONJUNC_6672/1
chr1	54489317	156495777	FUSIONJUNC_6684/1
chr1	151176480	151176534	FUSIONJUNC_6703/1
chr1	65574776	65575386	FUSIONJUNC_6712/1
chr1	246885492	246888517	FUSIONJUNC_6713/1
chr1	244705988	244706028	FUSIONJUNC_6722/1
chr1	151263996	151264859	FUSIONJUNC_6758/1
chr1	212286247	212333530	FUSIONJUNC_6763/1
chr1	94517407	94517489	FUSIONJUNC_6774/1
chr1	173795708	173796570	FUSIONJUNC_6778/1
chr1	65434805	65434851	FUSIONJUNC_6779/1
chr1	56574828	56575535	FUSIONJUNC_6798/1
chr1	8867997	8868037	FUSIONJUNC_6801/1
chr1	11880618	45013358	FUSIONJUNC_6813/1
chr1	244457492	244518698	FUSIONJUNC_6819/1
chr1	202961916	202961978	FUSIONJUNC_6836/1
chr1	20869332	110335110	FUSIONJUNC_6846/1
chr1	182384337	182384375	FUSIONJUNC_6876/1
chr1	8352563	8352751	FUSIONJUNC_6882/1
chr1	67278222	67278393	FUSIONJUNC_6895/1
chr1	224189576	224190319	FUSIONJUNC_6915/1
chr1	86951498	86951542	FUSIONJUNC_6916/1
chr1	76412073	76627481	FUSIONJUNC_6918/1
chr1	19339111	19339177	FUSIONJUNC_6922/1
chr1	35433818	35433867	FUSIONJUNC_6935/1
chr1	19657570	19657676	FUSIONJUNC_6942/1
chr1	39028851	39028902	FUSIONJUNC_6948/2
chr1	150444250	150460317	FUSIONJUNC_6992/1
chr1	61695890	61695943	FUSIONJUNC_7005/1
chr1	20757165	20773610	FUSIONJUNC_7008/1
chr1	44284834	44352925	FUSIONJUNC_7013/1
chr1	39360939	39361002	FUSIONJUNC_7015/1
chr1	208243793	208243837	FUSIONJUNC_7020/1
chr1	20997600	21002808	FUSIONJUNC_7041/1
chr1	180020151	180020294	FUSIONJUNC_7051/2
chr1	21221746	21228041	FUSIONJUNC_7058/1
chr1	161365777	161365977	FUSIONJUNC_7065/2
chr1	167790020	167790059	FUSIONJUNC_7073/1
chr1	32031542	32031585	FUSIONJUNC_7115/1
chr1	153662123	153662175	FUSIONJUNC_7116/1
chr1	52907099	145745461	FUSIONJUNC_7146/1
chr1	86880661	86903448	FUSIONJUNC_7147/1
chr1	214348874	214349027	FUSIONJUNC_7164/1
chr1	151166933	151167414	FUSIONJUNC_7202/2
chr1	208210279	208218002	FUSIONJUNC_7206/2
chr1	71072146	71072191	FUSIONJUNC_7210/1
chr1	179131310	179133374	FUSIONJUNC_7267/1
chr1	47378087	47378148	FUSIONJUNC_7272/1
chr1	228148877	228148914	FUSIONJUNC_7291/1
chr1	185304040	185304156	FUSIONJUNC_7306/1
chr1	6192929	6197756	FUSIONJUNC_7311/1
chr1	19165253	19165321	FUSIONJUNC_7326/1
chr1	62731454	190719269	FUSIONJUNC_7332/1
chr1	39335288	39335344	FUSIONJUNC_7334/1
chr1	23966510	23966563	FUSIONJUNC_7338/2
chr1	172140479	172144437	FUSIONJUNC_7339/1
chr1	112913838	112913875	FUSIONJUNC_7352/3
chr1	35385441	35390098	FUSIONJUNC_7360/1
chr1	19338774	19338822	FUSIONJUNC_7363/1
chr1	53921744	53928433	FUSIONJUNC_7381/1
chr1	27789561	27793632	FUSIONJUNC_7387/1
chr1	224193367	224193422	FUSIONJUNC_7400/1
chr1	246085168	246085200	FUSIONJUNC_7408/1
chr1	203707008	203708104	FUSIONJUNC_7428/1
chr1	225920159	225920217	FUSIONJUNC_7429/1
chr1	244856512	244856566	FUSIONJUNC_7433/1
chr1	211783228	211793190	FUSIONJUNC_7445/1
chr1	77154452	77154500	FUSIONJUNC_7455/1
chr1	108982608	109011718	FUSIONJUNC_7459/1
chr1	70292387	70300908	FUSIONJUNC_7497/1
chr1	202765627	202765680	FUSIONJUNC_7507/1
chr1	156743730	156743784	FUSIONJUNC_7511/1
chr1	41009546	41009575	FUSIONJUNC_7534/1
chr1	200177285	200177338	FUSIONJUNC_7559/1
chr1	224365878	224377177	FUSIONJUNC_7573/1
chr1	149964269	149964309	FUSIONJUNC_7587/1
chr1	179337836	179341310	FUSIONJUNC_7594/1
chr1	155904310	155904804	FUSIONJUNC_7606/1
chr1	161209622	161209666	FUSIONJUNC_7612/1
chr1	39361520	39368254	FUSIONJUNC_7642/1
chr1	158096373	158096381	FUSIONJUNC_7647/1
chr1	1217087	1217137	FUSIONJUNC_7665/1
chr1	235229230	235229275	FUSIONJUNC_7674/1
chr1	226000106	226000151	FUSIONJUNC_7677/1
chr1	215869310	218052891	FUSIONJUNC_7679/1
chr1	65633750	65633808	FUSIONJUNC_7684/1
chr1	214037258	214037401	FUSIONJUNC_7685/1
chr1	207793762	207794092	FUSIONJUNC_7686/1
chr1	145663328	147988521	FUSIONJUNC_7690/1
chr1	147986198	147988521	FUSIONJUNC_7691/1
chr1	145663328	145665651	FUSIONJUNC_7692/1
chr1	32180595	32180668	FUSIONJUNC_7709/1
chr1	169978084	170031975	FUSIONJUNC_7713/1
chr1	182311283	243489140	FUSIONJUNC_7753/1
chr1	39309282	243489140	FUSIONJUNC_7754/1
chr1	229637733	229637777	FUSIONJUNC_7773/1
chr1	52352607	52352653	FUSIONJUNC_7790/1
chr1	214641065	214641127	FUSIONJUNC_7792/1
chr1	66355580	66361780	FUSIONJUNC_7803/1
chr1	78013473	78013558	FUSIONJUNC_7804/1
chr1	92837506	92837545	FUSIONJUNC_7807/1
chr1	143831701	143831746	FUSIONJUNC_7829/2
chr1	40060124	40060165	FUSIONJUNC_7835/1
chr1	67426189	67426233	FUSIONJUNC_7836/2
chr1	21822482	21822529	FUSIONJUNC_7838/1
chr1	13730999	13749487	FUSIONJUNC_7865/1
chr1	15784711	15784757	FUSIONJUNC_7871/1
chr1	46680000	46680397	FUSIONJUNC_7874/1
chr1	153607008	153607261	FUSIONJUNC_7884/1
chr1	77810725	77810765	FUSIONJUNC_7888/1
chr1	77810725	222669797	FUSIONJUNC_7889/1
chr1	222669757	222669797	FUSIONJUNC_7890/1
chr1	24852510	24852559	FUSIONJUNC_7905/1
chr1	16955392	16955443	FUSIONJUNC_7954/1
chr1	93876267	93877862	FUSIONJUNC_7958/1
chr1	98738255	98738299	FUSIONJUNC_7962/1
chr1	46062098	46066053	FUSIONJUNC_7963/1
chr1	33495620	33495664	FUSIONJUNC_7967/1
chr1	173866634	173866712	FUSIONJUNC_7968/1
chr1	6525722	6525923	FUSIONJUNC_7979/1
chr1	36322141	36322174	FUSIONJUNC_7985/1
chr1	223711636	225741408	FUSIONJUNC_7987/1
chr1	94903142	94926939	FUSIONJUNC_7995/1
chr1	35359045	35359108	FUSIONJUNC_8026/1
chr1	208199201	208199244	FUSIONJUNC_8037/1
chr1	120844290	149558450	FUSIONJUNC_8054/1
chr1	143735948	149558450	FUSIONJUNC_8055/1
chr1	631218	631280	FUSIONJUNC_8057/1
chr1	37969640	37969680	FUSIONJUNC_8064/1
chr1	151400777	151400828	FUSIONJUNC_8096/1
chr1	66361664	66361704	FUSIONJUNC_8120/1
chr1	65610258	65616048	FUSIONJUNC_8125/1
chr1	214041171	214041226	FUSIONJUNC_8151/1
chr1	205719563	205719601	FUSIONJUNC_8155/1
chr1	117402191	117402245	FUSIONJUNC_8162/1
chr1	151759950	151759997	FUSIONJUNC_8171/1
chr1	46045984	46046041	FUSIONJUNC_8193/1
chr1	117936774	117936848	FUSIONJUNC_8196/1
chr1	15220384	15220478	FUSIONJUNC_8198/1
chr1	153618996	153619032	FUSIONJUNC_8199/1
chr1	21050865	21089213	FUSIONJUNC_8202/1
chr1	16395042	16395079	FUSIONJUNC_8211/1
chr1	92837583	92841824	FUSIONJUNC_8230/1
chr1	35351372	92841824	FUSIONJUNC_8231/1
chr1	109230886	109230946	FUSIONJUNC_8243/1
chr1	15785335	15785342	FUSIONJUNC_8244/1
chr1	235196060	235196117	FUSIONJUNC_8247/1
chr1	45617545	45618107	FUSIONJUNC_8276/3
chr1	36454712	36457981	FUSIONJUNC_8294/1
chr1	153607388	153607442	FUSIONJUNC_8304/1
chr1	8369607	8370402	FUSIONJUNC_8308/2
chr1	51405904	51408332	FUSIONJUNC_8316/1
chr1	31296711	31296752	FUSIONJUNC_8347/1
chr1	203799423	203799522	FUSIONJUNC_8351/1
chr1	214434155	214434917	FUSIONJUNC_8359/1
chr1	52477707	52481923	FUSIONJUNC_8378/1
chr1	66633069	66643719	FUSIONJUNC_8427/1
chr1	86880661	86880712	FUSIONJUNC_8435/1
chr1	97268120	97268356	FUSIONJUNC_8469/1
chr1	153607399	153607435	FUSIONJUNC_8475/2
chr1	186451178	186470395	FUSIONJUNC_8504/1
chr1	78214256	78214304	FUSIONJUNC_8513/1
chr1	8495062	8614686	FUSIONJUNC_8523/1
chr1	176144004	176176007	FUSIONJUNC_8524/1
chr1	161194022	161194112	FUSIONJUNC_8533/1
chr1	15534236	15536814	FUSIONJUNC_8544/2
chr1	32837572	62190462	FUSIONJUNC_8559/1
chr1	182384336	182384372	FUSIONJUNC_8567/1
chr1	108154982	108161293	FUSIONJUNC_8605/1
chr1	53921446	53921487	FUSIONJUNC_8614/1
chr1	156787623	156787639	FUSIONJUNC_8623/2
chr1	155308948	155308998	FUSIONJUNC_8630/1
chr1	27801677	27812268	FUSIONJUNC_8643/1
chr1	40064226	40064559	FUSIONJUNC_8655/1
chr1	42500230	42500287	FUSIONJUNC_8680/3
chr1	224952669	224974153	FUSIONJUNC_8693/1
chr1	203852658	203852706	FUSIONJUNC_8697/1
chr1	25563701	25566990	FUSIONJUNC_8699/1
chr1	28507438	28507571	FUSIONJUNC_8700/1
chr1	206731219	206731256	FUSIONJUNC_8710/1
chr1	1223265	1223298	FUSIONJUNC_8729/1
chr1	92042822	92045660	FUSIONJUNC_8731/1
chr1	113738109	113738799	FUSIONJUNC_8744/1
chr1	218331015	218331097	FUSIONJUNC_8750/1
chr1	107749505	107749567	FUSIONJUNC_8754/1
chr1	236806143	236816543	FUSIONJUNC_8756/1
chr1	76700548	76700670	FUSIONJUNC_8776/1
chr1	23318519	23318571	FUSIONJUNC_8788/1
chr1	59339957	59378837	FUSIONJUNC_8790/2
chr1	168289352	168323143	FUSIONJUNC_8797/1
chr1	156671403	156671455	FUSIONJUNC_8798/1
chr1	119921762	119921808	FUSIONJUNC_8809/1
chr1	154501513	154501641	FUSIONJUNC_8810/1
chr1	206392688	206421274	FUSIONJUNC_8830/1
chr1	58783180	58783254	FUSIONJUNC_8835/1
chr1	45006050	45006090	FUSIONJUNC_8836/1
chr1	148749310	148749370	FUSIONJUNC_8841/1
chr1	146298527	148749370	FUSIONJUNC_8842/1
chr1	146298527	146298587	FUSIONJUNC_8843/1
chr1	243191438	243199085	FUSIONJUNC_8854/1
chr1	28459084	28466535	FUSIONJUNC_8859/1
chr1	46608608	46608683	FUSIONJUNC_8864/1
chr1	161163005	161165078	FUSIONJUNC_8871/1
chr1	226379217	226379256	FUSIONJUNC_8907/1
chr1	26941504	26941544	FUSIONJUNC_8917/1
chr1	23785674	23786423	FUSIONJUNC_8947/1
chr1	218441571	218441835	FUSIONJUNC_8950/1
chr1	205305885	218208004	FUSIONJUNC_8954/1
chr1	154970509	154970541	FUSIONJUNC_8968/1
chr1	40126806	248230156	FUSIONJUNC_8973/1
chr1	9871186	9877989	FUSIONJUNC_8986/1
chr1	62441487	62442299	FUSIONJUNC_8999/1
chr1	235181988	235182020	FUSIONJUNC_9008/1
chr1	17406887	17407014	FUSIONJUNC_9017/1
chr1	50655441	50744775	FUSIONJUNC_9018/1
chr1	165890203	165891322	FUSIONJUNC_9030/1
chr1	225411366	225411411	FUSIONJUNC_9039/1
chr1	215880991	225646568	FUSIONJUNC_9046/1
chr1	64557654	64557706	FUSIONJUNC_9064/1
chr1	2135261	2150978	FUSIONJUNC_9068/1
chr1	77988478	77988516	FUSIONJUNC_9085/1
chr1	67430025	67430061	FUSIONJUNC_9105/1
chr1	31337174	31339048	FUSIONJUNC_9124/2
chr1	154966374	154966413	FUSIONJUNC_9129/1
chr1	65364634	65366196	FUSIONJUNC_9152/1
chr1	36061427	36061746	FUSIONJUNC_9166/1
chr1	205719622	205720550	FUSIONJUNC_9184/1
chr1	116987779	116987867	FUSIONJUNC_9185/1
chr1	23109607	23109645	FUSIONJUNC_9189/1
chr1	11654892	12847496	FUSIONJUNC_9191/1
chr1	70250371	70250667	FUSIONJUNC_9193/1
chr1	150220715	150220757	FUSIONJUNC_9194/1
chr1	246860898	246864116	FUSIONJUNC_9202/1
chr1	35474804	35479212	FUSIONJUNC_9207/1
chr1	93973250	223148572	FUSIONJUNC_9216/1
chr1	45013729	45013791	FUSIONJUNC_9221/1
chr1	147275353	147285487	FUSIONJUNC_9222/1
chr1	77711746	77715868	FUSIONJUNC_9240/1
chr1	13616077	13616149	FUSIONJUNC_9241/1
chr1	231224370	231224416	FUSIONJUNC_9263/1
chr1	93357536	93357544	FUSIONJUNC_9267/1
chr1	61115431	61116016	FUSIONJUNC_9281/1
chr1	66329374	66329419	FUSIONJUNC_9304/1
chr1	228143351	228143433	FUSIONJUNC_9319/1
chr1	50584728	50584770	FUSIONJUNC_9321/1
chr1	70234728	70234763	FUSIONJUNC_9322/1
chr1	631211	631270	FUSIONJUNC_9342/2
chr1	229495910	229495952	FUSIONJUNC_9344/1
chr1	244864096	244864134	FUSIONJUNC_9352/1
chr1	2590585	2590632	FUSIONJUNC_9358/1
chr1	13616045	13616097	FUSIONJUNC_9367/1
chr1	148979794	148981473	FUSIONJUNC_9369/1
chr1	98586245	181578570	FUSIONJUNC_9382/1
chr1	64833477	64833618	FUSIONJUNC_9383/1
chr1	182384335	182384377	FUSIONJUNC_9391/1
chr1	147203628	147203687	FUSIONJUNC_9407/1
chr1	18908262	18908351	FUSIONJUNC_9418/2
chr1	182384321	182384354	FUSIONJUNC_9442/1
chr1	198890583	198890687	FUSIONJUNC_9444/1
chr1	150629417	150629459	FUSIONJUNC_9445/1
chr1	62445260	62445301	FUSIONJUNC_9449/1
chr1	76234736	76236922	FUSIONJUNC_9453/1
chr1	197158085	197158134	FUSIONJUNC_9457/1
chr1	244843061	244843105	FUSIONJUNC_9461/1
chr1	212863724	212885396	FUSIONJUNC_9474/1
chr1	32634001	32634058	FUSIONJUNC_9495/1
chr1	173992754	173993135	FUSIONJUNC_9507/1
chr1	93360220	145851979	FUSIONJUNC_9521/1
chr1	43313223	43313262	FUSIONJUNC_9533/1
chr1	197102573	197102616	FUSIONJUNC_9535/1
chr1	31293237	31293272	FUSIONJUNC_9550/1
chr1	235686948	235697272	FUSIONJUNC_9582/1
chr1	156333546	156334918	FUSIONJUNC_9587/1
chr1	58782220	58782255	FUSIONJUNC_9588/1
chr1	63630018	63631721	FUSIONJUNC_9634/1
chr1	145745758	145745960	FUSIONJUNC_9662/1
chr1	231364229	231364277	FUSIONJUNC_9688/1
chr1	224418259	224424654	FUSIONJUNC_9690/1
chr1	161198957	161198984	FUSIONJUNC_9693/1
chr1	153606950	153606992	FUSIONJUNC_9696/1
chr1	12012751	12012822	FUSIONJUNC_9707/1
chr1	79521441	79521480	FUSIONJUNC_9711/1
chr1	26185401	156795309	FUSIONJUNC_9717/1
chr1	185297705	185297753	FUSIONJUNC_9728/1
chr1	93567278	93567851	FUSIONJUNC_9734/4
chr1	179918037	179918076	FUSIONJUNC_9751/1
chr1	9183776	9191444	FUSIONJUNC_9755/4
chr1	162512778	162512823	FUSIONJUNC_9762/1
chr1	3318058	109326701	FUSIONJUNC_9777/1
chr1	150575618	150575661	FUSIONJUNC_9789/1
chr1	54031883	54032174	FUSIONJUNC_9810/1
chr1	204468869	204469886	FUSIONJUNC_9812/1
chr1	42682492	42682527	FUSIONJUNC_9824/1
chr1	39333308	39333349	FUSIONJUNC_9832/1
chr1	84498445	84498482	FUSIONJUNC_9860/1
chr1	161963112	161963150	FUSIONJUNC_9867/1
chr1	13595826	13610516	FUSIONJUNC_9878/1
chr1	35187976	35188030	FUSIONJUNC_9891/2
chr1	148751283	148751341	FUSIONJUNC_9894/1
chr1	146300500	148751341	FUSIONJUNC_9895/1
chr1	146300500	146300558	FUSIONJUNC_9896/1
chr1	151051837	151051876	FUSIONJUNC_9910/1
chr1	233236255	233236980	FUSIONJUNC_9920/1
chr1	51236844	51270096	FUSIONJUNC_9922/1
chr1	113952765	113968648	FUSIONJUNC_9924/1
chr1	224296500	224326464	FUSIONJUNC_9927/2
chr1	159652212	159652272	FUSIONJUNC_9929/1
chr1	35397515	35397565	FUSIONJUNC_9944/1
chr1	77955283	77956595	FUSIONJUNC_9948/1
chr1	161912304	161912355	FUSIONJUNC_9973/1
chr1	236859832	236863554	FUSIONJUNC_9984/1
chr1	211816719	211816849	FUSIONJUNC_9992/1
chr1	200606744	200606785	FUSIONJUNC_10000/2
chr1	23971849	23971924	FUSIONJUNC_10031/1
chr1	94903151	94903490	FUSIONJUNC_10037/1
chr1	8614560	8624380	FUSIONJUNC_10050/1
chr1	151983173	151993831	FUSIONJUNC_10051/1
chr1	39335966	39336021	FUSIONJUNC_10052/1
chr1	214397911	214397960	FUSIONJUNC_10056/1
chr1	234608621	234608698	FUSIONJUNC_10058/1
chr1	6667708	6681037	FUSIONJUNC_10067/1
chr1	150159171	150159222	FUSIONJUNC_10097/1
chr1	71072119	71072185	FUSIONJUNC_10098/1
chr1	45661185	45687051	FUSIONJUNC_10104/1
chr1	160220596	160220969	FUSIONJUNC_10111/2
chr1	36139719	36140166	FUSIONJUNC_10128/1
chr1	155438326	155459898	FUSIONJUNC_10139/2
chr1	180373978	180374181	FUSIONJUNC_10148/1
chr1	109591464	109591501	FUSIONJUNC_10152/1
chr1	180413403	180413472	FUSIONJUNC_10163/1
chr1	65525588	65525626	FUSIONJUNC_10167/1
chr1	77286940	77340568	FUSIONJUNC_10169/1
chr1	35114075	35114161	FUSIONJUNC_10178/1
chr1	9730549	9730603	FUSIONJUNC_10186/1
chr1	17022624	17022668	FUSIONJUNC_10200/1
chr1	13607172	13610516	FUSIONJUNC_10211/1
chr1	16472913	16472950	FUSIONJUNC_10219/1
chr1	154962917	154962963	FUSIONJUNC_10224/1
chr1	228146571	228146620	FUSIONJUNC_10227/1
chr1	24514313	24514567	FUSIONJUNC_10230/1
chr1	87073121	87073159	FUSIONJUNC_10289/1
chr1	206415888	206430222	FUSIONJUNC_10314/1
chr1	228494180	228494219	FUSIONJUNC_10329/1
chr1	232492172	232492208	FUSIONJUNC_10336/1
chr1	97793647	205608291	FUSIONJUNC_10354/1
chr1	28579804	28579845	FUSIONJUNC_10406/1
chr1	23692684	23692717	FUSIONJUNC_10408/1
chr1	156317463	156317517	FUSIONJUNC_10419/1
chr1	158176306	158176348	FUSIONJUNC_10425/1
chr1	116395107	116395147	FUSIONJUNC_10434/1
chr1	205714842	205714944	FUSIONJUNC_10439/1
chr1	53825797	53832591	FUSIONJUNC_10441/1
chr1	145235181	145235530	FUSIONJUNC_10443/1
chr1	246548544	246556721	FUSIONJUNC_10459/2
chr1	13730999	13742157	FUSIONJUNC_10468/1
chr1	633995	634040	FUSIONJUNC_10479/1
chr1	31269157	31292006	FUSIONJUNC_10481/1
chr1	231370561	231374099	FUSIONJUNC_10492/2
chr1	101240258	101240297	FUSIONJUNC_10494/1
chr1	39441246	39441280	FUSIONJUNC_10495/1
chr1	52431316	52461769	FUSIONJUNC_10508/1
chr1	214353430	214353481	FUSIONJUNC_10518/2
chr1	2590756	2590909	FUSIONJUNC_10535/1
chr1	11790561	11790644	FUSIONJUNC_10545/1
chr1	153665219	153668557	FUSIONJUNC_10551/1
chr1	200419100	216630483	FUSIONJUNC_10570/1
chr1	39567823	39568926	FUSIONJUNC_10572/1
chr1	36361220	36362656	FUSIONJUNC_10576/1
chr1	243293090	243344331	FUSIONJUNC_10580/1
chr1	21678701	21678758	FUSIONJUNC_10583/1
chr1	12578717	12579412	FUSIONJUNC_10589/1
chr1	36291395	36291482	FUSIONJUNC_10597/1
chr1	44776080	44776140	FUSIONJUNC_10612/1
chr1	32042719	32042846	FUSIONJUNC_10629/1
chr1	31586876	31586924	FUSIONJUNC_10643/1
chr1	228493150	228493186	FUSIONJUNC_10646/1
chr1	156009090	156009150	FUSIONJUNC_10657/1
chr1	631941	631983	FUSIONJUNC_10682/1
chr1	154156911	154156950	FUSIONJUNC_10703/1
chr1	245002120	245017326	FUSIONJUNC_10729/1
chr1	210859559	210859598	FUSIONJUNC_10732/1
chr1	1677477	2211899	FUSIONJUNC_10733/1
chr1	92897639	94897394	FUSIONJUNC_10735/1
chr1	86880661	86881864	FUSIONJUNC_10751/1
chr1	205136264	206744340	FUSIONJUNC_10754/1
chr1	205110177	206744340	FUSIONJUNC_10755/1
chr1	43920403	43920928	FUSIONJUNC_10769/2
chr1	19484840	19484938	FUSIONJUNC_10771/1
chr1	234606744	234606781	FUSIONJUNC_10777/1
chr1	70244711	70244759	FUSIONJUNC_10797/1
chr1	155268062	155268113	FUSIONJUNC_10803/1
chr1	230249271	230250423	FUSIONJUNC_10816/1
chr1	19239940	19240502	FUSIONJUNC_10828/3
chr1	16371471	150722157	FUSIONJUNC_10833/1
chr1	165655527	165655593	FUSIONJUNC_10836/1
chr1	13607172	13607306	FUSIONJUNC_10838/1
chr1	178016831	178020038	FUSIONJUNC_10845/1
chr1	155395458	155459898	FUSIONJUNC_10847/1
chr1	154584308	154584362	FUSIONJUNC_10862/1
chr1	207359770	207359920	FUSIONJUNC_10871/1
chr1	16367728	16367861	FUSIONJUNC_10873/1
chr1	231795241	231818517	FUSIONJUNC_10880/1
chr1	65634117	65634180	FUSIONJUNC_10891/1
chr1	210265998	210266036	FUSIONJUNC_10915/1
chr1	53878314	53878722	FUSIONJUNC_10920/1
chr1	45607590	45607632	FUSIONJUNC_10932/1
chr1	180976117	181005463	FUSIONJUNC_10939/1
chr1	226386384	226390450	FUSIONJUNC_10945/1
chr1	159918606	159918720	FUSIONJUNC_10952/1
chr1	7335143	12847499	FUSIONJUNC_10957/1
chr1	151940166	151940202	FUSIONJUNC_11023/1
chr1	185298066	185298108	FUSIONJUNC_11037/1
chr1	24840835	24840873	FUSIONJUNC_11062/1
chr1	212345859	212348495	FUSIONJUNC_11079/1
chr1	634804	160465761	FUSIONJUNC_11083/1
chr1	161189417	161189474	FUSIONJUNC_11109/1
chr1	17408048	17408097	FUSIONJUNC_11112/1
chr1	34857628	34857669	FUSIONJUNC_11121/1
chr1	149903392	149903429	FUSIONJUNC_11123/1
chr1	54097525	54097685	FUSIONJUNC_11129/1
chr1	71072120	71072179	FUSIONJUNC_11135/1
chr1	226146567	226146820	FUSIONJUNC_11143/1
chr1	21862059	21864952	FUSIONJUNC_11145/1
chr1	153981916	153981960	FUSIONJUNC_11150/1
chr1	150823193	150826617	FUSIONJUNC_11153/1
chr1	214336903	214336967	FUSIONJUNC_11165/1
chr1	51409554	51409593	FUSIONJUNC_11182/1
chr1	16685962	16685986	FUSIONJUNC_11187/1
chr1	8861101	8861141	FUSIONJUNC_11191/1
chr1	235154929	235154965	FUSIONJUNC_11192/1
chr1	32745173	32745356	FUSIONJUNC_11203/1
chr1	232464281	232464465	FUSIONJUNC_11205/1
chr1	36178769	36178808	FUSIONJUNC_11212/1
chr1	93199993	95142312	FUSIONJUNC_11219/1
chr1	32672449	32672901	FUSIONJUNC_11228/1
chr1	111709198	111712537	FUSIONJUNC_11233/1
chr1	9537181	227148794	FUSIONJUNC_11239/1
chr1	8403824	89762906	FUSIONJUNC_11250/1
chr1	151053222	151053269	FUSIONJUNC_11259/1
chr1	93362448	93362451	FUSIONJUNC_11270/1
chr1	15428604	15428912	FUSIONJUNC_11274/1
chr1	206440082	206446034	FUSIONJUNC_11278/1
chr1	631095	631128	FUSIONJUNC_11279/1
chr1	66267177	66267227	FUSIONJUNC_11286/1
chr1	8861366	8861402	FUSIONJUNC_11298/1
chr1	234418083	234427766	FUSIONJUNC_11299/1
chr1	21721035	21729832	FUSIONJUNC_11302/2
chr1	156320838	156325089	FUSIONJUNC_11317/1
chr1	160217375	160217452	FUSIONJUNC_11322/1
chr1	28507455	28507571	FUSIONJUNC_11362/1
chr1	111766076	111766137	FUSIONJUNC_11367/1
chr1	206647770	206647827	FUSIONJUNC_11374/1
chr1	108974535	109004715	FUSIONJUNC_11376/1
chr1	107907534	107907592	FUSIONJUNC_11393/1
chr1	65633175	65633224	FUSIONJUNC_11395/1
chr1	155133194	155136444	FUSIONJUNC_11410/1
chr1	214395728	214396234	FUSIONJUNC_11422/1
chr1	51272209	51272263	FUSIONJUNC_11428/1
chr1	94084237	94084285	FUSIONJUNC_11436/1
chr1	198220998	198264235	FUSIONJUNC_11462/2
chr1	43365189	43365228	FUSIONJUNC_11477/1
chr1	21867074	21867127	FUSIONJUNC_11483/1
chr1	93894613	93901669	FUSIONJUNC_11503/1
chr1	117405594	117414772	FUSIONJUNC_11508/1
chr1	92333390	92345914	FUSIONJUNC_11515/1
chr1	230261821	230261867	FUSIONJUNC_11525/1
chr1	94172609	94172615	FUSIONJUNC_11526/1
chr1	156743838	156744210	FUSIONJUNC_11530/1
chr1	35603215	35603268	FUSIONJUNC_11556/1
chr1	37540671	37540703	FUSIONJUNC_11561/1
chr1	171532891	171532940	FUSIONJUNC_11638/1
chr1	23030468	23044486	FUSIONJUNC_11643/1
chr1	632255	632486	FUSIONJUNC_11657/1
chr1	1336269	1336392	FUSIONJUNC_11695/1
chr1	19477420	19479954	FUSIONJUNC_11698/1
chr1	6591712	6591772	FUSIONJUNC_11717/1
chr1	52920465	52920510	FUSIONJUNC_11742/1
chr1	39332278	39332324	FUSIONJUNC_11749/1
chr1	112703026	112703064	FUSIONJUNC_11752/1
chr1	7933703	82638780	FUSIONJUNC_11755/1
chr1	52070571	97036708	FUSIONJUNC_11761/1
chr1	10442317	10442390	FUSIONJUNC_11789/1
chr1	45566568	45567020	FUSIONJUNC_11795/1
chr1	167705825	167705873	FUSIONJUNC_11829/1
chr1	243645892	243843282	FUSIONJUNC_11846/1
chr1	235220432	235220475	FUSIONJUNC_11849/1
chr1	89054681	89108291	FUSIONJUNC_11850/1
chr1	101239214	101239411	FUSIONJUNC_11862/1
chr1	630807	630859	FUSIONJUNC_11865/1
chr1	19218990	19218995	FUSIONJUNC_11870/1
chr1	39028850	39028885	FUSIONJUNC_11878/1
chr1	201960497	201960537	FUSIONJUNC_11889/1
chr1	41113282	41143112	FUSIONJUNC_11913/1
chr1	17018889	17018937	FUSIONJUNC_11919/1
chr1	32826235	32826288	FUSIONJUNC_11939/1
chr1	76700542	76700597	FUSIONJUNC_11954/1
chr1	21872318	21876276	FUSIONJUNC_11959/1
chr1	16148441	16148482	FUSIONJUNC_11961/1
chr1	33013206	33014594	FUSIONJUNC_12020/1
chr1	211941901	211941944	FUSIONJUNC_12022/1
chr1	66371802	66371850	FUSIONJUNC_12034/1
chr1	173864832	173864864	FUSIONJUNC_12054/1
chr1	21872681	21872726	FUSIONJUNC_12056/1
chr1	205770774	205770817	FUSIONJUNC_12062/1
chr1	94220257	94231643	FUSIONJUNC_12064/1
chr1	108985356	108985392	FUSIONJUNC_12084/1
chr1	224114330	224114366	FUSIONJUNC_12106/1
chr1	12012261	12012389	FUSIONJUNC_12124/1
chr1	58681784	58682545	FUSIONJUNC_12126/1
chr1	202755270	202764145	FUSIONJUNC_12137/1
chr1	94928286	94928333	FUSIONJUNC_12159/1
chr1	150810221	150810301	FUSIONJUNC_12163/1
chr1	93126669	93126717	FUSIONJUNC_12166/1
chr1	39568822	39568932	FUSIONJUNC_12172/1
chr1	161959172	161959220	FUSIONJUNC_12179/1
chr1	21751506	21757783	FUSIONJUNC_12180/1
chr1	244417628	244417678	FUSIONJUNC_12197/1
chr1	9931890	9935627	FUSIONJUNC_12205/1
chr1	153806845	153806922	FUSIONJUNC_12208/1
chr1	94899197	94899234	FUSIONJUNC_12221/1
chr1	155709766	155717128	FUSIONJUNC_12234/1
chr1	43384756	43384788	FUSIONJUNC_12240/1
chr1	149940626	149940700	FUSIONJUNC_12248/1
chr1	15550142	15550194	FUSIONJUNC_12251/1
chr1	161792206	161792239	FUSIONJUNC_12256/1
chr1	236862304	236862336	FUSIONJUNC_12261/1
chr1	70292416	70292542	FUSIONJUNC_12296/1
chr1	37875605	37885825	FUSIONJUNC_12300/1
chr1	154157616	154157657	FUSIONJUNC_12332/1
chr1	184619540	184619670	FUSIONJUNC_12341/1
chr1	44308309	44339322	FUSIONJUNC_12375/4
chr1	119616909	119617135	FUSIONJUNC_12383/1
chr1	15664446	15664451	FUSIONJUNC_12409/1
chr1	180944461	180944516	FUSIONJUNC_12413/1
chr1	149944960	149945055	FUSIONJUNC_12414/1
chr1	43667959	43667992	FUSIONJUNC_12426/1
chr1	35189236	35189305	FUSIONJUNC_12443/1
chr1	27415995	27416031	FUSIONJUNC_12448/1
chr1	159051702	159051742	FUSIONJUNC_12465/1
chr1	1439435	1439560	FUSIONJUNC_12473/2
chr1	36172490	36173403	FUSIONJUNC_12476/1
chr1	25831941	25832020	FUSIONJUNC_12492/1
chr1	198891864	198891906	FUSIONJUNC_12494/1
chr1	179104193	179104741	FUSIONJUNC_12509/1
chr1	45335889	45335939	FUSIONJUNC_12515/1
chr1	243563719	243843282	FUSIONJUNC_12518/1
chr1	11018748	11022180	FUSIONJUNC_12537/1
chr1	236891220	236895462	FUSIONJUNC_12543/1
chr1	155717005	155726019	FUSIONJUNC_12555/1
chr1	70250404	70250447	FUSIONJUNC_12603/1
chr1	179352568	179352612	FUSIONJUNC_12605/1
chr1	8866278	8867250	FUSIONJUNC_12610/1
chr1	8013714	8013746	FUSIONJUNC_12612/1
chr1	246437147	246440124	FUSIONJUNC_12614/1
chr1	203309307	203309365	FUSIONJUNC_12616/1
chr1	21050865	21134013	FUSIONJUNC_12623/1
chr1	230534578	232089229	FUSIONJUNC_12639/1
chr1	197142465	197142504	FUSIONJUNC_12647/1
chr1	36322152	36322336	FUSIONJUNC_12664/1
chr1	150648611	150648686	FUSIONJUNC_12671/1
chr1	109064539	109064572	FUSIONJUNC_12682/1
chr1	159054673	159054717	FUSIONJUNC_12690/1
chr1	227139575	227317246	FUSIONJUNC_12692/1
chr1	201005418	201005679	FUSIONJUNC_12696/1
chr1	6871796	6874009	FUSIONJUNC_12715/1
chr1	202762741	202762796	FUSIONJUNC_12727/1
chr1	247156999	247159867	FUSIONJUNC_12752/1
chr1	161961157	161961335	FUSIONJUNC_12771/1
chr1	66946149	66959743	FUSIONJUNC_12774/1
chr1	10326153	10326192	FUSIONJUNC_12784/1
chr1	65433593	65433686	FUSIONJUNC_12804/1
chr1	186678302	186678333	FUSIONJUNC_12806/1
chr1	47216676	47216720	FUSIONJUNC_12807/1
chr1	8867196	8868018	FUSIONJUNC_12838/1
chr1	185297737	185297766	FUSIONJUNC_12842/1
chr1	70292387	70306290	FUSIONJUNC_12852/1
chr1	13773077	13782831	FUSIONJUNC_12866/1
chr1	175004613	175008706	FUSIONJUNC_12871/1
chr1	6806982	6825210	FUSIONJUNC_12875/1
chr1	111691333	111709264	FUSIONJUNC_12882/1
chr1	86358860	86360466	FUSIONJUNC_12886/1
chr1	227112311	227129231	FUSIONJUNC_12954/1
chr1	35358924	35361789	FUSIONJUNC_12958/1
chr1	203732452	203733368	FUSIONJUNC_12991/1
chr1	51493932	51493974	FUSIONJUNC_13013/1
chr1	19180812	19180991	FUSIONJUNC_13022/1
chr1	40073166	40073241	FUSIONJUNC_13032/1
chr1	182879256	182879391	FUSIONJUNC_13034/1
chr1	20777748	94046179	FUSIONJUNC_13049/1
chr1	108991253	109004718	FUSIONJUNC_13050/1
chr1	13616614	13616733	FUSIONJUNC_13065/1
chr1	220147682	220147730	FUSIONJUNC_13072/1
chr1	65633542	65633601	FUSIONJUNC_13079/1
chr1	32332195	32332243	FUSIONJUNC_13083/1
chr1	10304185	10304259	FUSIONJUNC_13095/1
chr1	193016303	193016363	FUSIONJUNC_13109/1
chr1	150343363	150344199	FUSIONJUNC_13116/1
chr1	50399507	52061804	FUSIONJUNC_13118/1
chr1	150747776	150765754	FUSIONJUNC_13120/1
chr1	53271027	53271346	FUSIONJUNC_13147/1
chr1	243613670	243843282	FUSIONJUNC_13171/1
chr1	9983669	246376610	FUSIONJUNC_13202/1
chr1	23169204	23298124	FUSIONJUNC_13218/1
chr1	15807495	15807534	FUSIONJUNC_13231/1
chr1	8867999	8868055	FUSIONJUNC_13233/1
chr1	205616477	205623891	FUSIONJUNC_13234/1
chr1	15931235	15931275	FUSIONJUNC_13246/1
chr1	214037698	214037763	FUSIONJUNC_13250/1
chr1	6209506	6209539	FUSIONJUNC_13254/1
chr1	214330961	214331015	FUSIONJUNC_13256/1
chr1	94014597	94014678	FUSIONJUNC_13258/1
chr1	114421435	114464388	FUSIONJUNC_13262/1
chr1	156670106	156670163	FUSIONJUNC_13264/1
chr1	147650356	147651315	FUSIONJUNC_13277/1
chr1	8867180	8867220	FUSIONJUNC_13283/1
chr1	214040477	214040523	FUSIONJUNC_13285/1
chr1	51514396	51514447	FUSIONJUNC_13291/1
chr1	91387287	91387323	FUSIONJUNC_13293/1
chr1	183928219	183928257	FUSIONJUNC_13324/1
chr1	44776102	44776752	FUSIONJUNC_13327/1
chr1	151231670	151234496	FUSIONJUNC_13344/1
chr1	28987739	28987781	FUSIONJUNC_13381/1
chr1	160997816	160997857	FUSIONJUNC_13382/1
chr1	15534236	15567269	FUSIONJUNC_13387/1
chr1	100038248	100038293	FUSIONJUNC_13396/1
chr1	28968144	228153287	FUSIONJUNC_13397/1
chr1	150492410	150496908	FUSIONJUNC_13398/1
chr1	169811361	200406286	FUSIONJUNC_13412/1
chr1	154966399	154966482	FUSIONJUNC_13419/1
chr1	17018755	17018940	FUSIONJUNC_13426/1
chr1	43304967	43305019	FUSIONJUNC_13457/1
chr1	94903121	94903159	FUSIONJUNC_13460/1
chr1	93553186	93553228	FUSIONJUNC_13472/1
chr1	27812227	27817890	FUSIONJUNC_13494/1
chr1	213990209	213990284	FUSIONJUNC_13504/1
chr1	112540778	112542090	FUSIONJUNC_13523/1
chr1	52815559	52815595	FUSIONJUNC_13536/1
chr1	155070402	155070440	FUSIONJUNC_13589/1
chr1	89108228	89108269	FUSIONJUNC_13591/1
chr1	201496237	201496284	FUSIONJUNC_13594/1
chr1	244477540	244499079	FUSIONJUNC_13603/1
chr1	161837670	161837709	FUSIONJUNC_13645/1
chr1	246850430	246850725	FUSIONJUNC_13650/1
chr1	113890509	113890567	FUSIONJUNC_13678/1
chr1	158525374	158525600	FUSIONJUNC_13686/1
chr10	14521934	14521970	FUSIONJUNC_0/2
chr10	78035558	78035625	FUSIONJUNC_15/1
chr10	78037223	78040664	FUSIONJUNC_25/1
chr10	93024895	93024944	FUSIONJUNC_79/2
chr10	22328133	22328698	FUSIONJUNC_119/1
chr10	102656996	102657056	FUSIONJUNC_136/1
chr10	74119657	74119697	FUSIONJUNC_178/1
chr10	97436416	97437750	FUSIONJUNC_185/3
chr10	32472480	32571893	FUSIONJUNC_212/1
chr10	11460765	11461021	FUSIONJUNC_217/1
chr10	32015551	32015590	FUSIONJUNC_221/1
chr10	124010215	124046579	FUSIONJUNC_263/1
chr10	63619687	63619729	FUSIONJUNC_312/1
chr10	32019883	32019928	FUSIONJUNC_321/1
chr10	30027787	30027832	FUSIONJUNC_352/1
chr10	67951528	67951610	FUSIONJUNC_367/1
chr10	110133691	110133867	FUSIONJUNC_398/1
chr10	70537828	70566832	FUSIONJUNC_402/1
chr10	75177156	75177328	FUSIONJUNC_429/1
chr10	27539114	27539161	FUSIONJUNC_430/3
chr10	97332696	97332747	FUSIONJUNC_510/1
chr10	73009295	73009334	FUSIONJUNC_525/1
chr10	128083959	128084032	FUSIONJUNC_538/1
chr10	36523168	36523223	FUSIONJUNC_546/1
chr10	60794696	60794738	FUSIONJUNC_552/1
chr10	13122456	13124095	FUSIONJUNC_590/1
chr10	5796762	5800705	FUSIONJUNC_592/1
chr10	101667885	101676436	FUSIONJUNC_597/2
chr10	36524053	36524154	FUSIONJUNC_606/6
chr10	1100289	1100296	FUSIONJUNC_612/2
chr10	124038514	124046724	FUSIONJUNC_627/5
chr10	12116688	12116700	FUSIONJUNC_655/1
chr10	45450753	110506274	FUSIONJUNC_660/1
chr10	127942249	127942710	FUSIONJUNC_725/1
chr10	32910250	32926012	FUSIONJUNC_728/3
chr10	5099832	5099982	FUSIONJUNC_755/1
chr10	17579404	17579458	FUSIONJUNC_766/1
chr10	73126672	73126728	FUSIONJUNC_788/1
chr10	38349182	38349233	FUSIONJUNC_842/1
chr10	7797046	7802854	FUSIONJUNC_855/5
chr10	110510366	110510421	FUSIONJUNC_864/1
chr10	78037212	78037258	FUSIONJUNC_877/1
chr10	69359896	69382791	FUSIONJUNC_913/1
chr10	17845401	17849718	FUSIONJUNC_916/1
chr10	93503241	93503296	FUSIONJUNC_919/1
chr10	102863417	102863463	FUSIONJUNC_941/2
chr10	3129833	3129875	FUSIONJUNC_946/1
chr10	32958175	32958270	FUSIONJUNC_957/1
chr10	17833674	17853124	FUSIONJUNC_1008/1
chr10	15821655	15847943	FUSIONJUNC_1059/1
chr10	103438686	103438724	FUSIONJUNC_1071/1
chr10	49898345	49899143	FUSIONJUNC_1084/2
chr10	45929249	49899143	FUSIONJUNC_1085/2
chr10	32375497	32375547	FUSIONJUNC_1099/1
chr10	127018709	127026424	FUSIONJUNC_1131/2
chr10	70566741	70566832	FUSIONJUNC_1171/1
chr10	82542800	82544113	FUSIONJUNC_1212/1
chr10	32035596	32035665	FUSIONJUNC_1239/1
chr10	13127744	13136897	FUSIONJUNC_1274/2
chr10	114166372	114168181	FUSIONJUNC_1314/1
chr10	32018315	32019920	FUSIONJUNC_1336/1
chr10	68761135	68761192	FUSIONJUNC_1347/1
chr10	5956378	5966339	FUSIONJUNC_1367/1
chr10	4830674	4873307	FUSIONJUNC_1381/1
chr10	110124251	110125934	FUSIONJUNC_1392/1
chr10	382646	390863	FUSIONJUNC_1473/1
chr10	17236308	17236352	FUSIONJUNC_1491/1
chr10	78002196	78007866	FUSIONJUNC_1503/1
chr10	16925632	16947296	FUSIONJUNC_1505/1
chr10	36524077	36524138	FUSIONJUNC_1520/1
chr10	67111344	67111940	FUSIONJUNC_1522/2
chr10	100923974	100926019	FUSIONJUNC_1534/3
chr10	35516522	35530243	FUSIONJUNC_1553/2
chr10	93366471	93366525	FUSIONJUNC_1594/1
chr10	93369710	93369750	FUSIONJUNC_1604/2
chr10	42787167	42790511	FUSIONJUNC_1606/3
chr10	30309647	30309770	FUSIONJUNC_1612/2
chr10	121790168	121870038	FUSIONJUNC_1683/2
chr10	17236299	17236368	FUSIONJUNC_1746/3
chr10	13116266	13122487	FUSIONJUNC_1760/1
chr10	95271675	95271713	FUSIONJUNC_1761/1
chr10	22536438	22536597	FUSIONJUNC_1772/1
chr10	102036153	102036216	FUSIONJUNC_1824/1
chr10	103602271	103602319	FUSIONJUNC_1843/1
chr10	119038255	119038312	FUSIONJUNC_1849/1
chr10	17237408	17237594	FUSIONJUNC_1857/1
chr10	75661525	75661635	FUSIONJUNC_1872/1
chr10	103314185	103326632	FUSIONJUNC_1883/1
chr10	93676652	93687449	FUSIONJUNC_1887/1
chr10	96520982	96521087	FUSIONJUNC_1890/1
chr10	119838700	119840842	FUSIONJUNC_1931/1
chr10	102157018	102158214	FUSIONJUNC_1932/1
chr10	5794884	5800705	FUSIONJUNC_1940/2
chr10	29588936	29590531	FUSIONJUNC_1956/1
chr10	110964124	110985765	FUSIONJUNC_1957/4
chr10	96907264	96907747	FUSIONJUNC_2007/2
chr10	1012472	1012512	FUSIONJUNC_2038/4
chr10	71818659	71819081	FUSIONJUNC_2053/1
chr10	68487143	68516843	FUSIONJUNC_2055/1
chr10	1072115	1086357	FUSIONJUNC_2061/1
chr10	71817391	71817456	FUSIONJUNC_2106/1
chr10	13110352	13110391	FUSIONJUNC_2169/1
chr10	45639513	45639586	FUSIONJUNC_2174/1
chr10	69104670	69104718	FUSIONJUNC_2200/1
chr10	87241568	87241676	FUSIONJUNC_2201/1
chr10	114439194	114439227	FUSIONJUNC_2213/1
chr10	96750538	96750590	FUSIONJUNC_2217/1
chr10	90920168	90920204	FUSIONJUNC_2233/3
chr10	24354670	24354731	FUSIONJUNC_2249/1
chr10	119044062	119044109	FUSIONJUNC_2284/1
chr10	124705306	124705312	FUSIONJUNC_2329/2
chr10	97547728	98017744	FUSIONJUNC_2336/1
chr10	32901553	32901628	FUSIONJUNC_2362/1
chr10	13663452	13675044	FUSIONJUNC_2365/1
chr10	99743187	99743239	FUSIONJUNC_2396/1
chr10	102517132	110164860	FUSIONJUNC_2403/1
chr10	71286733	71286796	FUSIONJUNC_2411/1
chr10	30876997	30984426	FUSIONJUNC_2420/1
chr10	82054705	82054761	FUSIONJUNC_2431/1
chr10	45910548	49885295	FUSIONJUNC_2461/1
chr10	49879672	49885295	FUSIONJUNC_2462/1
chr10	24620684	24620741	FUSIONJUNC_2470/1
chr10	128107529	128107589	FUSIONJUNC_2493/1
chr10	89717679	89718731	FUSIONJUNC_2502/2
chr10	80504778	80507204	FUSIONJUNC_2515/1
chr10	92353746	92353751	FUSIONJUNC_2532/2
chr10	70868344	70869897	FUSIONJUNC_2533/1
chr10	92834712	92909631	FUSIONJUNC_2562/1
chr10	104300040	104300096	FUSIONJUNC_2578/1
chr10	89214271	89214316	FUSIONJUNC_2581/1
chr10	119056745	119056787	FUSIONJUNC_2584/1
chr10	93684055	93687449	FUSIONJUNC_2585/1
chr10	73387689	73387724	FUSIONJUNC_2614/2
chr10	68644697	68647005	FUSIONJUNC_2726/1
chr10	84417770	84438707	FUSIONJUNC_2764/1
chr10	68488466	68493570	FUSIONJUNC_2850/1
chr10	113141272	113141317	FUSIONJUNC_2873/1
chr10	86446297	86446347	FUSIONJUNC_2882/1
chr10	126970701	127000307	FUSIONJUNC_2894/1
chr10	27035107	27035152	FUSIONJUNC_2913/1
chr10	36523486	36523547	FUSIONJUNC_2985/1
chr10	43604919	43604956	FUSIONJUNC_2991/4
chr10	119042332	119042393	FUSIONJUNC_3003/1
chr10	87925512	87933251	FUSIONJUNC_3005/1
chr10	110582024	110582643	FUSIONJUNC_3016/1
chr10	32169141	45161611	FUSIONJUNC_3081/1
chr10	32543299	32584304	FUSIONJUNC_3105/2
chr10	14896845	14897517	FUSIONJUNC_3110/1
chr10	68959805	68962157	FUSIONJUNC_3174/1
chr10	89719006	89719043	FUSIONJUNC_3175/1
chr10	128108283	128108322	FUSIONJUNC_3185/1
chr10	97370990	97371059	FUSIONJUNC_3213/1
chr10	11862911	11866783	FUSIONJUNC_3239/1
chr10	128051376	128051417	FUSIONJUNC_3256/1
chr10	46005354	46006599	FUSIONJUNC_3264/1
chr10	43154112	43154320	FUSIONJUNC_3346/1
chr10	68393137	68396881	FUSIONJUNC_3381/1
chr10	100280969	100281034	FUSIONJUNC_3392/1
chr10	119038383	119038423	FUSIONJUNC_3455/1
chr10	5709529	5758992	FUSIONJUNC_3491/1
chr10	7276891	7285954	FUSIONJUNC_3524/1
chr10	73044980	73068983	FUSIONJUNC_3549/1
chr10	35032434	35039082	FUSIONJUNC_3591/1
chr10	124021255	124046724	FUSIONJUNC_3606/3
chr10	78037214	78037262	FUSIONJUNC_3610/7
chr10	31373017	31387798	FUSIONJUNC_3632/1
chr10	82541156	82541196	FUSIONJUNC_3682/1
chr10	67954594	67956976	FUSIONJUNC_3704/1
chr10	31373017	31387266	FUSIONJUNC_3707/1
chr10	73798998	73799040	FUSIONJUNC_3722/1
chr10	29523732	29523787	FUSIONJUNC_3723/1
chr10	12117672	12120267	FUSIONJUNC_3755/1
chr10	32022871	32022906	FUSIONJUNC_3805/1
chr10	32451591	32474023	FUSIONJUNC_3840/1
chr10	12081471	12094271	FUSIONJUNC_3865/1
chr10	101702119	101744217	FUSIONJUNC_3866/1
chr10	92915819	92915861	FUSIONJUNC_3939/1
chr10	32926037	32926073	FUSIONJUNC_3978/6
chr10	86943679	86943779	FUSIONJUNC_4046/1
chr10	118729294	118730410	FUSIONJUNC_4091/1
chr10	29657968	29686651	FUSIONJUNC_4164/1
chr10	69401163	69401202	FUSIONJUNC_4200/1
chr10	114427279	114429225	FUSIONJUNC_4266/1
chr10	98432542	98432593	FUSIONJUNC_4267/1
chr10	17856241	17881181	FUSIONJUNC_4305/1
chr10	113095962	113096873	FUSIONJUNC_4367/1
chr10	92909449	92915803	FUSIONJUNC_4370/1
chr10	20880793	20899450	FUSIONJUNC_4376/1
chr10	31461036	31461237	FUSIONJUNC_4390/1
chr10	32928178	32928213	FUSIONJUNC_4436/1
chr10	102737788	102737839	FUSIONJUNC_4486/1
chr10	14132017	68667609	FUSIONJUNC_4502/1
chr10	68959805	68960249	FUSIONJUNC_4520/1
chr10	75796206	75799657	FUSIONJUNC_4545/2
chr10	32451591	32456334	FUSIONJUNC_4571/1
chr10	35013698	35016394	FUSIONJUNC_4582/1
chr10	17715443	17715721	FUSIONJUNC_4590/1
chr10	91806834	91806887	FUSIONJUNC_4598/1
chr10	90912206	90912240	FUSIONJUNC_4601/1
chr10	4766348	4766404	FUSIONJUNC_4605/1
chr10	96544075	96565426	FUSIONJUNC_4656/1
chr10	29529818	29550705	FUSIONJUNC_4662/1
chr10	90918864	90920348	FUSIONJUNC_4678/1
chr10	71225843	71225867	FUSIONJUNC_4745/1
chr10	80432001	80432083	FUSIONJUNC_4759/1
chr10	128013434	128013482	FUSIONJUNC_4761/1
chr10	91994534	92008275	FUSIONJUNC_4806/1
chr10	104313482	104313521	FUSIONJUNC_4850/1
chr10	114431552	114431606	FUSIONJUNC_4889/1
chr10	92928338	92948379	FUSIONJUNC_4911/1
chr10	92508727	92537550	FUSIONJUNC_4935/1
chr10	31355146	31387266	FUSIONJUNC_4944/1
chr10	20854565	118518674	FUSIONJUNC_4967/1
chr10	73776393	73776399	FUSIONJUNC_4982/1
chr10	110601740	110601787	FUSIONJUNC_4992/1
chr10	95664217	95664248	FUSIONJUNC_5010/1
chr10	87767672	87776427	FUSIONJUNC_5018/1
chr10	179993	249088	FUSIONJUNC_5022/1
chr10	102655224	102655260	FUSIONJUNC_5058/2
chr10	31924621	31924861	FUSIONJUNC_5150/1
chr10	89307370	89307595	FUSIONJUNC_5182/1
chr10	12007221	12014184	FUSIONJUNC_5190/1
chr10	31355143	31387266	FUSIONJUNC_5218/1
chr10	125838206	125838243	FUSIONJUNC_5229/1
chr10	124676626	124676860	FUSIONJUNC_5231/1
chr10	87059149	87092654	FUSIONJUNC_5260/1
chr10	50305845	50305903	FUSIONJUNC_5270/1
chr10	69485724	69485759	FUSIONJUNC_5282/1
chr10	75231232	75231382	FUSIONJUNC_5310/1
chr10	103389098	103389139	FUSIONJUNC_5347/1
chr10	4830674	4908420	FUSIONJUNC_5384/1
chr10	119051948	119054817	FUSIONJUNC_5399/1
chr10	11997671	12014184	FUSIONJUNC_5443/2
chr10	99704648	99704685	FUSIONJUNC_5448/1
chr10	60836855	77169556	FUSIONJUNC_5452/1
chr10	17229858	17229897	FUSIONJUNC_5459/1
chr10	90919188	90920190	FUSIONJUNC_5473/1
chr10	114136331	114136475	FUSIONJUNC_5487/1
chr10	124681606	124696212	FUSIONJUNC_5501/1
chr10	31373017	31502509	FUSIONJUNC_5542/1
chr10	17237390	17237440	FUSIONJUNC_5547/1
chr10	112428171	112428218	FUSIONJUNC_5571/1
chr10	71295616	71295663	FUSIONJUNC_5584/1
chr10	110102432	110105403	FUSIONJUNC_5637/1
chr10	58388772	58388820	FUSIONJUNC_5665/1
chr10	1008958	1012663	FUSIONJUNC_5675/1
chr10	92915755	92915812	FUSIONJUNC_5689/1
chr10	102480451	102480485	FUSIONJUNC_5704/2
chr10	93356019	93356062	FUSIONJUNC_5737/1
chr10	6234917	6234957	FUSIONJUNC_5747/1
chr10	100937401	100938736	FUSIONJUNC_5757/1
chr10	71817389	71817454	FUSIONJUNC_5788/1
chr10	21612347	21617207	FUSIONJUNC_5825/1
chr10	93319930	93320000	FUSIONJUNC_5917/1
chr10	80433439	80433484	FUSIONJUNC_5998/1
chr10	110134607	110134659	FUSIONJUNC_6038/1
chr10	32028493	32028544	FUSIONJUNC_6050/1
chr10	91953780	91953847	FUSIONJUNC_6062/1
chr10	59852552	59852702	FUSIONJUNC_6156/1
chr10	46651037	46651088	FUSIONJUNC_6171/1
chr10	70568410	70568412	FUSIONJUNC_6172/1
chr10	119926035	119933787	FUSIONJUNC_6179/1
chr10	70868344	70871986	FUSIONJUNC_6209/1
chr10	101594702	101594735	FUSIONJUNC_6210/1
chr10	5916121	5916193	FUSIONJUNC_6247/1
chr10	32901452	32901570	FUSIONJUNC_6267/1
chr10	32900522	32900581	FUSIONJUNC_6302/2
chr10	31373017	31461237	FUSIONJUNC_6383/4
chr10	118681623	118681677	FUSIONJUNC_6387/1
chr10	15275854	15284105	FUSIONJUNC_6402/1
chr10	119049863	119049906	FUSIONJUNC_6445/1
chr10	118685982	118730410	FUSIONJUNC_6461/1
chr10	102382301	102382346	FUSIONJUNC_6471/1
chr10	104255599	104255651	FUSIONJUNC_6473/1
chr10	119050593	119056981	FUSIONJUNC_6519/1
chr10	17237311	17237547	FUSIONJUNC_6522/1
chr10	84438511	84477664	FUSIONJUNC_6552/1
chr10	81926895	81927085	FUSIONJUNC_6615/1
chr10	29900307	29900395	FUSIONJUNC_6621/1
chr10	31526984	31527047	FUSIONJUNC_6649/1
chr10	13280975	13294596	FUSIONJUNC_6651/1
chr10	73068845	73074915	FUSIONJUNC_6653/2
chr10	119049899	119049938	FUSIONJUNC_6701/1
chr10	1072115	1080476	FUSIONJUNC_6705/1
chr10	82050801	82050828	FUSIONJUNC_6729/1
chr10	108438209	108438264	FUSIONJUNC_6730/1
chr10	91989243	91989276	FUSIONJUNC_6745/1
chr10	17229856	17229933	FUSIONJUNC_6793/2
chr10	114532891	114532989	FUSIONJUNC_6811/1
chr10	22318663	22318709	FUSIONJUNC_6814/1
chr10	17233852	17233902	FUSIONJUNC_6892/2
chr10	126970701	127061776	FUSIONJUNC_6959/1
chr10	116089740	116096764	FUSIONJUNC_6972/1
chr10	91282977	91283074	FUSIONJUNC_6977/1
chr10	127927332	127927851	FUSIONJUNC_6983/1
chr10	126970701	126990603	FUSIONJUNC_7006/2
chr10	31371346	31371383	FUSIONJUNC_7050/1
chr10	131956463	131956509	FUSIONJUNC_7117/2
chr10	119034019	119034824	FUSIONJUNC_7136/1
chr10	92483254	92508205	FUSIONJUNC_7144/1
chr10	179993	221356	FUSIONJUNC_7153/2
chr10	82579718	82581895	FUSIONJUNC_7198/1
chr10	17603559	17604047	FUSIONJUNC_7222/1
chr10	28620153	28620317	FUSIONJUNC_7225/2
chr10	3107211	3108748	FUSIONJUNC_7264/2
chr10	130174866	130179420	FUSIONJUNC_7276/1
chr10	21538832	21612451	FUSIONJUNC_7327/1
chr10	124400917	124400976	FUSIONJUNC_7341/1
chr10	31355143	31358333	FUSIONJUNC_7366/1
chr10	34317152	34317197	FUSIONJUNC_7518/1
chr10	119069989	119070075	FUSIONJUNC_7541/1
chr10	38118177	38118242	FUSIONJUNC_7569/1
chr10	35010260	35035234	FUSIONJUNC_7659/1
chr10	72007369	72008156	FUSIONJUNC_7668/1
chr10	81914170	81915414	FUSIONJUNC_7676/1
chr10	5906495	5906526	FUSIONJUNC_7698/1
chr10	86467278	86473973	FUSIONJUNC_7703/1
chr10	48355875	48355919	FUSIONJUNC_7762/1
chr10	58191558	58191601	FUSIONJUNC_7799/1
chr10	36523500	36523559	FUSIONJUNC_7823/1
chr10	17236324	17236363	FUSIONJUNC_7931/2
chr10	42831003	42831060	FUSIONJUNC_7955/1
chr10	63215092	63215137	FUSIONJUNC_7973/1
chr10	29424702	29424879	FUSIONJUNC_8053/1
chr10	35569400	35569435	FUSIONJUNC_8074/1
chr10	15575488	15586664	FUSIONJUNC_8083/1
chr10	30974593	119914157	FUSIONJUNC_8085/1
chr10	63193048	63193086	FUSIONJUNC_8092/1
chr10	127000253	127000287	FUSIONJUNC_8106/1
chr10	100275242	100275292	FUSIONJUNC_8132/1
chr10	101817865	101818030	FUSIONJUNC_8138/1
chr10	17229395	17229490	FUSIONJUNC_8140/1
chr10	110596397	110598290	FUSIONJUNC_8145/1
chr10	17229902	17229938	FUSIONJUNC_8209/3
chr10	32928163	32928225	FUSIONJUNC_8224/3
chr10	95633545	95633588	FUSIONJUNC_8267/1
chr10	124699785	124699874	FUSIONJUNC_8275/2
chr10	14003052	14004762	FUSIONJUNC_8315/1
chr10	1040544	1040613	FUSIONJUNC_8324/1
chr10	82096557	82096643	FUSIONJUNC_8341/1
chr10	119575690	119580010	FUSIONJUNC_8361/1
chr10	484780	486530	FUSIONJUNC_8386/1
chr10	124681606	124682379	FUSIONJUNC_8420/1
chr10	101035501	101035607	FUSIONJUNC_8425/1
chr10	104314843	104314933	FUSIONJUNC_8431/1
chr10	3132407	3133223	FUSIONJUNC_8440/1
chr10	12121402	12121462	FUSIONJUNC_8441/1
chr10	33601297	119147851	FUSIONJUNC_8498/1
chr10	127042624	127061776	FUSIONJUNC_8542/1
chr10	101781790	101781823	FUSIONJUNC_8547/1
chr10	78037213	78037249	FUSIONJUNC_8554/1
chr10	27116280	27116314	FUSIONJUNC_8557/1
chr10	30322390	30341640	FUSIONJUNC_8615/1
chr10	97333383	97333430	FUSIONJUNC_8639/1
chr10	103122364	103122804	FUSIONJUNC_8642/1
chr10	11512503	11512736	FUSIONJUNC_8678/1
chr10	110134622	110134658	FUSIONJUNC_8711/1
chr10	16695022	16734064	FUSIONJUNC_8728/1
chr10	73539547	73539589	FUSIONJUNC_8746/1
chr10	72335032	72335073	FUSIONJUNC_8767/2
chr10	86956328	86956363	FUSIONJUNC_8786/1
chr10	79827006	79827016	FUSIONJUNC_8817/1
chr10	77991053	78007866	FUSIONJUNC_8838/1
chr10	32565557	32635158	FUSIONJUNC_8848/1
chr10	68072909	68073071	FUSIONJUNC_8865/1
chr10	32912078	32928214	FUSIONJUNC_8891/1
chr10	34540494	34696419	FUSIONJUNC_8939/1
chr10	80246691	80246987	FUSIONJUNC_8967/1
chr10	80427358	80427467	FUSIONJUNC_8990/1
chr10	15796099	15847943	FUSIONJUNC_9006/1
chr10	104255219	104267427	FUSIONJUNC_9052/1
chr10	78035357	78035656	FUSIONJUNC_9077/1
chr10	96544075	96576829	FUSIONJUNC_9125/1
chr10	35358153	35402021	FUSIONJUNC_9160/2
chr10	125766015	125766053	FUSIONJUNC_9161/1
chr10	110964124	110967278	FUSIONJUNC_9167/1
chr10	127024680	127024720	FUSIONJUNC_9192/1
chr10	79829980	87346022	FUSIONJUNC_9215/1
chr10	96750874	96750923	FUSIONJUNC_9217/1
chr10	90912351	90912394	FUSIONJUNC_9227/1
chr10	34317176	34317227	FUSIONJUNC_9233/1
chr10	89751345	89762835	FUSIONJUNC_9236/1
chr10	128085054	128085096	FUSIONJUNC_9250/1
chr10	72715110	72715902	FUSIONJUNC_9251/1
chr10	32929869	32929943	FUSIONJUNC_9254/1
chr10	119042639	119042702	FUSIONJUNC_9259/1
chr10	119049855	119050588	FUSIONJUNC_9275/1
chr10	58398379	58399221	FUSIONJUNC_9286/1
chr10	48325896	48420320	FUSIONJUNC_9297/1
chr10	63453395	63455089	FUSIONJUNC_9397/2
chr10	119058001	119058037	FUSIONJUNC_9447/1
chr10	80422450	80427360	FUSIONJUNC_9559/1
chr10	113145854	113145896	FUSIONJUNC_9622/1
chr10	69126241	69945852	FUSIONJUNC_9627/1
chr10	84152334	84152410	FUSIONJUNC_9629/1
chr10	73131159	73131212	FUSIONJUNC_9637/1
chr10	73383217	73383253	FUSIONJUNC_9645/1
chr10	69364782	69458952	FUSIONJUNC_9657/1
chr10	93351528	93351569	FUSIONJUNC_9668/1
chr10	80004274	88701796	FUSIONJUNC_9672/1
chr10	93517186	93517227	FUSIONJUNC_9676/1
chr10	32922712	32923618	FUSIONJUNC_9685/1
chr10	20932579	54883298	FUSIONJUNC_9699/1
chr10	73724398	73724429	FUSIONJUNC_9712/2
chr10	110122244	110122296	FUSIONJUNC_9785/1
chr10	110985627	111009830	FUSIONJUNC_9809/1
chr10	73136709	73136750	FUSIONJUNC_9833/1
chr10	35211740	35211821	FUSIONJUNC_9844/1
chr10	103438014	103438808	FUSIONJUNC_9859/1
chr10	13674937	13674973	FUSIONJUNC_9919/1
chr10	67409495	67409538	FUSIONJUNC_9930/1
chr10	121870005	121924329	FUSIONJUNC_9931/1
chr10	92027163	92027205	FUSIONJUNC_9964/1
chr10	29623089	29623143	FUSIONJUNC_10001/1
chr10	68906753	68906819	FUSIONJUNC_10003/1
chr10	109907690	109915099	FUSIONJUNC_10012/1
chr10	4908350	4909606	FUSIONJUNC_10013/1
chr10	96824726	97373889	FUSIONJUNC_10036/1
chr10	68470018	68470080	FUSIONJUNC_10074/1
chr10	27538193	27538338	FUSIONJUNC_10117/1
chr10	24483021	26549988	FUSIONJUNC_10140/1
chr10	79826395	79826404	FUSIONJUNC_10159/1
chr10	45982522	49958480	FUSIONJUNC_10216/1
chr10	45982522	45988847	FUSIONJUNC_10217/1
chr10	104313480	104313542	FUSIONJUNC_10218/1
chr10	78035659	78035720	FUSIONJUNC_10222/1
chr10	121963270	121963307	FUSIONJUNC_10225/1
chr10	68982682	68982819	FUSIONJUNC_10229/1
chr10	27134830	27136385	FUSIONJUNC_10237/1
chr10	17894209	17902122	FUSIONJUNC_10302/1
chr10	91951402	91956657	FUSIONJUNC_10324/1
chr10	13281013	13281054	FUSIONJUNC_10390/1
chr10	110890566	110894144	FUSIONJUNC_10436/1
chr10	7276891	7381949	FUSIONJUNC_10471/1
chr10	101037085	101037163	FUSIONJUNC_10491/2
chr10	28524665	28532337	FUSIONJUNC_10497/2
chr10	132777707	132777773	FUSIONJUNC_10510/1
chr10	72216532	72216590	FUSIONJUNC_10530/1
chr10	70163905	70163946	FUSIONJUNC_10532/1
chr10	248390	248937	FUSIONJUNC_10565/1
chr10	84560966	84561018	FUSIONJUNC_10602/1
chr10	94472492	94472547	FUSIONJUNC_10641/1
chr10	68959926	68959978	FUSIONJUNC_10686/1
chr10	92974052	92997615	FUSIONJUNC_10697/1
chr10	103448069	103448140	FUSIONJUNC_10704/1
chr10	91951402	91962678	FUSIONJUNC_10709/1
chr10	81989197	81989284	FUSIONJUNC_10710/1
chr10	66379172	66379218	FUSIONJUNC_10726/1
chr10	109864924	109864976	FUSIONJUNC_10768/1
chr10	42589711	42589782	FUSIONJUNC_10804/1
chr10	92951662	92951713	FUSIONJUNC_10820/1
chr10	92111075	92181019	FUSIONJUNC_10835/1
chr10	90912366	90912438	FUSIONJUNC_10899/1
chr10	79826383	79826392	FUSIONJUNC_10904/1
chr10	92974052	93014267	FUSIONJUNC_10919/1
chr10	50104074	50132986	FUSIONJUNC_10953/1
chr10	36524048	36524158	FUSIONJUNC_10956/1
chr10	92654021	120706289	FUSIONJUNC_10979/1
chr10	128113449	128113549	FUSIONJUNC_11015/1
chr10	128107455	128110455	FUSIONJUNC_11035/1
chr10	84560969	84561018	FUSIONJUNC_11042/2
chr10	46010558	46010603	FUSIONJUNC_11064/1
chr10	89206030	89206254	FUSIONJUNC_11090/1
chr10	72233906	72233958	FUSIONJUNC_11139/1
chr10	68364060	68364105	FUSIONJUNC_11186/1
chr10	102592581	102617428	FUSIONJUNC_11197/1
chr10	67954594	68038169	FUSIONJUNC_11213/1
chr10	126987571	126990579	FUSIONJUNC_11223/1
chr10	104313501	104313549	FUSIONJUNC_11226/1
chr10	27537925	27538238	FUSIONJUNC_11245/1
chr10	98417224	98417256	FUSIONJUNC_11253/1
chr10	124706635	124706887	FUSIONJUNC_11266/1
chr10	63621381	63622162	FUSIONJUNC_11285/1
chr10	15211897	15212043	FUSIONJUNC_11357/1
chr10	24584013	24584164	FUSIONJUNC_11375/1
chr10	22317895	22317956	FUSIONJUNC_11385/1
chr10	80432417	80432455	FUSIONJUNC_11416/1
chr10	72820108	72820230	FUSIONJUNC_11442/1
chr10	97366157	97366213	FUSIONJUNC_11444/1
chr10	98429572	98430670	FUSIONJUNC_11490/1
chr10	17229610	17229870	FUSIONJUNC_11491/1
chr10	82102966	82113174	FUSIONJUNC_11507/1
chr10	70423527	70424671	FUSIONJUNC_11545/1
chr10	14849762	14850732	FUSIONJUNC_11567/1
chr10	78037217	78037280	FUSIONJUNC_11591/1
chr10	80491716	80491756	FUSIONJUNC_11596/1
chr10	77853353	77854370	FUSIONJUNC_11620/1
chr10	99957506	99957551	FUSIONJUNC_11624/1
chr10	104020513	104020555	FUSIONJUNC_11646/1
chr10	32028459	32028535	FUSIONJUNC_11713/1
chr10	12081471	12120267	FUSIONJUNC_11737/1
chr10	74818753	92752764	FUSIONJUNC_11835/1
chr10	69483690	69506240	FUSIONJUNC_11861/1
chr10	63189167	63189446	FUSIONJUNC_11879/1
chr10	15371013	15371154	FUSIONJUNC_11894/1
chr10	73771296	73771332	FUSIONJUNC_11942/1
chr10	96521239	96521306	FUSIONJUNC_11955/1
chr10	17229920	17233796	FUSIONJUNC_11983/1
chr10	45786611	46257709	FUSIONJUNC_11996/1
chr10	72859176	72860527	FUSIONJUNC_11997/1
chr10	114132063	114132115	FUSIONJUNC_12002/1
chr10	92893348	92955714	FUSIONJUNC_12012/1
chr10	24494499	24520253	FUSIONJUNC_12027/1
chr10	17237312	17237383	FUSIONJUNC_12029/1
chr10	21608337	21608451	FUSIONJUNC_12075/1
chr10	68959805	68959859	FUSIONJUNC_12088/1
chr10	99659867	99661506	FUSIONJUNC_12168/1
chr10	121743438	121743514	FUSIONJUNC_12182/1
chr10	93209522	93209562	FUSIONJUNC_12184/1
chr10	31373017	84328808	FUSIONJUNC_12189/1
chr10	31908171	31910563	FUSIONJUNC_12195/1
chr10	31461196	31461237	FUSIONJUNC_12233/1
chr10	34347964	34360259	FUSIONJUNC_12265/1
chr10	35770434	35771855	FUSIONJUNC_12302/1
chr10	20363272	125860432	FUSIONJUNC_12319/1
chr10	29529367	29529378	FUSIONJUNC_12339/1
chr10	45744836	45750126	FUSIONJUNC_12342/1
chr10	45744836	50090806	FUSIONJUNC_12343/1
chr10	50085512	50090806	FUSIONJUNC_12344/1
chr10	93685250	93685295	FUSIONJUNC_12401/1
chr10	119247168	119247226	FUSIONJUNC_12415/1
chr10	36523297	36523382	FUSIONJUNC_12421/1
chr10	3118781	3120044	FUSIONJUNC_12444/2
chr10	110134611	110134662	FUSIONJUNC_12459/1
chr10	15132817	15133092	FUSIONJUNC_12532/1
chr10	92962863	92964486	FUSIONJUNC_12568/1
chr10	32010499	32010534	FUSIONJUNC_12584/1
chr10	179993	198005	FUSIONJUNC_12622/1
chr10	73539526	73539588	FUSIONJUNC_12624/1
chr10	71817361	71817406	FUSIONJUNC_12662/1
chr10	11747348	11755608	FUSIONJUNC_12668/1
chr10	32900887	32900986	FUSIONJUNC_12674/1
chr10	117267159	117267270	FUSIONJUNC_12679/1
chr10	72275252	72275319	FUSIONJUNC_12718/1
chr10	92692703	92692744	FUSIONJUNC_12723/1
chr10	63196256	63196261	FUSIONJUNC_12735/1
chr10	101806044	101807901	FUSIONJUNC_12751/1
chr10	42593649	42593717	FUSIONJUNC_12786/1
chr10	27210923	27210965	FUSIONJUNC_12890/1
chr10	30671595	30671628	FUSIONJUNC_12901/1
chr10	29512798	29512831	FUSIONJUNC_12902/1
chr10	27138766	27145590	FUSIONJUNC_12909/1
chr10	133398434	133399619	FUSIONJUNC_12926/1
chr10	240411	240446	FUSIONJUNC_12933/1
chr10	75464854	75465275	FUSIONJUNC_12952/1
chr10	104259733	104259775	FUSIONJUNC_12965/1
chr10	124488421	124498128	FUSIONJUNC_13020/2
chr10	113073153	113073198	FUSIONJUNC_13027/1
chr10	70568393	121917788	FUSIONJUNC_13039/1
chr10	12118748	12118918	FUSIONJUNC_13051/1
chr10	31340315	31340952	FUSIONJUNC_13081/1
chr10	103314193	103314236	FUSIONJUNC_13103/1
chr10	80518413	80518600	FUSIONJUNC_13136/1
chr10	114144539	114145699	FUSIONJUNC_13160/1
chr10	103314185	103333952	FUSIONJUNC_13172/1
chr10	5080588	5884683	FUSIONJUNC_13177/1
chr10	27154218	27154267	FUSIONJUNC_13181/1
chr10	11512776	11512830	FUSIONJUNC_13182/1
chr10	100190868	100220676	FUSIONJUNC_13235/1
chr10	25604344	72222427	FUSIONJUNC_13240/1
chr10	119069800	119070004	FUSIONJUNC_13323/1
chr10	93960616	93961318	FUSIONJUNC_13343/1
chr10	5773841	5800705	FUSIONJUNC_13369/1
chr10	91175630	92012382	FUSIONJUNC_13400/1
chr10	72708282	72715902	FUSIONJUNC_13403/1
chr10	23104190	23104224	FUSIONJUNC_13406/1
chr10	18785115	34401918	FUSIONJUNC_13418/1
chr10	35569402	35569446	FUSIONJUNC_13465/1
chr10	16752538	16764510	FUSIONJUNC_13485/1
chr10	128084988	128085035	FUSIONJUNC_13496/1
chr10	1017214	1017301	FUSIONJUNC_13506/1
chr10	84152373	84152461	FUSIONJUNC_13520/1
chr10	103027364	103056964	FUSIONJUNC_13526/1
chr10	70163806	70163855	FUSIONJUNC_13531/1
chr10	13994301	13998432	FUSIONJUNC_13546/1
chr10	3101455	3103883	FUSIONJUNC_13550/1
chr10	5699524	5714207	FUSIONJUNC_13557/1
chr10	103443921	103443969	FUSIONJUNC_13622/1
chr10	68024960	68025000	FUSIONJUNC_13625/1
chr11	32097143	32098528	FUSIONJUNC_27/1
chr11	130260855	130261929	FUSIONJUNC_28/7
chr11	120212652	120212709	FUSIONJUNC_66/1
chr11	33286412	33287511	FUSIONJUNC_70/46
chr11	119111595	119111630	FUSIONJUNC_113/2
chr11	33869753	33869841	FUSIONJUNC_142/1
chr11	3090593	3090624	FUSIONJUNC_145/1
chr11	85996825	86007583	FUSIONJUNC_161/1
chr11	65499688	65499746	FUSIONJUNC_182/4
chr11	66748378	66762450	FUSIONJUNC_204/1
chr11	12447612	12450294	FUSIONJUNC_206/1
chr11	124894070	124894200	FUSIONJUNC_227/1
chr11	74285808	74286391	FUSIONJUNC_229/1
chr11	85484198	85484235	FUSIONJUNC_236/2
chr11	134249860	134250302	FUSIONJUNC_260/1
chr11	110230503	110230683	FUSIONJUNC_262/1
chr11	94421283	94434714	FUSIONJUNC_311/2
chr11	65035518	65039883	FUSIONJUNC_327/2
chr11	70435368	70435405	FUSIONJUNC_343/1
chr11	89354961	89402411	FUSIONJUNC_353/1
chr11	120406117	120407823	FUSIONJUNC_403/2
chr11	319824	319894	FUSIONJUNC_419/1
chr11	65499765	65499834	FUSIONJUNC_427/1
chr11	107058714	110230654	FUSIONJUNC_436/1
chr11	62676510	62676558	FUSIONJUNC_438/1
chr11	95130119	95130165	FUSIONJUNC_466/2
chr11	65499698	65499750	FUSIONJUNC_487/14
chr11	4848668	44933050	FUSIONJUNC_488/1
chr11	73676645	73676709	FUSIONJUNC_514/2
chr11	65291044	65291083	FUSIONJUNC_516/1
chr11	1752796	1753511	FUSIONJUNC_537/1
chr11	128521951	128522306	FUSIONJUNC_567/1
chr11	65499695	65499742	FUSIONJUNC_585/2
chr11	58612279	58612322	FUSIONJUNC_607/1
chr11	62357067	62357118	FUSIONJUNC_613/1
chr11	73041794	73041890	FUSIONJUNC_614/1
chr11	62572593	62572630	FUSIONJUNC_644/2
chr11	108135141	108148858	FUSIONJUNC_654/1
chr11	10800170	10801026	FUSIONJUNC_682/1
chr11	62605640	62605676	FUSIONJUNC_709/1
chr11	65505861	65505959	FUSIONJUNC_718/6
chr11	114312083	114312174	FUSIONJUNC_741/1
chr11	128758114	128782023	FUSIONJUNC_746/3
chr11	73873356	73873394	FUSIONJUNC_760/1
chr11	75266151	75266190	FUSIONJUNC_770/1
chr11	3761171	3761382	FUSIONJUNC_803/1
chr11	65430768	65437657	FUSIONJUNC_809/1
chr11	11587589	11587771	FUSIONJUNC_812/1
chr11	2951258	2979237	FUSIONJUNC_831/1
chr11	67180078	67207688	FUSIONJUNC_834/1
chr11	85981744	85982003	FUSIONJUNC_849/1
chr11	73677453	73677488	FUSIONJUNC_862/1
chr11	105029795	105029871	FUSIONJUNC_867/1
chr11	33237305	33237351	FUSIONJUNC_876/1
chr11	65499827	65499873	FUSIONJUNC_884/2
chr11	119017997	119018036	FUSIONJUNC_885/3
chr11	65499789	65499871	FUSIONJUNC_886/1
chr11	65854901	65855017	FUSIONJUNC_896/1
chr11	122776218	122777210	FUSIONJUNC_900/1
chr11	119056128	119056169	FUSIONJUNC_947/1
chr11	75404060	75404845	FUSIONJUNC_950/1
chr11	840413	874597	FUSIONJUNC_953/1
chr11	63614056	63614110	FUSIONJUNC_955/1
chr11	119017964	119018006	FUSIONJUNC_966/4
chr11	76653625	76654310	FUSIONJUNC_974/1
chr11	74789625	74817714	FUSIONJUNC_992/1
chr11	33741421	33741585	FUSIONJUNC_996/2
chr11	8684740	8685707	FUSIONJUNC_997/1
chr11	86951182	86951226	FUSIONJUNC_1082/1
chr11	1753008	1753099	FUSIONJUNC_1113/1
chr11	134074226	134074294	FUSIONJUNC_1125/1
chr11	57417798	57417850	FUSIONJUNC_1132/1
chr11	62357060	62357111	FUSIONJUNC_1152/1
chr11	4389686	4389722	FUSIONJUNC_1161/1
chr11	11963854	11963893	FUSIONJUNC_1162/1
chr11	86007541	86031611	FUSIONJUNC_1184/3
chr11	36071098	36071149	FUSIONJUNC_1185/1
chr11	76660344	76660392	FUSIONJUNC_1199/1
chr11	110136662	110137414	FUSIONJUNC_1215/1
chr11	73707419	73720899	FUSIONJUNC_1229/5
chr11	128768117	128782023	FUSIONJUNC_1231/1
chr11	65430362	65430651	FUSIONJUNC_1233/1
chr11	86022366	86031611	FUSIONJUNC_1253/2
chr11	119017496	119018010	FUSIONJUNC_1311/1
chr11	62571065	62571106	FUSIONJUNC_1312/4
chr11	65504392	65504574	FUSIONJUNC_1345/1
chr11	32099328	98355341	FUSIONJUNC_1358/1
chr11	72685438	72726713	FUSIONJUNC_1371/2
chr11	61967486	61967534	FUSIONJUNC_1438/1
chr11	76660167	76660202	FUSIONJUNC_1440/1
chr11	47191457	47191545	FUSIONJUNC_1453/1
chr11	59600517	59600590	FUSIONJUNC_1467/1
chr11	130121756	130121792	FUSIONJUNC_1555/3
chr11	65436537	65437657	FUSIONJUNC_1557/1
chr11	62595318	62595776	FUSIONJUNC_1595/3
chr11	62571060	62571099	FUSIONJUNC_1608/1
chr11	19736553	19753894	FUSIONJUNC_1614/1
chr11	102350530	102350578	FUSIONJUNC_1627/1
chr11	65499790	65499845	FUSIONJUNC_1643/7
chr11	85996825	86031611	FUSIONJUNC_1649/5
chr11	66521269	66523882	FUSIONJUNC_1653/1
chr11	62854626	62854661	FUSIONJUNC_1695/1
chr11	65502994	65503044	FUSIONJUNC_1699/1
chr11	10558852	10558903	FUSIONJUNC_1701/1
chr11	66277040	66277076	FUSIONJUNC_1712/1
chr11	10204820	10204860	FUSIONJUNC_1714/1
chr11	61309881	61310325	FUSIONJUNC_1733/1
chr11	120446988	120447042	FUSIONJUNC_1739/1
chr11	110247760	110247803	FUSIONJUNC_1742/1
chr11	65894013	65897006	FUSIONJUNC_1773/1
chr11	85988590	85988642	FUSIONJUNC_1774/1
chr11	68574121	68574155	FUSIONJUNC_1777/1
chr11	65499904	65499953	FUSIONJUNC_1791/1
chr11	11942706	11942734	FUSIONJUNC_1809/1
chr11	10797845	10799042	FUSIONJUNC_1865/1
chr11	62853328	62853393	FUSIONJUNC_1871/2
chr11	47425120	47425246	FUSIONJUNC_1877/1
chr11	34957383	34978182	FUSIONJUNC_1885/1
chr11	65502636	65505019	FUSIONJUNC_1894/1
chr11	62571604	62572654	FUSIONJUNC_1922/1
chr11	86011029	86031611	FUSIONJUNC_1942/3
chr11	17131915	17145942	FUSIONJUNC_1947/1
chr11	121035732	121060085	FUSIONJUNC_1950/1
chr11	62616497	62616536	FUSIONJUNC_1951/1
chr11	117244444	117246948	FUSIONJUNC_1952/1
chr11	73676151	73676474	FUSIONJUNC_1967/1
chr11	128758270	128758323	FUSIONJUNC_1977/1
chr11	90207035	90207134	FUSIONJUNC_1984/1
chr11	128758114	128768272	FUSIONJUNC_1992/1
chr11	73825707	73844976	FUSIONJUNC_1995/1
chr11	75266128	75266184	FUSIONJUNC_1998/1
[truncated: 11,694 more rows]

## Sheet: rK_LEC_si_Con_2
Chromosome	Back-splice junction (5')	Back-splice junction (3')	Back-splice junction name/count
chr1	66374422	66374428	FUSIONJUNC_34/12
chr1	114538377	114538411	FUSIONJUNC_49/1
chr1	151053229	151053276	FUSIONJUNC_74/1
chr1	10460696	27082806	FUSIONJUNC_85/1
chr1	154235204	154235244	FUSIONJUNC_127/1
chr1	243207957	243208014	FUSIONJUNC_143/1
chr1	112670741	112670787	FUSIONJUNC_154/3
chr1	154582475	154582483	FUSIONJUNC_160/9
chr1	43603834	43603900	FUSIONJUNC_166/1
chr1	15944513	15944566	FUSIONJUNC_171/1
chr1	235219897	235219957	FUSIONJUNC_172/1
chr1	166748495	166748543	FUSIONJUNC_186/10
chr1	201134825	201134875	FUSIONJUNC_203/2
chr1	161157672	161157714	FUSIONJUNC_228/1
chr1	161185681	161185968	FUSIONJUNC_242/1
chr1	210265821	210265860	FUSIONJUNC_245/1
chr1	161186285	161187095	FUSIONJUNC_250/2
chr1	21850143	21850473	FUSIONJUNC_258/1
chr1	43978202	43978205	FUSIONJUNC_259/1
chr1	52608611	52608900	FUSIONJUNC_296/1
chr1	26880631	26880636	FUSIONJUNC_300/2
chr1	67425121	67425160	FUSIONJUNC_322/1
chr1	9356362	9356506	FUSIONJUNC_331/1
chr1	27040684	222733075	FUSIONJUNC_335/2
chr1	155676547	155784089	FUSIONJUNC_366/1
chr1	155676547	155679512	FUSIONJUNC_367/1
chr1	631357	631520	FUSIONJUNC_377/2
chr1	64989434	64995088	FUSIONJUNC_383/1
chr1	36361220	36362656	FUSIONJUNC_394/4
chr1	28578756	28578807	FUSIONJUNC_396/2
chr1	93120548	93133980	FUSIONJUNC_419/1
chr1	3018577	12847499	FUSIONJUNC_428/1
chr1	246641940	246648037	FUSIONJUNC_430/1
chr1	43792101	43838311	FUSIONJUNC_431/1
chr1	39028851	39028902	FUSIONJUNC_440/2
chr1	232483865	232483904	FUSIONJUNC_452/1
chr1	227199560	227199602	FUSIONJUNC_464/1
chr1	235160564	235160611	FUSIONJUNC_465/1
chr1	244855456	244855540	FUSIONJUNC_466/1
chr1	27810245	27812268	FUSIONJUNC_473/1
chr1	117367438	117367576	FUSIONJUNC_477/1
chr1	205718382	205719657	FUSIONJUNC_480/1
chr1	154220337	154220373	FUSIONJUNC_481/3
chr1	171568246	171587751	FUSIONJUNC_483/1
chr1	93877021	93877078	FUSIONJUNC_488/1
chr1	42265114	42278784	FUSIONJUNC_489/1
chr1	173864373	173864423	FUSIONJUNC_494/7
chr1	109591533	173864422	FUSIONJUNC_495/1
chr1	113895093	113895153	FUSIONJUNC_507/1
chr1	147203634	147203673	FUSIONJUNC_509/1
chr1	49701161	163359745	FUSIONJUNC_511/1
chr1	58671869	58685251	FUSIONJUNC_524/1
chr1	113008618	189781005	FUSIONJUNC_531/1
chr1	109230911	109230952	FUSIONJUNC_535/1
chr1	235981152	235981198	FUSIONJUNC_541/1
chr1	179852672	179852740	FUSIONJUNC_543/1
chr1	183633081	183633117	FUSIONJUNC_556/1
chr1	200853362	200853422	FUSIONJUNC_566/1
chr1	23558206	23558993	FUSIONJUNC_585/1
chr1	66361614	66363266	FUSIONJUNC_602/1
chr1	153607498	153607535	FUSIONJUNC_611/1
chr1	16958642	16960918	FUSIONJUNC_624/1
chr1	200852651	200853301	FUSIONJUNC_642/1
chr1	160214984	160215020	FUSIONJUNC_649/2
chr1	24266286	42755202	FUSIONJUNC_669/1
chr1	185296591	185296628	FUSIONJUNC_670/3
chr1	46309896	46310316	FUSIONJUNC_683/1
chr1	86862910	86914225	FUSIONJUNC_696/1
chr1	228148877	228148914	FUSIONJUNC_715/1
chr1	24841281	24841339	FUSIONJUNC_726/1
chr1	214641553	214641649	FUSIONJUNC_733/1
chr1	154958458	154958645	FUSIONJUNC_742/1
chr1	155947598	155947648	FUSIONJUNC_763/1
chr1	94961021	204232981	FUSIONJUNC_786/1
chr1	71069314	71069362	FUSIONJUNC_799/1
chr1	203712100	203712136	FUSIONJUNC_807/1
chr1	67429989	67430022	FUSIONJUNC_814/2
chr1	23311272	23311308	FUSIONJUNC_826/1
chr1	109230877	109231786	FUSIONJUNC_830/1
chr1	247155565	247159813	FUSIONJUNC_840/6
chr1	201483696	201483728	FUSIONJUNC_846/1
chr1	86358854	86360461	FUSIONJUNC_848/2
chr1	247159005	247159813	FUSIONJUNC_875/2
chr1	93553186	93553228	FUSIONJUNC_887/1
chr1	150579293	150579460	FUSIONJUNC_892/1
chr1	214326757	214326816	FUSIONJUNC_912/1
chr1	944606	944719	FUSIONJUNC_932/1
chr1	156252755	156252805	FUSIONJUNC_957/1
chr1	185214506	185231708	FUSIONJUNC_960/1
chr1	159053558	159053717	FUSIONJUNC_980/1
chr1	162497952	162501050	FUSIONJUNC_1013/1
chr1	91967634	112423957	FUSIONJUNC_1018/1
chr1	235113860	235113891	FUSIONJUNC_1029/1
chr1	42500261	42500303	FUSIONJUNC_1032/2
chr1	174275832	174394145	FUSIONJUNC_1055/1
chr1	35184440	35184479	FUSIONJUNC_1068/1
chr1	112576985	112598086	FUSIONJUNC_1071/1
chr1	150492410	150496908	FUSIONJUNC_1077/1
chr1	231795241	231818517	FUSIONJUNC_1097/2
chr1	70184784	70189273	FUSIONJUNC_1107/1
chr1	8541213	8614686	FUSIONJUNC_1112/2
chr1	94220257	94231643	FUSIONJUNC_1113/2
chr1	42265114	42278672	FUSIONJUNC_1119/1
chr1	9982745	9982789	FUSIONJUNC_1128/1
chr1	52988095	53050782	FUSIONJUNC_1143/1
chr1	32651947	32651996	FUSIONJUNC_1147/1
chr1	61113752	61113757	FUSIONJUNC_1154/1
chr1	183024013	183114584	FUSIONJUNC_1156/1
chr1	147178552	147178596	FUSIONJUNC_1167/1
chr1	154157102	154157147	FUSIONJUNC_1182/1
chr1	220114335	220114372	FUSIONJUNC_1185/1
chr1	246853247	246853289	FUSIONJUNC_1208/2
chr1	43315006	43315052	FUSIONJUNC_1214/1
chr1	117911993	117918736	FUSIONJUNC_1229/1
chr1	213187417	214388578	FUSIONJUNC_1233/1
chr1	247156405	247159813	FUSIONJUNC_1236/5
chr1	150960969	150961026	FUSIONJUNC_1270/1
chr1	179201042	179202663	FUSIONJUNC_1282/2
chr1	93346088	93346165	FUSIONJUNC_1296/1
chr1	101256403	101256467	FUSIONJUNC_1299/1
chr1	1900525	2275531	FUSIONJUNC_1302/1
chr1	64833264	64867195	FUSIONJUNC_1306/1
chr1	41046406	41075451	FUSIONJUNC_1332/1
chr1	183626238	183626331	FUSIONJUNC_1343/1
chr1	43309008	43309056	FUSIONJUNC_1351/1
chr1	13616309	13617913	FUSIONJUNC_1363/1
chr1	235114742	235116151	FUSIONJUNC_1370/1
chr1	214641075	214641137	FUSIONJUNC_1373/1
chr1	161102101	161102146	FUSIONJUNC_1397/1
chr1	8655972	8656441	FUSIONJUNC_1398/3
chr1	150625665	150625705	FUSIONJUNC_1412/1
chr1	212285847	212286143	FUSIONJUNC_1429/1
chr1	112913838	112913875	FUSIONJUNC_1438/1
chr1	30732782	30732838	FUSIONJUNC_1446/1
chr1	246867660	246899512	FUSIONJUNC_1455/2
chr1	32030297	32045390	FUSIONJUNC_1474/2
chr1	45514509	45514621	FUSIONJUNC_1475/2
chr1	207336711	207336755	FUSIONJUNC_1491/3
chr1	236042128	236042221	FUSIONJUNC_1495/1
chr1	20770930	20770969	FUSIONJUNC_1500/1
chr1	77564951	77565383	FUSIONJUNC_1515/1
chr1	108793581	108800305	FUSIONJUNC_1519/1
chr1	26472548	26472613	FUSIONJUNC_1537/1
chr1	44122229	44122498	FUSIONJUNC_1540/1
chr1	166748503	166748551	FUSIONJUNC_1543/6
chr1	168104626	168104681	FUSIONJUNC_1551/1
chr1	155947388	155947426	FUSIONJUNC_1556/1
chr1	92837506	92837545	FUSIONJUNC_1573/2
chr1	27207322	27207368	FUSIONJUNC_1588/1
chr1	27207322	203256149	FUSIONJUNC_1589/1
chr1	236590846	236599624	FUSIONJUNC_1600/1
chr1	19904310	19904350	FUSIONJUNC_1609/1
chr1	108699648	108699676	FUSIONJUNC_1613/1
chr1	150156079	150156118	FUSIONJUNC_1615/2
chr1	35005131	35008924	FUSIONJUNC_1620/1
chr1	63478763	63510181	FUSIONJUNC_1631/1
chr1	245017241	245083688	FUSIONJUNC_1636/1
chr1	245002120	245059458	FUSIONJUNC_1641/2
chr1	231274007	231274054	FUSIONJUNC_1670/1
chr1	153983520	153983564	FUSIONJUNC_1673/1
chr1	223804173	223806947	FUSIONJUNC_1674/1
chr1	173866634	173866712	FUSIONJUNC_1684/4
chr1	20173142	225495475	FUSIONJUNC_1687/1
chr1	97573900	97573970	FUSIONJUNC_1700/1
chr1	53247882	53247924	FUSIONJUNC_1708/1
chr1	154550431	154550464	FUSIONJUNC_1717/1
chr1	145936927	145942758	FUSIONJUNC_1731/2
chr1	244856506	244857706	FUSIONJUNC_1733/1
chr1	108103079	115606720	FUSIONJUNC_1748/1
chr1	105697318	105697366	FUSIONJUNC_1765/1
chr1	200096425	200096463	FUSIONJUNC_1771/1
chr1	161229786	161229939	FUSIONJUNC_1773/1
chr1	39306786	39306849	FUSIONJUNC_1777/1
chr1	1564087	1564117	FUSIONJUNC_1805/1
chr1	179852691	179865482	FUSIONJUNC_1811/1
chr1	85708039	85708072	FUSIONJUNC_1842/1
chr1	11803150	11803404	FUSIONJUNC_1844/1
chr1	153981916	153981960	FUSIONJUNC_1851/1
chr1	67426155	67426236	FUSIONJUNC_1866/1
chr1	228148752	228148804	FUSIONJUNC_1893/1
chr1	161192772	161192812	FUSIONJUNC_1896/1
chr1	7777159	7778169	FUSIONJUNC_1912/6
chr1	247299428	247299462	FUSIONJUNC_1988/2
chr1	99822422	99822454	FUSIONJUNC_1994/1
chr1	1324994	1325035	FUSIONJUNC_2001/1
chr1	86352858	86354692	FUSIONJUNC_2014/1
chr1	51356275	51356323	FUSIONJUNC_2015/1
chr1	243502834	243502871	FUSIONJUNC_2019/1
chr1	151199622	179186254	FUSIONJUNC_2027/1
chr1	93894613	93901669	FUSIONJUNC_2030/1
chr1	28205256	28205319	FUSIONJUNC_2039/1
chr1	67705392	67705429	FUSIONJUNC_2040/1
chr1	179864509	179864829	FUSIONJUNC_2056/1
chr1	11981976	11982027	FUSIONJUNC_2087/1
chr1	227101306	227101390	FUSIONJUNC_2099/1
chr1	25243721	25243838	FUSIONJUNC_2100/1
chr1	224386343	224388084	FUSIONJUNC_2104/1
chr1	67426164	67426231	FUSIONJUNC_2109/1
chr1	12193100	12193931	FUSIONJUNC_2113/1
chr1	54099025	54099065	FUSIONJUNC_2114/1
chr1	200853283	200853420	FUSIONJUNC_2118/2
chr1	16625774	16643145	FUSIONJUNC_2129/1
chr1	155438326	155439068	FUSIONJUNC_2132/2
chr1	30908575	30908715	FUSIONJUNC_2134/1
chr1	155319750	155319795	FUSIONJUNC_2146/1
chr1	161853223	161863275	FUSIONJUNC_2159/1
chr1	117402185	117442325	FUSIONJUNC_2215/3
chr1	31005852	31007102	FUSIONJUNC_2222/1
chr1	58681784	58685251	FUSIONJUNC_2241/1
chr1	26941456	26941818	FUSIONJUNC_2246/4
chr1	179864441	179864483	FUSIONJUNC_2248/1
chr1	47295764	47301748	FUSIONJUNC_2284/1
chr1	66345384	66345450	FUSIONJUNC_2295/1
chr1	116379543	116379616	FUSIONJUNC_2311/1
chr1	112622304	112622358	FUSIONJUNC_2326/1
chr1	17018889	17018937	FUSIONJUNC_2330/1
chr1	35381258	35390098	FUSIONJUNC_2352/2
chr1	113812129	113812161	FUSIONJUNC_2364/1
chr1	44777753	44778652	FUSIONJUNC_2383/1
chr1	43313936	43313973	FUSIONJUNC_2385/1
chr1	211416961	211417620	FUSIONJUNC_2388/4
chr1	23072156	23077291	FUSIONJUNC_2401/1
chr1	65364634	65366196	FUSIONJUNC_2402/2
chr1	40069776	40069818	FUSIONJUNC_2407/2
chr1	244858755	244858801	FUSIONJUNC_2455/1
chr1	155312254	155312584	FUSIONJUNC_2460/1
chr1	156134903	156135255	FUSIONJUNC_2493/1
chr1	214037865	214038684	FUSIONJUNC_2494/1
chr1	243504618	243504682	FUSIONJUNC_2507/1
chr1	166853729	166853768	FUSIONJUNC_2510/1
chr1	47374943	47374985	FUSIONJUNC_2521/3
chr1	8364070	8364114	FUSIONJUNC_2527/1
chr1	28507602	198071785	FUSIONJUNC_2547/1
chr1	30953866	30953899	FUSIONJUNC_2564/1
chr1	35358924	35361789	FUSIONJUNC_2578/3
chr1	15785340	17472227	FUSIONJUNC_2636/1
chr1	15785335	15785342	FUSIONJUNC_2637/1
chr1	232513856	232533583	FUSIONJUNC_2658/1
chr1	112917647	112917691	FUSIONJUNC_2669/1
chr1	244862687	244862727	FUSIONJUNC_2682/1
chr1	33013152	33013344	FUSIONJUNC_2690/1
chr1	116989511	116989549	FUSIONJUNC_2695/1
chr1	231370561	231374099	FUSIONJUNC_2719/1
chr1	151456530	151456571	FUSIONJUNC_2726/1
chr1	167765582	167776166	FUSIONJUNC_2733/1
chr1	93991873	93993135	FUSIONJUNC_2738/1
chr1	24669305	24669357	FUSIONJUNC_2745/1
chr1	161778243	161784096	FUSIONJUNC_2763/3
chr1	205719553	205719601	FUSIONJUNC_2784/2
chr1	153662417	153662456	FUSIONJUNC_2789/3
chr1	32201935	32201982	FUSIONJUNC_2801/1
chr1	156671419	156671456	FUSIONJUNC_2812/1
chr1	52020829	52020885	FUSIONJUNC_2825/1
chr1	235229237	235229276	FUSIONJUNC_2831/1
chr1	31796599	31796641	FUSIONJUNC_2844/1
chr1	35923168	35923887	FUSIONJUNC_2845/2
chr1	17022607	17024074	FUSIONJUNC_2867/1
chr1	114750256	114750307	FUSIONJUNC_2873/1
chr1	92511415	92511553	FUSIONJUNC_2896/1
chr1	44778014	44778055	FUSIONJUNC_2910/4
chr1	202762698	202767060	FUSIONJUNC_2916/1
chr1	30346597	161016863	FUSIONJUNC_2936/1
chr1	184734530	184749592	FUSIONJUNC_2943/1
chr1	11770810	31046512	FUSIONJUNC_2949/2
chr1	61456762	61456805	FUSIONJUNC_2951/1
chr1	243415701	243426558	FUSIONJUNC_2952/2
chr1	25901028	25901065	FUSIONJUNC_2960/1
chr1	161198917	161199002	FUSIONJUNC_2967/1
chr1	21937111	54352180	FUSIONJUNC_2979/1
chr1	156009501	156009524	FUSIONJUNC_2981/1
chr1	166849191	166849273	FUSIONJUNC_2989/2
chr1	65598748	65633332	FUSIONJUNC_2998/1
chr1	10256246	10278128	FUSIONJUNC_3010/1
chr1	100906851	100921841	FUSIONJUNC_3029/2
chr1	14724831	14724880	FUSIONJUNC_3032/1
chr1	45091494	87742530	FUSIONJUNC_3062/1
chr1	168200168	168200208	FUSIONJUNC_3089/1
chr1	15568791	15568835	FUSIONJUNC_3104/1
chr1	31059447	31059493	FUSIONJUNC_3106/1
chr1	43445984	43446154	FUSIONJUNC_3110/2
chr1	1391824	1391879	FUSIONJUNC_3118/1
chr1	172442259	172442300	FUSIONJUNC_3129/1
chr1	164357211	164357251	FUSIONJUNC_3166/1
chr1	154962902	154962957	FUSIONJUNC_3184/2
chr1	65610048	65610098	FUSIONJUNC_3188/1
chr1	44990387	150993645	FUSIONJUNC_3194/1
chr1	35397545	35398391	FUSIONJUNC_3215/1
chr1	32365977	32366015	FUSIONJUNC_3217/1
chr1	176162868	176184692	FUSIONJUNC_3230/1
chr1	39357554	39357592	FUSIONJUNC_3239/1
chr1	36569054	53284285	FUSIONJUNC_3242/1
chr1	88770351	88786213	FUSIONJUNC_3268/1
chr1	150629507	150629544	FUSIONJUNC_3270/1
chr1	10327677	10334638	FUSIONJUNC_3296/1
chr1	66259376	66259431	FUSIONJUNC_3305/1
chr1	93154570	93154694	FUSIONJUNC_3322/1
chr1	11644991	222286614	FUSIONJUNC_3330/1
chr1	8868010	8868056	FUSIONJUNC_3336/1
chr1	117499480	117499558	FUSIONJUNC_3337/1
chr1	202742390	202758510	FUSIONJUNC_3338/1
chr1	149840769	149840821	FUSIONJUNC_3348/1
chr1	149852990	149853042	FUSIONJUNC_3349/1
chr1	1786917	1786960	FUSIONJUNC_3353/3
chr1	90993922	90994154	FUSIONJUNC_3357/1
chr1	9729272	9729323	FUSIONJUNC_3360/1
chr1	26696463	26696635	FUSIONJUNC_3369/1
chr1	149841106	149841149	FUSIONJUNC_3371/1
chr1	6186421	6186454	FUSIONJUNC_3397/1
chr1	23091272	23091306	FUSIONJUNC_3403/1
chr1	247201777	247201820	FUSIONJUNC_3408/1
chr1	235127802	235127903	FUSIONJUNC_3415/1
chr1	145925980	145926039	FUSIONJUNC_3426/2
chr1	207336791	207337371	FUSIONJUNC_3431/1
chr1	244862618	244863791	FUSIONJUNC_3445/1
chr1	31585796	31585830	FUSIONJUNC_3469/1
chr1	205720504	205720544	FUSIONJUNC_3473/1
chr1	117402185	117420649	FUSIONJUNC_3477/3
chr1	67402726	212675690	FUSIONJUNC_3484/1
chr1	153959608	153959657	FUSIONJUNC_3503/1
chr1	153662123	153662175	FUSIONJUNC_3516/1
chr1	231364235	231364279	FUSIONJUNC_3531/1
chr1	120452116	120812095	FUSIONJUNC_3532/1
chr1	244417681	244418876	FUSIONJUNC_3536/1
chr1	52339680	52339741	FUSIONJUNC_3540/1
chr1	37823763	37823878	FUSIONJUNC_3543/1
chr1	43313142	43313190	FUSIONJUNC_3565/1
chr1	153991152	173741896	FUSIONJUNC_3566/1
chr1	37556290	173741896	FUSIONJUNC_3567/1
chr1	205727699	205729621	FUSIONJUNC_3572/1
chr1	55271586	171199063	FUSIONJUNC_3580/1
chr1	76151000	76152148	FUSIONJUNC_3591/1
chr1	155438326	155459898	FUSIONJUNC_3611/2
chr1	9984316	9986929	FUSIONJUNC_3650/1
chr1	12572741	12572771	FUSIONJUNC_3656/1
chr1	112653597	112659779	FUSIONJUNC_3658/2
chr1	12275824	12278038	FUSIONJUNC_3669/2
chr1	41757875	42995529	FUSIONJUNC_3688/1
chr1	25903762	25904740	FUSIONJUNC_3690/2
chr1	201483602	201483634	FUSIONJUNC_3691/1
chr1	50959948	50959984	FUSIONJUNC_3698/1
chr1	89109754	89109816	FUSIONJUNC_3716/1
chr1	57144385	197671741	FUSIONJUNC_3722/1
chr1	28507454	28507569	FUSIONJUNC_3755/1
chr1	68180080	68180290	FUSIONJUNC_3761/1
chr1	58781402	58781440	FUSIONJUNC_3764/1
chr1	43317303	43317372	FUSIONJUNC_3793/1
chr1	42500247	42500309	FUSIONJUNC_3818/1
chr1	212329134	212333598	FUSIONJUNC_3840/1
chr1	8587675	8588189	FUSIONJUNC_3841/1
chr1	89125934	89125973	FUSIONJUNC_3845/1
chr1	94222254	94222325	FUSIONJUNC_3853/1
chr1	214647231	214647270	FUSIONJUNC_3861/1
chr1	31587179	31587255	FUSIONJUNC_3867/1
chr1	39422373	39433155	FUSIONJUNC_3881/1
chr1	42696225	42696261	FUSIONJUNC_3886/2
chr1	31915894	31919658	FUSIONJUNC_3902/2
chr1	155868117	155868159	FUSIONJUNC_3907/1
chr1	112670056	112670100	FUSIONJUNC_3921/1
chr1	241593697	241594094	FUSIONJUNC_3927/1
chr1	235110397	235110451	FUSIONJUNC_3953/1
chr1	182854244	182854295	FUSIONJUNC_3958/1
chr1	113973512	113974631	FUSIONJUNC_3999/1
chr1	183630531	183630584	FUSIONJUNC_4007/1
chr1	155675009	155784089	FUSIONJUNC_4015/1
chr1	155675009	155679512	FUSIONJUNC_4016/1
chr1	153981898	153981976	FUSIONJUNC_4018/1
chr1	107683487	107766550	FUSIONJUNC_4022/1
chr1	244859316	244859374	FUSIONJUNC_4040/1
chr1	156009473	156009530	FUSIONJUNC_4050/2
chr1	27843262	27843303	FUSIONJUNC_4087/1
chr1	231749925	231771070	FUSIONJUNC_4091/1
chr1	168114177	168117697	FUSIONJUNC_4118/1
chr1	160306352	160306387	FUSIONJUNC_4119/1
chr1	22092481	22092520	FUSIONJUNC_4121/2
chr1	28496963	28497576	FUSIONJUNC_4125/1
chr1	116387373	116387421	FUSIONJUNC_4126/1
chr1	45606543	45606589	FUSIONJUNC_4128/1
chr1	1402038	1402072	FUSIONJUNC_4129/1
chr1	243306089	244639677	FUSIONJUNC_4134/1
chr1	52942558	214564278	FUSIONJUNC_4137/1
chr1	117941770	117941837	FUSIONJUNC_4161/1
chr1	150159436	150159475	FUSIONJUNC_4176/1
chr1	94045924	94045952	FUSIONJUNC_4180/1
chr1	9935590	9935626	FUSIONJUNC_4187/1
chr1	51408222	51409587	FUSIONJUNC_4208/1
chr1	61459846	61459946	FUSIONJUNC_4219/1
chr1	17018898	17018945	FUSIONJUNC_4222/1
chr1	150265568	150265734	FUSIONJUNC_4240/1
chr1	153607399	153607435	FUSIONJUNC_4248/3
chr1	47374940	47374981	FUSIONJUNC_4256/2
chr1	21001198	21002808	FUSIONJUNC_4261/2
chr1	214028171	214028611	FUSIONJUNC_4265/1
chr1	19655142	19655194	FUSIONJUNC_4287/1
chr1	200064849	200065155	FUSIONJUNC_4296/2
chr1	155314917	155314970	FUSIONJUNC_4315/1
chr1	15927293	15927342	FUSIONJUNC_4317/1
chr1	153662262	153662293	FUSIONJUNC_4323/1
chr1	200043773	200111321	FUSIONJUNC_4357/1
chr1	17018897	17018945	FUSIONJUNC_4358/1
chr1	16251687	16251728	FUSIONJUNC_4389/1
chr1	1637861	1705697	FUSIONJUNC_4394/1
chr1	1637861	1638555	FUSIONJUNC_4395/1
chr1	1705003	1705697	FUSIONJUNC_4396/1
chr1	178015679	178015720	FUSIONJUNC_4397/1
chr1	6619802	6620337	FUSIONJUNC_4409/1
chr1	39569605	39569964	FUSIONJUNC_4415/1
chr1	47280240	47282459	FUSIONJUNC_4426/1
chr1	158177221	158177278	FUSIONJUNC_4458/1
chr1	167966628	167975015	FUSIONJUNC_4459/1
chr1	20776601	20776656	FUSIONJUNC_4460/1
chr1	153921480	153921582	FUSIONJUNC_4465/1
chr1	50539591	50596216	FUSIONJUNC_4485/1
chr1	35189249	35189281	FUSIONJUNC_4502/1
chr1	225783308	225783345	FUSIONJUNC_4525/2
chr1	204423591	204424079	FUSIONJUNC_4551/1
chr1	200760838	200815644	FUSIONJUNC_4552/1
chr1	114736794	114736827	FUSIONJUNC_4566/1
chr1	154156539	154156590	FUSIONJUNC_4584/1
chr1	89714792	89716618	FUSIONJUNC_4586/1
chr1	244843199	244843259	FUSIONJUNC_4589/1
chr1	1564417	1564657	FUSIONJUNC_4607/1
chr1	222657540	222657711	FUSIONJUNC_4617/1
chr1	45645823	220143964	FUSIONJUNC_4627/1
chr1	13616045	13616097	FUSIONJUNC_4636/1
chr1	85707741	85707861	FUSIONJUNC_4639/1
chr1	27789561	27793632	FUSIONJUNC_4650/1
chr1	246147377	246147522	FUSIONJUNC_4659/1
chr1	35841166	35851055	FUSIONJUNC_4663/1
chr1	207336695	207336763	FUSIONJUNC_4665/1
chr1	64867000	64867046	FUSIONJUNC_4694/1
chr1	113902828	113904972	FUSIONJUNC_4701/1
chr1	114537212	114537257	FUSIONJUNC_4711/1
chr1	203707008	203708104	FUSIONJUNC_4736/1
chr1	214500370	214500418	FUSIONJUNC_4741/1
chr1	51787457	51787789	FUSIONJUNC_4759/1
chr1	183142610	183142653	FUSIONJUNC_4776/1
chr1	109237846	109237879	FUSIONJUNC_4778/1
chr1	21001198	21050994	FUSIONJUNC_4787/1
chr1	45568961	45569166	FUSIONJUNC_4788/1
chr1	161198877	161198912	FUSIONJUNC_4790/1
chr1	156915219	156915278	FUSIONJUNC_4791/1
chr1	155268062	155268113	FUSIONJUNC_4795/1
chr1	64953838	205699476	FUSIONJUNC_4811/1
chr1	168019544	168023047	FUSIONJUNC_4836/1
chr1	244705990	244706110	FUSIONJUNC_4845/1
chr1	23030468	23050520	FUSIONJUNC_4847/3
chr1	156320992	156324992	FUSIONJUNC_4860/1
chr1	44308309	44339322	FUSIONJUNC_4862/1
chr1	163328845	163349080	FUSIONJUNC_4891/1
chr1	173941264	173993135	FUSIONJUNC_4898/1
chr1	44778637	44778682	FUSIONJUNC_4927/6
chr1	48436955	48437015	FUSIONJUNC_4932/1
chr1	186341344	186341395	FUSIONJUNC_4943/1
chr1	147179271	147179317	FUSIONJUNC_4955/1
chr1	32328816	32329335	FUSIONJUNC_4966/1
chr1	54040755	54047372	FUSIONJUNC_4996/1
chr1	186406082	186408178	FUSIONJUNC_4998/1
chr1	201466031	201466085	FUSIONJUNC_5017/1
chr1	40064226	40064559	FUSIONJUNC_5028/2
chr1	45520213	186372542	FUSIONJUNC_5045/1
chr1	168200171	168200208	FUSIONJUNC_5062/2
chr1	36259457	36282586	FUSIONJUNC_5066/2
chr1	154173093	154173199	FUSIONJUNC_5085/1
chr1	161958775	161958832	FUSIONJUNC_5086/1
chr1	235196030	235214026	FUSIONJUNC_5100/1
chr1	78971534	78972175	FUSIONJUNC_5107/1
chr1	21721035	21721764	FUSIONJUNC_5124/3
chr1	151202089	151202449	FUSIONJUNC_5145/1
chr1	151400532	151400581	FUSIONJUNC_5150/1
chr1	26601393	113653585	FUSIONJUNC_5151/1
chr1	23093400	23093439	FUSIONJUNC_5169/1
chr1	214036343	214036882	FUSIONJUNC_5179/1
chr1	90940256	90940819	FUSIONJUNC_5200/1
chr1	153662421	153662455	FUSIONJUNC_5219/1
chr1	631097	631139	FUSIONJUNC_5226/3
chr1	9337811	9337995	FUSIONJUNC_5240/1
chr1	43453728	43453849	FUSIONJUNC_5248/1
chr1	11126621	11133197	FUSIONJUNC_5262/1
chr1	11073933	11076948	FUSIONJUNC_5266/1
chr1	39411123	39411171	FUSIONJUNC_5275/1
chr1	41063242	239423892	FUSIONJUNC_5282/1
chr1	11680790	11680889	FUSIONJUNC_5284/1
chr1	208182047	208182052	FUSIONJUNC_5291/1
chr1	16685893	16685959	FUSIONJUNC_5307/1
chr1	93551041	93551100	FUSIONJUNC_5313/2
chr1	20892618	20942330	FUSIONJUNC_5325/1
chr1	210265998	210266036	FUSIONJUNC_5329/1
chr1	227112311	227112913	FUSIONJUNC_5342/2
chr1	28459084	28466535	FUSIONJUNC_5363/1
chr1	39161371	39161415	FUSIONJUNC_5383/1
chr1	29035825	29065158	FUSIONJUNC_5384/1
chr1	26446315	26447660	FUSIONJUNC_5385/2
chr1	8870474	8871930	FUSIONJUNC_5396/1
chr1	1870259	1870422	FUSIONJUNC_5406/1
chr1	1439435	1439560	FUSIONJUNC_5412/1
chr1	633942	633989	FUSIONJUNC_5414/1
chr1	205719553	227410878	FUSIONJUNC_5427/1
chr1	150266378	150266444	FUSIONJUNC_5436/1
chr1	185304081	185304136	FUSIONJUNC_5448/1
chr1	41008793	41009589	FUSIONJUNC_5452/1
chr1	21089137	21111383	FUSIONJUNC_5455/6
chr1	25356788	25356821	FUSIONJUNC_5469/1
chr1	26428544	28562900	FUSIONJUNC_5470/1
chr1	1815755	1839238	FUSIONJUNC_5482/1
chr1	109100417	109100509	FUSIONJUNC_5484/2
chr1	32171235	32171241	FUSIONJUNC_5509/1
chr1	31908784	31908841	FUSIONJUNC_5526/1
chr1	160028591	160028648	FUSIONJUNC_5532/1
chr1	91861470	91864279	FUSIONJUNC_5587/1
chr1	185119136	185119221	FUSIONJUNC_5595/1
chr1	9931890	9934860	FUSIONJUNC_5606/5
chr1	160291468	160291494	FUSIONJUNC_5618/1
chr1	81912697	81912736	FUSIONJUNC_5621/1
chr1	166748495	166748552	FUSIONJUNC_5642/2
chr1	16449171	16459816	FUSIONJUNC_5643/1
chr1	214369456	214378102	FUSIONJUNC_5645/1
chr1	6225129	6225179	FUSIONJUNC_5653/1
chr1	178125326	178134720	FUSIONJUNC_5654/1
chr1	165829167	165843600	FUSIONJUNC_5697/1
chr1	107945491	108178818	FUSIONJUNC_5722/1
chr1	231241039	231241102	FUSIONJUNC_5729/1
chr1	84682073	84682166	FUSIONJUNC_5740/1
chr1	205718263	205718308	FUSIONJUNC_5759/1
chr1	160997109	160997149	FUSIONJUNC_5785/2
chr1	180003173	180006567	FUSIONJUNC_5811/1
chr1	25228169	25229057	FUSIONJUNC_5820/1
chr1	160323430	160332557	FUSIONJUNC_5824/1
chr1	24843339	24843383	FUSIONJUNC_5833/1
chr1	52774328	78046334	FUSIONJUNC_5852/1
chr1	36407379	36410593	FUSIONJUNC_5855/2
chr1	96447073	194189164	FUSIONJUNC_5874/1
chr1	145636403	145636455	FUSIONJUNC_5878/1
chr1	147959086	147959138	FUSIONJUNC_5879/1
chr1	145636403	147959138	FUSIONJUNC_5880/1
chr1	35268777	35396579	FUSIONJUNC_5882/2
chr1	244854984	244855044	FUSIONJUNC_5887/1
chr1	76104917	76139843	FUSIONJUNC_5901/1
chr1	201520129	201520171	FUSIONJUNC_5921/1
chr1	21926930	21926966	FUSIONJUNC_5938/1
chr1	171684305	171684383	FUSIONJUNC_5962/1
chr1	244863659	244863914	FUSIONJUNC_5974/1
chr1	173482212	173482263	FUSIONJUNC_5976/1
chr1	9310610	76179392	FUSIONJUNC_5978/1
chr1	50928813	247146355	FUSIONJUNC_6021/1
chr1	50490587	50491801	FUSIONJUNC_6023/1
chr1	236901357	236901407	FUSIONJUNC_6024/1
chr1	32669237	32669279	FUSIONJUNC_6028/1
chr1	149887355	149887390	FUSIONJUNC_6032/1
chr1	219981377	220025258	FUSIONJUNC_6039/1
chr1	35381258	35389082	FUSIONJUNC_6043/2
chr1	32154966	57589092	FUSIONJUNC_6051/1
chr1	185298066	185298108	FUSIONJUNC_6055/1
chr1	178800846	178800882	FUSIONJUNC_6071/1
chr1	153607388	153607442	FUSIONJUNC_6072/1
chr1	213117316	213129889	FUSIONJUNC_6078/1
chr1	33324728	33324835	FUSIONJUNC_6081/1
chr1	67880660	67919403	FUSIONJUNC_6088/2
chr1	231412990	231413046	FUSIONJUNC_6092/1
chr1	80106887	225648776	FUSIONJUNC_6142/1
chr1	30992389	30995220	FUSIONJUNC_6152/1
chr1	28887595	28887694	FUSIONJUNC_6169/1
chr1	37587310	37589082	FUSIONJUNC_6172/1
chr1	94903151	94903490	FUSIONJUNC_6187/1
chr1	21876292	21878216	FUSIONJUNC_6198/1
chr1	117405595	117405628	FUSIONJUNC_6203/1
chr1	1813259	24303878	FUSIONJUNC_6209/1
chr1	154987031	156318241	FUSIONJUNC_6214/1
chr1	22255634	38562662	FUSIONJUNC_6218/1
chr1	156670308	156670347	FUSIONJUNC_6227/1
chr1	109230913	109230957	FUSIONJUNC_6231/1
chr1	202733411	202733456	FUSIONJUNC_6244/1
chr1	156293516	156293554	FUSIONJUNC_6245/2
chr1	116599981	116600015	FUSIONJUNC_6263/1
chr1	185317063	185317117	FUSIONJUNC_6281/1
chr1	39396315	166505828	FUSIONJUNC_6285/1
chr1	161819756	161819790	FUSIONJUNC_6287/1
chr1	226888090	226889049	FUSIONJUNC_6291/1
chr1	218302512	218305052	FUSIONJUNC_6299/1
chr1	244863680	244863821	FUSIONJUNC_6318/1
chr1	145977999	145978454	FUSIONJUNC_6328/1
chr1	12036788	227457386	FUSIONJUNC_6342/1
chr1	109506929	109507004	FUSIONJUNC_6348/1
chr1	247134441	247135785	FUSIONJUNC_6356/1
chr1	44780289	45645870	FUSIONJUNC_6362/1
chr1	113590522	113590582	FUSIONJUNC_6366/1
chr1	8541213	8557523	FUSIONJUNC_6379/1
chr1	43313409	43313824	FUSIONJUNC_6393/1
chr1	51402434	51408332	FUSIONJUNC_6396/3
chr1	155330724	155330764	FUSIONJUNC_6397/1
chr1	13727034	13729069	FUSIONJUNC_6408/1
chr1	16591927	16591972	FUSIONJUNC_6415/1
chr1	51461090	51465326	FUSIONJUNC_6440/1
chr1	112705099	112705143	FUSIONJUNC_6447/2
chr1	161959673	162196302	FUSIONJUNC_6481/1
chr1	231693825	231702024	FUSIONJUNC_6490/1
chr1	231537212	231542611	FUSIONJUNC_6511/4
chr1	246435944	246440124	FUSIONJUNC_6527/1
chr1	111727366	111727804	FUSIONJUNC_6554/1
chr1	67426179	67426231	FUSIONJUNC_6566/2
chr1	208243832	208243873	FUSIONJUNC_6578/1
chr1	86715723	86735179	FUSIONJUNC_6590/1
chr1	245858494	245863885	FUSIONJUNC_6594/1
chr1	248909154	248909340	FUSIONJUNC_6598/1
chr1	20773483	20773519	FUSIONJUNC_6611/1
chr1	224985649	224985731	FUSIONJUNC_6621/1
chr1	28507461	28507571	FUSIONJUNC_6623/1
chr1	21239772	21240647	FUSIONJUNC_6632/1
chr1	186977733	186977770	FUSIONJUNC_6636/1
chr1	42682548	42682589	FUSIONJUNC_6654/1
chr1	52083442	52083479	FUSIONJUNC_6667/1
chr1	200850180	200850212	FUSIONJUNC_6673/1
chr1	76533648	76533690	FUSIONJUNC_6686/1
chr1	117402191	117402245	FUSIONJUNC_6697/1
chr1	186345654	186346188	FUSIONJUNC_6701/1
chr1	112670356	112864957	FUSIONJUNC_6703/1
chr1	183530472	183531649	FUSIONJUNC_6708/1
chr1	185301529	185301562	FUSIONJUNC_6713/1
chr1	161190670	161190716	FUSIONJUNC_6730/1
chr1	226154769	226161647	FUSIONJUNC_6741/1
chr1	155914944	155915042	FUSIONJUNC_6761/1
chr1	9981828	9981868	FUSIONJUNC_6764/1
chr1	94727156	94728316	FUSIONJUNC_6766/1
chr1	89109675	89109789	FUSIONJUNC_6789/1
chr1	244418759	244420296	FUSIONJUNC_6799/1
chr1	243545509	243573048	FUSIONJUNC_6803/3
chr1	20757165	20773610	FUSIONJUNC_6807/2
chr1	213996468	214011715	FUSIONJUNC_6808/2
chr1	12029894	12029996	FUSIONJUNC_6810/1
chr1	25340473	25351693	FUSIONJUNC_6820/1
chr1	154237059	154237104	FUSIONJUNC_6823/1
chr1	155926675	155927156	FUSIONJUNC_6841/1
chr1	165908927	165909002	FUSIONJUNC_6843/1
chr1	243545509	243843282	FUSIONJUNC_6844/3
chr1	45552476	45552535	FUSIONJUNC_6858/1
chr1	85654028	85654092	FUSIONJUNC_6868/1
chr1	65640680	65640718	FUSIONJUNC_6869/1
chr1	32948221	32949774	FUSIONJUNC_6872/1
chr1	59339957	59346398	FUSIONJUNC_6876/1
chr1	156114831	156115001	FUSIONJUNC_6878/1
chr1	15928602	15928679	FUSIONJUNC_6890/1
chr1	168236588	168243069	FUSIONJUNC_6907/1
chr1	23310908	23310989	FUSIONJUNC_6944/1
chr1	28507463	28507571	FUSIONJUNC_6952/1
chr1	78890429	78891644	FUSIONJUNC_6955/1
chr1	93888203	93888268	FUSIONJUNC_6960/1
chr1	114727786	114727820	FUSIONJUNC_6961/4
chr1	154177334	154177370	FUSIONJUNC_6971/1
chr1	23319241	23319324	FUSIONJUNC_6989/1
chr1	109592501	109592544	FUSIONJUNC_7013/1
chr1	16990984	161003156	FUSIONJUNC_7036/1
chr1	111441046	111441078	FUSIONJUNC_7038/1
chr1	65633540	65633581	FUSIONJUNC_7042/1
chr1	94184220	94184283	FUSIONJUNC_7055/2
chr1	102832826	106165942	FUSIONJUNC_7060/1
chr1	208038999	208039040	FUSIONJUNC_7069/1
chr1	15638306	15643650	FUSIONJUNC_7097/1
chr1	65610212	65610266	FUSIONJUNC_7099/1
chr1	151027232	151028944	FUSIONJUNC_7117/1
chr1	185087573	185087629	FUSIONJUNC_7126/1
chr1	66539627	66539767	FUSIONJUNC_7134/1
chr1	37810030	37815540	FUSIONJUNC_7135/2
chr1	219260413	219260486	FUSIONJUNC_7151/1
chr1	212286023	212286119	FUSIONJUNC_7155/2
chr1	114732778	114733759	FUSIONJUNC_7178/1
chr1	180809118	180809323	FUSIONJUNC_7196/1
chr1	92333390	92358043	FUSIONJUNC_7197/1
chr1	52683913	52683987	FUSIONJUNC_7209/1
chr1	179100931	179105047	FUSIONJUNC_7210/1
chr1	24841905	24841979	FUSIONJUNC_7216/1
chr1	77286940	77340568	FUSIONJUNC_7221/1
chr1	155962354	155962534	FUSIONJUNC_7223/2
chr1	153973006	153973048	FUSIONJUNC_7226/1
chr1	10269522	44675968	FUSIONJUNC_7228/1
chr1	43792101	43844129	FUSIONJUNC_7237/1
chr1	19218990	19218995	FUSIONJUNC_7241/3
chr1	243304712	243330692	FUSIONJUNC_7258/1
chr1	51409558	51409593	FUSIONJUNC_7265/1
chr1	28677276	29141342	FUSIONJUNC_7269/1
chr1	64864879	64864931	FUSIONJUNC_7293/1
chr1	39293761	39293823	FUSIONJUNC_7312/1
chr1	61456024	61456126	FUSIONJUNC_7322/1
chr1	217611048	217614169	FUSIONJUNC_7349/1
chr1	226961376	226965737	FUSIONJUNC_7351/3
chr1	162523221	162523268	FUSIONJUNC_7352/1
chr1	23693844	23693894	FUSIONJUNC_7378/2
chr1	246591511	246591941	FUSIONJUNC_7404/1
chr1	78966653	78966696	FUSIONJUNC_7405/1
chr1	23310752	23310794	FUSIONJUNC_7408/1
chr1	88684389	88684464	FUSIONJUNC_7412/1
chr1	200845766	200845857	FUSIONJUNC_7429/1
chr1	173898820	173900297	FUSIONJUNC_7436/2
chr1	77945413	77946014	FUSIONJUNC_7437/1
chr1	23093337	23093453	FUSIONJUNC_7442/1
chr1	94487541	94506642	FUSIONJUNC_7462/1
chr1	65605045	65605139	FUSIONJUNC_7491/1
chr1	246631358	246631924	FUSIONJUNC_7496/1
chr1	10402537	174894764	FUSIONJUNC_7500/1
chr1	176191440	176191512	FUSIONJUNC_7501/1
chr1	243344206	243415816	FUSIONJUNC_7510/1
chr1	35743140	35746992	FUSIONJUNC_7553/1
chr1	39324283	39324339	FUSIONJUNC_7575/1
chr1	176081151	176085890	FUSIONJUNC_7595/1
chr1	207046853	207048092	FUSIONJUNC_7601/1
chr1	119616249	119616296	FUSIONJUNC_7603/1
chr1	36137004	36137043	FUSIONJUNC_7610/2
chr1	243767340	243767798	FUSIONJUNC_7621/1
chr1	145825756	145827005	FUSIONJUNC_7632/1
chr1	19243613	19244015	FUSIONJUNC_7660/1
chr1	63476061	63476107	FUSIONJUNC_7663/1
chr1	244855426	244855459	FUSIONJUNC_7669/1
chr1	7952937	154287787	FUSIONJUNC_7720/1
chr1	11919643	11919703	FUSIONJUNC_7794/1
chr1	23979069	23979126	FUSIONJUNC_7828/1
chr1	150308185	150308347	FUSIONJUNC_7849/1
chr1	10070929	222733075	FUSIONJUNC_7857/1
chr1	27040685	222733074	FUSIONJUNC_7858/1
chr1	214008494	214008998	FUSIONJUNC_7867/1
chr1	186406082	186419077	FUSIONJUNC_7872/3
chr1	114732786	114733758	FUSIONJUNC_7890/1
chr1	11235208	11235411	FUSIONJUNC_7899/1
chr1	40070885	40070932	FUSIONJUNC_7901/1
chr1	173791174	173792089	FUSIONJUNC_7909/1
chr1	222733824	222733862	FUSIONJUNC_7939/1
chr1	44284834	44339322	FUSIONJUNC_7947/1
chr1	222148107	224371943	FUSIONJUNC_7948/1
chr1	22078428	22086866	FUSIONJUNC_7950/2
chr1	154967670	154967703	FUSIONJUNC_7957/1
chr1	214487241	214487274	FUSIONJUNC_7963/1
chr1	42500228	42500285	FUSIONJUNC_7986/1
chr1	204112914	204117707	FUSIONJUNC_7994/2
chr1	154967670	154969448	FUSIONJUNC_7996/1
chr1	634273	634336	FUSIONJUNC_8000/1
chr1	11837361	11838357	FUSIONJUNC_8009/1
chr1	184619669	184619817	FUSIONJUNC_8018/1
chr1	193016306	193027264	FUSIONJUNC_8021/1
chr1	36323519	36323555	FUSIONJUNC_8035/1
chr1	8455515	8457955	FUSIONJUNC_8073/1
chr1	114730257	114732816	FUSIONJUNC_8081/1
chr1	172442107	172442142	FUSIONJUNC_8084/1
chr1	171540031	171540071	FUSIONJUNC_8097/1
chr1	40189054	40202614	FUSIONJUNC_8112/1
chr1	234607395	234607435	FUSIONJUNC_8124/1
chr1	148749282	148749327	FUSIONJUNC_8125/1
chr1	227781084	227781152	FUSIONJUNC_8134/1
chr1	155867964	155868791	FUSIONJUNC_8141/1
chr1	117402190	117402247	FUSIONJUNC_8142/1
chr1	225418115	225422260	FUSIONJUNC_8146/1
chr1	112922075	112922135	FUSIONJUNC_8156/1
chr1	192708740	193908432	FUSIONJUNC_8170/1
chr1	192708740	245984105	FUSIONJUNC_8171/1
chr1	244762292	245984105	FUSIONJUNC_8172/1
chr1	12065294	12065336	FUSIONJUNC_8175/1
chr1	77631849	77633405	FUSIONJUNC_8181/1
chr1	67740782	67741216	FUSIONJUNC_8190/1
chr1	17409121	17409155	FUSIONJUNC_8191/1
chr1	12578717	12579412	FUSIONJUNC_8199/1
chr1	117959928	117959998	FUSIONJUNC_8219/1
chr1	631097	631185	FUSIONJUNC_8233/1
chr1	180984676	180993425	FUSIONJUNC_8264/2
chr1	13613692	13613725	FUSIONJUNC_8266/1
chr1	35841164	35841750	FUSIONJUNC_8290/1
chr1	235213768	235240451	FUSIONJUNC_8302/1
chr1	52239290	52239326	FUSIONJUNC_8305/1
chr1	77858937	77866391	FUSIONJUNC_8314/1
chr1	213077695	213129889	FUSIONJUNC_8326/2
chr1	186406083	186425261	FUSIONJUNC_8340/1
chr1	19657139	19658431	FUSIONJUNC_8345/1
chr1	155853275	155853806	FUSIONJUNC_8348/5
chr1	154156816	154156874	FUSIONJUNC_8376/1
chr1	34855229	34855406	FUSIONJUNC_8404/1
chr1	58685152	58695207	FUSIONJUNC_8406/1
chr1	45617481	45618210	FUSIONJUNC_8422/1
chr1	42245155	43331435	FUSIONJUNC_8439/1
chr1	1223243	1223968	FUSIONJUNC_8453/3
chr1	42500230	42500287	FUSIONJUNC_8456/1
chr1	94172795	94172840	FUSIONJUNC_8475/1
chr1	1045371	1045455	FUSIONJUNC_8478/1
chr1	29154695	29154910	FUSIONJUNC_8500/2
chr1	20970739	20971175	FUSIONJUNC_8517/1
chr1	11800582	11800664	FUSIONJUNC_8542/1
chr1	35506669	35506738	FUSIONJUNC_8546/2
chr1	154598478	154598527	FUSIONJUNC_8561/1
chr1	28205256	28205300	FUSIONJUNC_8569/1
chr1	8861366	8861402	FUSIONJUNC_8579/1
chr1	247138715	247159813	FUSIONJUNC_8601/1
chr1	94172612	94172618	FUSIONJUNC_8605/1
chr1	186341267	186341313	FUSIONJUNC_8612/1
chr1	94898021	94898085	FUSIONJUNC_8613/1
chr1	28987748	28987801	FUSIONJUNC_8630/1
chr1	53250478	53250614	FUSIONJUNC_8643/1
chr1	34855388	34855431	FUSIONJUNC_8648/1
chr1	98738255	98738301	FUSIONJUNC_8651/1
chr1	1306789	1306826	FUSIONJUNC_8669/2
chr1	112555867	112616895	FUSIONJUNC_8674/1
chr1	630789	630888	FUSIONJUNC_8679/1
chr1	35855666	35855670	FUSIONJUNC_8720/1
chr1	10304637	10304687	FUSIONJUNC_8721/1
chr1	212329134	212345933	FUSIONJUNC_8722/1
chr1	54171544	54171858	FUSIONJUNC_8729/1
chr1	10646260	10646304	FUSIONJUNC_8736/1
chr1	120168856	120168908	FUSIONJUNC_8742/1
chr1	120168856	148784550	FUSIONJUNC_8743/1
chr1	148784498	148784550	FUSIONJUNC_8744/1
chr1	149345701	149345753	FUSIONJUNC_8745/1
chr1	91620653	155443995	FUSIONJUNC_8749/1
chr1	42177616	42178890	FUSIONJUNC_8769/1
chr1	27405440	27405481	FUSIONJUNC_8772/1
chr1	36287046	36287170	FUSIONJUNC_8774/1
chr1	232490873	232533583	FUSIONJUNC_8778/1
chr1	150966129	150966185	FUSIONJUNC_8791/1
chr1	67685361	67685442	FUSIONJUNC_8799/1
chr1	32332184	32332234	FUSIONJUNC_8812/1
chr1	36171206	36171245	FUSIONJUNC_8813/1
chr1	29035825	29039426	FUSIONJUNC_8830/1
chr1	43303623	43303661	FUSIONJUNC_8862/1
chr1	19194282	19194500	FUSIONJUNC_8866/1
chr1	160029892	160029897	FUSIONJUNC_8867/1
chr1	8604442	8604463	FUSIONJUNC_8871/1
chr1	20893516	21050994	FUSIONJUNC_8876/1
chr1	23558943	23559148	FUSIONJUNC_8882/1
chr1	20765421	20767622	FUSIONJUNC_8890/1
chr1	6806982	6825210	FUSIONJUNC_8899/2
chr1	227193785	227213219	FUSIONJUNC_8914/1
chr1	23693893	23694682	FUSIONJUNC_8917/1
chr1	186908862	186909710	FUSIONJUNC_8921/1
chr1	176162868	176163891	FUSIONJUNC_8934/1
chr1	178130265	178131818	FUSIONJUNC_8950/1
chr1	68001566	201201138	FUSIONJUNC_8976/1
chr1	145753899	201201138	FUSIONJUNC_8977/1
chr1	36282570	36282612	FUSIONJUNC_8979/1
chr1	36428345	36428402	FUSIONJUNC_8989/1
chr1	35920264	35920299	FUSIONJUNC_8992/1
chr1	19338788	19339116	FUSIONJUNC_9004/1
chr1	174195716	174318646	FUSIONJUNC_9006/1
chr1	35361212	35361249	FUSIONJUNC_9029/1
chr1	6468271	6468369	FUSIONJUNC_9041/1
chr1	111397516	111397552	FUSIONJUNC_9055/1
chr1	109214039	109214081	FUSIONJUNC_9057/1
chr1	205719614	205720543	FUSIONJUNC_9071/1
chr1	13616078	13616162	FUSIONJUNC_9082/1
chr1	110963725	110963780	FUSIONJUNC_9084/1
chr1	178007023	178007338	FUSIONJUNC_9101/1
chr1	89678703	91306337	FUSIONJUNC_9102/1
chr1	43985536	43985578	FUSIONJUNC_9112/1
chr1	36289095	36289140	FUSIONJUNC_9118/1
chr1	206599760	206599801	FUSIONJUNC_9142/2
chr1	28507600	28788543	FUSIONJUNC_9146/1
chr1	77631849	77641655	FUSIONJUNC_9150/1
chr1	168243824	168243990	FUSIONJUNC_9155/1
chr1	203682887	203682928	FUSIONJUNC_9164/1
chr1	28506696	28506752	FUSIONJUNC_9176/1
chr1	1454344	1487914	FUSIONJUNC_9182/1
chr1	1485015	1487914	FUSIONJUNC_9183/1
chr1	107505246	107505281	FUSIONJUNC_9195/1
chr1	55148482	55171645	FUSIONJUNC_9200/1
chr1	37710819	180820037	FUSIONJUNC_9204/1
chr1	50969282	50969364	FUSIONJUNC_9214/1
chr1	629573	629642	FUSIONJUNC_9220/1
chr1	64883322	64883371	FUSIONJUNC_9221/1
chr1	99669852	99672103	FUSIONJUNC_9231/1
chr1	212729551	212730922	FUSIONJUNC_9249/1
chr1	21828081	21828117	FUSIONJUNC_9250/1
chr1	193515092	234567752	FUSIONJUNC_9285/1
chr1	67430025	67430061	FUSIONJUNC_9290/1
chr1	205713874	205713926	FUSIONJUNC_9317/1
chr1	24840919	24840975	FUSIONJUNC_9324/1
chr1	156743725	156743780	FUSIONJUNC_9332/1
chr1	111117908	111117963	FUSIONJUNC_9337/1
chr1	207359905	207359946	FUSIONJUNC_9343/1
chr1	153667554	153668557	FUSIONJUNC_9350/1
chr1	185301251	185301482	FUSIONJUNC_9356/1
chr1	89006810	89007498	FUSIONJUNC_9357/1
chr1	144984153	144984206	FUSIONJUNC_9366/1
chr1	246912829	246912887	FUSIONJUNC_9391/1
chr1	186355693	186355726	FUSIONJUNC_9396/1
chr1	155674684	155675096	FUSIONJUNC_9403/1
chr1	61600091	61600146	FUSIONJUNC_9406/1
chr1	64864785	64864923	FUSIONJUNC_9409/1
chr1	186346159	186346209	FUSIONJUNC_9436/1
chr1	160213572	160213606	FUSIONJUNC_9461/1
chr1	202956449	202956499	FUSIONJUNC_9470/1
chr1	36178760	36178808	FUSIONJUNC_9478/1
chr1	21928417	21928786	FUSIONJUNC_9489/1
chr1	93239716	93239758	FUSIONJUNC_9502/1
chr1	236548073	236548118	FUSIONJUNC_9504/1
chr1	114732642	114734495	FUSIONJUNC_9507/1
chr1	633936	633968	FUSIONJUNC_9513/1
chr1	44812038	44812522	FUSIONJUNC_9519/1
chr1	180880151	180880186	FUSIONJUNC_9528/1
chr1	214613732	214613771	FUSIONJUNC_9533/1
chr1	1402035	1402090	FUSIONJUNC_9553/1
chr1	54100205	54104560	FUSIONJUNC_9577/1
chr1	25229047	25229083	FUSIONJUNC_9593/1
chr1	93557777	93570928	FUSIONJUNC_9612/2
chr1	183136443	183137794	FUSIONJUNC_9620/1
chr1	203837965	203840374	FUSIONJUNC_9642/1
chr1	10151391	10158391	FUSIONJUNC_9643/1
chr1	94177611	94190083	FUSIONJUNC_9666/1
chr1	104726400	237505868	FUSIONJUNC_9671/1
chr1	93876327	93876381	FUSIONJUNC_9681/1
chr1	171541929	171579475	FUSIONJUNC_9688/1
chr1	112412193	112416264	FUSIONJUNC_9694/1
chr1	29267697	29267734	FUSIONJUNC_9699/1
chr1	156009090	156009160	FUSIONJUNC_9712/1
chr1	161962589	161962628	FUSIONJUNC_9714/1
chr1	205611150	205611569	FUSIONJUNC_9719/1
chr1	145978671	145978766	FUSIONJUNC_9743/1
chr1	225828724	225831959	FUSIONJUNC_9746/2
chr1	26500013	214350558	FUSIONJUNC_9758/1
chr1	161191056	161191097	FUSIONJUNC_9759/1
chr1	154345380	154345420	FUSIONJUNC_9778/1
chr1	93529675	93533066	FUSIONJUNC_9785/1
chr1	78980074	78980917	FUSIONJUNC_9795/1
chr1	154350480	154350594	FUSIONJUNC_9800/1
chr1	116944709	116945065	FUSIONJUNC_9804/1
chr1	70250455	70250497	FUSIONJUNC_9812/1
chr1	166748503	166748560	FUSIONJUNC_9816/1
chr1	16443667	16443719	FUSIONJUNC_9834/1
chr1	39463731	39463935	FUSIONJUNC_9851/1
chr1	200043773	200120955	FUSIONJUNC_9862/1
chr1	629345	2296246	FUSIONJUNC_9878/1
chr1	222724099	222725555	FUSIONJUNC_9885/1
chr1	162098114	205607310	FUSIONJUNC_9886/1
chr1	15928648	15928684	FUSIONJUNC_9891/1
chr1	9271091	9271136	FUSIONJUNC_9901/1
chr1	23695863	23696392	FUSIONJUNC_9910/1
chr1	47269785	47269839	FUSIONJUNC_9922/1
chr1	205713606	205713819	FUSIONJUNC_9942/1
chr1	4654648	5813679	FUSIONJUNC_9944/1
chr1	9723356	9723389	FUSIONJUNC_9962/1
chr1	40072268	40072271	FUSIONJUNC_9972/1
chr1	9061437	241130948	FUSIONJUNC_9999/1
chr1	160294515	160294557	FUSIONJUNC_10023/1
chr1	109100410	109100513	FUSIONJUNC_10028/1
chr1	182930727	205717404	FUSIONJUNC_10032/1
chr1	65384230	65384283	FUSIONJUNC_10037/1
chr1	150963557	150963606	FUSIONJUNC_10039/1
chr1	16449133	16449181	FUSIONJUNC_10045/1
chr1	205718355	205718387	FUSIONJUNC_10047/2
chr1	200111201	200120955	FUSIONJUNC_10051/1
chr1	70296129	70315566	FUSIONJUNC_10057/1
chr1	39388169	39388212	FUSIONJUNC_10069/1
chr1	39364456	39367185	FUSIONJUNC_10075/1
chr1	90013198	90013237	FUSIONJUNC_10083/1
chr1	55143043	55143098	FUSIONJUNC_10093/1
chr1	168247983	168248268	FUSIONJUNC_10099/1
chr1	39327508	39327863	FUSIONJUNC_10104/1
chr1	64844104	64844144	FUSIONJUNC_10124/1
chr1	85174654	85174687	FUSIONJUNC_10140/1
chr1	149996888	150001146	FUSIONJUNC_10157/3
chr1	175159663	175160072	FUSIONJUNC_10186/1
chr1	208210279	208218002	FUSIONJUNC_10202/1
chr1	244415980	244424387	FUSIONJUNC_10208/1
chr1	32184524	32188124	FUSIONJUNC_10220/1
chr1	180031319	180048705	FUSIONJUNC_10234/1
chr1	220884331	220884370	FUSIONJUNC_10310/1
chr1	236806143	236816543	FUSIONJUNC_10311/1
chr1	236024069	236038253	FUSIONJUNC_10314/1
chr1	21831686	21839002	FUSIONJUNC_10317/1
chr1	1055146	1055185	FUSIONJUNC_10326/1
chr1	180214637	230078917	FUSIONJUNC_10330/1
chr1	9850300	9850327	FUSIONJUNC_10359/1
chr1	78921648	78921693	FUSIONJUNC_10361/1
chr1	202911160	202918199	FUSIONJUNC_10369/1
chr1	200856033	200856098	FUSIONJUNC_10371/1
chr1	43306951	43307203	FUSIONJUNC_10372/1
chr1	180397515	180430262	FUSIONJUNC_10385/1
chr1	93567278	93567851	FUSIONJUNC_10400/2
chr1	235976658	235976850	FUSIONJUNC_10402/1
chr1	148749329	148749365	FUSIONJUNC_10404/1
chr1	146298546	148749365	FUSIONJUNC_10405/1
chr1	146298546	146298582	FUSIONJUNC_10406/1
chr1	197505712	197505717	FUSIONJUNC_10414/1
chr1	227139575	227213219	FUSIONJUNC_10417/1
chr1	173992754	173993135	FUSIONJUNC_10430/2
chr1	32940644	32940767	FUSIONJUNC_10431/1
chr1	31428977	31429538	FUSIONJUNC_10440/1
chr1	94196753	94198513	FUSIONJUNC_10451/1
chr1	8588353	8589289	FUSIONJUNC_10479/1
chr1	26258195	26258245	FUSIONJUNC_10480/1
chr1	179131310	179133374	FUSIONJUNC_10490/1
chr1	13595826	13607306	FUSIONJUNC_10510/1
chr1	43166839	43166889	FUSIONJUNC_10511/1
chr1	51402434	51445045	FUSIONJUNC_10518/1
chr1	77711797	77714750	FUSIONJUNC_10520/1
chr1	222725490	222725555	FUSIONJUNC_10552/1
chr1	91861470	91861644	FUSIONJUNC_10570/1
chr1	35188030	35188081	FUSIONJUNC_10577/1
chr1	86364800	86365440	FUSIONJUNC_10581/1
chr1	212325338	212325384	FUSIONJUNC_10585/1
chr1	114739709	114739750	FUSIONJUNC_10597/1
chr1	51271284	51271401	FUSIONJUNC_10600/1
chr1	35816881	35835993	FUSIONJUNC_10610/1
chr1	243293090	243426558	FUSIONJUNC_10622/1
chr1	235182715	235182747	FUSIONJUNC_10631/1
chr1	32787000	32787040	FUSIONJUNC_10649/1
chr1	235128593	235128629	FUSIONJUNC_10658/1
chr1	243185778	243186422	FUSIONJUNC_10664/1
chr1	151224247	151227400	FUSIONJUNC_10665/1
chr1	93561232	93561280	FUSIONJUNC_10667/1
chr1	71072146	71072191	FUSIONJUNC_10698/1
chr1	32585424	32585624	FUSIONJUNC_10718/1
chr1	65610258	65616048	FUSIONJUNC_10726/1
chr1	21918109	21918466	FUSIONJUNC_10732/1
chr1	11795347	11796204	FUSIONJUNC_10736/1
chr1	114717089	114717130	FUSIONJUNC_10742/1
chr1	201857095	201858994	FUSIONJUNC_10745/1
chr1	153606959	153607125	FUSIONJUNC_10748/1
chr1	153606959	153934830	FUSIONJUNC_10749/1
chr1	77848647	77848691	FUSIONJUNC_10761/1
chr1	225988005	225988053	FUSIONJUNC_10762/1
chr1	2308615	2309447	FUSIONJUNC_10765/2
chr1	51394380	51448135	FUSIONJUNC_10767/1
chr1	37980511	37980576	FUSIONJUNC_10799/1
chr1	236023638	236375954	FUSIONJUNC_10812/1
chr1	2395807	2395871	FUSIONJUNC_10818/1
chr1	8861099	8861139	FUSIONJUNC_10822/1
chr1	28603527	28622165	FUSIONJUNC_10842/1
chr1	204423495	204423932	FUSIONJUNC_10846/1
chr1	32651940	32651978	FUSIONJUNC_10861/1
chr1	97549559	97595166	FUSIONJUNC_10862/1
chr1	71072123	71072183	FUSIONJUNC_10872/1
chr1	10332818	12305595	FUSIONJUNC_10876/1
chr1	6186221	6186253	FUSIONJUNC_10886/2
chr1	12474664	12474816	FUSIONJUNC_10908/1
chr1	11240376	11240441	FUSIONJUNC_10909/1
chr1	228746480	228746541	FUSIONJUNC_10919/1
chr1	21822476	21822523	FUSIONJUNC_10931/1
chr1	211372764	211372804	FUSIONJUNC_10936/1
chr1	46677343	46677534	FUSIONJUNC_10957/1
chr1	173774304	173775842	FUSIONJUNC_10977/1
chr1	173866635	173866703	FUSIONJUNC_10982/1
chr1	44777665	44778068	FUSIONJUNC_10985/1
chr1	183060777	183060880	FUSIONJUNC_10996/1
chr1	76630525	76630562	FUSIONJUNC_11001/1
chr1	20749722	20773610	FUSIONJUNC_11007/1
chr1	8715104	8715684	FUSIONJUNC_11009/1
chr1	114723914	114723977	FUSIONJUNC_11012/1
chr1	35631273	35636432	FUSIONJUNC_11026/1
chr1	156317178	156317214	FUSIONJUNC_11031/1
chr1	208024570	208024605	FUSIONJUNC_11032/1
chr1	37969641	37969679	FUSIONJUNC_11052/1
chr1	5961793	5986327	FUSIONJUNC_11055/1
chr1	148751283	148751341	FUSIONJUNC_11065/1
chr1	146300500	148751341	FUSIONJUNC_11066/1
chr1	146300500	146300558	FUSIONJUNC_11067/1
chr1	234606746	234606781	FUSIONJUNC_11076/1
chr1	10035236	145996562	FUSIONJUNC_11080/1
chr1	77717866	77725762	FUSIONJUNC_11081/1
chr1	156136013	156136110	FUSIONJUNC_11088/1
chr1	21823350	21823386	FUSIONJUNC_11119/1
chr1	178188665	178188765	FUSIONJUNC_11126/1
chr1	179918036	179918069	FUSIONJUNC_11128/1
chr1	21272698	21290156	FUSIONJUNC_11131/1
chr1	173866635	173866706	FUSIONJUNC_11151/1
chr1	27234603	27234761	FUSIONJUNC_11152/1
chr1	46278590	46278808	FUSIONJUNC_11176/1
chr1	156265985	156266068	FUSIONJUNC_11180/1
chr1	114719643	114719684	FUSIONJUNC_11186/1
chr1	35189236	35189305	FUSIONJUNC_11191/1
chr1	227031422	227031454	FUSIONJUNC_11196/1
chr1	149833753	149860147	FUSIONJUNC_11210/1
chr1	149833668	149860062	FUSIONJUNC_11211/1
chr1	145993030	145993064	FUSIONJUNC_11239/1
chr1	16397198	16397278	FUSIONJUNC_11263/1
chr1	112701466	112701708	FUSIONJUNC_11264/1
chr1	110339854	110339899	FUSIONJUNC_11267/1
chr1	246850428	246850561	FUSIONJUNC_11274/1
chr1	107400651	150565209	FUSIONJUNC_11293/1
chr1	21833473	21833535	FUSIONJUNC_11312/1
chr1	28742402	28743986	FUSIONJUNC_11335/2
chr1	183626683	183626933	FUSIONJUNC_11352/1
chr1	20928644	189321287	FUSIONJUNC_11354/1
chr1	156786280	156786333	FUSIONJUNC_11361/1
chr1	217491679	217498395	FUSIONJUNC_11364/1
chr1	161212367	161212424	FUSIONJUNC_11389/1
chr1	92558386	92558427	FUSIONJUNC_11410/1
chr1	28743450	28743510	FUSIONJUNC_11430/1
chr1	94422911	94425613	FUSIONJUNC_11436/1
chr1	21715404	21715455	FUSIONJUNC_11437/1
chr1	207322399	207322449	FUSIONJUNC_11443/1
chr1	20776604	20776647	FUSIONJUNC_11448/1
chr1	15785642	39947017	FUSIONJUNC_11455/1
chr1	25242593	25244326	FUSIONJUNC_11470/1
chr1	183237452	183237493	FUSIONJUNC_11486/1
chr1	159781117	159781224	FUSIONJUNC_11503/1
chr1	236829188	236835687	FUSIONJUNC_11511/1
chr1	156317463	156317517	FUSIONJUNC_11513/1
chr1	144893452	144905213	FUSIONJUNC_11518/1
chr1	121374831	144067057	FUSIONJUNC_11519/1
chr1	144055298	144067057	FUSIONJUNC_11520/1
chr1	247156999	247159813	FUSIONJUNC_11547/1
chr1	214037878	214038021	FUSIONJUNC_11548/2
chr1	39357660	39358744	FUSIONJUNC_11557/1
chr1	62803718	62834852	FUSIONJUNC_11590/1
chr1	218302291	218302341	FUSIONJUNC_11608/1
chr1	16459298	174842032	FUSIONJUNC_11636/1
chr1	112659726	112659778	FUSIONJUNC_11640/1
chr1	168191386	168191424	FUSIONJUNC_11643/1
chr1	40072795	40074085	FUSIONJUNC_11647/1
chr1	66552811	66576034	FUSIONJUNC_11664/1
chr1	200243046	200243087	FUSIONJUNC_11665/1
chr1	1338030	1338075	FUSIONJUNC_11673/1
chr1	193069033	193077050	FUSIONJUNC_11679/1
chr1	93582737	93582783	FUSIONJUNC_11680/1
chr1	21114920	21115350	FUSIONJUNC_11692/1
chr1	151408099	151408828	FUSIONJUNC_11696/1
chr1	200175263	200175329	FUSIONJUNC_11698/1
chr1	54625953	202416542	FUSIONJUNC_11706/1
chr1	32650439	32650510	FUSIONJUNC_11710/1
chr1	155395458	155459898	FUSIONJUNC_11716/1
chr1	23361228	23361261	FUSIONJUNC_11717/1
chr1	630776	630851	FUSIONJUNC_11726/1
chr1	206338062	206343008	FUSIONJUNC_11729/1
chr1	121319683	206343008	FUSIONJUNC_11730/1
chr1	121319683	121324640	FUSIONJUNC_11731/1
chr1	144955438	144960398	FUSIONJUNC_11732/1
chr1	202204278	225616347	FUSIONJUNC_11737/1
chr1	1786705	1786858	FUSIONJUNC_11739/1
chr1	86914900	197354858	FUSIONJUNC_11741/1
chr1	93909079	93909369	FUSIONJUNC_11743/1
chr1	35831426	35835993	FUSIONJUNC_11745/1
chr1	93114712	93114760	FUSIONJUNC_11783/1
chr1	56479057	56479101	FUSIONJUNC_11800/1
chr1	31423692	31426823	FUSIONJUNC_11815/1
chr1	219997188	219997236	FUSIONJUNC_11819/1
chr1	88867790	88867867	FUSIONJUNC_11834/1
chr1	95138274	95173889	FUSIONJUNC_11840/1
chr1	212044701	212044748	FUSIONJUNC_11853/1
chr1	8861347	8861386	FUSIONJUNC_11872/1
chr1	168247076	168247081	FUSIONJUNC_11875/1
chr1	43304795	43304891	FUSIONJUNC_11895/1
chr1	58506059	58539310	FUSIONJUNC_11901/1
chr1	155922646	155922684	FUSIONJUNC_11911/1
chr1	21850225	21850472	FUSIONJUNC_11924/1
chr1	111459457	111459507	FUSIONJUNC_11925/1
chr1	247156985	247157093	FUSIONJUNC_11988/1
chr1	173865349	173865428	FUSIONJUNC_11991/1
chr1	1320475	1320511	FUSIONJUNC_11994/1
chr1	9081261	195435830	FUSIONJUNC_11995/1
chr1	43317301	43317641	FUSIONJUNC_12000/1
chr1	201483781	201483821	FUSIONJUNC_12037/1
chr1	224161991	224162047	FUSIONJUNC_12059/1
chr1	161959184	161959233	FUSIONJUNC_12061/1
chr1	207359764	207359875	FUSIONJUNC_12071/1
chr1	51409561	51409600	FUSIONJUNC_12081/1
chr1	178434483	178435744	FUSIONJUNC_12084/1
chr1	39026374	39028789	FUSIONJUNC_12085/1
chr1	63478763	63508570	FUSIONJUNC_12103/1
chr1	154522313	154526393	FUSIONJUNC_12107/1
chr1	40988651	40988698	FUSIONJUNC_12112/1
chr1	108699748	108699835	FUSIONJUNC_12123/1
chr1	150226725	150226764	FUSIONJUNC_12133/1
chr1	15428633	15428675	FUSIONJUNC_12144/1
chr1	7774123	7774171	FUSIONJUNC_12152/1
chr1	214646196	214646282	FUSIONJUNC_12168/1
chr1	16186175	196037636	FUSIONJUNC_12183/1
chr1	21219623	21219660	FUSIONJUNC_12192/1
chr1	160213922	160213957	FUSIONJUNC_12201/1
chr1	220253812	220254457	FUSIONJUNC_12203/1
chr1	211574983	211578089	FUSIONJUNC_12204/1
chr1	183122214	183122255	FUSIONJUNC_12216/1
chr1	89054743	89054782	FUSIONJUNC_12231/1
chr1	89424350	89424389	FUSIONJUNC_12232/1
chr1	147966553	147969959	FUSIONJUNC_12233/1
chr1	145643868	147969959	FUSIONJUNC_12234/1
chr1	145643868	145647267	FUSIONJUNC_12235/1
chr1	35118241	184721437	FUSIONJUNC_12259/1
chr1	1497737	1497906	FUSIONJUNC_12263/1
chr1	93551055	93552452	FUSIONJUNC_12265/1
chr1	65608624	65608671	FUSIONJUNC_12276/1
chr1	109224012	109224048	FUSIONJUNC_12306/1
chr1	156671119	156671338	FUSIONJUNC_12310/1
chr1	47224027	47224068	FUSIONJUNC_12325/2
chr1	21823345	21831751	FUSIONJUNC_12332/1
chr1	155670319	155784089	FUSIONJUNC_12333/1
chr1	23814338	23816673	FUSIONJUNC_12347/1
chr1	56579309	56579369	FUSIONJUNC_12365/1
chr1	41070594	41075451	FUSIONJUNC_12394/1
chr1	151265198	151265234	FUSIONJUNC_12395/1
chr1	204552561	204556311	FUSIONJUNC_12396/1
chr1	211307487	211307500	FUSIONJUNC_12407/1
chr1	94177979	94178083	FUSIONJUNC_12408/1
chr1	243828486	243843282	FUSIONJUNC_12435/1
chr1	86746910	86746942	FUSIONJUNC_12452/1
chr1	150972423	150973360	FUSIONJUNC_12466/1
chr1	15785339	61470219	FUSIONJUNC_12481/1
chr1	62554470	223863631	FUSIONJUNC_12483/1
chr1	204309927	204309965	FUSIONJUNC_12489/1
chr1	32030297	32033334	FUSIONJUNC_12495/1
chr1	154944326	154944349	FUSIONJUNC_12499/1
chr1	203011417	205768546	FUSIONJUNC_12504/1
chr1	78013050	78026553	FUSIONJUNC_12554/1
chr1	159918504	159918575	FUSIONJUNC_12563/1
chr1	243199059	243225321	FUSIONJUNC_12568/1
chr1	246121605	246121645	FUSIONJUNC_12585/1
chr1	8495062	8541318	FUSIONJUNC_12593/1
chr1	151166933	151167414	FUSIONJUNC_12605/2
chr1	11840853	11841457	FUSIONJUNC_12617/1
chr1	17770011	50650302	FUSIONJUNC_12618/1
chr1	3781146	3781188	FUSIONJUNC_12619/1
chr1	33332321	33332398	FUSIONJUNC_12630/1
chr1	154968573	154968615	FUSIONJUNC_12652/1
chr1	205714697	205714732	FUSIONJUNC_12658/2
chr1	244863844	244863885	FUSIONJUNC_12667/1
chr1	92267912	92291537	FUSIONJUNC_12684/1
chr1	214036907	214036990	FUSIONJUNC_12687/1
chr1	9848377	9849043	FUSIONJUNC_12691/1
chr1	1804416	1806511	FUSIONJUNC_12700/1
chr1	21862051	161454669	FUSIONJUNC_12701/1
chr1	21862051	161469460	FUSIONJUNC_12702/1
chr1	21862051	161447289	FUSIONJUNC_12703/1
chr1	21862051	161462080	FUSIONJUNC_12704/1
chr1	151167156	151167203	FUSIONJUNC_12719/1
chr1	1440158	1440191	FUSIONJUNC_12721/1
chr1	52515890	52526373	FUSIONJUNC_12724/1
chr1	151437318	151437365	FUSIONJUNC_12725/1
chr1	76105981	76106015	FUSIONJUNC_12770/1
chr1	66336565	66336604	FUSIONJUNC_12813/1
chr1	38021203	38021621	FUSIONJUNC_12831/1
chr1	8865436	8865467	FUSIONJUNC_12849/1
chr1	162576776	162581459	FUSIONJUNC_12874/1
chr1	38864669	38866994	FUSIONJUNC_12878/1
chr1	183244366	183244416	FUSIONJUNC_12879/2
chr1	153665287	153665338	FUSIONJUNC_12886/1
chr1	43313785	43317219	FUSIONJUNC_12895/1
chr1	154950037	155922085	FUSIONJUNC_12896/1
chr1	193017299	193017354	FUSIONJUNC_12916/1
chr1	35401865	35401948	FUSIONJUNC_12919/1
chr1	155727701	155727734	FUSIONJUNC_12920/1
chr1	155602166	155727734	FUSIONJUNC_12921/1
chr1	24469897	24469945	FUSIONJUNC_12939/1
chr1	34851240	34851274	FUSIONJUNC_12980/1
chr1	201468671	201468719	FUSIONJUNC_12981/1
chr1	21423178	21423240	FUSIONJUNC_13002/1
chr1	94202664	94202718	FUSIONJUNC_13006/1
chr1	22111119	177550900	FUSIONJUNC_13040/1
chr1	40056309	40056313	FUSIONJUNC_13046/1
chr1	76700115	76700168	FUSIONJUNC_13049/1
chr1	246402282	246402706	FUSIONJUNC_13056/1
chr1	236824118	236838599	FUSIONJUNC_13072/1
chr1	1401158	1401191	FUSIONJUNC_13082/1
chr1	155016467	155016501	FUSIONJUNC_13086/1
chr1	179337836	179343635	FUSIONJUNC_13088/1
chr1	44353349	44353649	FUSIONJUNC_13094/1
chr1	39334705	39334756	FUSIONJUNC_13120/1
chr1	145281233	145281290	FUSIONJUNC_13121/1
chr1	243613670	243843282	FUSIONJUNC_13127/2
chr1	20757165	20779908	FUSIONJUNC_13130/1
chr1	201135428	201135477	FUSIONJUNC_13133/1
chr1	156309227	156310641	FUSIONJUNC_13136/1
chr1	205713913	205713974	FUSIONJUNC_13148/1
chr1	179337836	179342943	FUSIONJUNC_13149/1
chr1	165669367	165669413	FUSIONJUNC_13162/1
chr1	10101150	10101195	FUSIONJUNC_13178/1
chr1	205716433	205716558	FUSIONJUNC_13183/1
chr1	183635571	183635607	FUSIONJUNC_13190/1
chr1	91387284	91387323	FUSIONJUNC_13193/1
chr1	15764492	15765233	FUSIONJUNC_13206/1
chr1	161202000	161202038	FUSIONJUNC_13256/1
chr1	78138194	78138242	FUSIONJUNC_13279/1
chr1	94902667	94902718	FUSIONJUNC_13288/1
chr1	39576164	39576201	FUSIONJUNC_13302/1
chr1	32365761	32365802	FUSIONJUNC_13328/1
chr1	20773488	20773523	FUSIONJUNC_13340/1
chr1	230954332	230961303	FUSIONJUNC_13358/1
chr1	151289220	151289259	FUSIONJUNC_13366/1
chr1	19117344	19144882	FUSIONJUNC_13368/1
chr1	92833546	218155550	FUSIONJUNC_13423/1
chr1	110951495	110951539	FUSIONJUNC_13454/1
chr1	150013920	207889766	FUSIONJUNC_13469/1
chr1	204525483	204530817	FUSIONJUNC_13478/1
chr1	161192152	161192228	FUSIONJUNC_13487/1
chr1	161778243	161792327	FUSIONJUNC_13493/1
chr1	19153825	19154981	FUSIONJUNC_13506/1
chr1	25399279	25399329	FUSIONJUNC_13512/1
chr1	66851218	94210919	FUSIONJUNC_13516/1
chr1	109342013	109345878	FUSIONJUNC_13527/1
chr1	147966596	147966660	FUSIONJUNC_13535/1
chr1	145643911	147966660	FUSIONJUNC_13536/1
chr1	145643911	145643975	FUSIONJUNC_13537/1
chr1	89052922	89054717	FUSIONJUNC_13539/1
chr1	228103249	228103314	FUSIONJUNC_13543/1
chr1	243124729	243124769	FUSIONJUNC_13549/1
chr1	212738316	212738378	FUSIONJUNC_13571/1
chr1	245017241	245059458	FUSIONJUNC_13579/1
chr1	39486286	39486332	FUSIONJUNC_13595/1
chr1	23963334	23963380	FUSIONJUNC_13605/1
chr1	21887250	21887540	FUSIONJUNC_13635/1
chr1	200848848	200848903	FUSIONJUNC_13636/1
chr1	10132387	10135086	FUSIONJUNC_13640/1
chr1	77963639	77963690	FUSIONJUNC_13653/1
chr1	25228997	25229038	FUSIONJUNC_13661/1
chr1	23693842	23693903	FUSIONJUNC_13674/1
chr1	201002192	201002240	FUSIONJUNC_13676/1
chr1	32231498	62190462	FUSIONJUNC_13687/1
chr1	153604736	153604809	FUSIONJUNC_13689/1
chr1	12308430	12308641	FUSIONJUNC_13697/1
chr1	186344060	186344410	FUSIONJUNC_13701/1
chr1	25228173	25228212	FUSIONJUNC_13706/1
chr1	77960183	77967666	FUSIONJUNC_13737/1
chr1	207360203	207360332	FUSIONJUNC_13743/1
[truncated: 13,006 more rows]

## Sheet: rK_LEC_si_Con_3
Chromosome	Back-splice junction (5')	Back-splice junction (3')	Back-splice junction name/count
[truncated: 11,343 more rows]

[truncated: 1 more sheets: ebv-circBHLF1]
