# Supplementary material for: Characterizing Expression and Regulation of Gamma-Herpesviral Circular RNAs
Source: Front Microbiol. 2021 Jun 30;12:670542. doi: 10.3389/fmicb.2021.670542 (PMC8278476; doi:10.3389/fmicb.2021.670542)
Supplement: Supplementary Table 4 — BSJ detected from amplicons. Detected BSJ-containing reads by CIRCexplorer2 for amplicon-Seq. [file Table_4.XLSX]

## Sheet: TREx-BCBL1 RTA
Chromosome	Back-splice junction (5')	Back-splice junction (3')	Read count
NC_009333.1	117561	118243	FUSIONJUNC_0/24927
NC_009333.1	117579	118243	FUSIONJUNC_1/82083
NC_009333.1	117666	118289	FUSIONJUNC_2/352
NC_009333.1	117657	118257	FUSIONJUNC_3/20527
NC_009333.1	117658	118255	FUSIONJUNC_4/42667
NC_009333.1	117606	118270	FUSIONJUNC_5/17537
NC_009333.1	117629	118259	FUSIONJUNC_6/4755
NC_009333.1	117659	118264	FUSIONJUNC_7/17109
NC_009333.1	117585	118246	FUSIONJUNC_8/6888
NC_009333.1	117591	118258	FUSIONJUNC_9/30549
NC_009333.1	117658	118279	FUSIONJUNC_10/16223
NC_009333.1	117606	118247	FUSIONJUNC_11/9377
NC_009333.1	117605	118254	FUSIONJUNC_12/2834
NC_009333.1	117666	118242	FUSIONJUNC_13/2065
NC_009333.1	117632	118267	FUSIONJUNC_14/15038
NC_009333.1	117658	118252	FUSIONJUNC_15/31264
NC_009333.1	117606	118255	FUSIONJUNC_16/19884
NC_009333.1	117668	118243	FUSIONJUNC_17/2434
NC_009333.1	117669	118255	FUSIONJUNC_18/1057
NC_009333.1	117669	118275	FUSIONJUNC_19/143
NC_009333.1	117632	118244	FUSIONJUNC_20/16904
NC_009333.1	117490	118265	FUSIONJUNC_21/122
NC_009333.1	117650	118288	FUSIONJUNC_22/936
NC_009333.1	117674	118242	FUSIONJUNC_23/7955
NC_009333.1	117666	118255	FUSIONJUNC_24/10646
NC_009333.1	117489	118257	FUSIONJUNC_25/254
NC_009333.1	117661	118267	FUSIONJUNC_26/4140
NC_009333.1	117421	118265	FUSIONJUNC_27/133
NC_009333.1	117606	118243	FUSIONJUNC_28/12821
NC_009333.1	117661	118244	FUSIONJUNC_29/23244
NC_009333.1	117634	118258	FUSIONJUNC_30/1099
NC_009333.1	117658	118256	FUSIONJUNC_31/4776
NC_009333.1	117544	118254	FUSIONJUNC_32/1544
NC_009333.1	117590	118266	FUSIONJUNC_33/1005
NC_009333.1	117654	118258	FUSIONJUNC_34/2266
NC_009333.1	117655	118264	FUSIONJUNC_35/690
NC_009333.1	117652	118243	FUSIONJUNC_36/4848
NC_009333.1	117698	118282	FUSIONJUNC_37/139
NC_009333.1	117651	118242	FUSIONJUNC_38/540
NC_009333.1	117529	118243	FUSIONJUNC_39/990
NC_009333.1	117679	118261	FUSIONJUNC_40/8058
NC_009333.1	117523	118242	FUSIONJUNC_41/15192
NC_009333.1	117670	118266	FUSIONJUNC_42/1354
NC_009333.1	117543	118264	FUSIONJUNC_43/2151
NC_009333.1	117452	118264	FUSIONJUNC_44/21
NC_009333.1	117653	118243	FUSIONJUNC_45/1084
NC_009333.1	117649	118266	FUSIONJUNC_46/3550
NC_009333.1	117530	118242	FUSIONJUNC_47/2994
NC_009333.1	117658	118281	FUSIONJUNC_48/1900
NC_009333.1	117606	118262	FUSIONJUNC_49/611
NC_009333.1	117657	118265	FUSIONJUNC_50/1443
NC_009333.1	117634	118255	FUSIONJUNC_51/1069
NC_009333.1	117555	118255	FUSIONJUNC_52/2593
NC_009333.1	117604	118264	FUSIONJUNC_53/2352
NC_009333.1	117669	118243	FUSIONJUNC_54/397
NC_009333.1	117650	118242	FUSIONJUNC_55/6441
NC_009333.1	117559	118253	FUSIONJUNC_56/285
NC_009333.1	117634	118252	FUSIONJUNC_57/927
NC_009333.1	117654	118255	FUSIONJUNC_58/1034
NC_009333.1	117539	118262	FUSIONJUNC_59/1055
NC_009333.1	117523	118243	FUSIONJUNC_60/1169
NC_009333.1	117654	118243	FUSIONJUNC_61/1383
NC_009333.1	117657	118242	FUSIONJUNC_62/3596
NC_009333.1	117659	118289	FUSIONJUNC_63/2381
NC_009333.1	117634	118275	FUSIONJUNC_64/582
NC_009333.1	117630	118266	FUSIONJUNC_65/486
NC_009333.1	117645	118264	FUSIONJUNC_66/486
NC_009333.1	117657	118288	FUSIONJUNC_67/222
NC_009333.1	117528	118258	FUSIONJUNC_68/762
NC_009333.1	117590	118243	FUSIONJUNC_69/2268
NC_009333.1	117585	118242	FUSIONJUNC_70/2304
NC_009333.1	117543	118266	FUSIONJUNC_71/227
NC_009333.1	117628	118258	FUSIONJUNC_72/661
NC_009333.1	117580	118254	FUSIONJUNC_73/206
NC_009333.1	117591	118264	FUSIONJUNC_74/1523
NC_009333.1	117655	118289	FUSIONJUNC_75/2971
NC_009333.1	117550	118255	FUSIONJUNC_76/3291
NC_009333.1	117492	118262	FUSIONJUNC_77/37
NC_009333.1	117540	118255	FUSIONJUNC_78/1046
NC_009333.1	117665	118250	FUSIONJUNC_79/6904
NC_009333.1	117590	118257	FUSIONJUNC_80/3989
NC_009333.1	117552	118243	FUSIONJUNC_81/724
NC_009333.1	117580	118258	FUSIONJUNC_82/1639
NC_009333.1	117484	118242	FUSIONJUNC_83/1252
NC_009333.1	117635	118277	FUSIONJUNC_84/498
NC_009333.1	117655	118256	FUSIONJUNC_85/730
NC_009333.1	117631	118242	FUSIONJUNC_86/1510
NC_009333.1	117606	118258	FUSIONJUNC_87/1229
NC_009333.1	117634	118264	FUSIONJUNC_88/2230
NC_009333.1	117659	118258	FUSIONJUNC_89/837
NC_009333.1	117657	118258	FUSIONJUNC_90/1121
NC_009333.1	117658	118243	FUSIONJUNC_91/1663
NC_009333.1	117585	118265	FUSIONJUNC_92/900
NC_009333.1	117650	118265	FUSIONJUNC_93/3509
NC_009333.1	117529	118264	FUSIONJUNC_94/498
NC_009333.1	117669	118264	FUSIONJUNC_95/717
NC_009333.1	117511	118250	FUSIONJUNC_96/779
NC_009333.1	117605	118265	FUSIONJUNC_97/168
NC_009333.1	117590	118252	FUSIONJUNC_98/730
NC_009333.1	117606	118266	FUSIONJUNC_99/2585
NC_009333.1	117569	118264	FUSIONJUNC_100/115
NC_009333.1	117422	118242	FUSIONJUNC_101/198
NC_009333.1	117581	118243	FUSIONJUNC_102/2030
NC_009333.1	117585	118269	FUSIONJUNC_103/2004
NC_009333.1	117665	118254	FUSIONJUNC_104/1366
NC_009333.1	117531	118256	FUSIONJUNC_105/1070
NC_009333.1	117657	118266	FUSIONJUNC_106/980
NC_009333.1	117560	118242	FUSIONJUNC_107/2932
NC_009333.1	117652	118285	FUSIONJUNC_108/130
NC_009333.1	117635	118265	FUSIONJUNC_109/1650
NC_009333.1	117654	118244	FUSIONJUNC_110/4436
NC_009333.1	117629	118242	FUSIONJUNC_111/263
NC_009333.1	117608	118255	FUSIONJUNC_112/2775
NC_009333.1	117659	118266	FUSIONJUNC_113/366
NC_009333.1	117615	118262	FUSIONJUNC_114/286
NC_009333.1	117496	118266	FUSIONJUNC_115/209
NC_009333.1	117527	118264	FUSIONJUNC_116/800
NC_009333.1	117651	118264	FUSIONJUNC_117/1136
NC_009333.1	117635	118242	FUSIONJUNC_118/409
NC_009333.1	117658	118250	FUSIONJUNC_119/2422
NC_009333.1	117584	118242	FUSIONJUNC_120/169
NC_009333.1	117655	118242	FUSIONJUNC_121/474
NC_009333.1	117606	118256	FUSIONJUNC_122/2130
NC_009333.1	117650	118257	FUSIONJUNC_123/278
NC_009333.1	117563	118264	FUSIONJUNC_124/267
NC_009333.1	117690	118286	FUSIONJUNC_125/1
NC_009333.1	117656	118264	FUSIONJUNC_126/744
NC_009333.1	117633	118263	FUSIONJUNC_127/336
NC_009333.1	117580	118242	FUSIONJUNC_128/266
NC_009333.1	117636	118256	FUSIONJUNC_129/624
NC_009333.1	117655	118251	FUSIONJUNC_130/919
NC_009333.1	117658	118258	FUSIONJUNC_131/1263
NC_009333.1	117674	118256	FUSIONJUNC_132/956
NC_009333.1	117673	118252	FUSIONJUNC_133/419
NC_009333.1	117572	118255	FUSIONJUNC_134/1288
NC_009333.1	117606	118264	FUSIONJUNC_135/799
NC_009333.1	117560	118259	FUSIONJUNC_136/1711
NC_009333.1	117559	118242	FUSIONJUNC_137/1161
NC_009333.1	117656	118255	FUSIONJUNC_138/623
NC_009333.1	117674	118257	FUSIONJUNC_139/252
NC_009333.1	117691	118254	FUSIONJUNC_140/288
NC_009333.1	117656	118243	FUSIONJUNC_141/4483
NC_009333.1	117529	118255	FUSIONJUNC_142/106
NC_009333.1	117628	118264	FUSIONJUNC_143/3137
NC_009333.1	117658	118278	FUSIONJUNC_144/2466
NC_009333.1	117628	118242	FUSIONJUNC_145/481
NC_009333.1	117527	118255	FUSIONJUNC_146/460
NC_009333.1	117653	118241	FUSIONJUNC_147/158
NC_009333.1	117669	118266	FUSIONJUNC_148/392
NC_009333.1	117647	118264	FUSIONJUNC_149/144
NC_009333.1	117576	118265	FUSIONJUNC_150/593
NC_009333.1	117581	118255	FUSIONJUNC_151/1178
NC_009333.1	117661	118290	FUSIONJUNC_152/1267
NC_009333.1	117558	118255	FUSIONJUNC_153/1322
NC_009333.1	117657	118264	FUSIONJUNC_154/372
NC_009333.1	117559	118265	FUSIONJUNC_155/1534
NC_009333.1	117652	118266	FUSIONJUNC_156/631
NC_009333.1	117657	118287	FUSIONJUNC_157/312
NC_009333.1	117543	118243	FUSIONJUNC_158/983
NC_009333.1	117654	118287	FUSIONJUNC_159/1117
NC_009333.1	117657	118289	FUSIONJUNC_160/337
NC_009333.1	117660	118249	FUSIONJUNC_161/613
NC_009333.1	117528	118242	FUSIONJUNC_162/102
NC_009333.1	117688	118255	FUSIONJUNC_163/41
NC_009333.1	117666	118278	FUSIONJUNC_164/535
NC_009333.1	117666	118243	FUSIONJUNC_165/814
NC_009333.1	117543	118255	FUSIONJUNC_166/2075
NC_009333.1	117665	118289	FUSIONJUNC_167/37
NC_009333.1	117655	118255	FUSIONJUNC_168/364
NC_009333.1	117425	118244	FUSIONJUNC_169/411
NC_009333.1	117670	118249	FUSIONJUNC_170/166
NC_009333.1	117543	118241	FUSIONJUNC_171/58
NC_009333.1	117524	118265	FUSIONJUNC_172/544
NC_009333.1	117654	118264	FUSIONJUNC_173/1311
NC_009333.1	117628	118278	FUSIONJUNC_174/33
NC_009333.1	117645	118241	FUSIONJUNC_175/9
NC_009333.1	117634	118278	FUSIONJUNC_176/583
NC_009333.1	117626	118240	FUSIONJUNC_177/466
NC_009333.1	117653	118266	FUSIONJUNC_178/734
NC_009333.1	117659	118255	FUSIONJUNC_179/1319
NC_009333.1	117659	118281	FUSIONJUNC_180/1017
NC_009333.1	117665	118288	FUSIONJUNC_181/58
NC_009333.1	117515	118267	FUSIONJUNC_182/426
NC_009333.1	117561	118255	FUSIONJUNC_183/1824
NC_009333.1	117667	118288	FUSIONJUNC_184/85
NC_009333.1	117588	118240	FUSIONJUNC_185/247
NC_009333.1	117700	118272	FUSIONJUNC_186/260
NC_009333.1	117584	118241	FUSIONJUNC_187/63
NC_009333.1	117670	118265	FUSIONJUNC_188/560
NC_009333.1	117492	118244	FUSIONJUNC_189/432
NC_009333.1	117659	118279	FUSIONJUNC_190/206
NC_009333.1	117651	118287	FUSIONJUNC_191/1077
NC_009333.1	117607	118247	FUSIONJUNC_192/984
NC_009333.1	117542	118265	FUSIONJUNC_193/52
NC_009333.1	117434	118242	FUSIONJUNC_194/55
NC_009333.1	117591	118255	FUSIONJUNC_195/658
NC_009333.1	117576	118258	FUSIONJUNC_196/968
NC_009333.1	117510	118243	FUSIONJUNC_197/1260
NC_009333.1	117650	118311	FUSIONJUNC_198/83
NC_009333.1	117691	118289	FUSIONJUNC_199/29
NC_009333.1	117659	118256	FUSIONJUNC_200/253
NC_009333.1	117629	118256	FUSIONJUNC_201/1680
NC_009333.1	117659	118275	FUSIONJUNC_202/385
NC_009333.1	117542	118264	FUSIONJUNC_203/372
NC_009333.1	117658	118280	FUSIONJUNC_204/110
NC_009333.1	117537	118266	FUSIONJUNC_205/325
NC_009333.1	117576	118264	FUSIONJUNC_206/611
NC_009333.1	117501	118258	FUSIONJUNC_207/509
NC_009333.1	117571	118266	FUSIONJUNC_208/1497
NC_009333.1	117530	118265	FUSIONJUNC_209/861
NC_009333.1	117657	118243	FUSIONJUNC_210/2656
NC_009333.1	117591	118266	FUSIONJUNC_211/841
NC_009333.1	117529	118266	FUSIONJUNC_212/583
NC_009333.1	117656	118242	FUSIONJUNC_213/330
NC_009333.1	117521	118264	FUSIONJUNC_214/207
NC_009333.1	117653	118264	FUSIONJUNC_215/186
NC_009333.1	117090	118256	FUSIONJUNC_216/1
NC_009333.1	117628	118265	FUSIONJUNC_217/1244
NC_009333.1	117674	118280	FUSIONJUNC_218/78
NC_009333.1	117656	118288	FUSIONJUNC_219/44
NC_009333.1	117630	118243	FUSIONJUNC_220/2170
NC_009333.1	117657	118281	FUSIONJUNC_221/838
NC_009333.1	117700	118249	FUSIONJUNC_222/168
NC_009333.1	117531	118244	FUSIONJUNC_223/1912
NC_009333.1	117552	118266	FUSIONJUNC_224/418
NC_009333.1	117693	118266	FUSIONJUNC_225/492
NC_009333.1	117670	118272	FUSIONJUNC_226/140
NC_009333.1	117648	118287	FUSIONJUNC_227/71
NC_009333.1	117669	118278	FUSIONJUNC_228/196
NC_009333.1	117527	118258	FUSIONJUNC_229/543
NC_009333.1	117686	118265	FUSIONJUNC_230/174
NC_009333.1	117545	118256	FUSIONJUNC_231/621
NC_009333.1	117585	118256	FUSIONJUNC_232/1791
NC_009333.1	117571	118255	FUSIONJUNC_233/119
NC_009333.1	117690	118279	FUSIONJUNC_234/7
NC_009333.1	117658	118289	FUSIONJUNC_235/504
NC_009333.1	117652	118255	FUSIONJUNC_236/164
NC_009333.1	117529	118254	FUSIONJUNC_237/129
NC_009333.1	117584	118265	FUSIONJUNC_238/87
NC_009333.1	117679	118245	FUSIONJUNC_239/179
NC_009333.1	117606	118263	FUSIONJUNC_240/102
NC_009333.1	117585	118243	FUSIONJUNC_241/1496
NC_009333.1	117605	118242	FUSIONJUNC_242/1470
NC_009333.1	117653	118242	FUSIONJUNC_243/834
NC_009333.1	117557	118264	FUSIONJUNC_244/684
NC_009333.1	117670	118242	FUSIONJUNC_245/1101
NC_009333.1	117659	118312	FUSIONJUNC_246/60
NC_009333.1	117576	118242	FUSIONJUNC_247/23
NC_009333.1	117654	118304	FUSIONJUNC_248/76
NC_009333.1	117607	118254	FUSIONJUNC_249/380
NC_009333.1	117389	118253	FUSIONJUNC_250/87
NC_009333.1	117656	118257	FUSIONJUNC_251/94
NC_009333.1	117579	118257	FUSIONJUNC_252/231
NC_009333.1	117662	118257	FUSIONJUNC_253/675
NC_009333.1	117537	118243	FUSIONJUNC_254/133
NC_009333.1	117603	118263	FUSIONJUNC_255/284
NC_009333.1	117594	118266	FUSIONJUNC_256/236
NC_009333.1	117535	118256	FUSIONJUNC_257/656
NC_009333.1	117605	118257	FUSIONJUNC_258/147
NC_009333.1	117691	118267	FUSIONJUNC_259/1054
NC_009333.1	117657	118241	FUSIONJUNC_260/275
NC_009333.1	117491	118243	FUSIONJUNC_261/74
NC_009333.1	117523	118264	FUSIONJUNC_262/83
NC_009333.1	117653	118255	FUSIONJUNC_263/453
NC_009333.1	117648	118264	FUSIONJUNC_264/1052
NC_009333.1	117542	118254	FUSIONJUNC_265/293
NC_009333.1	117528	118255	FUSIONJUNC_266/320
NC_009333.1	117667	118262	FUSIONJUNC_267/30
NC_009333.1	117540	118241	FUSIONJUNC_268/177
NC_009333.1	117653	118289	FUSIONJUNC_269/281
NC_009333.1	117511	118273	FUSIONJUNC_270/614
NC_009333.1	117542	118242	FUSIONJUNC_271/132
NC_009333.1	117659	118252	FUSIONJUNC_272/428
NC_009333.1	117631	118265	FUSIONJUNC_273/1383
NC_009333.1	117522	118243	FUSIONJUNC_274/156
NC_009333.1	117660	118242	FUSIONJUNC_275/217
NC_009333.1	117515	118254	FUSIONJUNC_276/312
NC_009333.1	117667	118278	FUSIONJUNC_277/524
NC_009333.1	117626	118263	FUSIONJUNC_278/199
NC_009333.1	117510	118255	FUSIONJUNC_279/201
NC_009333.1	117656	118312	FUSIONJUNC_280/71
NC_009333.1	117694	118255	FUSIONJUNC_281/178
NC_009333.1	117492	118285	FUSIONJUNC_282/1
NC_009333.1	117665	118266	FUSIONJUNC_283/110
NC_009333.1	117523	118266	FUSIONJUNC_284/91
NC_009333.1	117653	118287	FUSIONJUNC_285/396
NC_009333.1	117635	118254	FUSIONJUNC_286/552
NC_009333.1	117522	118242	FUSIONJUNC_287/152
NC_009333.1	117492	118267	FUSIONJUNC_288/276
NC_009333.1	117590	118275	FUSIONJUNC_289/325
NC_009333.1	117668	118289	FUSIONJUNC_290/631
NC_009333.1	117659	118473	FUSIONJUNC_291/25
NC_009333.1	117698	118259	FUSIONJUNC_292/1400
NC_009333.1	117700	118295	FUSIONJUNC_293/10
NC_009333.1	117652	118289	FUSIONJUNC_294/254
NC_009333.1	117659	118295	FUSIONJUNC_295/26
NC_009333.1	117666	118324	FUSIONJUNC_296/2
NC_009333.1	117512	118243	FUSIONJUNC_297/50
NC_009333.1	117585	118266	FUSIONJUNC_298/479
NC_009333.1	117627	118263	FUSIONJUNC_299/388
NC_009333.1	117634	118254	FUSIONJUNC_300/87
NC_009333.1	117655	118265	FUSIONJUNC_301/102
NC_009333.1	117669	118287	FUSIONJUNC_302/166
NC_009333.1	117655	118243	FUSIONJUNC_303/114
NC_009333.1	117647	118263	FUSIONJUNC_304/69
NC_009333.1	117594	118243	FUSIONJUNC_305/224
NC_009333.1	117633	118240	FUSIONJUNC_306/30
NC_009333.1	117669	118252	FUSIONJUNC_307/130
NC_009333.1	117678	118254	FUSIONJUNC_308/228
NC_009333.1	117656	118280	FUSIONJUNC_309/79
NC_009333.1	117694	118242	FUSIONJUNC_310/111
NC_009333.1	117503	118267	FUSIONJUNC_311/488
NC_009333.1	117694	118243	FUSIONJUNC_312/4
NC_009333.1	117659	118301	FUSIONJUNC_313/32
NC_009333.1	117575	118263	FUSIONJUNC_314/93
NC_009333.1	117652	118242	FUSIONJUNC_315/124
NC_009333.1	117692	118261	FUSIONJUNC_316/149
NC_009333.1	117658	118302	FUSIONJUNC_317/50
NC_009333.1	117654	118267	FUSIONJUNC_318/377
NC_009333.1	117629	118265	FUSIONJUNC_319/92
NC_009333.1	117552	118241	FUSIONJUNC_320/199
NC_009333.1	117669	118301	FUSIONJUNC_321/9
NC_009333.1	117418	118243	FUSIONJUNC_322/29
NC_009333.1	117545	118265	FUSIONJUNC_323/302
NC_009333.1	117692	118255	FUSIONJUNC_324/207
NC_009333.1	117653	118278	FUSIONJUNC_325/72
NC_009333.1	117531	118267	FUSIONJUNC_326/468
NC_009333.1	117521	118241	FUSIONJUNC_327/11
NC_009333.1	117606	118246	FUSIONJUNC_328/143
NC_009333.1	117667	118255	FUSIONJUNC_329/440
NC_009333.1	29585	29786	FUSIONJUNC_330/835
NC_009333.1	117655	118279	FUSIONJUNC_331/29
NC_009333.1	117667	118242	FUSIONJUNC_332/274
NC_009333.1	117670	118289	FUSIONJUNC_333/161
NC_009333.1	117659	118278	FUSIONJUNC_334/141
NC_009333.1	117663	118287	FUSIONJUNC_335/4
NC_009333.1	117668	118287	FUSIONJUNC_336/24
NC_009333.1	117656	118266	FUSIONJUNC_337/60
NC_009333.1	117673	118257	FUSIONJUNC_338/287
NC_009333.1	117525	118262	FUSIONJUNC_339/117
NC_009333.1	117636	118267	FUSIONJUNC_340/537
NC_009333.1	117588	118263	FUSIONJUNC_341/114
NC_009333.1	117659	118249	FUSIONJUNC_342/361
NC_009333.1	29582	29797	FUSIONJUNC_343/821
NC_009333.1	117450	118254	FUSIONJUNC_344/25
NC_009333.1	117645	118261	FUSIONJUNC_345/75
NC_009333.1	117649	118289	FUSIONJUNC_346/221
NC_009333.1	117691	118266	FUSIONJUNC_347/312
NC_009333.1	117422	118254	FUSIONJUNC_348/241
NC_009333.1	117510	118264	FUSIONJUNC_349/78
NC_009333.1	117666	118301	FUSIONJUNC_350/39
NC_009333.1	117421	118256	FUSIONJUNC_351/33
NC_009333.1	117654	118266	FUSIONJUNC_352/231
NC_009333.1	117628	118255	FUSIONJUNC_353/254
NC_009333.1	117660	118277	FUSIONJUNC_354/22
NC_009333.1	117659	118310	FUSIONJUNC_355/5
NC_009333.1	117659	118241	FUSIONJUNC_356/57
NC_009333.1	117423	118244	FUSIONJUNC_357/40
NC_009333.1	117661	118313	FUSIONJUNC_358/48
NC_009333.1	117669	118241	FUSIONJUNC_359/9
NC_009333.1	117654	118250	FUSIONJUNC_360/1
NC_009333.1	117663	118264	FUSIONJUNC_361/42
NC_009333.1	117594	118261	FUSIONJUNC_362/5
NC_009333.1	117591	118243	FUSIONJUNC_363/208
NC_009333.1	117527	118257	FUSIONJUNC_364/109
NC_009333.1	117665	118277	FUSIONJUNC_365/61
NC_009333.1	117513	118264	FUSIONJUNC_366/232
NC_009333.1	117527	118254	FUSIONJUNC_367/55
NC_009333.1	117659	118254	FUSIONJUNC_368/82
NC_009333.1	117686	118263	FUSIONJUNC_369/209
NC_009333.1	29582	29812	FUSIONJUNC_370/630
NC_009333.1	117690	118263	FUSIONJUNC_371/55
NC_009333.1	117419	118244	FUSIONJUNC_372/13
NC_009333.1	117437	118244	FUSIONJUNC_373/106
NC_009333.1	117691	118244	FUSIONJUNC_374/68
NC_009333.1	117652	118265	FUSIONJUNC_375/32
NC_009333.1	117666	118288	FUSIONJUNC_376/65
NC_009333.1	117658	118257	FUSIONJUNC_377/115
NC_009333.1	117537	118255	FUSIONJUNC_378/342
NC_009333.1	117632	118290	FUSIONJUNC_379/11
NC_009333.1	117656	118287	FUSIONJUNC_380/160
NC_009333.1	117530	118241	FUSIONJUNC_381/17
NC_009333.1	117509	118242	FUSIONJUNC_382/158
NC_009333.1	117666	118265	FUSIONJUNC_383/54
NC_009333.1	117548	118255	FUSIONJUNC_384/379
NC_009333.1	117645	118266	FUSIONJUNC_385/16
NC_009333.1	117606	118269	FUSIONJUNC_386/15
NC_009333.1	117658	118254	FUSIONJUNC_387/166
NC_009333.1	117666	118266	FUSIONJUNC_388/18
NC_009333.1	117691	118277	FUSIONJUNC_389/11
NC_009333.1	117660	118254	FUSIONJUNC_390/15
NC_009333.1	117658	118301	FUSIONJUNC_391/218
NC_009333.1	117528	118265	FUSIONJUNC_392/91
NC_009333.1	117657	118303	FUSIONJUNC_393/3
NC_009333.1	117420	118254	FUSIONJUNC_394/88
NC_009333.1	117655	118288	FUSIONJUNC_395/53
NC_009333.1	117657	118249	FUSIONJUNC_396/356
NC_009333.1	117649	118243	FUSIONJUNC_397/30
NC_009333.1	117660	118287	FUSIONJUNC_398/45
NC_009333.1	117609	118244	FUSIONJUNC_399/1
NC_009333.1	117659	118263	FUSIONJUNC_400/3
NC_009333.1	117529	118241	FUSIONJUNC_401/38
NC_009333.1	117512	118266	FUSIONJUNC_402/43
NC_009333.1	117509	118254	FUSIONJUNC_403/40
NC_009333.1	117634	118281	FUSIONJUNC_404/21
NC_009333.1	117656	118265	FUSIONJUNC_405/44
NC_009333.1	117557	118241	FUSIONJUNC_406/17
NC_009333.1	117690	118250	FUSIONJUNC_407/69
NC_009333.1	117659	118243	FUSIONJUNC_408/27
NC_009333.1	117670	118288	FUSIONJUNC_409/45
NC_009333.1	117421	118242	FUSIONJUNC_410/112
NC_009333.1	117659	118304	FUSIONJUNC_411/11
NC_009333.1	117559	118258	FUSIONJUNC_412/277
NC_009333.1	117659	118286	FUSIONJUNC_413/71
NC_009333.1	29638	29781	FUSIONJUNC_414/2180
NC_009333.1	117632	118313	FUSIONJUNC_415/10
NC_009333.1	117634	118241	FUSIONJUNC_416/19
NC_009333.1	117656	118310	FUSIONJUNC_417/5
NC_009333.1	117662	118260	FUSIONJUNC_418/10
NC_009333.1	117510	118257	FUSIONJUNC_419/154
NC_009333.1	117513	118241	FUSIONJUNC_420/22
NC_009333.1	117651	118288	FUSIONJUNC_421/34
NC_009333.1	117668	118266	FUSIONJUNC_422/95
NC_009333.1	117590	118254	FUSIONJUNC_423/77
NC_009333.1	117658	118282	FUSIONJUNC_424/1
NC_009333.1	117627	118240	FUSIONJUNC_425/72
NC_009333.1	117525	118244	FUSIONJUNC_426/16
NC_009333.1	117645	118310	FUSIONJUNC_427/5
NC_009333.1	117662	118263	FUSIONJUNC_428/14
NC_009333.1	117655	118254	FUSIONJUNC_429/105
NC_009333.1	117530	118264	FUSIONJUNC_430/98
NC_009333.1	117575	118264	FUSIONJUNC_431/112
NC_009333.1	117434	118265	FUSIONJUNC_432/21
NC_009333.1	117606	118241	FUSIONJUNC_433/22
NC_009333.1	117667	118285	FUSIONJUNC_434/20
NC_009333.1	117665	118242	FUSIONJUNC_435/82
NC_009333.1	117543	118301	FUSIONJUNC_436/1
NC_009333.1	117528	118266	FUSIONJUNC_437/207
NC_009333.1	117510	118241	FUSIONJUNC_438/14
NC_009333.1	117422	118265	FUSIONJUNC_439/46
NC_009333.1	117654	118301	FUSIONJUNC_440/93
NC_009333.1	117655	118266	FUSIONJUNC_441/126
NC_009333.1	117443	118269	FUSIONJUNC_442/54
NC_009333.1	117522	118265	FUSIONJUNC_443/12
NC_009333.1	29607	29786	FUSIONJUNC_444/7
NC_009333.1	57023	57405	FUSIONJUNC_445/50679
NC_009333.1	117439	118242	FUSIONJUNC_446/97
NC_009333.1	117666	118262	FUSIONJUNC_447/207
NC_009333.1	117537	118248	FUSIONJUNC_448/42
NC_009333.1	117652	118254	FUSIONJUNC_449/68
NC_009333.1	117524	118255	FUSIONJUNC_450/25
NC_009333.1	117657	118280	FUSIONJUNC_451/22
NC_009333.1	117593	118265	FUSIONJUNC_452/46
NC_009333.1	117667	118265	FUSIONJUNC_453/54
NC_009333.1	117607	118270	FUSIONJUNC_454/220
NC_009333.1	117576	118488	FUSIONJUNC_455/1
NC_009333.1	117561	118278	FUSIONJUNC_456/9
NC_009333.1	117655	118312	FUSIONJUNC_457/18
NC_009333.1	117489	118264	FUSIONJUNC_458/31
NC_009333.1	117422	118248	FUSIONJUNC_459/50
NC_009333.1	117405	118242	FUSIONJUNC_460/22
NC_009333.1	117603	118240	FUSIONJUNC_461/10
NC_009333.1	117420	118278	FUSIONJUNC_462/12
NC_009333.1	117690	118273	FUSIONJUNC_463/52
NC_009333.1	117690	118256	FUSIONJUNC_464/48
NC_009333.1	117689	118255	FUSIONJUNC_465/7
NC_009333.1	117524	118242	FUSIONJUNC_466/16
NC_009333.1	117654	118254	FUSIONJUNC_467/55
NC_009333.1	117656	118248	FUSIONJUNC_468/3
NC_009333.1	117514	118276	FUSIONJUNC_469/7
NC_009333.1	123054	123679	FUSIONJUNC_470/186990
NC_009333.1	117540	118264	FUSIONJUNC_471/2
NC_009333.1	117694	118301	FUSIONJUNC_472/6
NC_009333.1	117688	117689	FUSIONJUNC_473/62
NC_009333.1	117666	118285	FUSIONJUNC_474/54
NC_009333.1	117654	118281	FUSIONJUNC_475/135
NC_009333.1	117658	118266	FUSIONJUNC_476/33
NC_009333.1	117676	118252	FUSIONJUNC_477/31
NC_009333.1	117655	118247	FUSIONJUNC_478/1
NC_009333.1	117699	118260	FUSIONJUNC_479/11
NC_009333.1	117655	118261	FUSIONJUNC_480/7
NC_009333.1	97849	98270	FUSIONJUNC_481/4
NC_009333.1	117651	118265	FUSIONJUNC_482/28
NC_009333.1	122810	123445	FUSIONJUNC_483/2
NC_009333.1	117692	118278	FUSIONJUNC_484/40
NC_009333.1	117532	118257	FUSIONJUNC_485/1
NC_009333.1	117652	118278	FUSIONJUNC_486/20
NC_009333.1	117538	118261	FUSIONJUNC_487/1
NC_009333.1	117656	118289	FUSIONJUNC_488/445
NC_009333.1	117657	118261	FUSIONJUNC_489/9
NC_009333.1	117582	118246	FUSIONJUNC_490/9
NC_009333.1	117661	118262	FUSIONJUNC_491/1
NC_009333.1	117570	118254	FUSIONJUNC_492/19
NC_009333.1	117605	118262	FUSIONJUNC_493/25
NC_009333.1	117514	118253	FUSIONJUNC_494/54
NC_009333.1	117655	118301	FUSIONJUNC_495/14
NC_009333.1	117658	118304	FUSIONJUNC_496/40
NC_009333.1	117524	118278	FUSIONJUNC_497/1
NC_009333.1	117652	118239	FUSIONJUNC_498/13
NC_009333.1	117523	118241	FUSIONJUNC_499/34
NC_009333.1	29640	29807	FUSIONJUNC_500/11915
NC_009333.1	117422	118266	FUSIONJUNC_501/11
NC_009333.1	117440	118255	FUSIONJUNC_502/15
NC_009333.1	117491	118266	FUSIONJUNC_503/48
NC_009333.1	117490	118242	FUSIONJUNC_504/2
NC_009333.1	117663	118310	FUSIONJUNC_505/2
NC_009333.1	117526	118264	FUSIONJUNC_506/34
NC_009333.1	123033	123818	FUSIONJUNC_507/2502
NC_009333.1	117698	118305	FUSIONJUNC_508/44
NC_009333.1	117655	118287	FUSIONJUNC_509/85
NC_009333.1	117657	118471	FUSIONJUNC_510/3
NC_009333.1	117677	118243	FUSIONJUNC_511/23
NC_009333.1	117624	118241	FUSIONJUNC_512/50
NC_009333.1	117647	118241	FUSIONJUNC_513/33
NC_009333.1	117560	118246	FUSIONJUNC_514/29
NC_009333.1	117564	118243	FUSIONJUNC_515/10
NC_009333.1	117678	118277	FUSIONJUNC_516/50
NC_009333.1	117659	118488	FUSIONJUNC_517/1
NC_009333.1	117503	118244	FUSIONJUNC_518/60
NC_009333.1	117654	118313	FUSIONJUNC_519/4
NC_009333.1	117544	118277	FUSIONJUNC_520/20
NC_009333.1	117643	118263	FUSIONJUNC_521/121
NC_009333.1	117550	118278	FUSIONJUNC_522/82
NC_009333.1	117662	118283	FUSIONJUNC_523/19
NC_009333.1	117663	118241	FUSIONJUNC_524/33
NC_009333.1	117575	118241	FUSIONJUNC_525/27
NC_009333.1	29555	29784	FUSIONJUNC_526/1885
NC_009333.1	117606	118289	FUSIONJUNC_527/2
NC_009333.1	117521	118242	FUSIONJUNC_528/14
NC_009333.1	117648	118241	FUSIONJUNC_529/5
NC_009333.1	117686	118242	FUSIONJUNC_530/59
NC_009333.1	117580	118277	FUSIONJUNC_531/17
NC_009333.1	117585	118278	FUSIONJUNC_532/6
NC_009333.1	117658	118486	FUSIONJUNC_533/4
NC_009333.1	117561	118262	FUSIONJUNC_534/47
NC_009333.1	117525	118256	FUSIONJUNC_535/141
NC_009333.1	117654	118278	FUSIONJUNC_536/13
NC_009333.1	117628	118281	FUSIONJUNC_537/16
NC_009333.1	117662	118284	FUSIONJUNC_538/10
NC_009333.1	117651	118254	FUSIONJUNC_539/29
NC_009333.1	117584	118254	FUSIONJUNC_540/54
NC_009333.1	117655	118274	FUSIONJUNC_541/7
NC_009333.1	117605	118253	FUSIONJUNC_542/21
NC_009333.1	117693	118312	FUSIONJUNC_543/3
NC_009333.1	117658	118312	FUSIONJUNC_544/16
NC_009333.1	117579	118280	FUSIONJUNC_545/12
NC_009333.1	117556	118255	FUSIONJUNC_546/35
NC_009333.1	117592	118264	FUSIONJUNC_547/49
NC_009333.1	122844	123641	FUSIONJUNC_548/1
NC_009333.1	117635	118159	FUSIONJUNC_549/1
NC_009333.1	117660	118295	FUSIONJUNC_550/24
NC_009333.1	117423	118256	FUSIONJUNC_551/48
NC_009333.1	117660	118264	FUSIONJUNC_552/22
NC_009333.1	117666	118251	FUSIONJUNC_553/1
NC_009333.1	88252	88818	FUSIONJUNC_554/22
NC_009333.1	117545	118255	FUSIONJUNC_555/2
NC_009333.1	117645	118287	FUSIONJUNC_556/3
NC_009333.1	117657	118312	FUSIONJUNC_557/7
NC_009333.1	117421	118264	FUSIONJUNC_558/17
NC_009333.1	117545	118288	FUSIONJUNC_559/10
NC_009333.1	117661	118245	FUSIONJUNC_560/5
NC_009333.1	117655	118404	FUSIONJUNC_561/1
NC_009333.1	117656	118278	FUSIONJUNC_562/10
NC_009333.1	117585	118255	FUSIONJUNC_563/212
NC_009333.1	117660	118265	FUSIONJUNC_564/8
NC_009333.1	117569	118241	FUSIONJUNC_565/41
NC_009333.1	117528	118288	FUSIONJUNC_566/3
NC_009333.1	117634	118304	FUSIONJUNC_567/23
NC_009333.1	117628	118042	FUSIONJUNC_568/21
NC_009333.1	117522	118266	FUSIONJUNC_569/16
NC_009333.1	117605	118264	FUSIONJUNC_570/1
NC_009333.1	117694	118265	FUSIONJUNC_571/20
NC_009333.1	117659	118287	FUSIONJUNC_572/20
NC_009333.1	117627	118286	FUSIONJUNC_573/10
NC_009333.1	56990	57307	FUSIONJUNC_574/4482
NC_009333.1	117406	118265	FUSIONJUNC_575/9
NC_009333.1	117668	118264	FUSIONJUNC_576/45
NC_009333.1	117539	118239	FUSIONJUNC_577/3
NC_009333.1	117669	118289	FUSIONJUNC_578/40
NC_009333.1	117686	118240	FUSIONJUNC_579/3
NC_009333.1	117671	118250	FUSIONJUNC_580/48
NC_009333.1	117542	118253	FUSIONJUNC_581/3
NC_009333.1	117660	118288	FUSIONJUNC_582/17
NC_009333.1	117537	118271	FUSIONJUNC_583/5
NC_009333.1	117693	118107	FUSIONJUNC_584/5
NC_009333.1	117673	118280	FUSIONJUNC_585/51
NC_009333.1	117666	118311	FUSIONJUNC_586/1
NC_009333.1	117634	118277	FUSIONJUNC_587/9
NC_009333.1	117515	118244	FUSIONJUNC_588/8
NC_009333.1	117636	118244	FUSIONJUNC_589/6
NC_009333.1	117425	118267	FUSIONJUNC_590/56
NC_009333.1	88272	88820	FUSIONJUNC_591/52
NC_009333.1	117529	118278	FUSIONJUNC_592/11
NC_009333.1	117652	118262	FUSIONJUNC_593/91
NC_009333.1	117658	118473	FUSIONJUNC_594/3
NC_009333.1	117656	118301	FUSIONJUNC_595/28
NC_009333.1	117658	118485	FUSIONJUNC_596/13
NC_009333.1	29585	29783	FUSIONJUNC_597/402
NC_009333.1	57043	57305	FUSIONJUNC_598/23645
NC_009333.1	117559	118276	FUSIONJUNC_599/19
NC_009333.1	117658	118235	FUSIONJUNC_600/2
NC_009333.1	117496	118243	FUSIONJUNC_601/6
NC_009333.1	117665	118472	FUSIONJUNC_602/4
NC_009333.1	117667	118239	FUSIONJUNC_603/7
NC_009333.1	117544	118264	FUSIONJUNC_604/44
NC_009333.1	117423	118254	FUSIONJUNC_605/24
NC_009333.1	117658	118277	FUSIONJUNC_606/14
NC_009333.1	117623	118240	FUSIONJUNC_607/30
NC_009333.1	117650	118303	FUSIONJUNC_608/4
NC_009333.1	6650	6933	FUSIONJUNC_609/12
NC_009333.1	117418	118266	FUSIONJUNC_610/12
NC_009333.1	117652	118288	FUSIONJUNC_611/20
NC_009333.1	117700	118479	FUSIONJUNC_612/4
NC_009333.1	117580	118244	FUSIONJUNC_613/8
NC_009333.1	117627	118257	FUSIONJUNC_614/1
NC_009333.1	117628	118310	FUSIONJUNC_615/17
NC_009333.1	56951	57302	FUSIONJUNC_616/36099
NC_009333.1	117578	118242	FUSIONJUNC_617/4
NC_009333.1	117629	118279	FUSIONJUNC_618/7
NC_009333.1	117592	118241	FUSIONJUNC_619/19
NC_009333.1	117668	118241	FUSIONJUNC_620/11
NC_009333.1	117691	118473	FUSIONJUNC_621/5
NC_009333.1	117586	118253	FUSIONJUNC_622/8
NC_009333.1	117423	118264	FUSIONJUNC_623/15
NC_009333.1	117581	118278	FUSIONJUNC_624/10
NC_009333.1	117689	118242	FUSIONJUNC_625/60
NC_009333.1	29584	29805	FUSIONJUNC_626/23093
NC_009333.1	29410	29805	FUSIONJUNC_627/151
NC_009333.1	117657	118473	FUSIONJUNC_628/2
NC_009333.1	117656	118335	FUSIONJUNC_629/1
NC_009333.1	117660	118250	FUSIONJUNC_630/1
NC_009333.1	117694	118045	FUSIONJUNC_631/3
NC_009333.1	117665	118300	FUSIONJUNC_632/3
NC_009333.1	117630	118026	FUSIONJUNC_633/2
NC_009333.1	117657	118251	FUSIONJUNC_634/1
NC_009333.1	123055	123719	FUSIONJUNC_635/44656
NC_009333.1	117628	118287	FUSIONJUNC_636/14
NC_009333.1	117563	118241	FUSIONJUNC_637/9
NC_009333.1	117153	117258	FUSIONJUNC_638/1
NC_009333.1	29496	29786	FUSIONJUNC_639/238
NC_009333.1	117568	118247	FUSIONJUNC_640/1
NC_009333.1	117589	118253	FUSIONJUNC_641/1
NC_009333.1	117651	118241	FUSIONJUNC_642/19
NC_009333.1	117659	118272	FUSIONJUNC_643/20
NC_009333.1	117665	118263	FUSIONJUNC_644/2
NC_009333.1	117679	118241	FUSIONJUNC_645/2
NC_009333.1	117658	118324	FUSIONJUNC_646/7
NC_009333.1	117615	118266	FUSIONJUNC_647/5
NC_009333.1	117608	118062	FUSIONJUNC_648/3
NC_009333.1	117420	118255	FUSIONJUNC_649/27
NC_009333.1	117584	118277	FUSIONJUNC_650/6
NC_009333.1	117655	118381	FUSIONJUNC_651/1
NC_009333.1	57020	57336	FUSIONJUNC_652/6
NC_009333.1	117489	118280	FUSIONJUNC_653/19
NC_009333.1	117665	118286	FUSIONJUNC_654/6
NC_009333.1	117594	118246	FUSIONJUNC_655/5
NC_009333.1	117657	118284	FUSIONJUNC_656/5
NC_009333.1	117691	118243	FUSIONJUNC_657/46
NC_009333.1	117657	118311	FUSIONJUNC_658/10
NC_009333.1	117649	118312	FUSIONJUNC_659/18
NC_009333.1	117623	117729	FUSIONJUNC_660/1
NC_009333.1	117700	118364	FUSIONJUNC_661/2
NC_009333.1	117661	118474	FUSIONJUNC_662/25
NC_009333.1	117656	118286	FUSIONJUNC_663/1
NC_009333.1	117539	118285	FUSIONJUNC_664/6
NC_009333.1	117593	118245	FUSIONJUNC_665/3
NC_009333.1	123043	123637	FUSIONJUNC_666/14346
NC_009333.1	117492	118239	FUSIONJUNC_667/6
NC_009333.1	117656	118473	FUSIONJUNC_668/4
NC_009333.1	29624	29856	FUSIONJUNC_669/888
NC_009333.1	117026	118264	FUSIONJUNC_670/6
NC_009333.1	117526	118245	FUSIONJUNC_671/4
NC_009333.1	117654	118300	FUSIONJUNC_672/2
NC_009333.1	57040	57348	FUSIONJUNC_673/37325
NC_009333.1	117591	118241	FUSIONJUNC_674/9
NC_009333.1	117652	118335	FUSIONJUNC_675/1
NC_009333.1	117545	118279	FUSIONJUNC_676/14
NC_009333.1	117675	118241	FUSIONJUNC_677/5
NC_009333.1	117515	118277	FUSIONJUNC_678/4
NC_009333.1	29640	29863	FUSIONJUNC_679/4233
NC_009333.1	117634	118310	FUSIONJUNC_680/5
NC_009333.1	117660	118272	FUSIONJUNC_681/10
NC_009333.1	117653	118333	FUSIONJUNC_682/1
NC_009333.1	117562	118241	FUSIONJUNC_683/21
NC_009333.1	117423	118266	FUSIONJUNC_684/2
NC_009333.1	117529	118253	FUSIONJUNC_685/2
NC_009333.1	29569	29830	FUSIONJUNC_686/1
NC_009333.1	123045	123639	FUSIONJUNC_687/117124
NC_009333.1	117669	118310	FUSIONJUNC_688/4
NC_009333.1	117439	118246	FUSIONJUNC_689/6
NC_009333.1	117660	118244	FUSIONJUNC_690/3
NC_009333.1	29583	29784	FUSIONJUNC_691/9107
NC_009333.1	117661	118254	FUSIONJUNC_692/2
NC_009333.1	117670	118243	FUSIONJUNC_693/9
NC_009333.1	117527	118277	FUSIONJUNC_694/7
NC_009333.1	117665	118265	FUSIONJUNC_695/25
NC_009333.1	117656	118244	FUSIONJUNC_696/5
NC_009333.1	117606	118239	FUSIONJUNC_697/5
NC_009333.1	117698	118270	FUSIONJUNC_698/29
NC_009333.1	117655	118277	FUSIONJUNC_699/5
NC_009333.1	117528	118254	FUSIONJUNC_700/21
NC_009333.1	117660	118261	FUSIONJUNC_701/9
NC_009333.1	117645	118243	FUSIONJUNC_702/10
NC_009333.1	117655	118297	FUSIONJUNC_703/34
NC_009333.1	117647	118310	FUSIONJUNC_704/1
NC_009333.1	117648	118333	FUSIONJUNC_705/1
NC_009333.1	29631	29808	FUSIONJUNC_706/98
NC_009333.1	117668	118473	FUSIONJUNC_707/4
NC_009333.1	117666	118335	FUSIONJUNC_708/1
NC_009333.1	117607	118253	FUSIONJUNC_709/5
NC_009333.1	117593	118260	FUSIONJUNC_710/2
NC_009333.1	117659	118253	FUSIONJUNC_711/6
NC_009333.1	29585	29805	FUSIONJUNC_712/53604
NC_009333.1	117656	118241	FUSIONJUNC_713/8
NC_009333.1	117679	118284	FUSIONJUNC_714/17
NC_009333.1	117670	118473	FUSIONJUNC_715/4
NC_009333.1	117691	118265	FUSIONJUNC_716/1
NC_009333.1	117633	118286	FUSIONJUNC_717/5
NC_009333.1	117560	118265	FUSIONJUNC_718/1
NC_009333.1	117527	118281	FUSIONJUNC_719/9
NC_009333.1	117659	118302	FUSIONJUNC_720/5
NC_009333.1	117673	118303	FUSIONJUNC_721/3
NC_009333.1	117581	118241	FUSIONJUNC_722/23
NC_009333.1	117405	118265	FUSIONJUNC_723/7
NC_009333.1	117040	118285	FUSIONJUNC_724/1
NC_009333.1	117629	118243	FUSIONJUNC_725/15
NC_009333.1	117655	118284	FUSIONJUNC_726/2
NC_009333.1	117655	118302	FUSIONJUNC_727/16
NC_009333.1	117525	118279	FUSIONJUNC_728/5
NC_009333.1	117630	118312	FUSIONJUNC_729/6
NC_009333.1	117691	118474	FUSIONJUNC_730/9
NC_009333.1	56950	57365	FUSIONJUNC_731/325
NC_009333.1	56950	57301	FUSIONJUNC_732/2477
NC_009333.1	57041	57406	FUSIONJUNC_733/20095
NC_009333.1	57033	57340	FUSIONJUNC_734/55425
NC_009333.1	57024	57306	FUSIONJUNC_735/5548
NC_009333.1	57043	57396	FUSIONJUNC_736/3419
NC_009333.1	57000	57312	FUSIONJUNC_737/14128
NC_009333.1	56942	57302	FUSIONJUNC_738/21428
NC_009333.1	57019	57406	FUSIONJUNC_739/16895
NC_009333.1	57028	57400	FUSIONJUNC_740/6322
NC_009333.1	57054	57385	FUSIONJUNC_741/37141
NC_009333.1	57013	57405	FUSIONJUNC_742/55521
NC_009333.1	57013	57397	FUSIONJUNC_743/7834
NC_009333.1	57007	57469	FUSIONJUNC_744/1164
NC_009333.1	56942	57416	FUSIONJUNC_745/689
NC_009333.1	56990	57299	FUSIONJUNC_746/15895
NC_009333.1	56977	57405	FUSIONJUNC_747/3437
NC_009333.1	57014	57313	FUSIONJUNC_748/9297
NC_009333.1	57023	57293	FUSIONJUNC_749/9013
NC_009333.1	57013	57302	FUSIONJUNC_750/27650
NC_009333.1	57040	57408	FUSIONJUNC_751/16164
NC_009333.1	57014	57308	FUSIONJUNC_752/44181
NC_009333.1	57015	57452	FUSIONJUNC_753/6983
NC_009333.1	57023	57302	FUSIONJUNC_754/8287
NC_009333.1	57029	57334	FUSIONJUNC_755/4314
NC_009333.1	56942	57300	FUSIONJUNC_756/9830
NC_009333.1	57040	57302	FUSIONJUNC_757/1767
NC_009333.1	57025	57295	FUSIONJUNC_758/21556
NC_009333.1	56942	57303	FUSIONJUNC_759/31124
NC_009333.1	56903	57293	FUSIONJUNC_760/4544
NC_009333.1	57010	57312	FUSIONJUNC_761/9206
NC_009333.1	57002	57450	FUSIONJUNC_762/174
NC_009333.1	57028	57303	FUSIONJUNC_763/2532
NC_009333.1	57027	57396	FUSIONJUNC_764/15545
NC_009333.1	57002	57302	FUSIONJUNC_765/14110
NC_009333.1	56951	57366	FUSIONJUNC_766/4322
NC_009333.1	56962	57356	FUSIONJUNC_767/17000
NC_009333.1	57023	57310	FUSIONJUNC_768/8299
NC_009333.1	56994	57303	FUSIONJUNC_769/7834
NC_009333.1	57029	57365	FUSIONJUNC_770/44580
NC_009333.1	57013	57300	FUSIONJUNC_771/8294
NC_009333.1	57032	57339	FUSIONJUNC_772/3890
NC_009333.1	56995	57302	FUSIONJUNC_773/8579
NC_009333.1	56943	57328	FUSIONJUNC_774/3770
NC_009333.1	56992	57304	FUSIONJUNC_775/6061
NC_009333.1	56995	57395	FUSIONJUNC_776/13523
NC_009333.1	57052	57405	FUSIONJUNC_777/20022
NC_009333.1	57031	57411	FUSIONJUNC_778/10061
NC_009333.1	57040	57411	FUSIONJUNC_779/14112
NC_009333.1	57004	57413	FUSIONJUNC_780/6398
NC_009333.1	56952	57313	FUSIONJUNC_781/5470
NC_009333.1	57025	57616	FUSIONJUNC_782/1
NC_009333.1	57049	57311	FUSIONJUNC_783/8649
NC_009333.1	56990	57312	FUSIONJUNC_784/352
NC_009333.1	56921	57419	FUSIONJUNC_785/29
NC_009333.1	57015	57413	FUSIONJUNC_786/3065
NC_009333.1	56942	57405	FUSIONJUNC_787/807
NC_009333.1	57026	57397	FUSIONJUNC_788/6097
NC_009333.1	57002	57398	FUSIONJUNC_789/471
NC_009333.1	56989	57301	FUSIONJUNC_790/370
NC_009333.1	57028	57364	FUSIONJUNC_791/3230
NC_009333.1	56991	57301	FUSIONJUNC_792/5956
NC_009333.1	57002	57466	FUSIONJUNC_793/1633
NC_009333.1	57004	57321	FUSIONJUNC_794/1795
NC_009333.1	56990	57300	FUSIONJUNC_795/399
NC_009333.1	56951	57468	FUSIONJUNC_796/189
NC_009333.1	57050	57381	FUSIONJUNC_797/234
NC_009333.1	56942	57393	FUSIONJUNC_798/630
NC_009333.1	57001	57502	FUSIONJUNC_799/163
NC_009333.1	57030	57404	FUSIONJUNC_800/414
NC_009333.1	56990	57305	FUSIONJUNC_801/23689
NC_009333.1	57023	57491	FUSIONJUNC_802/2795
NC_009333.1	57033	57407	FUSIONJUNC_803/6470
NC_009333.1	57030	57400	FUSIONJUNC_804/10628
NC_009333.1	56942	57318	FUSIONJUNC_805/13173
NC_009333.1	56959	57353	FUSIONJUNC_806/1295
NC_009333.1	56942	57310	FUSIONJUNC_807/10469
NC_009333.1	57040	57439	FUSIONJUNC_808/9244
NC_009333.1	57043	57312	FUSIONJUNC_809/2214
NC_009333.1	56942	57334	FUSIONJUNC_810/541
NC_009333.1	57039	57302	FUSIONJUNC_811/481
NC_009333.1	57039	57410	FUSIONJUNC_812/944
NC_009333.1	57036	57397	FUSIONJUNC_813/7020
NC_009333.1	56996	57449	FUSIONJUNC_814/2380
NC_009333.1	56989	57413	FUSIONJUNC_815/97
NC_009333.1	57043	57447	FUSIONJUNC_816/508
NC_009333.1	57028	57484	FUSIONJUNC_817/326
NC_009333.1	56946	57306	FUSIONJUNC_818/329
NC_009333.1	57013	57404	FUSIONJUNC_819/379
NC_009333.1	56951	57393	FUSIONJUNC_820/1097
NC_009333.1	57018	57405	FUSIONJUNC_821/1100
NC_009333.1	57013	57310	FUSIONJUNC_822/93
NC_009333.1	57002	57483	FUSIONJUNC_823/1392
NC_009333.1	56956	57410	FUSIONJUNC_824/456
NC_009333.1	56906	57304	FUSIONJUNC_825/771
NC_009333.1	56978	57410	FUSIONJUNC_826/1337
NC_009333.1	57023	57393	FUSIONJUNC_827/884
NC_009333.1	57030	57340	FUSIONJUNC_828/4498
NC_009333.1	57015	57398	FUSIONJUNC_829/7319
NC_009333.1	56943	57306	FUSIONJUNC_830/2332
NC_009333.1	57011	57294	FUSIONJUNC_831/501
NC_009333.1	57051	57439	FUSIONJUNC_832/356
NC_009333.1	57023	57483	FUSIONJUNC_833/1066
NC_009333.1	56863	57326	FUSIONJUNC_834/809
NC_009333.1	56941	57317	FUSIONJUNC_835/849
NC_009333.1	56993	57393	FUSIONJUNC_836/976
NC_009333.1	57004	57452	FUSIONJUNC_837/2493
NC_009333.1	29598	29801	FUSIONJUNC_838/223
NC_009333.1	57002	57411	FUSIONJUNC_839/444
NC_009333.1	57013	57307	FUSIONJUNC_840/2936
NC_009333.1	56984	57463	FUSIONJUNC_841/119
NC_009333.1	57005	57470	FUSIONJUNC_842/68
NC_009333.1	57018	57439	FUSIONJUNC_843/666
NC_009333.1	56944	57416	FUSIONJUNC_844/575
NC_009333.1	56951	57300	FUSIONJUNC_845/411
NC_009333.1	56927	57301	FUSIONJUNC_846/2019
NC_009333.1	57001	57467	FUSIONJUNC_847/1292
NC_009333.1	57036	57404	FUSIONJUNC_848/1099
NC_009333.1	56990	57414	FUSIONJUNC_849/1108
NC_009333.1	57052	57478	FUSIONJUNC_850/1111
NC_009333.1	57022	57309	FUSIONJUNC_851/633
NC_009333.1	57034	57479	FUSIONJUNC_852/63
NC_009333.1	57028	57294	FUSIONJUNC_853/2710
NC_009333.1	57041	57484	FUSIONJUNC_854/951
NC_009333.1	57048	57310	FUSIONJUNC_855/613
NC_009333.1	56951	57405	FUSIONJUNC_856/376
NC_009333.1	57018	57396	FUSIONJUNC_857/2793
NC_009333.1	56989	57306	FUSIONJUNC_858/242
NC_009333.1	57010	57375	FUSIONJUNC_859/674
NC_009333.1	57022	57294	FUSIONJUNC_860/6
NC_009333.1	56942	57483	FUSIONJUNC_861/356
NC_009333.1	56989	57474	FUSIONJUNC_862/11
NC_009333.1	57022	57467	FUSIONJUNC_863/20
NC_009333.1	57047	57441	FUSIONJUNC_864/515
NC_009333.1	56957	57422	FUSIONJUNC_865/333
NC_009333.1	56838	57327	FUSIONJUNC_866/1112
NC_009333.1	57049	57316	FUSIONJUNC_867/673
NC_009333.1	56984	57491	FUSIONJUNC_868/1120
NC_009333.1	56956	57365	FUSIONJUNC_869/673
NC_009333.1	57002	57463	FUSIONJUNC_870/336
NC_009333.1	56893	57365	FUSIONJUNC_871/72
NC_009333.1	56948	57456	FUSIONJUNC_872/355
NC_009333.1	57028	57418	FUSIONJUNC_873/1823
NC_009333.1	57013	57312	FUSIONJUNC_874/633
NC_009333.1	57024	57397	FUSIONJUNC_875/899
NC_009333.1	56872	57322	FUSIONJUNC_876/525
NC_009333.1	57001	57498	FUSIONJUNC_877/2030
NC_009333.1	57022	57292	FUSIONJUNC_878/576
NC_009333.1	56942	57320	FUSIONJUNC_879/2400
NC_009333.1	57024	57448	FUSIONJUNC_880/356
NC_009333.1	57029	57393	FUSIONJUNC_881/545
NC_009333.1	56926	57414	FUSIONJUNC_882/14
NC_009333.1	57004	57464	FUSIONJUNC_883/287
NC_009333.1	57013	57483	FUSIONJUNC_884/190
NC_009333.1	57025	57405	FUSIONJUNC_885/23
NC_009333.1	56994	57301	FUSIONJUNC_886/74
NC_009333.1	56858	57493	FUSIONJUNC_887/33
NC_009333.1	56988	57391	FUSIONJUNC_888/201
NC_009333.1	57027	57407	FUSIONJUNC_889/351
NC_009333.1	57000	57464	FUSIONJUNC_890/148
NC_009333.1	56993	57396	FUSIONJUNC_891/342
NC_009333.1	57040	57405	FUSIONJUNC_892/1393
NC_009333.1	56874	57341	FUSIONJUNC_893/833
NC_009333.1	57042	57395	FUSIONJUNC_894/218
NC_009333.1	57051	57382	FUSIONJUNC_895/2867
NC_009333.1	56938	57409	FUSIONJUNC_896/34
NC_009333.1	57020	57444	FUSIONJUNC_897/24
NC_009333.1	56989	57298	FUSIONJUNC_898/996
NC_009333.1	57023	57468	FUSIONJUNC_899/261
NC_009333.1	56959	57301	FUSIONJUNC_900/229
NC_009333.1	57043	57439	FUSIONJUNC_901/568
NC_009333.1	57002	57468	FUSIONJUNC_902/391
NC_009333.1	57013	57387	FUSIONJUNC_903/592
NC_009333.1	57028	57469	FUSIONJUNC_904/1294
NC_009333.1	56941	57392	FUSIONJUNC_905/57
NC_009333.1	55532	57304	FUSIONJUNC_906/6
NC_009333.1	56873	57463	FUSIONJUNC_907/24
NC_009333.1	57009	57481	FUSIONJUNC_908/242
NC_009333.1	57011	57448	FUSIONJUNC_909/531
NC_009333.1	56889	57597	FUSIONJUNC_910/1
NC_009333.1	57034	57395	FUSIONJUNC_911/507
NC_009333.1	57019	57394	FUSIONJUNC_912/345
NC_009333.1	57038	57484	FUSIONJUNC_913/160
NC_009333.1	57027	57342	FUSIONJUNC_914/1168
NC_009333.1	56941	57299	FUSIONJUNC_915/682
NC_009333.1	57035	57393	FUSIONJUNC_916/460
NC_009333.1	57040	57402	FUSIONJUNC_917/368
NC_009333.1	56983	57303	FUSIONJUNC_918/291
NC_009333.1	57030	57450	FUSIONJUNC_919/744
NC_009333.1	57009	57374	FUSIONJUNC_920/37
NC_009333.1	57006	57427	FUSIONJUNC_921/361
NC_009333.1	57027	57299	FUSIONJUNC_922/75
NC_009333.1	56894	57366	FUSIONJUNC_923/909
NC_009333.1	56991	57300	FUSIONJUNC_924/493
NC_009333.1	56996	57416	FUSIONJUNC_925/278
NC_009333.1	56956	57491	FUSIONJUNC_926/194
NC_009333.1	57037	57300	FUSIONJUNC_927/36
NC_009333.1	57008	57484	FUSIONJUNC_928/725
NC_009333.1	57016	57305	FUSIONJUNC_929/6
NC_009333.1	57001	57484	FUSIONJUNC_930/127
NC_009333.1	56990	57475	FUSIONJUNC_931/207
NC_009333.1	57029	57395	FUSIONJUNC_932/287
NC_009333.1	56921	57415	FUSIONJUNC_933/356
NC_009333.1	56950	57404	FUSIONJUNC_934/27
NC_009333.1	57037	57396	FUSIONJUNC_935/286
NC_009333.1	57035	57491	FUSIONJUNC_936/355
NC_009333.1	56836	57325	FUSIONJUNC_937/93
NC_009333.1	57027	57447	FUSIONJUNC_938/174
NC_009333.1	57013	57468	FUSIONJUNC_939/162
NC_009333.1	57033	57492	FUSIONJUNC_940/634
NC_009333.1	57013	57520	FUSIONJUNC_941/296
NC_009333.1	56957	57475	FUSIONJUNC_942/85
NC_009333.1	56999	57299	FUSIONJUNC_943/818
NC_009333.1	56924	57397	FUSIONJUNC_944/96
NC_009333.1	56920	57302	FUSIONJUNC_945/206
NC_009333.1	57010	57408	FUSIONJUNC_946/41
NC_009333.1	29548	29804	FUSIONJUNC_947/150
NC_009333.1	56926	57405	FUSIONJUNC_948/29
NC_009333.1	57050	57302	FUSIONJUNC_949/63
NC_009333.1	57001	57482	FUSIONJUNC_950/93
NC_009333.1	56958	57449	FUSIONJUNC_951/54
NC_009333.1	56955	57490	FUSIONJUNC_952/10
NC_009333.1	57014	57495	FUSIONJUNC_953/51
NC_009333.1	57032	57475	FUSIONJUNC_954/144
NC_009333.1	57035	57395	FUSIONJUNC_955/281
NC_009333.1	56924	57298	FUSIONJUNC_956/148
NC_009333.1	57040	57447	FUSIONJUNC_957/58
NC_009333.1	57022	57304	FUSIONJUNC_958/407
NC_009333.1	57035	57405	FUSIONJUNC_959/1271
NC_009333.1	56894	57384	FUSIONJUNC_960/86
NC_009333.1	56897	57387	FUSIONJUNC_961/1
NC_009333.1	56940	57415	FUSIONJUNC_962/37
NC_009333.1	56860	57416	FUSIONJUNC_963/20
NC_009333.1	57013	57494	FUSIONJUNC_964/6
NC_009333.1	56937	57501	FUSIONJUNC_965/29
NC_009333.1	56999	57496	FUSIONJUNC_966/171
NC_009333.1	57010	57297	FUSIONJUNC_967/577
NC_009333.1	56991	57406	FUSIONJUNC_968/58
NC_009333.1	57017	57395	FUSIONJUNC_969/207
NC_009333.1	57013	57491	FUSIONJUNC_970/243
NC_009333.1	56864	57405	FUSIONJUNC_971/39
NC_009333.1	56927	57406	FUSIONJUNC_972/294
NC_009333.1	57026	57331	FUSIONJUNC_973/264
NC_009333.1	56943	57304	FUSIONJUNC_974/46
NC_009333.1	56936	57423	FUSIONJUNC_975/112
NC_009333.1	56942	57327	FUSIONJUNC_976/251
NC_009333.1	57037	57575	FUSIONJUNC_977/7
NC_009333.1	29593	29832	FUSIONJUNC_978/226
NC_009333.1	57009	57292	FUSIONJUNC_979/32
NC_009333.1	57012	57410	FUSIONJUNC_980/242
NC_009333.1	56868	57499	FUSIONJUNC_981/14
NC_009333.1	56935	57419	FUSIONJUNC_982/95
NC_009333.1	57002	57423	FUSIONJUNC_983/27
NC_009333.1	57012	57395	FUSIONJUNC_984/529
NC_009333.1	57003	57320	FUSIONJUNC_985/111
NC_009333.1	57018	57401	FUSIONJUNC_986/4
NC_009333.1	56941	57304	FUSIONJUNC_987/142
NC_009333.1	56871	57321	FUSIONJUNC_988/39
NC_009333.1	56853	57364	FUSIONJUNC_989/290
NC_009333.1	57039	57301	FUSIONJUNC_990/116
NC_009333.1	56991	57492	FUSIONJUNC_991/283
NC_009333.1	56819	57446	FUSIONJUNC_992/12
NC_009333.1	56998	57298	FUSIONJUNC_993/5
NC_009333.1	56902	57411	FUSIONJUNC_994/79
NC_009333.1	56944	57307	FUSIONJUNC_995/4
NC_009333.1	56941	57301	FUSIONJUNC_996/4
NC_009333.1	56999	57311	FUSIONJUNC_997/14
NC_009333.1	56942	57312	FUSIONJUNC_998/25
NC_009333.1	57017	57404	FUSIONJUNC_999/23
NC_009333.1	57039	57365	FUSIONJUNC_1000/222
NC_009333.1	56949	57310	FUSIONJUNC_1001/1
NC_009333.1	56995	57448	FUSIONJUNC_1002/145
NC_009333.1	56848	57384	FUSIONJUNC_1003/7
NC_009333.1	56920	57403	FUSIONJUNC_1004/14
NC_009333.1	56941	57309	FUSIONJUNC_1005/607
NC_009333.1	56919	57301	FUSIONJUNC_1006/18
NC_009333.1	56943	57313	FUSIONJUNC_1007/297
NC_009333.1	29498	29828	FUSIONJUNC_1008/792
NC_009333.1	56904	57302	FUSIONJUNC_1009/45
NC_009333.1	57012	57306	FUSIONJUNC_1010/18
NC_009333.1	56942	57491	FUSIONJUNC_1011/49
NC_009333.1	56995	57305	FUSIONJUNC_1012/3
NC_009333.1	56981	57400	FUSIONJUNC_1013/210
NC_009333.1	56977	57409	FUSIONJUNC_1014/103
NC_009333.1	56957	57494	FUSIONJUNC_1015/193
NC_009333.1	56867	57406	FUSIONJUNC_1016/34
NC_009333.1	56932	57395	FUSIONJUNC_1017/207
NC_009333.1	57043	57411	FUSIONJUNC_1018/3
NC_009333.1	57003	57292	FUSIONJUNC_1019/57
NC_009333.1	56942	57466	FUSIONJUNC_1020/61
NC_009333.1	57002	57480	FUSIONJUNC_1021/73
NC_009333.1	57044	57438	FUSIONJUNC_1022/42
NC_009333.1	56920	57394	FUSIONJUNC_1023/81
NC_009333.1	56875	57483	FUSIONJUNC_1024/15
NC_009333.1	56950	57311	FUSIONJUNC_1025/326
NC_009333.1	57006	57482	FUSIONJUNC_1026/55
NC_009333.1	56941	57449	FUSIONJUNC_1027/28
NC_009333.1	56868	57485	FUSIONJUNC_1028/18
NC_009333.1	56945	57321	FUSIONJUNC_1029/31
NC_009333.1	56972	57410	FUSIONJUNC_1030/10
NC_009333.1	57016	57394	FUSIONJUNC_1031/22
NC_009333.1	57022	57392	FUSIONJUNC_1032/58
NC_009333.1	57055	57403	FUSIONJUNC_1033/6
NC_009333.1	57012	57311	FUSIONJUNC_1034/4
NC_009333.1	57000	57466	FUSIONJUNC_1035/102
NC_009333.1	56905	57417	FUSIONJUNC_1036/91
NC_009333.1	56858	57494	FUSIONJUNC_1037/19
NC_009333.1	57042	57309	FUSIONJUNC_1038/44
NC_009333.1	56944	57398	FUSIONJUNC_1039/144
NC_009333.1	56953	57413	FUSIONJUNC_1040/21
NC_009333.1	56961	57419	FUSIONJUNC_1041/107
NC_009333.1	56905	57515	FUSIONJUNC_1042/5
NC_009333.1	57024	57616	FUSIONJUNC_1043/2
NC_009333.1	56925	57393	FUSIONJUNC_1044/6
NC_009333.1	56988	57305	FUSIONJUNC_1045/1
NC_009333.1	56880	57322	FUSIONJUNC_1046/38
NC_009333.1	56872	57339	FUSIONJUNC_1047/53
NC_009333.1	57000	57396	FUSIONJUNC_1048/10
NC_009333.1	57011	57313	FUSIONJUNC_1049/2
NC_009333.1	57040	57401	FUSIONJUNC_1050/3
NC_009333.1	56981	57301	FUSIONJUNC_1051/19
NC_009333.1	57014	57521	FUSIONJUNC_1052/1
NC_009333.1	56859	57418	FUSIONJUNC_1053/23
NC_009333.1	57009	57311	FUSIONJUNC_1054/9
NC_009333.1	56963	57357	FUSIONJUNC_1055/11
NC_009333.1	56988	57297	FUSIONJUNC_1056/2
NC_009333.1	56943	57311	FUSIONJUNC_1057/23
NC_009333.1	56942	57509	FUSIONJUNC_1058/7
NC_009333.1	57027	57293	FUSIONJUNC_1059/176
NC_009333.1	56942	57577	FUSIONJUNC_1060/4
NC_009333.1	57034	57303	FUSIONJUNC_1061/43
NC_009333.1	56859	57366	FUSIONJUNC_1062/108
NC_009333.1	29585	29784	FUSIONJUNC_1063/6349
NC_009333.1	56951	57615	FUSIONJUNC_1064/5
NC_009333.1	57021	57408	FUSIONJUNC_1065/2
NC_009333.1	56932	57483	FUSIONJUNC_1066/1
NC_009333.1	57027	57468	FUSIONJUNC_1067/88
NC_009333.1	56976	57414	FUSIONJUNC_1068/118
NC_009333.1	57005	57414	FUSIONJUNC_1069/31
NC_009333.1	57024	57294	FUSIONJUNC_1070/7
NC_009333.1	56943	57494	FUSIONJUNC_1071/136
NC_009333.1	56915	57337	FUSIONJUNC_1072/133
NC_009333.1	57026	57220	FUSIONJUNC_1073/38
NC_009333.1	56942	57472	FUSIONJUNC_1074/60
NC_009333.1	57047	57309	FUSIONJUNC_1075/34
NC_009333.1	56850	57386	FUSIONJUNC_1076/53
NC_009333.1	57043	57643	FUSIONJUNC_1077/3
NC_009333.1	57039	57474	FUSIONJUNC_1078/80
NC_009333.1	57012	57309	FUSIONJUNC_1079/33
NC_009333.1	56983	58154	FUSIONJUNC_1080/3
NC_009333.1	56895	57481	FUSIONJUNC_1081/7
NC_009333.1	56940	57394	FUSIONJUNC_1082/13
NC_009333.1	56896	57406	FUSIONJUNC_1083/12
NC_009333.1	29601	29832	FUSIONJUNC_1084/12
NC_009333.1	56924	57494	FUSIONJUNC_1085/29
NC_009333.1	29585	29862	FUSIONJUNC_1086/929
NC_009333.1	57017	57392	FUSIONJUNC_1087/23
NC_009333.1	57038	57300	FUSIONJUNC_1088/18
NC_009333.1	57025	57300	FUSIONJUNC_1089/185
NC_009333.1	56904	57416	FUSIONJUNC_1090/10
NC_009333.1	56953	57398	FUSIONJUNC_1091/12
NC_009333.1	57026	57395	FUSIONJUNC_1092/8
NC_009333.1	57023	57403	FUSIONJUNC_1093/46
NC_009333.1	57044	57306	FUSIONJUNC_1094/2
NC_009333.1	56919	57413	FUSIONJUNC_1095/24
NC_009333.1	29591	29881	FUSIONJUNC_1096/917
NC_009333.1	57049	57443	FUSIONJUNC_1097/10
NC_009333.1	56999	57477	FUSIONJUNC_1098/7
NC_009333.1	56995	57415	FUSIONJUNC_1099/24
NC_009333.1	57026	57482	FUSIONJUNC_1100/22
NC_009333.1	56879	57469	FUSIONJUNC_1101/2
NC_009333.1	56903	57318	FUSIONJUNC_1102/62
NC_009333.1	57012	57467	FUSIONJUNC_1103/9
NC_009333.1	57033	57391	FUSIONJUNC_1104/30
NC_009333.1	29587	29804	FUSIONJUNC_1105/496
NC_009333.1	56954	57491	FUSIONJUNC_1106/16
NC_009333.1	57021	57394	FUSIONJUNC_1107/65
NC_009333.1	57042	57446	FUSIONJUNC_1108/33
NC_009333.1	57054	57326	FUSIONJUNC_1109/1
NC_009333.1	57014	57406	FUSIONJUNC_1110/40
NC_009333.1	57040	57483	FUSIONJUNC_1111/71
NC_009333.1	29599	29794	FUSIONJUNC_1112/9
NC_009333.1	56916	57396	FUSIONJUNC_1113/2
NC_009333.1	56865	57614	FUSIONJUNC_1114/2
NC_009333.1	57104	57293	FUSIONJUNC_1115/13
NC_009333.1	57032	57303	FUSIONJUNC_1116/89
NC_009333.1	56921	57481	FUSIONJUNC_1117/24
NC_009333.1	57039	57312	FUSIONJUNC_1118/97
NC_009333.1	57039	57347	FUSIONJUNC_1119/132
NC_009333.1	56902	57292	FUSIONJUNC_1120/4
NC_009333.1	57041	57409	FUSIONJUNC_1121/27
NC_009333.1	29634	29811	FUSIONJUNC_1122/899
NC_009333.1	57027	58098	FUSIONJUNC_1123/53
NC_009333.1	57002	57491	FUSIONJUNC_1124/32
NC_009333.1	56860	57323	FUSIONJUNC_1125/83
NC_009333.1	57036	58095	FUSIONJUNC_1126/1
NC_009333.1	55515	57295	FUSIONJUNC_1127/23
NC_009333.1	57036	57343	FUSIONJUNC_1128/16
NC_009333.1	56923	57509	FUSIONJUNC_1129/4
NC_009333.1	56858	57365	FUSIONJUNC_1130/8
NC_009333.1	57002	57577	FUSIONJUNC_1131/2
NC_009333.1	56913	57335	FUSIONJUNC_1132/10
NC_009333.1	56992	57299	FUSIONJUNC_1133/2
NC_009333.1	29583	29794	FUSIONJUNC_1134/6048
NC_009333.1	57008	57480	FUSIONJUNC_1135/12
NC_009333.1	57004	57304	FUSIONJUNC_1136/19
NC_009333.1	56942	57402	FUSIONJUNC_1137/16
NC_009333.1	29627	29853	FUSIONJUNC_1138/891
NC_009333.1	56858	57416	FUSIONJUNC_1139/40
NC_009333.1	57612	58290	FUSIONJUNC_1140/1
NC_009333.1	56884	57483	FUSIONJUNC_1141/5
NC_009333.1	57033	57393	FUSIONJUNC_1142/22
NC_009333.1	57039	57404	FUSIONJUNC_1143/45
NC_009333.1	56226	57514	FUSIONJUNC_1144/1
NC_009333.1	56994	57306	FUSIONJUNC_1145/2
NC_009333.1	57048	57442	FUSIONJUNC_1146/2
NC_009333.1	56955	57364	FUSIONJUNC_1147/46
NC_009333.1	57027	57363	FUSIONJUNC_1148/16
NC_009333.1	56945	57305	FUSIONJUNC_1149/23
NC_009333.1	56880	57483	FUSIONJUNC_1150/9
NC_009333.1	56945	57405	FUSIONJUNC_1151/24
NC_009333.1	57058	57325	FUSIONJUNC_1152/11
NC_009333.1	56778	57312	FUSIONJUNC_1153/23
NC_009333.1	57054	57402	FUSIONJUNC_1154/7
NC_009333.1	56942	57468	FUSIONJUNC_1155/13
NC_009333.1	57027	57401	FUSIONJUNC_1156/1
NC_009333.1	57001	57462	FUSIONJUNC_1157/19
NC_009333.1	56928	57391	FUSIONJUNC_1158/12
NC_009333.1	56944	57304	FUSIONJUNC_1159/19
NC_009333.1	56935	57422	FUSIONJUNC_1160/6
NC_009333.1	57043	57414	FUSIONJUNC_1161/13
NC_009333.1	57015	57304	FUSIONJUNC_1162/27
NC_009333.1	57052	57331	FUSIONJUNC_1163/6
NC_009333.1	57042	57350	FUSIONJUNC_1164/7
NC_009333.1	56932	57291	FUSIONJUNC_1165/8
NC_009333.1	29639	29844	FUSIONJUNC_1166/986
NC_009333.1	29614	29796	FUSIONJUNC_1167/2747
NC_009333.1	29584	29813	FUSIONJUNC_1168/24296
NC_009333.1	29545	29785	FUSIONJUNC_1169/4385
NC_009333.1	29582	29796	FUSIONJUNC_1170/1061
NC_009333.1	29585	29813	FUSIONJUNC_1171/10987
NC_009333.1	29585	29803	FUSIONJUNC_1172/3246
NC_009333.1	29593	29798	FUSIONJUNC_1173/980
NC_009333.1	29520	29782	FUSIONJUNC_1174/78
NC_009333.1	29582	29802	FUSIONJUNC_1175/6564
NC_009333.1	29603	29862	FUSIONJUNC_1176/1425
NC_009333.1	29583	29852	FUSIONJUNC_1177/1995
NC_009333.1	29634	29804	FUSIONJUNC_1178/707
NC_009333.1	29497	29820	FUSIONJUNC_1179/496
NC_009333.1	29585	29887	FUSIONJUNC_1180/1282
NC_009333.1	29618	29883	FUSIONJUNC_1181/383
NC_009333.1	29592	29811	FUSIONJUNC_1182/3669
NC_009333.1	29583	29809	FUSIONJUNC_1183/5722
NC_009333.1	29554	29798	FUSIONJUNC_1184/1104
NC_009333.1	29582	29803	FUSIONJUNC_1185/2988
NC_009333.1	29463	29786	FUSIONJUNC_1186/378
NC_009333.1	29526	29797	FUSIONJUNC_1187/418
NC_009333.1	29582	29795	FUSIONJUNC_1188/570
NC_009333.1	29590	29786	FUSIONJUNC_1189/1854
NC_009333.1	29548	29813	FUSIONJUNC_1190/939
NC_009333.1	29618	29855	FUSIONJUNC_1191/467
NC_009333.1	29598	29784	FUSIONJUNC_1192/1922
NC_009333.1	29583	29805	FUSIONJUNC_1193/8715
NC_009333.1	29577	29806	FUSIONJUNC_1194/5223
NC_009333.1	29517	29862	FUSIONJUNC_1195/429
NC_009333.1	29607	29879	FUSIONJUNC_1196/2701
NC_009333.1	29641	29860	FUSIONJUNC_1197/53
NC_009333.1	29618	29864	FUSIONJUNC_1198/2186
NC_009333.1	29588	29831	FUSIONJUNC_1199/4013
NC_009333.1	29528	29806	FUSIONJUNC_1200/3301
NC_009333.1	29582	29811	FUSIONJUNC_1201/3122
NC_009333.1	29583	29797	FUSIONJUNC_1202/8196
NC_009333.1	29585	29842	FUSIONJUNC_1203/1744
NC_009333.1	29583	29888	FUSIONJUNC_1204/891
NC_009333.1	29482	29794	FUSIONJUNC_1205/1052
NC_009333.1	29540	29798	FUSIONJUNC_1206/2077
NC_009333.1	29639	29790	FUSIONJUNC_1207/177
NC_009333.1	29544	29788	FUSIONJUNC_1208/463
NC_009333.1	29583	29813	FUSIONJUNC_1209/5005
NC_009333.1	29632	29815	FUSIONJUNC_1210/355
NC_009333.1	29629	29786	FUSIONJUNC_1211/2346
NC_009333.1	29591	29835	FUSIONJUNC_1212/137
NC_009333.1	29548	29782	FUSIONJUNC_1213/568
NC_009333.1	29585	29781	FUSIONJUNC_1214/2124
NC_009333.1	29466	29813	FUSIONJUNC_1215/117
NC_009333.1	29494	29812	FUSIONJUNC_1216/507
NC_009333.1	29637	29862	FUSIONJUNC_1217/1309
NC_009333.1	29607	29819	FUSIONJUNC_1218/2152
NC_009333.1	29535	29802	FUSIONJUNC_1219/3819
NC_009333.1	29513	29820	FUSIONJUNC_1220/880
NC_009333.1	29599	29813	FUSIONJUNC_1221/3221
NC_009333.1	29580	29816	FUSIONJUNC_1222/1064
NC_009333.1	29594	29807	FUSIONJUNC_1223/8512
NC_009333.1	29576	29805	FUSIONJUNC_1224/707
NC_009333.1	29528	29804	FUSIONJUNC_1225/1993
NC_009333.1	29593	29799	FUSIONJUNC_1226/289
NC_009333.1	29541	29791	FUSIONJUNC_1227/1466
NC_009333.1	29535	29794	FUSIONJUNC_1228/123
NC_009333.1	29593	29886	FUSIONJUNC_1229/1100
NC_009333.1	29579	29842	FUSIONJUNC_1230/3758
NC_009333.1	29422	29796	FUSIONJUNC_1231/233
NC_009333.1	29601	29863	FUSIONJUNC_1232/2423
NC_009333.1	29583	29853	FUSIONJUNC_1233/5265
NC_009333.1	29583	29781	FUSIONJUNC_1234/7581
NC_009333.1	29522	29794	FUSIONJUNC_1235/621
NC_009333.1	29617	29803	FUSIONJUNC_1236/943
NC_009333.1	29554	29780	FUSIONJUNC_1237/4535
NC_009333.1	29584	29779	FUSIONJUNC_1238/2771
NC_009333.1	29593	29804	FUSIONJUNC_1239/907
NC_009333.1	29637	29786	FUSIONJUNC_1240/1604
NC_009333.1	29625	29857	FUSIONJUNC_1241/5855
NC_009333.1	29500	29801	FUSIONJUNC_1242/1544
NC_009333.1	29528	29834	FUSIONJUNC_1243/937
NC_009333.1	29414	29796	FUSIONJUNC_1244/22
NC_009333.1	29558	29811	FUSIONJUNC_1245/442
NC_009333.1	29637	29887	FUSIONJUNC_1246/1060
NC_009333.1	29543	29780	FUSIONJUNC_1247/2048
NC_009333.1	29622	29877	FUSIONJUNC_1248/1448
NC_009333.1	29528	29796	FUSIONJUNC_1249/1741
NC_009333.1	29613	29835	FUSIONJUNC_1250/1352
NC_009333.1	29583	29830	FUSIONJUNC_1251/3419
NC_009333.1	29400	29796	FUSIONJUNC_1252/47
NC_009333.1	29552	29808	FUSIONJUNC_1253/2139
NC_009333.1	29534	29786	FUSIONJUNC_1254/1622
NC_009333.1	29603	29890	FUSIONJUNC_1255/2198
NC_009333.1	29637	29813	FUSIONJUNC_1256/2850
NC_009333.1	29627	29812	FUSIONJUNC_1257/258
NC_009333.1	29583	29887	FUSIONJUNC_1258/1563
NC_009333.1	29542	29812	FUSIONJUNC_1259/714
NC_009333.1	29585	29804	FUSIONJUNC_1260/10947
NC_009333.1	29615	29834	FUSIONJUNC_1261/3804
NC_009333.1	29516	29805	FUSIONJUNC_1262/1219
NC_009333.1	29600	29804	FUSIONJUNC_1263/1647
NC_009333.1	29612	29861	FUSIONJUNC_1264/7445
NC_009333.1	29640	29791	FUSIONJUNC_1265/1374
NC_009333.1	29567	29797	FUSIONJUNC_1266/2651
NC_009333.1	29527	29805	FUSIONJUNC_1267/268
NC_009333.1	29548	29783	FUSIONJUNC_1268/796
NC_009333.1	29585	29864	FUSIONJUNC_1269/1707
NC_009333.1	29535	29775	FUSIONJUNC_1270/290
NC_009333.1	29612	29796	FUSIONJUNC_1271/1220
NC_009333.1	29445	29796	FUSIONJUNC_1272/24
NC_009333.1	29638	29846	FUSIONJUNC_1273/690
NC_009333.1	29635	29865	FUSIONJUNC_1274/826
NC_009333.1	29517	29783	FUSIONJUNC_1275/1870
NC_009333.1	29555	29815	FUSIONJUNC_1276/2157
NC_009333.1	29561	29807	FUSIONJUNC_1277/695
NC_009333.1	29605	29830	FUSIONJUNC_1278/6924
NC_009333.1	29481	29807	FUSIONJUNC_1279/275
NC_009333.1	29599	29805	FUSIONJUNC_1280/2963
NC_009333.1	29601	29804	FUSIONJUNC_1281/3913
NC_009333.1	29583	29828	FUSIONJUNC_1282/4590
NC_009333.1	29601	29854	FUSIONJUNC_1283/3530
NC_009333.1	29638	29887	FUSIONJUNC_1284/3428
NC_009333.1	29556	29791	FUSIONJUNC_1285/471
NC_009333.1	29612	29857	FUSIONJUNC_1286/8451
NC_009333.1	29593	29812	FUSIONJUNC_1287/3634
NC_009333.1	29585	29787	FUSIONJUNC_1288/2593
NC_009333.1	29584	29794	FUSIONJUNC_1289/5723
NC_009333.1	29601	29798	FUSIONJUNC_1290/3455
NC_009333.1	29637	29805	FUSIONJUNC_1291/3960
NC_009333.1	29585	29769	FUSIONJUNC_1292/301
NC_009333.1	29548	29795	FUSIONJUNC_1293/584
NC_009333.1	29557	29816	FUSIONJUNC_1294/2256
NC_009333.1	29588	29853	FUSIONJUNC_1295/3012
NC_009333.1	29546	29805	FUSIONJUNC_1296/1107
NC_009333.1	29552	29796	FUSIONJUNC_1297/178
NC_009333.1	29583	29834	FUSIONJUNC_1298/3255
NC_009333.1	29595	29847	FUSIONJUNC_1299/2955
NC_009333.1	29625	29867	FUSIONJUNC_1300/6268
NC_009333.1	29589	29797	FUSIONJUNC_1301/899
NC_009333.1	29635	29784	FUSIONJUNC_1302/1121
NC_009333.1	29601	29807	FUSIONJUNC_1303/1420
NC_009333.1	29512	29813	FUSIONJUNC_1304/1867
NC_009333.1	29584	29784	FUSIONJUNC_1305/2778
NC_009333.1	29583	29883	FUSIONJUNC_1306/2810
NC_009333.1	29593	29807	FUSIONJUNC_1307/1498
NC_009333.1	29514	29777	FUSIONJUNC_1308/1540
NC_009333.1	29639	29856	FUSIONJUNC_1309/1172
NC_009333.1	29546	29804	FUSIONJUNC_1310/251
NC_009333.1	29457	29809	FUSIONJUNC_1311/161
NC_009333.1	29603	29847	FUSIONJUNC_1312/101
NC_009333.1	29584	29786	FUSIONJUNC_1313/1233
NC_009333.1	29589	29788	FUSIONJUNC_1314/5959
NC_009333.1	29514	29794	FUSIONJUNC_1315/300
NC_009333.1	29513	29809	FUSIONJUNC_1316/153
NC_009333.1	29553	29890	FUSIONJUNC_1317/20
NC_009333.1	29454	29783	FUSIONJUNC_1318/60
NC_009333.1	29639	29890	FUSIONJUNC_1319/777
NC_009333.1	29551	29787	FUSIONJUNC_1320/2743
NC_009333.1	29458	29830	FUSIONJUNC_1321/153
NC_009333.1	29493	29794	FUSIONJUNC_1322/35
NC_009333.1	29635	29881	FUSIONJUNC_1323/2751
NC_009333.1	29525	29883	FUSIONJUNC_1324/208
NC_009333.1	29516	29881	FUSIONJUNC_1325/166
NC_009333.1	29547	29784	FUSIONJUNC_1326/1244
NC_009333.1	29592	29782	FUSIONJUNC_1327/1934
NC_009333.1	29590	29812	FUSIONJUNC_1328/22
NC_009333.1	29639	29863	FUSIONJUNC_1329/3007
NC_009333.1	29596	29796	FUSIONJUNC_1330/158
NC_009333.1	29629	29822	FUSIONJUNC_1331/316
NC_009333.1	29583	29840	FUSIONJUNC_1332/780
NC_009333.1	29595	29812	FUSIONJUNC_1333/779
NC_009333.1	29594	29800	FUSIONJUNC_1334/2553
NC_009333.1	29629	29779	FUSIONJUNC_1335/1913
NC_009333.1	29497	29785	FUSIONJUNC_1336/61
NC_009333.1	29460	29805	FUSIONJUNC_1337/1351
NC_009333.1	29598	29822	FUSIONJUNC_1338/1916
NC_009333.1	29635	29805	FUSIONJUNC_1339/3999
NC_009333.1	29587	29846	FUSIONJUNC_1340/2236
NC_009333.1	29527	29794	FUSIONJUNC_1341/666
NC_009333.1	29585	29797	FUSIONJUNC_1342/2789
NC_009333.1	29552	29780	FUSIONJUNC_1343/531
NC_009333.1	29639	29819	FUSIONJUNC_1344/3513
NC_009333.1	29582	29884	FUSIONJUNC_1345/237
NC_009333.1	29465	29795	FUSIONJUNC_1346/625
NC_009333.1	29527	29797	FUSIONJUNC_1347/1271
NC_009333.1	29581	29806	FUSIONJUNC_1348/3020
NC_009333.1	29550	29780	FUSIONJUNC_1349/1469
NC_009333.1	29586	29827	FUSIONJUNC_1350/2512
NC_009333.1	29506	29828	FUSIONJUNC_1351/634
NC_009333.1	29581	29826	FUSIONJUNC_1352/664
NC_009333.1	29619	29884	FUSIONJUNC_1353/2187
NC_009333.1	29529	29801	FUSIONJUNC_1354/1354
NC_009333.1	29484	29886	FUSIONJUNC_1355/146
NC_009333.1	29635	29884	FUSIONJUNC_1356/639
NC_009333.1	29532	29812	FUSIONJUNC_1357/601
NC_009333.1	29507	29787	FUSIONJUNC_1358/788
NC_009333.1	29517	29803	FUSIONJUNC_1359/1572
NC_009333.1	29638	29862	FUSIONJUNC_1360/4899
NC_009333.1	29547	29794	FUSIONJUNC_1361/2300
NC_009333.1	29549	29795	FUSIONJUNC_1362/4312
NC_009333.1	29638	29799	FUSIONJUNC_1363/412
NC_009333.1	29583	29793	FUSIONJUNC_1364/712
NC_009333.1	29636	29794	FUSIONJUNC_1365/549
NC_009333.1	29639	29878	FUSIONJUNC_1366/623
NC_009333.1	29483	29799	FUSIONJUNC_1367/930
NC_009333.1	29584	29839	FUSIONJUNC_1368/1892
NC_009333.1	29584	29797	FUSIONJUNC_1369/4618
NC_009333.1	29448	29781	FUSIONJUNC_1370/158
NC_009333.1	29601	29811	FUSIONJUNC_1371/789
NC_009333.1	29589	29799	FUSIONJUNC_1372/981
NC_009333.1	29549	29780	FUSIONJUNC_1373/2071
NC_009333.1	29583	29894	FUSIONJUNC_1374/895
NC_009333.1	29588	29859	FUSIONJUNC_1375/1113
NC_009333.1	29583	29789	FUSIONJUNC_1376/3229
NC_009333.1	29526	29814	FUSIONJUNC_1377/870
NC_009333.1	29535	29782	FUSIONJUNC_1378/1656
NC_009333.1	29597	29794	FUSIONJUNC_1379/933
NC_009333.1	29584	29862	FUSIONJUNC_1380/2702
NC_009333.1	29587	29794	FUSIONJUNC_1381/2833
NC_009333.1	29612	29870	FUSIONJUNC_1382/1033
NC_009333.1	29635	29787	FUSIONJUNC_1383/2308
NC_009333.1	29516	29840	FUSIONJUNC_1384/889
NC_009333.1	29554	29805	FUSIONJUNC_1385/558
NC_009333.1	29639	29791	FUSIONJUNC_1386/549
NC_009333.1	29582	29804	FUSIONJUNC_1387/1068
NC_009333.1	29521	29858	FUSIONJUNC_1388/169
NC_009333.1	29540	29780	FUSIONJUNC_1389/2573
NC_009333.1	29460	29834	FUSIONJUNC_1390/287
NC_009333.1	29582	29782	FUSIONJUNC_1391/371
NC_009333.1	29584	29799	FUSIONJUNC_1392/814
NC_009333.1	29517	29804	FUSIONJUNC_1393/1637
NC_009333.1	29585	29780	FUSIONJUNC_1394/1899
NC_009333.1	29629	29806	FUSIONJUNC_1395/6030
NC_009333.1	29486	29819	FUSIONJUNC_1396/245
NC_009333.1	29633	29788	FUSIONJUNC_1397/754
NC_009333.1	29567	29812	FUSIONJUNC_1398/1812
NC_009333.1	29605	29867	FUSIONJUNC_1399/1863
NC_009333.1	29594	29787	FUSIONJUNC_1400/2106
NC_009333.1	29611	29860	FUSIONJUNC_1401/1174
NC_009333.1	29583	29842	FUSIONJUNC_1402/1033
NC_009333.1	29484	29853	FUSIONJUNC_1403/95
NC_009333.1	29603	29881	FUSIONJUNC_1404/1579
NC_009333.1	29603	29892	FUSIONJUNC_1405/780
NC_009333.1	29512	29790	FUSIONJUNC_1406/1519
NC_009333.1	29634	29880	FUSIONJUNC_1407/491
NC_009333.1	29594	29791	FUSIONJUNC_1408/1568
NC_009333.1	29517	29782	FUSIONJUNC_1409/1854
NC_009333.1	29624	29790	FUSIONJUNC_1410/198
NC_009333.1	29482	29781	FUSIONJUNC_1411/153
NC_009333.1	29516	29823	FUSIONJUNC_1412/337
NC_009333.1	29587	29803	FUSIONJUNC_1413/3776
NC_009333.1	29456	29780	FUSIONJUNC_1414/154
NC_009333.1	29547	29789	FUSIONJUNC_1415/1058
NC_009333.1	29516	29813	FUSIONJUNC_1416/444
NC_009333.1	29460	29784	FUSIONJUNC_1417/1008
NC_009333.1	29582	29793	FUSIONJUNC_1418/760
NC_009333.1	29545	29805	FUSIONJUNC_1419/540
NC_009333.1	29545	29800	FUSIONJUNC_1420/2726
NC_009333.1	29482	29842	FUSIONJUNC_1421/318
NC_009333.1	29503	29806	FUSIONJUNC_1422/740
NC_009333.1	29598	29794	FUSIONJUNC_1423/2739
NC_009333.1	29517	29797	FUSIONJUNC_1424/1464
NC_009333.1	29593	29861	FUSIONJUNC_1425/2034
NC_009333.1	29525	29794	FUSIONJUNC_1426/728
NC_009333.1	29583	29808	FUSIONJUNC_1427/3603
NC_009333.1	29584	29850	FUSIONJUNC_1428/2354
NC_009333.1	29528	29783	FUSIONJUNC_1429/905
NC_009333.1	29506	29823	FUSIONJUNC_1430/794
NC_009333.1	29496	29806	FUSIONJUNC_1431/1910
NC_009333.1	29601	29803	FUSIONJUNC_1432/1987
NC_009333.1	29582	29893	FUSIONJUNC_1433/158
NC_009333.1	29546	29794	FUSIONJUNC_1434/633
NC_009333.1	29546	29850	FUSIONJUNC_1435/516
NC_009333.1	29630	29857	FUSIONJUNC_1436/706
NC_009333.1	29525	29810	FUSIONJUNC_1437/268
NC_009333.1	29547	29799	FUSIONJUNC_1438/2892
NC_009333.1	29616	29819	FUSIONJUNC_1439/629
NC_009333.1	29449	29795	FUSIONJUNC_1440/300
NC_009333.1	29553	29783	FUSIONJUNC_1441/2742
NC_009333.1	29540	29807	FUSIONJUNC_1442/1675
NC_009333.1	29598	29862	FUSIONJUNC_1443/890
NC_009333.1	29607	29805	FUSIONJUNC_1444/2138
NC_009333.1	29636	29869	FUSIONJUNC_1445/4649
NC_009333.1	29515	29799	FUSIONJUNC_1446/706
NC_009333.1	29584	29852	FUSIONJUNC_1447/2116
NC_009333.1	29478	29796	FUSIONJUNC_1448/165
NC_009333.1	29466	29781	FUSIONJUNC_1449/457
NC_009333.1	29521	29803	FUSIONJUNC_1450/601
NC_009333.1	29620	29798	FUSIONJUNC_1451/1498
NC_009333.1	29556	29782	FUSIONJUNC_1452/626
NC_009333.1	29585	29834	FUSIONJUNC_1453/676
NC_009333.1	29585	29826	FUSIONJUNC_1454/400
NC_009333.1	29592	29833	FUSIONJUNC_1455/2529
NC_009333.1	29517	29795	FUSIONJUNC_1456/456
NC_009333.1	29462	29813	FUSIONJUNC_1457/713
NC_009333.1	29542	29819	FUSIONJUNC_1458/593
NC_009333.1	29494	29835	FUSIONJUNC_1459/29
NC_009333.1	29516	29784	FUSIONJUNC_1460/522
NC_009333.1	29631	29811	FUSIONJUNC_1461/166
NC_009333.1	29615	29784	FUSIONJUNC_1462/3476
NC_009333.1	29490	29787	FUSIONJUNC_1463/1261
NC_009333.1	29587	29883	FUSIONJUNC_1464/570
NC_009333.1	29515	29842	FUSIONJUNC_1465/416
NC_009333.1	29640	29788	FUSIONJUNC_1466/708
NC_009333.1	29616	29779	FUSIONJUNC_1467/963
NC_009333.1	29593	29786	FUSIONJUNC_1468/248
NC_009333.1	29638	29886	FUSIONJUNC_1469/925
NC_009333.1	29582	29829	FUSIONJUNC_1470/148
NC_009333.1	29549	29805	FUSIONJUNC_1471/306
NC_009333.1	29556	29789	FUSIONJUNC_1472/1363
NC_009333.1	29431	29806	FUSIONJUNC_1473/747
NC_009333.1	29622	29777	FUSIONJUNC_1474/773
NC_009333.1	29619	29886	FUSIONJUNC_1475/1041
NC_009333.1	29564	29786	FUSIONJUNC_1476/1490
NC_009333.1	29628	29855	FUSIONJUNC_1477/125
NC_009333.1	29464	29821	FUSIONJUNC_1478/216
NC_009333.1	29518	29806	FUSIONJUNC_1479/3657
NC_009333.1	29594	29788	FUSIONJUNC_1480/2917
NC_009333.1	29484	29803	FUSIONJUNC_1481/1013
NC_009333.1	29597	29865	FUSIONJUNC_1482/2608
NC_009333.1	29602	29840	FUSIONJUNC_1483/830
NC_009333.1	29598	29816	FUSIONJUNC_1484/2307
NC_009333.1	29584	29853	FUSIONJUNC_1485/1468
NC_009333.1	29483	29790	FUSIONJUNC_1486/494
NC_009333.1	29555	29863	FUSIONJUNC_1487/328
NC_009333.1	29553	29790	FUSIONJUNC_1488/177
NC_009333.1	29607	29856	FUSIONJUNC_1489/250
NC_009333.1	29531	29859	FUSIONJUNC_1490/909
NC_009333.1	29551	29780	FUSIONJUNC_1491/4369
NC_009333.1	29583	29792	FUSIONJUNC_1492/1166
NC_009333.1	29511	29806	FUSIONJUNC_1493/563
NC_009333.1	29592	29789	FUSIONJUNC_1494/176
NC_009333.1	29552	29850	FUSIONJUNC_1495/1067
NC_009333.1	29581	29800	FUSIONJUNC_1496/1434
NC_009333.1	29534	29887	FUSIONJUNC_1497/462
NC_009333.1	29549	29806	FUSIONJUNC_1498/1837
NC_009333.1	29636	29862	FUSIONJUNC_1499/2968
NC_009333.1	29597	29877	FUSIONJUNC_1500/1211
NC_009333.1	29517	29811	FUSIONJUNC_1501/1090
NC_009333.1	29603	29842	FUSIONJUNC_1502/2599
NC_009333.1	29543	29863	FUSIONJUNC_1503/477
NC_009333.1	29599	29797	FUSIONJUNC_1504/82
NC_009333.1	29601	29791	FUSIONJUNC_1505/2051
NC_009333.1	29482	29840	FUSIONJUNC_1506/839
NC_009333.1	29628	29883	FUSIONJUNC_1507/2669
NC_009333.1	29516	29831	FUSIONJUNC_1508/420
NC_009333.1	29624	29866	FUSIONJUNC_1509/1079
NC_009333.1	29593	29806	FUSIONJUNC_1510/1020
NC_009333.1	29593	29843	FUSIONJUNC_1511/1493
NC_009333.1	29463	29784	FUSIONJUNC_1512/654
NC_009333.1	29599	29857	FUSIONJUNC_1513/82
NC_009333.1	29468	29792	FUSIONJUNC_1514/593
NC_009333.1	29515	29784	FUSIONJUNC_1515/1721
NC_009333.1	29635	29797	FUSIONJUNC_1516/291
NC_009333.1	29593	29800	FUSIONJUNC_1517/2035
NC_009333.1	29517	29813	FUSIONJUNC_1518/1206
NC_009333.1	29612	29811	FUSIONJUNC_1519/2535
NC_009333.1	29484	29813	FUSIONJUNC_1520/1207
NC_009333.1	29457	29804	FUSIONJUNC_1521/792
NC_009333.1	29585	29802	FUSIONJUNC_1522/1918
NC_009333.1	29586	29842	FUSIONJUNC_1523/247
NC_009333.1	29446	29794	FUSIONJUNC_1524/455
NC_009333.1	29600	29818	FUSIONJUNC_1525/728
NC_009333.1	29515	29822	FUSIONJUNC_1526/1597
NC_009333.1	29535	29813	FUSIONJUNC_1527/1510
NC_009333.1	29632	29807	FUSIONJUNC_1528/390
NC_009333.1	29639	29879	FUSIONJUNC_1529/1614
NC_009333.1	29473	29788	FUSIONJUNC_1530/400
NC_009333.1	29359	29802	FUSIONJUNC_1531/2
NC_009333.1	29483	29781	FUSIONJUNC_1532/208
NC_009333.1	29527	29813	FUSIONJUNC_1533/1238
NC_009333.1	29554	29803	FUSIONJUNC_1534/1107
NC_009333.1	29592	29806	FUSIONJUNC_1535/173
NC_009333.1	29592	29803	FUSIONJUNC_1536/664
NC_009333.1	29578	29803	FUSIONJUNC_1537/1331
NC_009333.1	29637	29814	FUSIONJUNC_1538/866
NC_009333.1	29552	29812	FUSIONJUNC_1539/273
NC_009333.1	29601	29770	FUSIONJUNC_1540/164
NC_009333.1	29444	29779	FUSIONJUNC_1541/384
NC_009333.1	29640	29787	FUSIONJUNC_1542/3266
NC_009333.1	29596	29786	FUSIONJUNC_1543/1686
NC_009333.1	29619	29856	FUSIONJUNC_1544/2980
NC_009333.1	29599	29795	FUSIONJUNC_1545/40
NC_009333.1	29624	29786	FUSIONJUNC_1546/1841
NC_009333.1	29487	29803	FUSIONJUNC_1547/30
NC_009333.1	29521	29811	FUSIONJUNC_1548/906
NC_009333.1	29598	29879	FUSIONJUNC_1549/760
NC_009333.1	29637	29884	FUSIONJUNC_1550/171
NC_009333.1	29515	29887	FUSIONJUNC_1551/112
NC_009333.1	29541	29810	FUSIONJUNC_1552/333
NC_009333.1	29598	29835	FUSIONJUNC_1553/2195
NC_009333.1	29598	29792	FUSIONJUNC_1554/2702
NC_009333.1	29509	29804	FUSIONJUNC_1555/71
NC_009333.1	29431	29786	FUSIONJUNC_1556/400
NC_009333.1	29501	29811	FUSIONJUNC_1557/894
NC_009333.1	29598	29780	FUSIONJUNC_1558/168
NC_009333.1	29614	29861	FUSIONJUNC_1559/4514
NC_009333.1	29463	29802	FUSIONJUNC_1560/169
NC_009333.1	29599	29781	FUSIONJUNC_1561/1115
NC_009333.1	29600	29795	FUSIONJUNC_1562/434
NC_009333.1	29561	29817	FUSIONJUNC_1563/575
NC_009333.1	29504	29794	FUSIONJUNC_1564/363
NC_009333.1	29398	29820	FUSIONJUNC_1565/20
NC_009333.1	29612	29822	FUSIONJUNC_1566/2049
NC_009333.1	29462	29797	FUSIONJUNC_1567/162
NC_009333.1	29583	29822	FUSIONJUNC_1568/1399
NC_009333.1	29634	29866	FUSIONJUNC_1569/2655
NC_009333.1	29625	29848	FUSIONJUNC_1570/3142
NC_009333.1	29612	29782	FUSIONJUNC_1571/2815
NC_009333.1	29633	29802	FUSIONJUNC_1572/103
NC_009333.1	29554	29782	FUSIONJUNC_1573/4119
NC_009333.1	29582	29810	FUSIONJUNC_1574/1433
NC_009333.1	29463	29856	FUSIONJUNC_1575/15
NC_009333.1	29455	29805	FUSIONJUNC_1576/248
NC_009333.1	29462	29784	FUSIONJUNC_1577/1140
NC_009333.1	29537	29888	FUSIONJUNC_1578/429
NC_009333.1	29582	29783	FUSIONJUNC_1579/1164
NC_009333.1	29428	29785	FUSIONJUNC_1580/342
NC_009333.1	29584	29887	FUSIONJUNC_1581/3232
NC_009333.1	29528	29813	FUSIONJUNC_1582/2036
NC_009333.1	29600	29796	FUSIONJUNC_1583/338
NC_009333.1	29639	29785	FUSIONJUNC_1584/259
NC_009333.1	29582	29857	FUSIONJUNC_1585/2138
NC_009333.1	29582	29784	FUSIONJUNC_1586/1393
NC_009333.1	29479	29782	FUSIONJUNC_1587/548
NC_009333.1	29599	29840	FUSIONJUNC_1588/882
NC_009333.1	29600	29803	FUSIONJUNC_1589/1941
NC_009333.1	29547	29805	FUSIONJUNC_1590/2137
NC_009333.1	29519	29787	FUSIONJUNC_1591/907
NC_009333.1	29524	29804	FUSIONJUNC_1592/1648
NC_009333.1	29587	29812	FUSIONJUNC_1593/1255
NC_009333.1	29528	29805	FUSIONJUNC_1594/2269
NC_009333.1	29540	29795	FUSIONJUNC_1595/458
NC_009333.1	29545	29797	FUSIONJUNC_1596/354
NC_009333.1	29520	29784	FUSIONJUNC_1597/1012
NC_009333.1	29636	29782	FUSIONJUNC_1598/21
NC_009333.1	29585	29856	FUSIONJUNC_1599/180
NC_009333.1	29550	29826	FUSIONJUNC_1600/1426
NC_009333.1	29635	29867	FUSIONJUNC_1601/1522
NC_009333.1	29541	29788	FUSIONJUNC_1602/1420
NC_009333.1	29584	29840	FUSIONJUNC_1603/2528
NC_009333.1	29611	29813	FUSIONJUNC_1604/844
NC_009333.1	29554	29812	FUSIONJUNC_1605/1205
NC_009333.1	29458	29816	FUSIONJUNC_1606/76
NC_009333.1	29519	29797	FUSIONJUNC_1607/647
NC_009333.1	29554	29811	FUSIONJUNC_1608/631
NC_009333.1	29628	29805	FUSIONJUNC_1609/679
NC_009333.1	29463	29797	FUSIONJUNC_1610/650
NC_009333.1	29554	29784	FUSIONJUNC_1611/1981
NC_009333.1	29600	29853	FUSIONJUNC_1612/542
NC_009333.1	29483	29797	FUSIONJUNC_1613/351
NC_009333.1	29583	29817	FUSIONJUNC_1614/177
NC_009333.1	29410	29801	FUSIONJUNC_1615/12
NC_009333.1	29555	29841	FUSIONJUNC_1616/313
NC_009333.1	29519	29814	FUSIONJUNC_1617/425
NC_009333.1	29587	29807	FUSIONJUNC_1618/1076
NC_009333.1	29629	29842	FUSIONJUNC_1619/665
NC_009333.1	29635	29803	FUSIONJUNC_1620/489
NC_009333.1	29632	29812	FUSIONJUNC_1621/944
NC_009333.1	29589	29811	FUSIONJUNC_1622/881
NC_009333.1	29586	29899	FUSIONJUNC_1623/260
NC_009333.1	29634	29803	FUSIONJUNC_1624/744
NC_009333.1	29524	29794	FUSIONJUNC_1625/185
NC_009333.1	29616	29841	FUSIONJUNC_1626/12
NC_009333.1	29602	29871	FUSIONJUNC_1627/99
NC_009333.1	29554	29791	FUSIONJUNC_1628/1234
NC_009333.1	29499	29787	FUSIONJUNC_1629/397
NC_009333.1	29484	29835	FUSIONJUNC_1630/726
NC_009333.1	29613	29840	FUSIONJUNC_1631/1
NC_009333.1	29629	29797	FUSIONJUNC_1632/3268
NC_009333.1	29599	29818	FUSIONJUNC_1633/2435
NC_009333.1	29587	29792	FUSIONJUNC_1634/121
NC_009333.1	29514	29802	FUSIONJUNC_1635/510
NC_009333.1	29636	29887	FUSIONJUNC_1636/70
NC_009333.1	29483	29784	FUSIONJUNC_1637/851
NC_009333.1	29516	29842	FUSIONJUNC_1638/299
NC_009333.1	29611	29793	FUSIONJUNC_1639/298
NC_009333.1	29517	29793	FUSIONJUNC_1640/849
NC_009333.1	29524	29781	FUSIONJUNC_1641/867
NC_009333.1	29528	29822	FUSIONJUNC_1642/268
NC_009333.1	29550	29828	FUSIONJUNC_1643/874
NC_009333.1	29584	29818	FUSIONJUNC_1644/1487
NC_009333.1	29484	29804	FUSIONJUNC_1645/1723
NC_009333.1	29485	29780	FUSIONJUNC_1646/364
NC_009333.1	29510	29834	FUSIONJUNC_1647/394
NC_009333.1	29641	29828	FUSIONJUNC_1648/695
NC_009333.1	29461	29813	FUSIONJUNC_1649/1096
NC_009333.1	29543	29800	FUSIONJUNC_1650/345
NC_009333.1	29637	29871	FUSIONJUNC_1651/1746
NC_009333.1	29479	29811	FUSIONJUNC_1652/318
NC_009333.1	29582	29861	FUSIONJUNC_1653/178
NC_009333.1	29421	29784	FUSIONJUNC_1654/45
NC_009333.1	29620	29863	FUSIONJUNC_1655/1177
NC_009333.1	29638	29797	FUSIONJUNC_1656/552
NC_009333.1	29608	29863	FUSIONJUNC_1657/112
NC_009333.1	29597	29878	FUSIONJUNC_1658/133
NC_009333.1	29414	29830	FUSIONJUNC_1659/20
NC_009333.1	29583	29906	FUSIONJUNC_1660/693
NC_009333.1	29485	29785	FUSIONJUNC_1661/606
NC_009333.1	29553	29802	FUSIONJUNC_1662/2788
NC_009333.1	29584	29780	FUSIONJUNC_1663/267
NC_009333.1	29401	29778	FUSIONJUNC_1664/262
NC_009333.1	29390	29874	FUSIONJUNC_1665/13
NC_009333.1	29465	29811	FUSIONJUNC_1666/207
NC_009333.1	29636	29781	FUSIONJUNC_1667/188
NC_009333.1	29638	29845	FUSIONJUNC_1668/413
NC_009333.1	29461	29834	FUSIONJUNC_1669/22
NC_009333.1	29582	29882	FUSIONJUNC_1670/501
NC_009333.1	29607	29843	FUSIONJUNC_1671/459
NC_009333.1	29484	29811	FUSIONJUNC_1672/848
NC_009333.1	29483	29871	FUSIONJUNC_1673/121
NC_009333.1	29628	29858	FUSIONJUNC_1674/677
NC_009333.1	29592	29804	FUSIONJUNC_1675/1335
NC_009333.1	29584	29806	FUSIONJUNC_1676/803
NC_009333.1	29599	29867	FUSIONJUNC_1677/1021
NC_009333.1	29552	29794	FUSIONJUNC_1678/734
NC_009333.1	29597	29793	FUSIONJUNC_1679/335
NC_009333.1	29456	29797	FUSIONJUNC_1680/396
NC_009333.1	29584	29874	FUSIONJUNC_1681/2112
NC_009333.1	29496	29858	FUSIONJUNC_1682/111
NC_009333.1	29461	29784	FUSIONJUNC_1683/384
NC_009333.1	29538	29796	FUSIONJUNC_1684/267
NC_009333.1	29502	29859	FUSIONJUNC_1685/256
NC_009333.1	29625	29779	FUSIONJUNC_1686/435
NC_009333.1	29478	29816	FUSIONJUNC_1687/213
NC_009333.1	29482	29810	FUSIONJUNC_1688/136
NC_009333.1	29624	29862	FUSIONJUNC_1689/1534
NC_009333.1	29492	29809	FUSIONJUNC_1690/170
NC_009333.1	29441	29806	FUSIONJUNC_1691/187
NC_009333.1	29418	29805	FUSIONJUNC_1692/40
NC_009333.1	29453	29796	FUSIONJUNC_1693/136
NC_009333.1	29611	29883	FUSIONJUNC_1694/745
NC_009333.1	29608	29800	FUSIONJUNC_1695/1850
NC_009333.1	29587	29843	FUSIONJUNC_1696/1430
NC_009333.1	29641	29874	FUSIONJUNC_1697/1040
NC_009333.1	29632	29819	FUSIONJUNC_1698/236
NC_009333.1	29597	29801	FUSIONJUNC_1699/195
NC_009333.1	29446	29780	FUSIONJUNC_1700/179
NC_009333.1	29466	29803	FUSIONJUNC_1701/510
NC_009333.1	29587	29805	FUSIONJUNC_1702/3475
NC_009333.1	29402	29800	FUSIONJUNC_1703/14
NC_009333.1	29634	29786	FUSIONJUNC_1704/242
NC_009333.1	29633	29815	FUSIONJUNC_1705/97
NC_009333.1	29596	29810	FUSIONJUNC_1706/382
NC_009333.1	29590	29794	FUSIONJUNC_1707/2
NC_009333.1	29556	29813	FUSIONJUNC_1708/1160
NC_009333.1	29582	29839	FUSIONJUNC_1709/970
NC_009333.1	29583	29823	FUSIONJUNC_1710/1208
NC_009333.1	29445	29804	FUSIONJUNC_1711/154
NC_009333.1	29585	29795	FUSIONJUNC_1712/529
NC_009333.1	29603	29813	FUSIONJUNC_1713/719
NC_009333.1	29607	29846	FUSIONJUNC_1714/1122
NC_009333.1	29489	29819	FUSIONJUNC_1715/320
NC_009333.1	29483	29813	FUSIONJUNC_1716/1124
NC_009333.1	29634	29815	FUSIONJUNC_1717/933
NC_009333.1	29640	29866	FUSIONJUNC_1718/431
NC_009333.1	29593	29893	FUSIONJUNC_1719/802
NC_009333.1	29527	29850	FUSIONJUNC_1720/823
NC_009333.1	29503	29836	FUSIONJUNC_1721/344
NC_009333.1	29585	29814	FUSIONJUNC_1722/942
NC_009333.1	29462	29853	FUSIONJUNC_1723/75
NC_009333.1	29598	29874	FUSIONJUNC_1724/673
NC_009333.1	29548	29812	FUSIONJUNC_1725/435
NC_009333.1	29583	29782	FUSIONJUNC_1726/801
NC_009333.1	29584	29841	FUSIONJUNC_1727/284
NC_009333.1	29587	29852	FUSIONJUNC_1728/460
NC_009333.1	29555	29812	FUSIONJUNC_1729/1271
NC_009333.1	29513	29797	FUSIONJUNC_1730/107
NC_009333.1	29453	29781	FUSIONJUNC_1731/343
NC_009333.1	29598	29795	FUSIONJUNC_1732/396
NC_009333.1	29549	29811	FUSIONJUNC_1733/587
NC_009333.1	29515	29801	FUSIONJUNC_1734/223
NC_009333.1	29597	29797	FUSIONJUNC_1735/1154
NC_009333.1	29547	29879	FUSIONJUNC_1736/31
NC_009333.1	29537	29804	FUSIONJUNC_1737/1379
NC_009333.1	29514	29805	FUSIONJUNC_1738/836
NC_009333.1	29629	29862	FUSIONJUNC_1739/819
NC_009333.1	29436	29862	FUSIONJUNC_1740/63
NC_009333.1	29516	29797	FUSIONJUNC_1741/599
NC_009333.1	29635	29885	FUSIONJUNC_1742/218
NC_009333.1	29610	29882	FUSIONJUNC_1743/137
NC_009333.1	29621	29788	FUSIONJUNC_1744/350
NC_009333.1	29461	29805	FUSIONJUNC_1745/744
NC_009333.1	29582	29883	FUSIONJUNC_1746/84
NC_009333.1	29514	29803	FUSIONJUNC_1747/183
NC_009333.1	29515	29830	FUSIONJUNC_1748/892
NC_009333.1	29590	29784	FUSIONJUNC_1749/78
NC_009333.1	29508	29777	FUSIONJUNC_1750/56
NC_009333.1	29457	29812	FUSIONJUNC_1751/561
NC_009333.1	29629	29788	FUSIONJUNC_1752/1071
NC_009333.1	29550	29879	FUSIONJUNC_1753/304
NC_009333.1	29521	29797	FUSIONJUNC_1754/447
NC_009333.1	29443	29782	FUSIONJUNC_1755/183
NC_009333.1	29602	29875	FUSIONJUNC_1756/403
NC_009333.1	29555	29807	FUSIONJUNC_1757/400
NC_009333.1	29554	29795	FUSIONJUNC_1758/2232
NC_009333.1	29465	29793	FUSIONJUNC_1759/337
NC_009333.1	29535	29783	FUSIONJUNC_1760/1263
NC_009333.1	29547	29793	FUSIONJUNC_1761/552
NC_009333.1	29632	29880	FUSIONJUNC_1762/103
NC_009333.1	29589	29783	FUSIONJUNC_1763/366
NC_009333.1	29435	29806	FUSIONJUNC_1764/118
NC_009333.1	29633	29881	FUSIONJUNC_1765/646
NC_009333.1	29605	29877	FUSIONJUNC_1766/475
NC_009333.1	29543	29807	FUSIONJUNC_1767/896
NC_009333.1	29515	29809	FUSIONJUNC_1768/1147
NC_009333.1	29634	29867	FUSIONJUNC_1769/857
NC_009333.1	29490	29798	FUSIONJUNC_1770/304
NC_009333.1	29541	29866	FUSIONJUNC_1771/152
NC_009333.1	29508	29816	FUSIONJUNC_1772/626
NC_009333.1	29558	29864	FUSIONJUNC_1773/64
NC_009333.1	29562	29784	FUSIONJUNC_1774/1215
NC_009333.1	29593	29777	FUSIONJUNC_1775/221
NC_009333.1	29409	29777	FUSIONJUNC_1776/73
NC_009333.1	29546	29803	FUSIONJUNC_1777/243
NC_009333.1	29516	29782	FUSIONJUNC_1778/234
NC_009333.1	29537	29796	FUSIONJUNC_1779/779
NC_009333.1	29410	29812	FUSIONJUNC_1780/37
NC_009333.1	29517	29887	FUSIONJUNC_1781/102
NC_009333.1	29427	29802	FUSIONJUNC_1782/30
NC_009333.1	29600	29806	FUSIONJUNC_1783/146
NC_009333.1	29422	29805	FUSIONJUNC_1784/346
NC_009333.1	29584	29827	FUSIONJUNC_1785/674
NC_009333.1	29495	29816	FUSIONJUNC_1786/273
NC_009333.1	29493	29783	FUSIONJUNC_1787/827
NC_009333.1	29624	29797	FUSIONJUNC_1788/623
NC_009333.1	29549	29803	FUSIONJUNC_1789/783
NC_009333.1	29486	29807	FUSIONJUNC_1790/1260
NC_009333.1	29616	29842	FUSIONJUNC_1791/468
NC_009333.1	29583	29854	FUSIONJUNC_1792/179
NC_009333.1	29558	29806	FUSIONJUNC_1793/80
NC_009333.1	29430	29800	FUSIONJUNC_1794/295
NC_009333.1	29554	29807	FUSIONJUNC_1795/237
NC_009333.1	29482	29782	FUSIONJUNC_1796/97
NC_009333.1	29617	29835	FUSIONJUNC_1797/405
NC_009333.1	29449	29814	FUSIONJUNC_1798/29
NC_009333.1	29622	29860	FUSIONJUNC_1799/225
NC_009333.1	29591	29832	FUSIONJUNC_1800/392
NC_009333.1	29624	29789	FUSIONJUNC_1801/113
NC_009333.1	29637	29784	FUSIONJUNC_1802/755
NC_009333.1	29517	29830	FUSIONJUNC_1803/638
NC_009333.1	29618	29868	FUSIONJUNC_1804/2387
NC_009333.1	29583	29847	FUSIONJUNC_1805/876
NC_009333.1	29459	29814	FUSIONJUNC_1806/266
NC_009333.1	29543	29798	FUSIONJUNC_1807/366
NC_009333.1	29547	29847	FUSIONJUNC_1808/637
NC_009333.1	29479	29820	FUSIONJUNC_1809/141
NC_009333.1	29581	29797	FUSIONJUNC_1810/3533
NC_009333.1	29618	29835	FUSIONJUNC_1811/905
NC_009333.1	29463	29805	FUSIONJUNC_1812/314
NC_009333.1	29545	29781	FUSIONJUNC_1813/324
NC_009333.1	29547	29797	FUSIONJUNC_1814/521
NC_009333.1	29584	29855	FUSIONJUNC_1815/1053
NC_009333.1	29462	29805	FUSIONJUNC_1816/902
NC_009333.1	29527	29791	FUSIONJUNC_1817/680
NC_009333.1	29619	29859	FUSIONJUNC_1818/1895
NC_009333.1	29540	29837	FUSIONJUNC_1819/415
NC_009333.1	29570	29789	FUSIONJUNC_1820/90
NC_009333.1	29489	29828	FUSIONJUNC_1821/107
NC_009333.1	29582	29895	FUSIONJUNC_1822/44
NC_009333.1	29484	29797	FUSIONJUNC_1823/578
NC_009333.1	29519	29796	FUSIONJUNC_1824/577
NC_009333.1	29611	29810	FUSIONJUNC_1825/327
NC_009333.1	29464	29790	FUSIONJUNC_1826/487
NC_009333.1	29431	29845	FUSIONJUNC_1827/72
NC_009333.1	29532	29789	FUSIONJUNC_1828/127
NC_009333.1	29611	29821	FUSIONJUNC_1829/259
NC_009333.1	29454	29801	FUSIONJUNC_1830/124
NC_009333.1	29596	29815	FUSIONJUNC_1831/292
NC_009333.1	29581	29778	FUSIONJUNC_1832/154
NC_009333.1	29583	29851	FUSIONJUNC_1833/360
NC_009333.1	29579	29815	FUSIONJUNC_1834/136
NC_009333.1	29479	29803	FUSIONJUNC_1835/340
NC_009333.1	29612	29893	FUSIONJUNC_1836/953
NC_009333.1	29458	29803	FUSIONJUNC_1837/204
NC_009333.1	29582	29813	FUSIONJUNC_1838/892
NC_009333.1	29592	29844	FUSIONJUNC_1839/472
NC_009333.1	29439	29785	FUSIONJUNC_1840/289
NC_009333.1	29449	29840	FUSIONJUNC_1841/87
NC_009333.1	29488	29804	FUSIONJUNC_1842/209
NC_009333.1	29528	29842	FUSIONJUNC_1843/408
NC_009333.1	29641	29813	FUSIONJUNC_1844/140
NC_009333.1	29481	29811	FUSIONJUNC_1845/189
NC_009333.1	29515	29805	FUSIONJUNC_1846/492
NC_009333.1	29427	29813	FUSIONJUNC_1847/206
NC_009333.1	29539	29786	FUSIONJUNC_1848/161
NC_009333.1	29591	29842	FUSIONJUNC_1849/1341
NC_009333.1	29542	29843	FUSIONJUNC_1850/812
NC_009333.1	29630	29784	FUSIONJUNC_1851/159
NC_009333.1	29637	29798	FUSIONJUNC_1852/56
NC_009333.1	29603	29797	FUSIONJUNC_1853/396
NC_009333.1	29545	29837	FUSIONJUNC_1854/832
NC_009333.1	29548	29811	FUSIONJUNC_1855/851
NC_009333.1	29403	29788	FUSIONJUNC_1856/63
NC_009333.1	29552	29778	FUSIONJUNC_1857/560
NC_009333.1	29567	29861	FUSIONJUNC_1858/984
NC_009333.1	29406	29811	FUSIONJUNC_1859/13
NC_009333.1	29599	29817	FUSIONJUNC_1860/111
NC_009333.1	29638	29885	FUSIONJUNC_1861/837
NC_009333.1	29515	29813	FUSIONJUNC_1862/432
NC_009333.1	29546	29883	FUSIONJUNC_1863/49
NC_009333.1	29640	29853	FUSIONJUNC_1864/518
NC_009333.1	29460	29813	FUSIONJUNC_1865/591
NC_009333.1	29549	29818	FUSIONJUNC_1866/15
NC_009333.1	29590	29842	FUSIONJUNC_1867/662
NC_009333.1	29548	29814	FUSIONJUNC_1868/596
NC_009333.1	29632	29779	FUSIONJUNC_1869/80
NC_009333.1	29521	29802	FUSIONJUNC_1870/367
NC_009333.1	29562	29879	FUSIONJUNC_1871/52
NC_009333.1	29546	29814	FUSIONJUNC_1872/203
NC_009333.1	29481	29804	FUSIONJUNC_1873/51
NC_009333.1	29583	29801	FUSIONJUNC_1874/418
NC_009333.1	29636	29836	FUSIONJUNC_1875/474
NC_009333.1	29632	29883	FUSIONJUNC_1876/787
NC_009333.1	29525	29801	FUSIONJUNC_1877/279
NC_009333.1	29589	29834	FUSIONJUNC_1878/352
NC_009333.1	29388	29834	FUSIONJUNC_1879/26
NC_009333.1	29537	29813	FUSIONJUNC_1880/286
NC_009333.1	29529	29820	FUSIONJUNC_1881/203
NC_009333.1	29631	29806	FUSIONJUNC_1882/51
NC_009333.1	29501	29795	FUSIONJUNC_1883/337
NC_009333.1	29548	29879	FUSIONJUNC_1884/323
NC_009333.1	29608	29848	FUSIONJUNC_1885/864
NC_009333.1	29559	29812	FUSIONJUNC_1886/490
NC_009333.1	29486	29812	FUSIONJUNC_1887/370
NC_009333.1	29460	29794	FUSIONJUNC_1888/195
NC_009333.1	29590	29806	FUSIONJUNC_1889/310
NC_009333.1	29422	29784	FUSIONJUNC_1890/330
NC_009333.1	29619	29862	FUSIONJUNC_1891/185
NC_009333.1	29548	29797	FUSIONJUNC_1892/540
NC_009333.1	29630	29892	FUSIONJUNC_1893/842
NC_009333.1	29597	29884	FUSIONJUNC_1894/417
NC_009333.1	29638	29785	FUSIONJUNC_1895/443
NC_009333.1	29524	29798	FUSIONJUNC_1896/63
NC_009333.1	29500	29781	FUSIONJUNC_1897/102
NC_009333.1	29547	29785	FUSIONJUNC_1898/1019
NC_009333.1	29460	29830	FUSIONJUNC_1899/153
NC_009333.1	29588	29863	FUSIONJUNC_1900/886
NC_009333.1	29539	29828	FUSIONJUNC_1901/1711
NC_009333.1	29636	29834	FUSIONJUNC_1902/368
NC_009333.1	29583	29816	FUSIONJUNC_1903/1759
NC_009333.1	29635	29802	FUSIONJUNC_1904/1502
NC_009333.1	29458	29871	FUSIONJUNC_1905/83
NC_009333.1	29583	29778	FUSIONJUNC_1906/336
NC_009333.1	29627	29784	FUSIONJUNC_1907/268
NC_009333.1	29582	29852	FUSIONJUNC_1908/965
NC_009333.1	29514	29860	FUSIONJUNC_1909/75
NC_009333.1	29552	29820	FUSIONJUNC_1910/551
NC_009333.1	29613	29860	FUSIONJUNC_1911/746
NC_009333.1	29529	29796	FUSIONJUNC_1912/725
NC_009333.1	29528	29799	FUSIONJUNC_1913/482
NC_009333.1	29553	29804	FUSIONJUNC_1914/152
NC_009333.1	29638	29780	FUSIONJUNC_1915/206
NC_009333.1	29594	29863	FUSIONJUNC_1916/468
NC_009333.1	29457	29796	FUSIONJUNC_1917/169
NC_009333.1	29422	29802	FUSIONJUNC_1918/90
NC_009333.1	29587	29784	FUSIONJUNC_1919/1148
NC_009333.1	29514	29821	FUSIONJUNC_1920/241
NC_009333.1	29589	29842	FUSIONJUNC_1921/447
NC_009333.1	29446	29795	FUSIONJUNC_1922/35
NC_009333.1	29636	29860	FUSIONJUNC_1923/831
NC_009333.1	29551	29786	FUSIONJUNC_1924/73
NC_009333.1	29584	29878	FUSIONJUNC_1925/2
NC_009333.1	29539	29796	FUSIONJUNC_1926/57
NC_009333.1	29543	29843	FUSIONJUNC_1927/770
NC_009333.1	29479	29842	FUSIONJUNC_1928/333
NC_009333.1	29452	29806	FUSIONJUNC_1929/23
NC_009333.1	29516	29793	FUSIONJUNC_1930/93
NC_009333.1	29484	29842	FUSIONJUNC_1931/359
NC_009333.1	29442	29820	FUSIONJUNC_1932/195
NC_009333.1	29498	29826	FUSIONJUNC_1933/508
NC_009333.1	29498	29799	FUSIONJUNC_1934/232
NC_009333.1	29618	29813	FUSIONJUNC_1935/46
NC_009333.1	29507	29841	FUSIONJUNC_1936/487
NC_009333.1	29410	29826	FUSIONJUNC_1937/18
NC_009333.1	29581	29786	FUSIONJUNC_1938/773
NC_009333.1	29549	29848	FUSIONJUNC_1939/420
NC_009333.1	29481	29801	FUSIONJUNC_1940/237
NC_009333.1	29631	29804	FUSIONJUNC_1941/516
NC_009333.1	29490	29870	FUSIONJUNC_1942/108
NC_009333.1	29506	29840	FUSIONJUNC_1943/81
NC_009333.1	29581	29859	FUSIONJUNC_1944/468
NC_009333.1	29458	29801	FUSIONJUNC_1945/143
NC_009333.1	29596	29782	FUSIONJUNC_1946/245
NC_009333.1	29613	29858	FUSIONJUNC_1947/2
NC_009333.1	29528	29790	FUSIONJUNC_1948/482
NC_009333.1	29480	29809	FUSIONJUNC_1949/191
NC_009333.1	29585	29844	FUSIONJUNC_1950/356
NC_009333.1	29541	29805	FUSIONJUNC_1951/106
NC_009333.1	29542	29779	FUSIONJUNC_1952/273
NC_009333.1	29411	29782	FUSIONJUNC_1953/80
NC_009333.1	29408	29801	FUSIONJUNC_1954/36
NC_009333.1	29528	29786	FUSIONJUNC_1955/798
NC_009333.1	29548	29887	FUSIONJUNC_1956/292
NC_009333.1	29553	29844	FUSIONJUNC_1957/54
NC_009333.1	29426	29794	FUSIONJUNC_1958/134
NC_009333.1	29584	29848	FUSIONJUNC_1959/122
NC_009333.1	29449	29806	FUSIONJUNC_1960/105
NC_009333.1	29580	29796	FUSIONJUNC_1961/436
NC_009333.1	29582	29833	FUSIONJUNC_1962/438
NC_009333.1	29521	29783	FUSIONJUNC_1963/794
NC_009333.1	29602	29861	FUSIONJUNC_1964/256
NC_009333.1	29615	29794	FUSIONJUNC_1965/253
NC_009333.1	29517	29884	FUSIONJUNC_1966/161
NC_009333.1	29639	29862	FUSIONJUNC_1967/603
NC_009333.1	29515	29797	FUSIONJUNC_1968/583
NC_009333.1	29483	29877	FUSIONJUNC_1969/54
NC_009333.1	29636	29795	FUSIONJUNC_1970/74
NC_009333.1	29582	29886	FUSIONJUNC_1971/267
NC_009333.1	29501	29782	FUSIONJUNC_1972/842
NC_009333.1	29486	29825	FUSIONJUNC_1973/146
NC_009333.1	29495	29855	FUSIONJUNC_1974/34
NC_009333.1	29543	29791	FUSIONJUNC_1975/754
NC_009333.1	29482	29805	FUSIONJUNC_1976/331
NC_009333.1	29551	29798	FUSIONJUNC_1977/1261
NC_009333.1	29403	29872	FUSIONJUNC_1978/10
NC_009333.1	29482	29862	FUSIONJUNC_1979/12
NC_009333.1	29599	29838	FUSIONJUNC_1980/379
NC_009333.1	29599	29872	FUSIONJUNC_1981/74
NC_009333.1	29582	29885	FUSIONJUNC_1982/617
NC_009333.1	29420	29814	FUSIONJUNC_1983/22
NC_009333.1	29515	29850	FUSIONJUNC_1984/585
NC_009333.1	29423	29814	FUSIONJUNC_1985/85
NC_009333.1	29516	29786	FUSIONJUNC_1986/69
NC_009333.1	29509	29814	FUSIONJUNC_1987/109
NC_009333.1	29539	29806	FUSIONJUNC_1988/202
NC_009333.1	29516	29888	FUSIONJUNC_1989/87
NC_009333.1	29539	29864	FUSIONJUNC_1990/23
NC_009333.1	29594	29888	FUSIONJUNC_1991/76
NC_009333.1	29640	29789	FUSIONJUNC_1992/462
NC_009333.1	29507	29814	FUSIONJUNC_1993/516
NC_009333.1	29550	29779	FUSIONJUNC_1994/481
NC_009333.1	29440	29804	FUSIONJUNC_1995/270
NC_009333.1	29467	29781	FUSIONJUNC_1996/272
NC_009333.1	29532	29832	FUSIONJUNC_1997/223
NC_009333.1	29583	29795	FUSIONJUNC_1998/371
[truncated: 117,284 more rows]

## Sheet: iSLK-BAC16
Chromosome	Back-splice junction (5')	Back-splice junction (3')	Read count
NC_009333.1	57013	57302	FUSIONJUNC_0/10103
NC_009333.1	57020	57336	FUSIONJUNC_1/10997
NC_009333.1	57023	57302	FUSIONJUNC_2/12651
NC_009333.1	57018	57312	FUSIONJUNC_3/3006
NC_009333.1	57036	57339	FUSIONJUNC_4/517
NC_009333.1	57037	57340	FUSIONJUNC_5/11009
NC_009333.1	57013	57318	FUSIONJUNC_6/10448
NC_009333.1	56942	57318	FUSIONJUNC_7/145
NC_009333.1	57013	57293	FUSIONJUNC_8/4683
NC_009333.1	57013	57310	FUSIONJUNC_9/429
NC_009333.1	57044	57386	FUSIONJUNC_10/567
NC_009333.1	57027	57396	FUSIONJUNC_11/181
NC_009333.1	57048	57307	FUSIONJUNC_12/1928
NC_009333.1	57031	57418	FUSIONJUNC_13/543
NC_009333.1	57040	57302	FUSIONJUNC_14/70
NC_009333.1	57013	57381	FUSIONJUNC_15/3553
NC_009333.1	56992	57304	FUSIONJUNC_16/200
NC_009333.1	57043	57305	FUSIONJUNC_17/1498
NC_009333.1	57028	57319	FUSIONJUNC_18/2017
NC_009333.1	57047	57397	FUSIONJUNC_19/197
NC_009333.1	56991	57301	FUSIONJUNC_20/60
NC_009333.1	57013	57393	FUSIONJUNC_21/440
NC_009333.1	57019	57406	FUSIONJUNC_22/829
NC_009333.1	57015	57413	FUSIONJUNC_23/749
NC_009333.1	57013	57405	FUSIONJUNC_24/835
NC_009333.1	56943	57308	FUSIONJUNC_25/26
NC_009333.1	57040	57439	FUSIONJUNC_26/102
NC_009333.1	57023	57405	FUSIONJUNC_27/628
NC_009333.1	57043	57432	FUSIONJUNC_28/370
NC_009333.1	57040	57411	FUSIONJUNC_29/286
NC_009333.1	57020	57304	FUSIONJUNC_30/1648
NC_009333.1	57045	57407	FUSIONJUNC_31/115
NC_009333.1	57028	57303	FUSIONJUNC_32/1561
NC_009333.1	57014	57494	FUSIONJUNC_33/45
NC_009333.1	57030	57292	FUSIONJUNC_34/106
NC_009333.1	57027	57318	FUSIONJUNC_35/90
NC_009333.1	56942	57405	FUSIONJUNC_36/11
NC_009333.1	57024	57451	FUSIONJUNC_37/221
NC_009333.1	57014	57306	FUSIONJUNC_38/620
NC_009333.1	57014	57409	FUSIONJUNC_39/279
NC_009333.1	57013	57463	FUSIONJUNC_40/41
NC_009333.1	56942	57302	FUSIONJUNC_41/392
NC_009333.1	57032	57303	FUSIONJUNC_42/1073
NC_009333.1	57031	57396	FUSIONJUNC_43/68
NC_009333.1	57029	57400	FUSIONJUNC_44/99
NC_009333.1	56951	57302	FUSIONJUNC_45/404
NC_009333.1	57010	57315	FUSIONJUNC_46/436
NC_009333.1	57002	57405	FUSIONJUNC_47/63
NC_009333.1	57015	57398	FUSIONJUNC_48/574
NC_009333.1	56957	57476	FUSIONJUNC_49/1
NC_009333.1	57052	57398	FUSIONJUNC_50/383
NC_009333.1	57014	57308	FUSIONJUNC_51/794
NC_009333.1	57024	57397	FUSIONJUNC_52/129
NC_009333.1	57052	57311	FUSIONJUNC_53/1
NC_009333.1	56945	57319	FUSIONJUNC_54/95
NC_009333.1	57036	57412	FUSIONJUNC_55/111
NC_009333.1	57019	57411	FUSIONJUNC_56/95
NC_009333.1	57012	57292	FUSIONJUNC_57/182
NC_009333.1	56866	57411	FUSIONJUNC_58/4
NC_009333.1	57019	57492	FUSIONJUNC_59/20
NC_009333.1	57015	57304	FUSIONJUNC_60/12
NC_009333.1	56937	57378	FUSIONJUNC_61/82
NC_009333.1	56942	57310	FUSIONJUNC_62/93
NC_009333.1	57023	57393	FUSIONJUNC_63/169
NC_009333.1	57019	57413	FUSIONJUNC_64/269
NC_009333.1	57037	57396	FUSIONJUNC_65/22
NC_009333.1	57012	57309	FUSIONJUNC_66/124
NC_009333.1	57014	57313	FUSIONJUNC_67/79
NC_009333.1	56887	57390	FUSIONJUNC_68/6
NC_009333.1	57026	57601	FUSIONJUNC_69/1
NC_009333.1	56942	57320	FUSIONJUNC_70/27
NC_009333.1	56943	57306	FUSIONJUNC_71/12
NC_009333.1	57041	57406	FUSIONJUNC_72/97
NC_009333.1	57046	57403	FUSIONJUNC_73/17
NC_009333.1	57002	57466	FUSIONJUNC_74/12
NC_009333.1	57025	57300	FUSIONJUNC_75/71
NC_009333.1	57017	57301	FUSIONJUNC_76/4
NC_009333.1	56942	57300	FUSIONJUNC_77/91
NC_009333.1	57023	57424	FUSIONJUNC_78/58
NC_009333.1	57037	57450	FUSIONJUNC_79/93
NC_009333.1	57030	57313	FUSIONJUNC_80/49
NC_009333.1	57014	57433	FUSIONJUNC_81/49
NC_009333.1	56957	57304	FUSIONJUNC_82/34
NC_009333.1	117606	118266	FUSIONJUNC_83/1
NC_009333.1	57002	57310	FUSIONJUNC_84/50
NC_009333.1	57038	57452	FUSIONJUNC_85/8
NC_009333.1	57002	57302	FUSIONJUNC_86/57
NC_009333.1	57044	57394	FUSIONJUNC_87/47
NC_009333.1	57015	57452	FUSIONJUNC_88/68
NC_009333.1	57010	57405	FUSIONJUNC_89/18
NC_009333.1	57040	57408	FUSIONJUNC_90/130
NC_009333.1	57029	57480	FUSIONJUNC_91/36
NC_009333.1	57010	57411	FUSIONJUNC_92/68
NC_009333.1	56921	57400	FUSIONJUNC_93/3
NC_009333.1	57018	57302	FUSIONJUNC_94/57
NC_009333.1	56903	57302	FUSIONJUNC_95/20
NC_009333.1	56866	57439	FUSIONJUNC_96/3
NC_009333.1	57042	57431	FUSIONJUNC_97/14
NC_009333.1	57050	57396	FUSIONJUNC_98/16
NC_009333.1	57015	57320	FUSIONJUNC_99/28
NC_009333.1	57013	57307	FUSIONJUNC_100/33
NC_009333.1	57004	57625	FUSIONJUNC_101/4
NC_009333.1	57003	58141	FUSIONJUNC_102/17
NC_009333.1	56933	57406	FUSIONJUNC_103/4
NC_009333.1	57011	57448	FUSIONJUNC_104/5
NC_009333.1	57027	57450	FUSIONJUNC_105/79
NC_009333.1	57037	57312	FUSIONJUNC_106/6
NC_009333.1	56942	57393	FUSIONJUNC_107/21
NC_009333.1	57017	57311	FUSIONJUNC_108/5
NC_009333.1	57022	57449	FUSIONJUNC_109/16
NC_009333.1	29583	29831	FUSIONJUNC_110/2957
NC_009333.1	57003	57470	FUSIONJUNC_111/3
NC_009333.1	57018	57396	FUSIONJUNC_112/50
NC_009333.1	57040	57396	FUSIONJUNC_113/12
NC_009333.1	56867	57333	FUSIONJUNC_114/9
NC_009333.1	57043	57385	FUSIONJUNC_115/47
NC_009333.1	56991	57406	FUSIONJUNC_116/15
NC_009333.1	56941	57309	FUSIONJUNC_117/7
NC_009333.1	55713	57494	FUSIONJUNC_118/1
NC_009333.1	29632	29782	FUSIONJUNC_119/503
NC_009333.1	57036	57440	FUSIONJUNC_120/15
NC_009333.1	57034	57410	FUSIONJUNC_121/4
NC_009333.1	56984	57310	FUSIONJUNC_122/12
NC_009333.1	57039	57392	FUSIONJUNC_123/8
NC_009333.1	57030	57417	FUSIONJUNC_124/28
NC_009333.1	57002	57478	FUSIONJUNC_125/4
NC_009333.1	57007	57408	FUSIONJUNC_126/31
NC_009333.1	57012	57304	FUSIONJUNC_127/26
NC_009333.1	57016	57296	FUSIONJUNC_128/2
NC_009333.1	57013	57468	FUSIONJUNC_129/10
NC_009333.1	57040	57454	FUSIONJUNC_130/53
NC_009333.1	56863	57995	FUSIONJUNC_131/1
NC_009333.1	57029	57320	FUSIONJUNC_132/1
NC_009333.1	56942	57491	FUSIONJUNC_133/3
NC_009333.1	57012	57410	FUSIONJUNC_134/40
NC_009333.1	56944	58392	FUSIONJUNC_135/1
NC_009333.1	123054	123679	FUSIONJUNC_136/27
NC_009333.1	56990	57300	FUSIONJUNC_137/6
NC_009333.1	57037	57439	FUSIONJUNC_138/22
NC_009333.1	57030	57301	FUSIONJUNC_139/37
NC_009333.1	55745	57406	FUSIONJUNC_140/2
NC_009333.1	56942	57483	FUSIONJUNC_141/6
NC_009333.1	57027	57299	FUSIONJUNC_142/4
NC_009333.1	56944	57398	FUSIONJUNC_143/20
NC_009333.1	57015	57416	FUSIONJUNC_144/7
NC_009333.1	57029	57407	FUSIONJUNC_145/8
NC_009333.1	57030	57494	FUSIONJUNC_146/38
NC_009333.1	57002	57468	FUSIONJUNC_147/22
NC_009333.1	56943	57313	FUSIONJUNC_148/25
NC_009333.1	56863	57318	FUSIONJUNC_149/1
NC_009333.1	56953	57315	FUSIONJUNC_150/21
NC_009333.1	57009	57314	FUSIONJUNC_151/6
NC_009333.1	57024	57415	FUSIONJUNC_152/22
NC_009333.1	57011	57394	FUSIONJUNC_153/47
NC_009333.1	56952	57343	FUSIONJUNC_154/2
NC_009333.1	57018	57412	FUSIONJUNC_155/8
NC_009333.1	57025	57395	FUSIONJUNC_156/1
NC_009333.1	56851	57384	FUSIONJUNC_157/1
NC_009333.1	56930	57305	FUSIONJUNC_158/18
NC_009333.1	56983	57309	FUSIONJUNC_159/1
NC_009333.1	57026	57490	FUSIONJUNC_160/5
NC_009333.1	56950	57301	FUSIONJUNC_161/25
NC_009333.1	57026	57404	FUSIONJUNC_162/1
NC_009333.1	29625	29867	FUSIONJUNC_163/309
NC_009333.1	57012	57395	FUSIONJUNC_164/25
NC_009333.1	57044	57844	FUSIONJUNC_165/26
NC_009333.1	56866	57332	FUSIONJUNC_166/2
NC_009333.1	57040	57402	FUSIONJUNC_167/7
NC_009333.1	56890	57333	FUSIONJUNC_168/10
NC_009333.1	57008	57410	FUSIONJUNC_169/32
NC_009333.1	117652	118289	FUSIONJUNC_170/1
NC_009333.1	56903	57405	FUSIONJUNC_171/3
NC_009333.1	57002	57509	FUSIONJUNC_172/4
NC_009333.1	56867	57319	FUSIONJUNC_173/1
NC_009333.1	57013	57403	FUSIONJUNC_174/4
NC_009333.1	56942	57332	FUSIONJUNC_175/3
NC_009333.1	57038	57484	FUSIONJUNC_176/2
NC_009333.1	57011	58129	FUSIONJUNC_177/3
NC_009333.1	57003	57494	FUSIONJUNC_178/12
NC_009333.1	56893	57467	FUSIONJUNC_179/1
NC_009333.1	56930	57317	FUSIONJUNC_180/43
NC_009333.1	56992	57322	FUSIONJUNC_181/3
NC_009333.1	57012	57392	FUSIONJUNC_182/18
NC_009333.1	57022	57634	FUSIONJUNC_183/1
NC_009333.1	57038	57319	FUSIONJUNC_184/27
NC_009333.1	57051	57439	FUSIONJUNC_185/3
NC_009333.1	57039	57410	FUSIONJUNC_186/14
NC_009333.1	57018	57491	FUSIONJUNC_187/2
NC_009333.1	56863	57405	FUSIONJUNC_188/2
NC_009333.1	57023	57483	FUSIONJUNC_189/26
NC_009333.1	29633	29812	FUSIONJUNC_190/1645
NC_009333.1	57024	57637	FUSIONJUNC_191/1
NC_009333.1	56991	57394	FUSIONJUNC_192/7
NC_009333.1	57014	57294	FUSIONJUNC_193/5
NC_009333.1	57026	57310	FUSIONJUNC_194/1
NC_009333.1	57027	57478	FUSIONJUNC_195/4
NC_009333.1	57024	57303	FUSIONJUNC_196/1
NC_009333.1	57036	57449	FUSIONJUNC_197/1
NC_009333.1	57018	57405	FUSIONJUNC_198/39
NC_009333.1	57039	57301	FUSIONJUNC_199/8
NC_009333.1	29456	29797	FUSIONJUNC_200/1
NC_009333.1	57014	57303	FUSIONJUNC_201/1
NC_009333.1	88236	88817	FUSIONJUNC_202/19804
NC_009333.1	57050	57309	FUSIONJUNC_203/40
NC_009333.1	57038	57300	FUSIONJUNC_204/1
NC_009333.1	57038	57303	FUSIONJUNC_205/2
NC_009333.1	57013	58355	FUSIONJUNC_206/2
NC_009333.1	57017	57415	FUSIONJUNC_207/1
NC_009333.1	57013	58961	FUSIONJUNC_208/4
NC_009333.1	57004	57479	FUSIONJUNC_209/4
NC_009333.1	57013	57482	FUSIONJUNC_210/16
NC_009333.1	56785	57755	FUSIONJUNC_211/1
NC_009333.1	57029	57416	FUSIONJUNC_212/1
NC_009333.1	56995	57395	FUSIONJUNC_213/3
NC_009333.1	57012	57493	FUSIONJUNC_214/2
NC_009333.1	56943	57440	FUSIONJUNC_215/7
NC_009333.1	57028	57290	FUSIONJUNC_216/7
NC_009333.1	29630	29829	FUSIONJUNC_217/4803
NC_009333.1	56989	57301	FUSIONJUNC_218/8
NC_009333.1	57033	57295	FUSIONJUNC_219/5
NC_009333.1	57012	57472	FUSIONJUNC_220/1
NC_009333.1	57044	57536	FUSIONJUNC_221/4
NC_009333.1	56750	57301	FUSIONJUNC_222/1
NC_009333.1	56942	57387	FUSIONJUNC_223/3
NC_009333.1	56990	57411	FUSIONJUNC_224/2
NC_009333.1	57022	57392	FUSIONJUNC_225/6
NC_009333.1	57008	57469	FUSIONJUNC_226/2
NC_009333.1	57009	57474	FUSIONJUNC_227/1
NC_009333.1	57015	57434	FUSIONJUNC_228/1
NC_009333.1	57012	57500	FUSIONJUNC_229/1
NC_009333.1	57035	58103	FUSIONJUNC_230/1
NC_009333.1	56926	57307	FUSIONJUNC_231/21
NC_009333.1	56951	58435	FUSIONJUNC_232/2
NC_009333.1	57039	57405	FUSIONJUNC_233/4
NC_009333.1	56942	57497	FUSIONJUNC_234/3
NC_009333.1	57039	57404	FUSIONJUNC_235/5
NC_009333.1	88272	88820	FUSIONJUNC_236/86248
NC_009333.1	57016	57300	FUSIONJUNC_237/1
NC_009333.1	56915	57391	FUSIONJUNC_238/3
NC_009333.1	117421	118192	FUSIONJUNC_239/1
NC_009333.1	57043	57396	FUSIONJUNC_240/1
NC_009333.1	56930	57411	FUSIONJUNC_241/3
NC_009333.1	56944	57413	FUSIONJUNC_242/5
NC_009333.1	57013	57493	FUSIONJUNC_243/5
NC_009333.1	57038	57403	FUSIONJUNC_244/2
NC_009333.1	56943	57409	FUSIONJUNC_245/2
NC_009333.1	57049	57311	FUSIONJUNC_246/1
NC_009333.1	57016	57305	FUSIONJUNC_247/3
NC_009333.1	122906	123732	FUSIONJUNC_248/1
NC_009333.1	57017	57411	FUSIONJUNC_249/1
NC_009333.1	56946	58117	FUSIONJUNC_250/1
NC_009333.1	57330	57369	FUSIONJUNC_251/1
NC_009333.1	57036	57404	FUSIONJUNC_252/2
NC_009333.1	57034	57296	FUSIONJUNC_253/1
NC_009333.1	57013	57312	FUSIONJUNC_254/1
NC_009333.1	57009	57410	FUSIONJUNC_255/4
NC_009333.1	57005	57368	FUSIONJUNC_256/1
NC_009333.1	29481	29795	FUSIONJUNC_257/1
NC_009333.1	57023	57339	FUSIONJUNC_258/6
NC_009333.1	56944	57318	FUSIONJUNC_259/2
NC_009333.1	56865	57683	FUSIONJUNC_260/1
NC_009333.1	56867	57405	FUSIONJUNC_261/1
NC_009333.1	57046	57397	FUSIONJUNC_262/12
NC_009333.1	57016	57570	FUSIONJUNC_263/1
NC_009333.1	56990	57307	FUSIONJUNC_264/5
NC_009333.1	57040	57602	FUSIONJUNC_265/2
NC_009333.1	57028	57467	FUSIONJUNC_266/5
NC_009333.1	57033	57450	FUSIONJUNC_267/3
NC_009333.1	57047	57309	FUSIONJUNC_268/2
NC_009333.1	57037	57318	FUSIONJUNC_269/2
NC_009333.1	56944	57416	FUSIONJUNC_270/12
NC_009333.1	88252	88818	FUSIONJUNC_271/71320
NC_009333.1	57046	57396	FUSIONJUNC_272/6
NC_009333.1	56649	57602	FUSIONJUNC_273/1
NC_009333.1	29549	29795	FUSIONJUNC_274/3508
NC_009333.1	55551	57405	FUSIONJUNC_275/1
NC_009333.1	57042	57456	FUSIONJUNC_276/1
NC_009333.1	56867	57379	FUSIONJUNC_277/3
NC_009333.1	56363	58345	FUSIONJUNC_278/1
NC_009333.1	56867	58002	FUSIONJUNC_279/1
NC_009333.1	57013	57501	FUSIONJUNC_280/2
NC_009333.1	56941	57317	FUSIONJUNC_281/5
NC_009333.1	57040	57423	FUSIONJUNC_282/6
NC_009333.1	29585	29786	FUSIONJUNC_283/35701
NC_009333.1	57027	57612	FUSIONJUNC_284/1
NC_009333.1	57049	57316	FUSIONJUNC_285/1
NC_009333.1	56942	57401	FUSIONJUNC_286/4
NC_009333.1	117591	118258	FUSIONJUNC_287/3
NC_009333.1	57028	57399	FUSIONJUNC_288/5
NC_009333.1	57027	57481	FUSIONJUNC_289/3
NC_009333.1	56924	57349	FUSIONJUNC_290/1
NC_009333.1	57017	57404	FUSIONJUNC_291/2
NC_009333.1	57021	57448	FUSIONJUNC_292/1
NC_009333.1	56890	57406	FUSIONJUNC_293/5
NC_009333.1	56903	58410	FUSIONJUNC_294/1
NC_009333.1	57033	58133	FUSIONJUNC_295/2
NC_009333.1	56919	57842	FUSIONJUNC_296/1
NC_009333.1	57038	57401	FUSIONJUNC_297/1
NC_009333.1	57035	57338	FUSIONJUNC_298/5
NC_009333.1	57028	57844	FUSIONJUNC_299/1
NC_009333.1	57022	57301	FUSIONJUNC_300/4
NC_009333.1	57036	57386	FUSIONJUNC_301/1
NC_009333.1	57015	57383	FUSIONJUNC_302/2
NC_009333.1	56940	57394	FUSIONJUNC_303/4
NC_009333.1	57024	57302	FUSIONJUNC_304/3
NC_009333.1	57043	57405	FUSIONJUNC_305/3
NC_009333.1	57012	58960	FUSIONJUNC_306/3
NC_009333.1	57024	57616	FUSIONJUNC_307/1
NC_009333.1	57270	57366	FUSIONJUNC_308/1
NC_009333.1	56962	57356	FUSIONJUNC_309/2
NC_009333.1	57000	57396	FUSIONJUNC_310/1
NC_009333.1	57021	57394	FUSIONJUNC_311/3
NC_009333.1	56866	57396	FUSIONJUNC_312/2
NC_009333.1	57276	57372	FUSIONJUNC_313/5
NC_009333.1	55743	57800	FUSIONJUNC_314/1
NC_009333.1	57014	57394	FUSIONJUNC_315/1
NC_009333.1	57026	57317	FUSIONJUNC_316/2
NC_009333.1	56916	57407	FUSIONJUNC_317/1
NC_009333.1	56913	57855	FUSIONJUNC_318/2
NC_009333.1	57043	57535	FUSIONJUNC_319/1
NC_009333.1	57012	57301	FUSIONJUNC_320/6
NC_009333.1	57022	57404	FUSIONJUNC_321/1
NC_009333.1	57040	57405	FUSIONJUNC_322/2
NC_009333.1	57043	57843	FUSIONJUNC_323/2
NC_009333.1	57047	57306	FUSIONJUNC_324/1
NC_009333.1	56944	57406	FUSIONJUNC_325/1
NC_009333.1	56867	57632	FUSIONJUNC_326/1
NC_009333.1	57040	57390	FUSIONJUNC_327/2
NC_009333.1	57015	57495	FUSIONJUNC_328/1
NC_009333.1	29640	29843	FUSIONJUNC_329/7065
NC_009333.1	57009	57392	FUSIONJUNC_330/1
NC_009333.1	29640	29863	FUSIONJUNC_331/14610
NC_009333.1	29595	29799	FUSIONJUNC_332/7937
NC_009333.1	57018	57567	FUSIONJUNC_333/1
NC_009333.1	57012	57380	FUSIONJUNC_334/1
NC_009333.1	57038	57410	FUSIONJUNC_335/4
NC_009333.1	57013	57404	FUSIONJUNC_336/6
NC_009333.1	57037	57615	FUSIONJUNC_337/1
NC_009333.1	57054	57292	FUSIONJUNC_338/1
NC_009333.1	122939	123674	FUSIONJUNC_339/1
NC_009333.1	29588	29795	FUSIONJUNC_340/655
NC_009333.1	29634	29828	FUSIONJUNC_341/3847
NC_009333.1	29639	29778	FUSIONJUNC_342/7828
NC_009333.1	29629	29779	FUSIONJUNC_343/10018
NC_009333.1	29593	29863	FUSIONJUNC_344/2647
NC_009333.1	29479	29821	FUSIONJUNC_345/329
NC_009333.1	29629	29862	FUSIONJUNC_346/27817
NC_009333.1	29608	29787	FUSIONJUNC_347/26531
NC_009333.1	29599	29794	FUSIONJUNC_348/7739
NC_009333.1	29639	29819	FUSIONJUNC_349/6199
NC_009333.1	29585	29781	FUSIONJUNC_350/5307
NC_009333.1	29599	29805	FUSIONJUNC_351/8786
NC_009333.1	29615	29835	FUSIONJUNC_352/3460
NC_009333.1	29584	29862	FUSIONJUNC_353/7633
NC_009333.1	29629	29806	FUSIONJUNC_354/9385
NC_009333.1	29608	29797	FUSIONJUNC_355/12403
NC_009333.1	29583	29830	FUSIONJUNC_356/3583
NC_009333.1	29634	29811	FUSIONJUNC_357/12297
NC_009333.1	29640	29791	FUSIONJUNC_358/4202
NC_009333.1	29601	29832	FUSIONJUNC_359/12497
NC_009333.1	29630	29880	FUSIONJUNC_360/2260
NC_009333.1	29583	29784	FUSIONJUNC_361/11572
NC_009333.1	29633	29827	FUSIONJUNC_362/462
NC_009333.1	29639	29862	FUSIONJUNC_363/1886
NC_009333.1	29585	29790	FUSIONJUNC_364/6087
NC_009333.1	29585	29783	FUSIONJUNC_365/9020
NC_009333.1	29625	29857	FUSIONJUNC_366/36156
NC_009333.1	29585	29805	FUSIONJUNC_367/19462
NC_009333.1	29587	29811	FUSIONJUNC_368/2892
NC_009333.1	29552	29792	FUSIONJUNC_369/1828
NC_009333.1	29635	29870	FUSIONJUNC_370/9760
NC_009333.1	29627	29795	FUSIONJUNC_371/2263
NC_009333.1	29585	29797	FUSIONJUNC_372/7522
NC_009333.1	29583	29786	FUSIONJUNC_373/3421
NC_009333.1	29637	29784	FUSIONJUNC_374/6886
NC_009333.1	29463	29779	FUSIONJUNC_375/858
NC_009333.1	29592	29828	FUSIONJUNC_376/1560
NC_009333.1	29624	29797	FUSIONJUNC_377/702
NC_009333.1	29601	29798	FUSIONJUNC_378/954
NC_009333.1	29629	29797	FUSIONJUNC_379/1964
NC_009333.1	29462	29778	FUSIONJUNC_380/99
NC_009333.1	29587	29828	FUSIONJUNC_381/6120
NC_009333.1	29635	29814	FUSIONJUNC_382/13489
NC_009333.1	29585	29789	FUSIONJUNC_383/7999
NC_009333.1	29583	29818	FUSIONJUNC_384/2653
NC_009333.1	29500	29775	FUSIONJUNC_385/1556
NC_009333.1	29460	29784	FUSIONJUNC_386/1236
NC_009333.1	29639	29828	FUSIONJUNC_387/6863
NC_009333.1	29546	29781	FUSIONJUNC_388/4321
NC_009333.1	29490	29787	FUSIONJUNC_389/1534
NC_009333.1	29627	29881	FUSIONJUNC_390/1966
NC_009333.1	29552	29857	FUSIONJUNC_391/6759
NC_009333.1	29637	29862	FUSIONJUNC_392/3016
NC_009333.1	29631	29807	FUSIONJUNC_393/15977
NC_009333.1	29518	29806	FUSIONJUNC_394/2520
NC_009333.1	29633	29788	FUSIONJUNC_395/760
NC_009333.1	29624	29856	FUSIONJUNC_396/4417
NC_009333.1	29508	29775	FUSIONJUNC_397/1796
NC_009333.1	29492	29809	FUSIONJUNC_398/608
NC_009333.1	29625	29786	FUSIONJUNC_399/509
NC_009333.1	29585	29823	FUSIONJUNC_400/9281
NC_009333.1	29632	29804	FUSIONJUNC_401/656
NC_009333.1	29592	29780	FUSIONJUNC_402/5850
NC_009333.1	29441	29786	FUSIONJUNC_403/605
NC_009333.1	29593	29797	FUSIONJUNC_404/983
NC_009333.1	29590	29856	FUSIONJUNC_405/270
NC_009333.1	29633	29871	FUSIONJUNC_406/718
NC_009333.1	29485	29785	FUSIONJUNC_407/1741
NC_009333.1	29583	29792	FUSIONJUNC_408/2693
NC_009333.1	29639	29787	FUSIONJUNC_409/357
NC_009333.1	29596	29802	FUSIONJUNC_410/1087
NC_009333.1	29584	29853	FUSIONJUNC_411/2262
NC_009333.1	29588	29859	FUSIONJUNC_412/1636
NC_009333.1	29584	29782	FUSIONJUNC_413/1098
NC_009333.1	29463	29786	FUSIONJUNC_414/748
NC_009333.1	29589	29796	FUSIONJUNC_415/5727
NC_009333.1	29629	29790	FUSIONJUNC_416/6913
NC_009333.1	29585	29806	FUSIONJUNC_417/6545
NC_009333.1	29585	29811	FUSIONJUNC_418/2529
NC_009333.1	29640	29788	FUSIONJUNC_419/2913
NC_009333.1	29639	29878	FUSIONJUNC_420/4458
NC_009333.1	29631	29808	FUSIONJUNC_421/1434
NC_009333.1	29514	29802	FUSIONJUNC_422/281
NC_009333.1	29504	29824	FUSIONJUNC_423/884
NC_009333.1	29607	29786	FUSIONJUNC_424/3140
NC_009333.1	29639	29791	FUSIONJUNC_425/993
NC_009333.1	29528	29786	FUSIONJUNC_426/4612
NC_009333.1	29460	29805	FUSIONJUNC_427/409
NC_009333.1	29639	29776	FUSIONJUNC_428/2429
NC_009333.1	29538	29829	FUSIONJUNC_429/1855
NC_009333.1	29582	29804	FUSIONJUNC_430/166
NC_009333.1	29544	29788	FUSIONJUNC_431/1533
NC_009333.1	29640	29807	FUSIONJUNC_432/6758
NC_009333.1	29632	29867	FUSIONJUNC_433/1124
NC_009333.1	29569	29830	FUSIONJUNC_434/2038
NC_009333.1	29579	29806	FUSIONJUNC_435/2850
NC_009333.1	29606	29838	FUSIONJUNC_436/257
NC_009333.1	29496	29797	FUSIONJUNC_437/1116
NC_009333.1	29442	29820	FUSIONJUNC_438/394
NC_009333.1	29534	29797	FUSIONJUNC_439/762
NC_009333.1	29585	29862	FUSIONJUNC_440/3084
NC_009333.1	29600	29831	FUSIONJUNC_441/1574
NC_009333.1	29490	29782	FUSIONJUNC_442/1671
NC_009333.1	29588	29831	FUSIONJUNC_443/1868
NC_009333.1	29582	29802	FUSIONJUNC_444/2392
NC_009333.1	29513	29782	FUSIONJUNC_445/1337
NC_009333.1	29489	29828	FUSIONJUNC_446/1927
NC_009333.1	29457	29804	FUSIONJUNC_447/812
NC_009333.1	29640	29787	FUSIONJUNC_448/5521
NC_009333.1	29628	29805	FUSIONJUNC_449/1110
NC_009333.1	29567	29828	FUSIONJUNC_450/258
NC_009333.1	29484	29804	FUSIONJUNC_451/1440
NC_009333.1	29463	29824	FUSIONJUNC_452/82
NC_009333.1	29539	29828	FUSIONJUNC_453/165
NC_009333.1	29459	29799	FUSIONJUNC_454/566
NC_009333.1	29528	29862	FUSIONJUNC_455/1930
NC_009333.1	29592	29856	FUSIONJUNC_456/2150
NC_009333.1	29587	29805	FUSIONJUNC_457/2265
NC_009333.1	29583	29856	FUSIONJUNC_458/294
NC_009333.1	29460	29853	FUSIONJUNC_459/399
NC_009333.1	29634	29798	FUSIONJUNC_460/469
NC_009333.1	29632	29784	FUSIONJUNC_461/2374
NC_009333.1	29486	29807	FUSIONJUNC_462/564
NC_009333.1	29635	29802	FUSIONJUNC_463/797
NC_009333.1	29514	29814	FUSIONJUNC_464/1535
NC_009333.1	29598	29793	FUSIONJUNC_465/958
NC_009333.1	29473	29806	FUSIONJUNC_466/99
NC_009333.1	29496	29839	FUSIONJUNC_467/726
NC_009333.1	29583	29795	FUSIONJUNC_468/903
NC_009333.1	29517	29810	FUSIONJUNC_469/148
NC_009333.1	29523	29815	FUSIONJUNC_470/1143
NC_009333.1	29593	29800	FUSIONJUNC_471/1946
NC_009333.1	29637	29776	FUSIONJUNC_472/859
NC_009333.1	29639	29856	FUSIONJUNC_473/238
NC_009333.1	29551	29856	FUSIONJUNC_474/830
NC_009333.1	29430	29840	FUSIONJUNC_475/222
NC_009333.1	29589	29888	FUSIONJUNC_476/200
NC_009333.1	29473	29797	FUSIONJUNC_477/1379
NC_009333.1	29625	29879	FUSIONJUNC_478/274
NC_009333.1	29583	29862	FUSIONJUNC_479/3935
NC_009333.1	29543	29798	FUSIONJUNC_480/158
NC_009333.1	29630	29780	FUSIONJUNC_481/59
NC_009333.1	29457	29801	FUSIONJUNC_482/88
NC_009333.1	29640	29823	FUSIONJUNC_483/897
NC_009333.1	29451	29826	FUSIONJUNC_484/399
NC_009333.1	29638	29827	FUSIONJUNC_485/34
NC_009333.1	29478	29806	FUSIONJUNC_486/1387
NC_009333.1	29587	29804	FUSIONJUNC_487/2613
NC_009333.1	29640	29835	FUSIONJUNC_488/655
NC_009333.1	29463	29797	FUSIONJUNC_489/1578
NC_009333.1	29548	29804	FUSIONJUNC_490/1481
NC_009333.1	29581	29859	FUSIONJUNC_491/1032
NC_009333.1	29447	29875	FUSIONJUNC_492/99
NC_009333.1	29582	29783	FUSIONJUNC_493/1408
NC_009333.1	29583	29840	FUSIONJUNC_494/377
NC_009333.1	29551	29782	FUSIONJUNC_495/1592
NC_009333.1	29638	29877	FUSIONJUNC_496/630
NC_009333.1	29533	29786	FUSIONJUNC_497/155
NC_009333.1	29584	29810	FUSIONJUNC_498/333
NC_009333.1	29525	29781	FUSIONJUNC_499/188
NC_009333.1	29578	29805	FUSIONJUNC_500/336
NC_009333.1	29551	29787	FUSIONJUNC_501/264
NC_009333.1	29635	29860	FUSIONJUNC_502/330
NC_009333.1	29553	29802	FUSIONJUNC_503/191
NC_009333.1	29639	29779	FUSIONJUNC_504/150
NC_009333.1	29443	29828	FUSIONJUNC_505/381
NC_009333.1	29595	29839	FUSIONJUNC_506/1773
NC_009333.1	29582	29857	FUSIONJUNC_507/1991
NC_009333.1	29594	29836	FUSIONJUNC_508/292
NC_009333.1	29581	29869	FUSIONJUNC_509/4441
NC_009333.1	29583	29805	FUSIONJUNC_510/1303
NC_009333.1	29637	29797	FUSIONJUNC_511/491
NC_009333.1	29592	29786	FUSIONJUNC_512/11
NC_009333.1	29505	29800	FUSIONJUNC_513/215
NC_009333.1	29582	29817	FUSIONJUNC_514/335
NC_009333.1	29473	29867	FUSIONJUNC_515/317
NC_009333.1	29547	29793	FUSIONJUNC_516/426
NC_009333.1	29423	29807	FUSIONJUNC_517/119
NC_009333.1	29598	29805	FUSIONJUNC_518/173
NC_009333.1	29636	29871	FUSIONJUNC_519/46
NC_009333.1	29639	29842	FUSIONJUNC_520/964
NC_009333.1	29580	29868	FUSIONJUNC_521/553
NC_009333.1	29582	29861	FUSIONJUNC_522/493
NC_009333.1	29514	29788	FUSIONJUNC_523/1038
NC_009333.1	29517	29842	FUSIONJUNC_524/836
NC_009333.1	29611	29810	FUSIONJUNC_525/30
NC_009333.1	29440	29786	FUSIONJUNC_526/445
NC_009333.1	29627	29784	FUSIONJUNC_527/15
NC_009333.1	29464	29801	FUSIONJUNC_528/91
NC_009333.1	29637	29817	FUSIONJUNC_529/779
NC_009333.1	29584	29827	FUSIONJUNC_530/230
NC_009333.1	29639	29863	FUSIONJUNC_531/308
NC_009333.1	29621	29788	FUSIONJUNC_532/591
NC_009333.1	29550	29826	FUSIONJUNC_533/157
NC_009333.1	29631	29786	FUSIONJUNC_534/70
NC_009333.1	29608	29840	FUSIONJUNC_535/505
NC_009333.1	29420	29813	FUSIONJUNC_536/168
NC_009333.1	29592	29886	FUSIONJUNC_537/183
NC_009333.1	29552	29808	FUSIONJUNC_538/20
NC_009333.1	29596	29881	FUSIONJUNC_539/245
NC_009333.1	29594	29838	FUSIONJUNC_540/221
NC_009333.1	29583	29781	FUSIONJUNC_541/532
NC_009333.1	29513	29813	FUSIONJUNC_542/188
NC_009333.1	29583	29813	FUSIONJUNC_543/165
NC_009333.1	29456	29799	FUSIONJUNC_544/493
NC_009333.1	29551	29881	FUSIONJUNC_545/467
NC_009333.1	29596	29803	FUSIONJUNC_546/9
NC_009333.1	29583	29860	FUSIONJUNC_547/381
NC_009333.1	29481	29801	FUSIONJUNC_548/186
NC_009333.1	29638	29785	FUSIONJUNC_549/604
NC_009333.1	29458	29807	FUSIONJUNC_550/84
NC_009333.1	29499	29780	FUSIONJUNC_551/157
NC_009333.1	29476	29836	FUSIONJUNC_552/293
NC_009333.1	29630	29868	FUSIONJUNC_553/87
NC_009333.1	29624	29786	FUSIONJUNC_554/1274
NC_009333.1	29607	29856	FUSIONJUNC_555/305
NC_009333.1	29550	29781	FUSIONJUNC_556/198
NC_009333.1	29516	29794	FUSIONJUNC_557/121
NC_009333.1	29359	29798	FUSIONJUNC_558/3
NC_009333.1	29606	29834	FUSIONJUNC_559/359
NC_009333.1	29526	29860	FUSIONJUNC_560/256
NC_009333.1	29597	29790	FUSIONJUNC_561/159
NC_009333.1	29519	29777	FUSIONJUNC_562/162
NC_009333.1	29636	29794	FUSIONJUNC_563/321
NC_009333.1	29446	29801	FUSIONJUNC_564/399
NC_009333.1	29638	29841	FUSIONJUNC_565/44
NC_009333.1	29451	29856	FUSIONJUNC_566/61
NC_009333.1	29446	29780	FUSIONJUNC_567/444
NC_009333.1	29627	29789	FUSIONJUNC_568/1
NC_009333.1	29484	29813	FUSIONJUNC_569/625
NC_009333.1	29441	29788	FUSIONJUNC_570/99
NC_009333.1	29639	29790	FUSIONJUNC_571/494
NC_009333.1	29541	29831	FUSIONJUNC_572/111
NC_009333.1	29624	29862	FUSIONJUNC_573/289
NC_009333.1	29554	29785	FUSIONJUNC_574/214
NC_009333.1	29441	29777	FUSIONJUNC_575/39
NC_009333.1	29591	29798	FUSIONJUNC_576/240
NC_009333.1	29446	29826	FUSIONJUNC_577/118
NC_009333.1	29621	29794	FUSIONJUNC_578/79
NC_009333.1	29516	29841	FUSIONJUNC_579/92
NC_009333.1	29590	29832	FUSIONJUNC_580/34
NC_009333.1	29546	29802	FUSIONJUNC_581/193
NC_009333.1	29487	29804	FUSIONJUNC_582/75
NC_009333.1	29585	29856	FUSIONJUNC_583/199
NC_009333.1	29632	29779	FUSIONJUNC_584/762
NC_009333.1	29592	29804	FUSIONJUNC_585/131
NC_009333.1	29454	29786	FUSIONJUNC_586/309
NC_009333.1	29460	29813	FUSIONJUNC_587/66
NC_009333.1	29453	29785	FUSIONJUNC_588/37
NC_009333.1	29456	29806	FUSIONJUNC_589/253
NC_009333.1	29641	29860	FUSIONJUNC_590/166
NC_009333.1	29482	29782	FUSIONJUNC_591/229
NC_009333.1	29607	29796	FUSIONJUNC_592/132
NC_009333.1	29489	29781	FUSIONJUNC_593/197
NC_009333.1	29461	29795	FUSIONJUNC_594/210
NC_009333.1	29497	29825	FUSIONJUNC_595/9
NC_009333.1	29598	29795	FUSIONJUNC_596/128
NC_009333.1	29376	29779	FUSIONJUNC_597/17
NC_009333.1	29532	29832	FUSIONJUNC_598/70
NC_009333.1	29584	29780	FUSIONJUNC_599/637
NC_009333.1	29456	29780	FUSIONJUNC_600/152
NC_009333.1	29629	29828	FUSIONJUNC_601/572
NC_009333.1	29454	29862	FUSIONJUNC_602/19
NC_009333.1	29541	29788	FUSIONJUNC_603/130
NC_009333.1	29590	29860	FUSIONJUNC_604/349
NC_009333.1	29629	29879	FUSIONJUNC_605/293
NC_009333.1	29488	29785	FUSIONJUNC_606/162
NC_009333.1	29457	29812	FUSIONJUNC_607/69
NC_009333.1	29498	29779	FUSIONJUNC_608/10
NC_009333.1	29639	29822	FUSIONJUNC_609/105
NC_009333.1	29550	29790	FUSIONJUNC_610/235
NC_009333.1	29598	29870	FUSIONJUNC_611/266
NC_009333.1	29373	29783	FUSIONJUNC_612/16
NC_009333.1	29429	29879	FUSIONJUNC_613/19
NC_009333.1	29428	29838	FUSIONJUNC_614/36
NC_009333.1	29441	29814	FUSIONJUNC_615/70
NC_009333.1	29584	29805	FUSIONJUNC_616/5
NC_009333.1	29615	29782	FUSIONJUNC_617/60
NC_009333.1	29525	29794	FUSIONJUNC_618/347
NC_009333.1	29586	29803	FUSIONJUNC_619/244
NC_009333.1	29441	29797	FUSIONJUNC_620/80
NC_009333.1	29641	29781	FUSIONJUNC_621/142
NC_009333.1	29457	29785	FUSIONJUNC_622/54
NC_009333.1	29533	29796	FUSIONJUNC_623/94
NC_009333.1	29594	29788	FUSIONJUNC_624/103
NC_009333.1	29455	29798	FUSIONJUNC_625/63
NC_009333.1	29460	29845	FUSIONJUNC_626/174
NC_009333.1	29581	29856	FUSIONJUNC_627/281
NC_009333.1	29629	29789	FUSIONJUNC_628/38
NC_009333.1	29480	29809	FUSIONJUNC_629/60
NC_009333.1	29522	29814	FUSIONJUNC_630/146
NC_009333.1	29410	29805	FUSIONJUNC_631/168
NC_009333.1	29496	29806	FUSIONJUNC_632/125
NC_009333.1	29490	29790	FUSIONJUNC_633/57
NC_009333.1	29639	29834	FUSIONJUNC_634/56
NC_009333.1	29594	29883	FUSIONJUNC_635/114
NC_009333.1	29474	29834	FUSIONJUNC_636/40
NC_009333.1	29497	29829	FUSIONJUNC_637/110
NC_009333.1	29438	29816	FUSIONJUNC_638/50
NC_009333.1	29473	29788	FUSIONJUNC_639/150
NC_009333.1	29512	29797	FUSIONJUNC_640/156
NC_009333.1	29441	29799	FUSIONJUNC_641/245
NC_009333.1	29457	29796	FUSIONJUNC_642/53
NC_009333.1	29409	29805	FUSIONJUNC_643/35
NC_009333.1	29491	29801	FUSIONJUNC_644/129
NC_009333.1	29635	29813	FUSIONJUNC_645/107
NC_009333.1	29608	29791	FUSIONJUNC_646/113
NC_009333.1	28979	29852	FUSIONJUNC_647/1
NC_009333.1	29637	29879	FUSIONJUNC_648/136
NC_009333.1	29555	29859	FUSIONJUNC_649/144
NC_009333.1	29629	29786	FUSIONJUNC_650/172
NC_009333.1	29589	29771	FUSIONJUNC_651/4
NC_009333.1	29513	29797	FUSIONJUNC_652/14
NC_009333.1	29489	29879	FUSIONJUNC_653/55
NC_009333.1	29548	29795	FUSIONJUNC_654/206
NC_009333.1	29541	29785	FUSIONJUNC_655/183
NC_009333.1	29422	29803	FUSIONJUNC_656/194
NC_009333.1	29463	29805	FUSIONJUNC_657/91
NC_009333.1	29584	29769	FUSIONJUNC_658/149
NC_009333.1	29636	29878	FUSIONJUNC_659/30
NC_009333.1	29611	29855	FUSIONJUNC_660/125
NC_009333.1	29458	29787	FUSIONJUNC_661/67
NC_009333.1	29513	29787	FUSIONJUNC_662/106
NC_009333.1	29515	29799	FUSIONJUNC_663/142
NC_009333.1	29517	29804	FUSIONJUNC_664/2
NC_009333.1	29455	29795	FUSIONJUNC_665/80
NC_009333.1	29461	29862	FUSIONJUNC_666/125
NC_009333.1	29464	29880	FUSIONJUNC_667/33
NC_009333.1	29420	29801	FUSIONJUNC_668/28
NC_009333.1	29591	29827	FUSIONJUNC_669/199
NC_009333.1	29634	29794	FUSIONJUNC_670/46
NC_009333.1	29638	29775	FUSIONJUNC_671/288
NC_009333.1	29502	29822	FUSIONJUNC_672/91
NC_009333.1	29622	29860	FUSIONJUNC_673/41
NC_009333.1	29587	29843	FUSIONJUNC_674/226
NC_009333.1	29411	29798	FUSIONJUNC_675/50
NC_009333.1	29523	29807	FUSIONJUNC_676/120
NC_009333.1	29458	29848	FUSIONJUNC_677/32
NC_009333.1	29634	29792	FUSIONJUNC_678/29
NC_009333.1	29456	29779	FUSIONJUNC_679/40
NC_009333.1	29393	29804	FUSIONJUNC_680/19
NC_009333.1	29362	29792	FUSIONJUNC_681/9
NC_009333.1	29537	29795	FUSIONJUNC_682/172
NC_009333.1	29590	29826	FUSIONJUNC_683/2
NC_009333.1	29374	29848	FUSIONJUNC_684/4
NC_009333.1	29384	29806	FUSIONJUNC_685/11
NC_009333.1	29478	29820	FUSIONJUNC_686/45
NC_009333.1	29482	29794	FUSIONJUNC_687/1
NC_009333.1	29444	29872	FUSIONJUNC_688/26
NC_009333.1	29458	29803	FUSIONJUNC_689/43
NC_009333.1	29386	29795	FUSIONJUNC_690/3
NC_009333.1	29598	29862	FUSIONJUNC_691/17
NC_009333.1	29582	29812	FUSIONJUNC_692/25
NC_009333.1	29582	29780	FUSIONJUNC_693/61
NC_009333.1	29612	29811	FUSIONJUNC_694/173
NC_009333.1	29596	29800	FUSIONJUNC_695/3
NC_009333.1	29423	29841	FUSIONJUNC_696/30
NC_009333.1	29442	29776	FUSIONJUNC_697/73
NC_009333.1	29522	29890	FUSIONJUNC_698/88
NC_009333.1	29588	29789	FUSIONJUNC_699/13
NC_009333.1	29454	29801	FUSIONJUNC_700/104
NC_009333.1	29628	29861	FUSIONJUNC_701/31
NC_009333.1	29586	29852	FUSIONJUNC_702/30
NC_009333.1	29550	29799	FUSIONJUNC_703/14
NC_009333.1	29590	29802	FUSIONJUNC_704/17
NC_009333.1	29532	29785	FUSIONJUNC_705/19
NC_009333.1	29445	29828	FUSIONJUNC_706/51
NC_009333.1	29583	29779	FUSIONJUNC_707/2
NC_009333.1	29443	29772	FUSIONJUNC_708/104
NC_009333.1	29489	29813	FUSIONJUNC_709/10
NC_009333.1	29635	29795	FUSIONJUNC_710/53
NC_009333.1	29635	29787	FUSIONJUNC_711/220
NC_009333.1	29409	29834	FUSIONJUNC_712/26
NC_009333.1	29423	29811	FUSIONJUNC_713/38
NC_009333.1	29463	29806	FUSIONJUNC_714/97
NC_009333.1	29634	29833	FUSIONJUNC_715/2
NC_009333.1	29586	29842	FUSIONJUNC_716/29
NC_009333.1	29431	29797	FUSIONJUNC_717/17
NC_009333.1	29440	29825	FUSIONJUNC_718/42
NC_009333.1	29459	29860	FUSIONJUNC_719/18
NC_009333.1	29412	29854	FUSIONJUNC_720/37
NC_009333.1	29542	29797	FUSIONJUNC_721/21
NC_009333.1	29394	29797	FUSIONJUNC_722/32
NC_009333.1	29638	29789	FUSIONJUNC_723/2
NC_009333.1	29406	29801	FUSIONJUNC_724/26
NC_009333.1	29483	29830	FUSIONJUNC_725/83
NC_009333.1	29628	29775	FUSIONJUNC_726/6
NC_009333.1	29582	29785	FUSIONJUNC_727/1
NC_009333.1	29606	29785	FUSIONJUNC_728/26
NC_009333.1	29490	29814	FUSIONJUNC_729/82
NC_009333.1	29584	29822	FUSIONJUNC_730/8
NC_009333.1	29431	29813	FUSIONJUNC_731/25
NC_009333.1	29623	29855	FUSIONJUNC_732/25
NC_009333.1	29550	29796	FUSIONJUNC_733/1
NC_009333.1	97849	98270	FUSIONJUNC_734/7094
NC_009333.1	97796	98254	FUSIONJUNC_735/759
NC_009333.1	97878	98296	FUSIONJUNC_736/1631
NC_009333.1	97948	98474	FUSIONJUNC_737/11390
NC_009333.1	97886	98262	FUSIONJUNC_738/5373
NC_009333.1	97909	98242	FUSIONJUNC_739/466
NC_009333.1	97849	98253	FUSIONJUNC_740/2810
NC_009333.1	97829	98408	FUSIONJUNC_741/130
NC_009333.1	97896	98422	FUSIONJUNC_742/1558
NC_009333.1	97873	98260	FUSIONJUNC_743/4750
NC_009333.1	97870	98327	FUSIONJUNC_744/2526
NC_009333.1	97887	98249	FUSIONJUNC_745/3832
NC_009333.1	97907	98276	FUSIONJUNC_746/5914
NC_009333.1	97886	98239	FUSIONJUNC_747/2969
NC_009333.1	97790	98209	FUSIONJUNC_748/176
NC_009333.1	97887	98272	FUSIONJUNC_749/1921
NC_009333.1	97874	98255	FUSIONJUNC_750/1980
NC_009333.1	97883	98254	FUSIONJUNC_751/2550
NC_009333.1	97881	98283	FUSIONJUNC_752/4705
NC_009333.1	97929	98447	FUSIONJUNC_753/5227
NC_009333.1	97866	98239	FUSIONJUNC_754/3851
NC_009333.1	97890	98257	FUSIONJUNC_755/1674
NC_009333.1	97788	98242	FUSIONJUNC_756/153
NC_009333.1	97795	98286	FUSIONJUNC_757/478
NC_009333.1	97869	98416	FUSIONJUNC_758/593
NC_009333.1	97808	98417	FUSIONJUNC_759/128
NC_009333.1	97870	98275	FUSIONJUNC_760/5865
NC_009333.1	97782	98287	FUSIONJUNC_761/389
NC_009333.1	97870	98223	FUSIONJUNC_762/3646
NC_009333.1	97872	98287	FUSIONJUNC_763/5370
NC_009333.1	97668	98374	FUSIONJUNC_764/25
NC_009333.1	97936	98437	FUSIONJUNC_765/853
NC_009333.1	97861	98248	FUSIONJUNC_766/2201
NC_009333.1	97886	98232	FUSIONJUNC_767/129
NC_009333.1	97866	98212	FUSIONJUNC_768/1083
NC_009333.1	97882	98222	FUSIONJUNC_769/772
NC_009333.1	97789	98213	FUSIONJUNC_770/1168
NC_009333.1	97880	98366	FUSIONJUNC_771/368
NC_009333.1	97899	98253	FUSIONJUNC_772/2138
NC_009333.1	97886	98296	FUSIONJUNC_773/1287
NC_009333.1	97866	98323	FUSIONJUNC_774/274
NC_009333.1	97886	98271	FUSIONJUNC_775/157
NC_009333.1	97854	98428	FUSIONJUNC_776/222
NC_009333.1	97676	98248	FUSIONJUNC_777/149
NC_009333.1	97877	98269	FUSIONJUNC_778/185
NC_009333.1	97818	98273	FUSIONJUNC_779/771
NC_009333.1	97873	98274	FUSIONJUNC_780/1418
NC_009333.1	97889	98273	FUSIONJUNC_781/2239
NC_009333.1	97848	98252	FUSIONJUNC_782/251
NC_009333.1	97889	98365	FUSIONJUNC_783/69
NC_009333.1	97886	98256	FUSIONJUNC_784/2651
NC_009333.1	97887	98326	FUSIONJUNC_785/169
NC_009333.1	97911	98237	FUSIONJUNC_786/133
NC_009333.1	97887	98251	FUSIONJUNC_787/1727
NC_009333.1	97777	98255	FUSIONJUNC_788/416
NC_009333.1	97879	98271	FUSIONJUNC_789/2141
NC_009333.1	97755	98331	FUSIONJUNC_790/21
NC_009333.1	97874	98272	FUSIONJUNC_791/465
NC_009333.1	97913	98239	FUSIONJUNC_792/1883
NC_009333.1	97806	98253	FUSIONJUNC_793/100
NC_009333.1	97807	98249	FUSIONJUNC_794/225
NC_009333.1	97906	98275	FUSIONJUNC_795/438
NC_009333.1	97543	98252	FUSIONJUNC_796/54
NC_009333.1	97877	98295	FUSIONJUNC_797/129
NC_009333.1	97898	98252	FUSIONJUNC_798/171
NC_009333.1	97762	99150	FUSIONJUNC_799/1
NC_009333.1	97890	98331	FUSIONJUNC_800/148
NC_009333.1	97870	98288	FUSIONJUNC_801/1619
NC_009333.1	97872	98241	FUSIONJUNC_802/784
NC_009333.1	97885	98269	FUSIONJUNC_803/191
NC_009333.1	97818	98270	FUSIONJUNC_804/568
NC_009333.1	97886	98275	FUSIONJUNC_805/538
NC_009333.1	97706	98253	FUSIONJUNC_806/45
NC_009333.1	97722	98214	FUSIONJUNC_807/118
NC_009333.1	97886	98330	FUSIONJUNC_808/388
NC_009333.1	97854	98288	FUSIONJUNC_809/1200
NC_009333.1	97694	98244	FUSIONJUNC_810/16
NC_009333.1	97885	98238	FUSIONJUNC_811/241
NC_009333.1	97880	98427	FUSIONJUNC_812/87
NC_009333.1	97887	98225	FUSIONJUNC_813/232
NC_009333.1	97830	98240	FUSIONJUNC_814/108
NC_009333.1	97872	98259	FUSIONJUNC_815/392
NC_009333.1	97774	98259	FUSIONJUNC_816/513
NC_009333.1	97888	98367	FUSIONJUNC_817/364
NC_009333.1	97873	98281	FUSIONJUNC_818/634
NC_009333.1	97796	98429	FUSIONJUNC_819/54
NC_009333.1	97775	98286	FUSIONJUNC_820/391
NC_009333.1	97679	98270	FUSIONJUNC_821/69
NC_009333.1	97788	98280	FUSIONJUNC_822/220
NC_009333.1	97882	98232	FUSIONJUNC_823/181
NC_009333.1	97886	98383	FUSIONJUNC_824/647
NC_009333.1	97886	98374	FUSIONJUNC_825/1202
NC_009333.1	97886	98286	FUSIONJUNC_826/798
NC_009333.1	97774	98239	FUSIONJUNC_827/126
NC_009333.1	97886	98346	FUSIONJUNC_828/255
NC_009333.1	97854	98331	FUSIONJUNC_829/974
NC_009333.1	97902	98223	FUSIONJUNC_830/226
NC_009333.1	97818	98242	FUSIONJUNC_831/99
NC_009333.1	97864	98242	FUSIONJUNC_832/396
NC_009333.1	97896	98237	FUSIONJUNC_833/238
NC_009333.1	97887	98238	FUSIONJUNC_834/593
NC_009333.1	97806	98262	FUSIONJUNC_835/684
NC_009333.1	97860	98247	FUSIONJUNC_836/191
NC_009333.1	97885	98247	FUSIONJUNC_837/287
NC_009333.1	97853	98248	FUSIONJUNC_838/235
NC_009333.1	97817	98272	FUSIONJUNC_839/48
NC_009333.1	97933	98239	FUSIONJUNC_840/17
NC_009333.1	97868	98221	FUSIONJUNC_841/314
NC_009333.1	97532	98252	FUSIONJUNC_842/33
NC_009333.1	97444	98326	FUSIONJUNC_843/12
NC_009333.1	97808	98255	FUSIONJUNC_844/1341
NC_009333.1	97787	98211	FUSIONJUNC_845/88
NC_009333.1	97888	98370	FUSIONJUNC_846/221
NC_009333.1	97866	98271	FUSIONJUNC_847/536
NC_009333.1	97804	98246	FUSIONJUNC_848/18
NC_009333.1	97672	98879	FUSIONJUNC_849/1
NC_009333.1	97938	98203	FUSIONJUNC_850/306
NC_009333.1	97676	98247	FUSIONJUNC_851/77
NC_009333.1	97888	98312	FUSIONJUNC_852/212
NC_009333.1	97776	98268	FUSIONJUNC_853/334
NC_009333.1	97807	98238	FUSIONJUNC_854/289
NC_009333.1	97775	98374	FUSIONJUNC_855/157
NC_009333.1	97593	98355	FUSIONJUNC_856/31
NC_009333.1	97781	98253	FUSIONJUNC_857/123
NC_009333.1	97867	98238	FUSIONJUNC_858/173
NC_009333.1	97872	98253	FUSIONJUNC_859/181
NC_009333.1	97796	98416	FUSIONJUNC_860/124
NC_009333.1	97843	98427	FUSIONJUNC_861/184
NC_009333.1	97883	98430	FUSIONJUNC_862/805
NC_009333.1	97889	98431	FUSIONJUNC_863/288
NC_009333.1	97807	98294	FUSIONJUNC_864/272
NC_009333.1	95327	98270	FUSIONJUNC_865/16
NC_009333.1	97876	98242	FUSIONJUNC_866/203
NC_009333.1	57030	57400	FUSIONJUNC_867/1
NC_009333.1	97875	98370	FUSIONJUNC_868/326
NC_009333.1	97842	98240	FUSIONJUNC_869/416
NC_009333.1	96930	99166	FUSIONJUNC_870/12
NC_009333.1	97774	98330	FUSIONJUNC_871/339
NC_009333.1	97806	98370	FUSIONJUNC_872/5
NC_009333.1	97736	98327	FUSIONJUNC_873/57
NC_009333.1	97872	98280	FUSIONJUNC_874/57
NC_009333.1	97807	98372	FUSIONJUNC_875/115
NC_009333.1	97751	98253	FUSIONJUNC_876/60
NC_009333.1	97586	99337	FUSIONJUNC_877/1
NC_009333.1	97529	98708	FUSIONJUNC_878/6
NC_009333.1	97245	98446	FUSIONJUNC_879/13
NC_009333.1	97016	98280	FUSIONJUNC_880/21
NC_009333.1	97886	98236	FUSIONJUNC_881/66
NC_009333.1	97805	98292	FUSIONJUNC_882/25
NC_009333.1	97759	98422	FUSIONJUNC_883/10
NC_009333.1	97700	98240	FUSIONJUNC_884/53
NC_009333.1	97886	98325	FUSIONJUNC_885/10
NC_009333.1	97872	98427	FUSIONJUNC_886/258
NC_009333.1	97540	98426	FUSIONJUNC_887/11
NC_009333.1	97592	98415	FUSIONJUNC_888/6
NC_009333.1	97634	98408	FUSIONJUNC_889/5
NC_009333.1	97692	98252	FUSIONJUNC_890/28
NC_009333.1	97850	98375	FUSIONJUNC_891/97
NC_009333.1	97885	98261	FUSIONJUNC_892/449
NC_009333.1	97816	98362	FUSIONJUNC_893/74
NC_009333.1	97818	98237	FUSIONJUNC_894/94
NC_009333.1	97901	98388	FUSIONJUNC_895/202
NC_009333.1	97659	98668	FUSIONJUNC_896/3
NC_009333.1	97749	98276	FUSIONJUNC_897/80
NC_009333.1	97825	98429	FUSIONJUNC_898/108
NC_009333.1	97821	99621	FUSIONJUNC_899/1
NC_009333.1	97274	98402	FUSIONJUNC_900/16
NC_009333.1	97848	98434	FUSIONJUNC_901/278
NC_009333.1	97673	98370	FUSIONJUNC_902/28
NC_009333.1	97676	98402	FUSIONJUNC_903/46
NC_009333.1	97871	98276	FUSIONJUNC_904/3
NC_009333.1	97938	98220	FUSIONJUNC_905/64
NC_009333.1	97671	98239	FUSIONJUNC_906/93
NC_009333.1	97867	98642	FUSIONJUNC_907/2
NC_009333.1	97407	98241	FUSIONJUNC_908/15
NC_009333.1	97781	98248	FUSIONJUNC_909/89
NC_009333.1	97487	98269	FUSIONJUNC_910/2
NC_009333.1	97851	98328	FUSIONJUNC_911/103
NC_009333.1	97756	98270	FUSIONJUNC_912/51
NC_009333.1	97926	98444	FUSIONJUNC_913/159
NC_009333.1	97887	98355	FUSIONJUNC_914/33
NC_009333.1	97789	98330	FUSIONJUNC_915/159
NC_009333.1	97884	98294	FUSIONJUNC_916/95
NC_009333.1	97872	98273	FUSIONJUNC_917/123
NC_009333.1	97889	98270	FUSIONJUNC_918/89
NC_009333.1	97599	98275	FUSIONJUNC_919/48
NC_009333.1	97806	98237	FUSIONJUNC_920/16
NC_009333.1	97921	99181	FUSIONJUNC_921/32
NC_009333.1	97619	98354	FUSIONJUNC_922/25
NC_009333.1	97591	98373	FUSIONJUNC_923/7
NC_009333.1	97644	98240	FUSIONJUNC_924/21
NC_009333.1	98155	98332	FUSIONJUNC_925/10
NC_009333.1	97520	98232	FUSIONJUNC_926/38
NC_009333.1	97888	98417	FUSIONJUNC_927/211
NC_009333.1	97793	98251	FUSIONJUNC_928/64
NC_009333.1	97675	99234	FUSIONJUNC_929/14
NC_009333.1	97880	98415	FUSIONJUNC_930/189
NC_009333.1	97878	98280	FUSIONJUNC_931/414
NC_009333.1	97905	98238	FUSIONJUNC_932/34
NC_009333.1	97733	99171	FUSIONJUNC_933/4
NC_009333.1	97532	98293	FUSIONJUNC_934/32
NC_009333.1	97897	98240	FUSIONJUNC_935/36
NC_009333.1	97619	98418	FUSIONJUNC_936/23
NC_009333.1	97751	98248	FUSIONJUNC_937/27
NC_009333.1	97885	98382	FUSIONJUNC_938/63
NC_009333.1	97788	98354	FUSIONJUNC_939/20
NC_009333.1	97821	98248	FUSIONJUNC_940/62
NC_009333.1	97537	97747	FUSIONJUNC_941/6
NC_009333.1	97872	98367	FUSIONJUNC_942/39
NC_009333.1	97899	98220	FUSIONJUNC_943/18
NC_009333.1	97823	98385	FUSIONJUNC_944/92
NC_009333.1	97886	98461	FUSIONJUNC_945/58
NC_009333.1	97897	100012	FUSIONJUNC_946/1
NC_009333.1	97030	98371	FUSIONJUNC_947/11
NC_009333.1	97586	98415	FUSIONJUNC_948/19
NC_009333.1	97886	98368	FUSIONJUNC_949/23
NC_009333.1	97758	97912	FUSIONJUNC_950/1
NC_009333.1	97775	98265	FUSIONJUNC_951/113
NC_009333.1	97880	98220	FUSIONJUNC_952/73
NC_009333.1	97619	99859	FUSIONJUNC_953/13
NC_009333.1	97870	98425	FUSIONJUNC_954/23
NC_009333.1	97686	99640	FUSIONJUNC_955/12
NC_009333.1	97841	99395	FUSIONJUNC_956/11
NC_009333.1	97922	99182	FUSIONJUNC_957/22
NC_009333.1	97692	98301	FUSIONJUNC_958/53
NC_009333.1	97669	98427	FUSIONJUNC_959/29
NC_009333.1	97693	98402	FUSIONJUNC_960/42
NC_009333.1	97891	98228	FUSIONJUNC_961/30
NC_009333.1	97882	98253	FUSIONJUNC_962/240
NC_009333.1	97775	98330	FUSIONJUNC_963/141
NC_009333.1	97775	98253	FUSIONJUNC_964/26
NC_009333.1	97886	99201	FUSIONJUNC_965/1
NC_009333.1	97780	98252	FUSIONJUNC_966/13
NC_009333.1	97886	98250	FUSIONJUNC_967/132
NC_009333.1	97589	99340	FUSIONJUNC_968/8
NC_009333.1	97809	98367	FUSIONJUNC_969/68
NC_009333.1	97696	99082	FUSIONJUNC_970/7
NC_009333.1	97871	98269	FUSIONJUNC_971/30
NC_009333.1	97881	98347	FUSIONJUNC_972/22
NC_009333.1	97720	98728	FUSIONJUNC_973/3
NC_009333.1	97551	99134	FUSIONJUNC_974/13
NC_009333.1	97794	98285	FUSIONJUNC_975/48
NC_009333.1	97752	98240	FUSIONJUNC_976/18
NC_009333.1	97896	98253	FUSIONJUNC_977/64
NC_009333.1	97686	98239	FUSIONJUNC_978/12
NC_009333.1	97804	98413	FUSIONJUNC_979/20
NC_009333.1	97881	98240	FUSIONJUNC_980/8
NC_009333.1	97761	98356	FUSIONJUNC_981/11
NC_009333.1	97668	99305	FUSIONJUNC_982/8
NC_009333.1	97599	98384	FUSIONJUNC_983/30
NC_009333.1	97806	98239	FUSIONJUNC_984/93
NC_009333.1	97795	98428	FUSIONJUNC_985/7
NC_009333.1	96917	99168	FUSIONJUNC_986/5
NC_009333.1	97647	99381	FUSIONJUNC_987/7
NC_009333.1	97807	98446	FUSIONJUNC_988/29
NC_009333.1	95131	98372	FUSIONJUNC_989/30
NC_009333.1	97736	98296	FUSIONJUNC_990/32
NC_009333.1	97808	98372	FUSIONJUNC_991/83
NC_009333.1	97751	98250	FUSIONJUNC_992/9
NC_009333.1	97537	98860	FUSIONJUNC_993/10
NC_009333.1	97944	98470	FUSIONJUNC_994/40
NC_009333.1	97642	98401	FUSIONJUNC_995/19
NC_009333.1	97886	98253	FUSIONJUNC_996/121
NC_009333.1	97671	98679	FUSIONJUNC_997/3
NC_009333.1	97749	98413	FUSIONJUNC_998/5
NC_009333.1	97803	98259	FUSIONJUNC_999/59
NC_009333.1	97886	100014	FUSIONJUNC_1000/4
NC_009333.1	97257	97970	FUSIONJUNC_1001/1
NC_009333.1	97875	98241	FUSIONJUNC_1002/12
NC_009333.1	97806	99523	FUSIONJUNC_1003/8
NC_009333.1	97886	98365	FUSIONJUNC_1004/44
NC_009333.1	97542	98428	FUSIONJUNC_1005/18
NC_009333.1	98385	100071	FUSIONJUNC_1006/3
NC_009333.1	97868	98415	FUSIONJUNC_1007/57
NC_009333.1	97723	98274	FUSIONJUNC_1008/16
NC_009333.1	97837	98594	FUSIONJUNC_1009/1
NC_009333.1	97578	98241	FUSIONJUNC_1010/12
NC_009333.1	97751	98415	FUSIONJUNC_1011/31
NC_009333.1	97910	98279	FUSIONJUNC_1012/8
NC_009333.1	97806	98719	FUSIONJUNC_1013/9
NC_009333.1	97853	98287	FUSIONJUNC_1014/106
NC_009333.1	97885	98270	FUSIONJUNC_1015/3
NC_009333.1	97677	99632	FUSIONJUNC_1016/9
NC_009333.1	96839	98384	FUSIONJUNC_1017/29
NC_009333.1	97824	98519	FUSIONJUNC_1018/6
NC_009333.1	96321	98374	FUSIONJUNC_1019/22
NC_009333.1	97848	98373	FUSIONJUNC_1020/10
NC_009333.1	97720	98372	FUSIONJUNC_1021/8
NC_009333.1	97026	98249	FUSIONJUNC_1022/7
NC_009333.1	97888	98329	FUSIONJUNC_1023/22
NC_009333.1	97099	98202	FUSIONJUNC_1024/4
NC_009333.1	97795	98415	FUSIONJUNC_1025/21
NC_009333.1	97788	98414	FUSIONJUNC_1026/13
NC_009333.1	97880	98248	FUSIONJUNC_1027/23
NC_009333.1	96865	98330	FUSIONJUNC_1028/20
NC_009333.1	97720	98698	FUSIONJUNC_1029/8
NC_009333.1	97636	98430	FUSIONJUNC_1030/9
NC_009333.1	97723	98701	FUSIONJUNC_1031/2
NC_009333.1	97705	98348	FUSIONJUNC_1032/11
NC_009333.1	97722	98374	FUSIONJUNC_1033/14
NC_009333.1	97538	97748	FUSIONJUNC_1034/8
NC_009333.1	57040	57348	FUSIONJUNC_1035/2
NC_009333.1	99217	99808	FUSIONJUNC_1036/1
NC_009333.1	97712	98428	FUSIONJUNC_1037/9
NC_009333.1	97734	98362	FUSIONJUNC_1038/20
NC_009333.1	97925	98443	FUSIONJUNC_1039/5
NC_009333.1	97886	99921	FUSIONJUNC_1040/3
NC_009333.1	97010	100014	FUSIONJUNC_1041/7
NC_009333.1	97706	99882	FUSIONJUNC_1042/7
NC_009333.1	97723	98440	FUSIONJUNC_1043/13
NC_009333.1	97594	98239	FUSIONJUNC_1044/39
NC_009333.1	97608	99765	FUSIONJUNC_1045/2
NC_009333.1	97610	99767	FUSIONJUNC_1046/4
NC_009333.1	97648	99382	FUSIONJUNC_1047/7
NC_009333.1	97780	98285	FUSIONJUNC_1048/41
NC_009333.1	97334	98327	FUSIONJUNC_1049/4
NC_009333.1	97773	98238	FUSIONJUNC_1050/7
NC_009333.1	97724	98272	FUSIONJUNC_1051/33
NC_009333.1	97775	98267	FUSIONJUNC_1052/26
NC_009333.1	98533	99202	FUSIONJUNC_1053/1
NC_009333.1	97806	98371	FUSIONJUNC_1054/20
NC_009333.1	97589	98439	FUSIONJUNC_1055/21
NC_009333.1	97167	99192	FUSIONJUNC_1056/2
NC_009333.1	97633	98570	FUSIONJUNC_1057/5
NC_009333.1	97592	98374	FUSIONJUNC_1058/24
NC_009333.1	97821	98706	FUSIONJUNC_1059/4
NC_009333.1	97853	98427	FUSIONJUNC_1060/25
NC_009333.1	96962	98758	FUSIONJUNC_1061/16
NC_009333.1	97721	99171	FUSIONJUNC_1062/4
NC_009333.1	97818	98354	FUSIONJUNC_1063/1
NC_009333.1	97690	98200	FUSIONJUNC_1064/21
NC_009333.1	97686	99135	FUSIONJUNC_1065/8
NC_009333.1	99074	99521	FUSIONJUNC_1066/1
NC_009333.1	96942	98726	FUSIONJUNC_1067/8
NC_009333.1	97840	98238	FUSIONJUNC_1068/32
NC_009333.1	97786	98412	FUSIONJUNC_1069/5
NC_009333.1	97776	98678	FUSIONJUNC_1070/3
NC_009333.1	97532	98711	FUSIONJUNC_1071/8
NC_009333.1	97887	99202	FUSIONJUNC_1072/3
NC_009333.1	122800	123418	FUSIONJUNC_1073/1
NC_009333.1	57000	57312	FUSIONJUNC_1074/4
NC_009333.1	97748	98248	FUSIONJUNC_1075/22
NC_009333.1	96973	98606	FUSIONJUNC_1076/11
NC_009333.1	97687	99136	FUSIONJUNC_1077/12
NC_009333.1	97552	99135	FUSIONJUNC_1078/10
NC_009333.1	97732	98415	FUSIONJUNC_1079/5
NC_009333.1	97885	98309	FUSIONJUNC_1080/15
NC_009333.1	97760	98423	FUSIONJUNC_1081/21
NC_009333.1	97806	98372	FUSIONJUNC_1082/5
NC_009333.1	97693	98239	FUSIONJUNC_1083/21
NC_009333.1	97885	98223	FUSIONJUNC_1084/15
NC_009333.1	97672	98980	FUSIONJUNC_1085/5
NC_009333.1	97676	99235	FUSIONJUNC_1086/5
NC_009333.1	97781	99859	FUSIONJUNC_1087/4
NC_009333.1	97989	98238	FUSIONJUNC_1088/20
NC_009333.1	97675	99630	FUSIONJUNC_1089/4
NC_009333.1	97674	98328	FUSIONJUNC_1090/25
NC_009333.1	97545	98724	FUSIONJUNC_1091/12
NC_009333.1	97862	99326	FUSIONJUNC_1092/9
NC_009333.1	97699	99636	FUSIONJUNC_1093/5
NC_009333.1	97739	98255	FUSIONJUNC_1094/13
NC_009333.1	97416	98699	FUSIONJUNC_1095/4
NC_009333.1	97617	98352	FUSIONJUNC_1096/6
NC_009333.1	97591	98429	FUSIONJUNC_1097/13
NC_009333.1	97771	99312	FUSIONJUNC_1098/14
NC_009333.1	97747	99235	FUSIONJUNC_1099/1
NC_009333.1	96925	98249	FUSIONJUNC_1100/14
NC_009333.1	97569	98663	FUSIONJUNC_1101/8
NC_009333.1	97587	99584	FUSIONJUNC_1102/5
NC_009333.1	96898	99017	FUSIONJUNC_1103/1
NC_009333.1	96915	99166	FUSIONJUNC_1104/6
NC_009333.1	97579	98415	FUSIONJUNC_1105/4
NC_009333.1	97886	98237	FUSIONJUNC_1106/47
NC_009333.1	97774	98264	FUSIONJUNC_1107/12
NC_009333.1	94627	99630	FUSIONJUNC_1108/5
NC_009333.1	98199	98368	FUSIONJUNC_1109/1
NC_009333.1	97836	99944	FUSIONJUNC_1110/5
NC_009333.1	98054	98181	FUSIONJUNC_1111/2
NC_009333.1	117659	118289	FUSIONJUNC_1112/1
NC_009333.1	97820	98705	FUSIONJUNC_1113/1
NC_009333.1	97243	98220	FUSIONJUNC_1114/1
NC_009333.1	97889	98237	FUSIONJUNC_1115/2
NC_009333.1	97597	99859	FUSIONJUNC_1116/7
NC_009333.1	97394	98814	FUSIONJUNC_1117/16
NC_009333.1	97817	98236	FUSIONJUNC_1118/10
NC_009333.1	97722	98383	FUSIONJUNC_1119/23
NC_009333.1	97642	98768	FUSIONJUNC_1120/6
NC_009333.1	97024	98365	FUSIONJUNC_1121/5
NC_009333.1	97880	98706	FUSIONJUNC_1122/4
NC_009333.1	97860	98238	FUSIONJUNC_1123/32
NC_009333.1	97898	98138	FUSIONJUNC_1124/16
NC_009333.1	97804	99304	FUSIONJUNC_1125/2
NC_009333.1	96535	99359	FUSIONJUNC_1126/3
NC_009333.1	97066	99254	FUSIONJUNC_1127/3
NC_009333.1	97843	98429	FUSIONJUNC_1128/31
NC_009333.1	97488	98270	FUSIONJUNC_1129/31
NC_009333.1	97753	98329	FUSIONJUNC_1130/6
NC_009333.1	97658	98427	FUSIONJUNC_1131/15
NC_009333.1	97028	98434	FUSIONJUNC_1132/17
NC_009333.1	97809	98418	FUSIONJUNC_1133/2
NC_009333.1	97671	98368	FUSIONJUNC_1134/9
NC_009333.1	97734	99172	FUSIONJUNC_1135/4
NC_009333.1	98477	98688	FUSIONJUNC_1136/1
NC_009333.1	97632	98271	FUSIONJUNC_1137/1
NC_009333.1	97752	98384	FUSIONJUNC_1138/14
NC_009333.1	97885	98235	FUSIONJUNC_1139/6
NC_009333.1	97669	98275	FUSIONJUNC_1140/32
NC_009333.1	97618	98417	FUSIONJUNC_1141/9
NC_009333.1	97525	98646	FUSIONJUNC_1142/4
NC_009333.1	97885	98414	FUSIONJUNC_1143/33
NC_009333.1	95326	98269	FUSIONJUNC_1144/1
NC_009333.1	97685	99324	FUSIONJUNC_1145/2
NC_009333.1	97675	98407	FUSIONJUNC_1146/1
NC_009333.1	99326	99632	FUSIONJUNC_1147/1
NC_009333.1	97789	98208	FUSIONJUNC_1148/17
NC_009333.1	97880	99167	FUSIONJUNC_1149/4
NC_009333.1	97887	98263	FUSIONJUNC_1150/1
NC_009333.1	97886	98716	FUSIONJUNC_1151/5
NC_009333.1	97686	99519	FUSIONJUNC_1152/9
NC_009333.1	97688	99422	FUSIONJUNC_1153/6
NC_009333.1	97894	98381	FUSIONJUNC_1154/15
NC_009333.1	97774	99420	FUSIONJUNC_1155/5
NC_009333.1	29589	29788	FUSIONJUNC_1156/2
NC_009333.1	97702	98345	FUSIONJUNC_1157/4
NC_009333.1	97686	98664	FUSIONJUNC_1158/6
NC_009333.1	29584	29813	FUSIONJUNC_1159/1
NC_009333.1	96948	98625	FUSIONJUNC_1160/7
NC_009333.1	97888	98364	FUSIONJUNC_1161/8
NC_009333.1	97589	99586	FUSIONJUNC_1162/5
NC_009333.1	97686	98397	FUSIONJUNC_1163/2
NC_009333.1	97840	99948	FUSIONJUNC_1164/5
NC_009333.1	97742	99849	FUSIONJUNC_1165/1
NC_009333.1	97674	99778	FUSIONJUNC_1166/4
NC_009333.1	97807	99307	FUSIONJUNC_1167/4
NC_009333.1	97538	98711	FUSIONJUNC_1168/5
NC_009333.1	97736	98241	FUSIONJUNC_1169/7
NC_009333.1	97703	98415	FUSIONJUNC_1170/11
NC_009333.1	97775	98740	FUSIONJUNC_1171/3
NC_009333.1	97690	98399	FUSIONJUNC_1172/13
NC_009333.1	97598	99860	FUSIONJUNC_1173/6
NC_009333.1	123045	123639	FUSIONJUNC_1174/17
NC_009333.1	97806	98716	FUSIONJUNC_1175/4
NC_009333.1	97749	98381	FUSIONJUNC_1176/5
NC_009333.1	97405	98242	FUSIONJUNC_1177/38
NC_009333.1	97644	98770	FUSIONJUNC_1178/7
NC_009333.1	97735	99258	FUSIONJUNC_1179/3
NC_009333.1	97755	98269	FUSIONJUNC_1180/6
NC_009333.1	97530	99604	FUSIONJUNC_1181/10
NC_009333.1	97661	98670	FUSIONJUNC_1182/3
NC_009333.1	97781	99129	FUSIONJUNC_1183/3
NC_009333.1	97597	99223	FUSIONJUNC_1184/11
NC_009333.1	98365	98367	FUSIONJUNC_1185/1
NC_009333.1	97539	98712	FUSIONJUNC_1186/9
NC_009333.1	97782	98512	FUSIONJUNC_1187/8
NC_009333.1	97606	99333	FUSIONJUNC_1188/13
NC_009333.1	97783	99175	FUSIONJUNC_1189/6
NC_009333.1	97666	98372	FUSIONJUNC_1190/3
NC_009333.1	97804	98443	FUSIONJUNC_1191/4
NC_009333.1	97015	98279	FUSIONJUNC_1192/3
NC_009333.1	97465	98710	FUSIONJUNC_1193/3
NC_009333.1	97592	98986	FUSIONJUNC_1194/2
NC_009333.1	97595	99221	FUSIONJUNC_1195/5
NC_009333.1	97734	98706	FUSIONJUNC_1196/2
NC_009333.1	57054	57385	FUSIONJUNC_1197/2
NC_009333.1	97822	99173	FUSIONJUNC_1198/5
NC_009333.1	97873	98253	FUSIONJUNC_1199/1
NC_009333.1	97750	98238	FUSIONJUNC_1200/5
NC_009333.1	97712	100015	FUSIONJUNC_1201/4
NC_009333.1	97635	98409	FUSIONJUNC_1202/5
NC_009333.1	97820	98382	FUSIONJUNC_1203/15
NC_009333.1	97864	98235	FUSIONJUNC_1204/10
NC_009333.1	97289	99402	FUSIONJUNC_1205/2
NC_009333.1	97577	99630	FUSIONJUNC_1206/4
NC_009333.1	97886	99294	FUSIONJUNC_1207/1
NC_009333.1	97775	98262	FUSIONJUNC_1208/8
NC_009333.1	97676	98383	FUSIONJUNC_1209/1
NC_009333.1	97774	99820	FUSIONJUNC_1210/3
NC_009333.1	97849	99119	FUSIONJUNC_1211/2
NC_009333.1	96597	96920	FUSIONJUNC_1212/1
NC_009333.1	97894	100009	FUSIONJUNC_1213/1
NC_009333.1	96933	98276	FUSIONJUNC_1214/20
NC_009333.1	97607	99334	FUSIONJUNC_1215/10
NC_009333.1	97532	99299	FUSIONJUNC_1216/7
NC_009333.1	97775	98302	FUSIONJUNC_1217/1
NC_009333.1	97532	98716	FUSIONJUNC_1218/9
NC_009333.1	97686	99837	FUSIONJUNC_1219/7
NC_009333.1	97404	99803	FUSIONJUNC_1220/12
NC_009333.1	57031	57411	FUSIONJUNC_1221/2
NC_009333.1	97686	98493	FUSIONJUNC_1222/8
NC_009333.1	97442	98710	FUSIONJUNC_1223/7
NC_009333.1	97737	98701	FUSIONJUNC_1224/1
NC_009333.1	97861	98719	FUSIONJUNC_1225/5
NC_009333.1	97511	97941	FUSIONJUNC_1226/1
NC_009333.1	97337	98330	FUSIONJUNC_1227/4
NC_009333.1	97703	99621	FUSIONJUNC_1228/3
NC_009333.1	95691	98331	FUSIONJUNC_1229/4
NC_009333.1	97686	99325	FUSIONJUNC_1230/9
NC_009333.1	97821	99172	FUSIONJUNC_1231/4
NC_009333.1	97023	98256	FUSIONJUNC_1232/1
NC_009333.1	97034	98258	FUSIONJUNC_1233/2
NC_009333.1	96310	99257	FUSIONJUNC_1234/2
NC_009333.1	97872	98665	FUSIONJUNC_1235/1
NC_009333.1	97664	98672	FUSIONJUNC_1236/5
NC_009333.1	97045	98369	FUSIONJUNC_1237/5
NC_009333.1	97805	98238	FUSIONJUNC_1238/8
NC_009333.1	97668	98426	FUSIONJUNC_1239/14
NC_009333.1	97866	98724	FUSIONJUNC_1240/2
NC_009333.1	97820	98247	FUSIONJUNC_1241/5
NC_009333.1	97785	99177	FUSIONJUNC_1242/4
NC_009333.1	96533	99357	FUSIONJUNC_1243/2
NC_009333.1	97888	99861	FUSIONJUNC_1244/1
NC_009333.1	29637	29854	FUSIONJUNC_1245/30
NC_009333.1	29553	29857	FUSIONJUNC_1246/13
NC_009333.1	29539	29786	FUSIONJUNC_1247/20
NC_009333.1	29498	29826	FUSIONJUNC_1248/51
NC_009333.1	29462	29878	FUSIONJUNC_1249/3
NC_009333.1	29584	29789	FUSIONJUNC_1250/7
NC_009333.1	29441	29880	FUSIONJUNC_1251/79
NC_009333.1	29554	29768	FUSIONJUNC_1252/3
NC_009333.1	29607	29790	FUSIONJUNC_1253/11
NC_009333.1	29481	29802	FUSIONJUNC_1254/66
NC_009333.1	29360	29808	FUSIONJUNC_1255/7
NC_009333.1	29142	29886	FUSIONJUNC_1256/1
NC_009333.1	29375	29805	FUSIONJUNC_1257/11
NC_009333.1	29410	29784	FUSIONJUNC_1258/23
NC_009333.1	29392	29879	FUSIONJUNC_1259/8
NC_009333.1	29630	29807	FUSIONJUNC_1260/7
NC_009333.1	29455	29810	FUSIONJUNC_1261/9
NC_009333.1	29440	29785	FUSIONJUNC_1262/77
NC_009333.1	29634	29786	FUSIONJUNC_1263/24
NC_009333.1	29550	29880	FUSIONJUNC_1264/53
NC_009333.1	29412	29815	FUSIONJUNC_1265/13
NC_009333.1	29635	29881	FUSIONJUNC_1266/1
NC_009333.1	29539	29829	FUSIONJUNC_1267/14
NC_009333.1	29626	29776	FUSIONJUNC_1268/3
NC_009333.1	29496	29828	FUSIONJUNC_1269/6
NC_009333.1	29452	29784	FUSIONJUNC_1270/1
NC_009333.1	29636	29775	FUSIONJUNC_1271/13
NC_009333.1	29626	29794	FUSIONJUNC_1272/4
NC_009333.1	29422	29806	FUSIONJUNC_1273/14
NC_009333.1	29391	29906	FUSIONJUNC_1274/2
NC_009333.1	29582	29829	FUSIONJUNC_1275/5
NC_009333.1	29517	29775	FUSIONJUNC_1276/15
NC_009333.1	29303	29781	FUSIONJUNC_1277/7
NC_009333.1	29458	29811	FUSIONJUNC_1278/6
NC_009333.1	29549	29825	FUSIONJUNC_1279/17
NC_009333.1	123054	123718	FUSIONJUNC_1280/2
NC_009333.1	29594	29787	FUSIONJUNC_1281/2
NC_009333.1	117658	118279	FUSIONJUNC_1282/3
NC_009333.1	29628	29878	FUSIONJUNC_1283/3
NC_009333.1	29408	29795	FUSIONJUNC_1284/5
NC_009333.1	29627	29859	FUSIONJUNC_1285/12
NC_009333.1	29463	29800	FUSIONJUNC_1286/10
NC_009333.1	29457	29786	FUSIONJUNC_1287/15
NC_009333.1	29630	29863	FUSIONJUNC_1288/11
NC_009333.1	29582	29794	FUSIONJUNC_1289/2
NC_009333.1	117632	118244	FUSIONJUNC_1290/4
NC_009333.1	29407	29832	FUSIONJUNC_1291/2
NC_009333.1	29533	29791	FUSIONJUNC_1292/1
NC_009333.1	29361	29808	FUSIONJUNC_1293/7
NC_009333.1	29587	29883	FUSIONJUNC_1294/1
NC_009333.1	29624	29866	FUSIONJUNC_1295/46
NC_009333.1	29376	29809	FUSIONJUNC_1296/5
NC_009333.1	29610	29854	FUSIONJUNC_1297/15
NC_009333.1	29256	29803	FUSIONJUNC_1298/2
NC_009333.1	29545	29781	FUSIONJUNC_1299/34
NC_009333.1	29489	29799	FUSIONJUNC_1300/11
NC_009333.1	29430	29796	FUSIONJUNC_1301/8
NC_009333.1	29632	29792	FUSIONJUNC_1302/5
NC_009333.1	29288	29793	FUSIONJUNC_1303/1
NC_009333.1	29595	29785	FUSIONJUNC_1304/2
NC_009333.1	29594	29864	FUSIONJUNC_1305/4
NC_009333.1	29372	29858	FUSIONJUNC_1306/10
NC_009333.1	29538	29796	FUSIONJUNC_1307/4
NC_009333.1	29381	29846	FUSIONJUNC_1308/3
NC_009333.1	29584	29788	FUSIONJUNC_1309/2
NC_009333.1	29629	29883	FUSIONJUNC_1310/1
NC_009333.1	29540	29798	FUSIONJUNC_1311/15
NC_009333.1	57013	57397	FUSIONJUNC_1312/1
NC_009333.1	29593	29804	FUSIONJUNC_1313/1
NC_009333.1	29554	29823	FUSIONJUNC_1314/1
NC_009333.1	29381	29796	FUSIONJUNC_1315/6
NC_009333.1	29441	29779	FUSIONJUNC_1316/1
NC_009333.1	29527	29827	FUSIONJUNC_1317/9
NC_009333.1	29521	29805	FUSIONJUNC_1318/11
NC_009333.1	29628	29789	FUSIONJUNC_1319/4
NC_009333.1	57029	57365	FUSIONJUNC_1320/3
NC_009333.1	29495	29805	FUSIONJUNC_1321/19
NC_009333.1	29298	29819	FUSIONJUNC_1322/3
NC_009333.1	29464	29780	FUSIONJUNC_1323/1
NC_009333.1	29515	29793	FUSIONJUNC_1324/13
NC_009333.1	29584	29878	FUSIONJUNC_1325/20
NC_009333.1	29610	29789	FUSIONJUNC_1326/3
NC_009333.1	29636	29776	FUSIONJUNC_1327/1
NC_009333.1	29587	29785	FUSIONJUNC_1328/3
NC_009333.1	29582	29870	FUSIONJUNC_1329/1
NC_009333.1	29394	29909	FUSIONJUNC_1330/7
NC_009333.1	29379	29826	FUSIONJUNC_1331/2
NC_009333.1	29408	29782	FUSIONJUNC_1332/5
NC_009333.1	57026	57397	FUSIONJUNC_1333/2
NC_009333.1	117579	118243	FUSIONJUNC_1334/4
NC_009333.1	29516	29813	FUSIONJUNC_1335/3
NC_009333.1	29624	58954	FUSIONJUNC_1336/1
NC_009333.1	29538	29827	FUSIONJUNC_1337/17
NC_009333.1	29374	29809	FUSIONJUNC_1338/2
NC_009333.1	29257	29862	FUSIONJUNC_1339/1
NC_009333.1	29587	29825	FUSIONJUNC_1340/1
NC_009333.1	29490	29770	FUSIONJUNC_1341/2
NC_009333.1	29452	29828	FUSIONJUNC_1342/3
NC_009333.1	29628	29778	FUSIONJUNC_1343/6
NC_009333.1	117606	118247	FUSIONJUNC_1344/2
NC_009333.1	29596	29786	FUSIONJUNC_1345/5
NC_009333.1	123043	123637	FUSIONJUNC_1346/3
NC_009333.1	122802	123480	FUSIONJUNC_1347/1
NC_009333.1	29256	29800	FUSIONJUNC_1348/6
NC_009333.1	29636	29816	FUSIONJUNC_1349/5
NC_009333.1	29546	29792	FUSIONJUNC_1350/2
NC_009333.1	29635	29858	FUSIONJUNC_1351/3
NC_009333.1	29587	29807	FUSIONJUNC_1352/7
NC_009333.1	29371	29829	FUSIONJUNC_1353/5
NC_009333.1	29607	29785	FUSIONJUNC_1354/2
NC_009333.1	29456	29846	FUSIONJUNC_1355/6
NC_009333.1	29604	29793	FUSIONJUNC_1356/15
NC_009333.1	122941	123676	FUSIONJUNC_1357/1
NC_009333.1	29587	29769	FUSIONJUNC_1358/1
NC_009333.1	29525	29859	FUSIONJUNC_1359/1
NC_009333.1	57025	57295	FUSIONJUNC_1360/4
NC_009333.1	29361	29839	FUSIONJUNC_1361/3
NC_009333.1	29418	29811	FUSIONJUNC_1362/26
NC_009333.1	57010	57312	FUSIONJUNC_1363/2
NC_009333.1	29459	29801	FUSIONJUNC_1364/6
NC_009333.1	29386	29841	FUSIONJUNC_1365/4
NC_009333.1	29391	29803	FUSIONJUNC_1366/13
NC_009333.1	29580	29858	FUSIONJUNC_1367/9
NC_009333.1	29466	29797	FUSIONJUNC_1368/1
NC_009333.1	29371	29804	FUSIONJUNC_1369/5
NC_009333.1	57023	57310	FUSIONJUNC_1370/2
NC_009333.1	29450	29825	FUSIONJUNC_1371/1
NC_009333.1	29590	29814	FUSIONJUNC_1372/1
NC_009333.1	29604	29783	FUSIONJUNC_1373/2
NC_009333.1	29627	29804	FUSIONJUNC_1374/3
NC_009333.1	29133	29799	FUSIONJUNC_1375/1
NC_009333.1	29586	29798	FUSIONJUNC_1376/5
NC_009333.1	29478	29805	FUSIONJUNC_1377/1
NC_009333.1	29628	29804	FUSIONJUNC_1378/1
NC_009333.1	29619	29859	FUSIONJUNC_1379/1
NC_009333.1	29582	29767	FUSIONJUNC_1380/5
NC_009333.1	29366	29785	FUSIONJUNC_1381/15
NC_009333.1	29638	29821	FUSIONJUNC_1382/7
NC_009333.1	29422	29840	FUSIONJUNC_1383/4
NC_009333.1	29633	29811	FUSIONJUNC_1384/1
NC_009333.1	29595	29801	FUSIONJUNC_1385/8
NC_009333.1	29363	29778	FUSIONJUNC_1386/13
NC_009333.1	29638	29861	FUSIONJUNC_1387/3
NC_009333.1	29456	29795	FUSIONJUNC_1388/8
NC_009333.1	29596	29860	FUSIONJUNC_1389/3
NC_009333.1	88260	88774	FUSIONJUNC_1390/2
NC_009333.1	28939	29862	FUSIONJUNC_1391/1
NC_009333.1	29472	29805	FUSIONJUNC_1392/11
NC_009333.1	29632	29826	FUSIONJUNC_1393/5
NC_009333.1	29461	29784	FUSIONJUNC_1394/3
NC_009333.1	29617	29803	FUSIONJUNC_1395/1
NC_009333.1	29612	29830	FUSIONJUNC_1396/1
NC_009333.1	29409	29851	FUSIONJUNC_1397/3
NC_009333.1	29441	29804	FUSIONJUNC_1398/3
NC_009333.1	29626	29858	FUSIONJUNC_1399/2
NC_009333.1	29581	29860	FUSIONJUNC_1400/1
NC_009333.1	29458	29835	FUSIONJUNC_1401/2
NC_009333.1	29640	29779	FUSIONJUNC_1402/25
NC_009333.1	29636	29815	FUSIONJUNC_1403/43
NC_009333.1	29605	29830	FUSIONJUNC_1404/2
NC_009333.1	29554	29780	FUSIONJUNC_1405/1
NC_009333.1	29634	29810	FUSIONJUNC_1406/4
NC_009333.1	29586	29784	FUSIONJUNC_1407/2
NC_009333.1	29547	29799	FUSIONJUNC_1408/3
NC_009333.1	29603	29831	FUSIONJUNC_1409/1
NC_009333.1	29588	29866	FUSIONJUNC_1410/11
NC_009333.1	29494	29791	FUSIONJUNC_1411/1
NC_009333.1	29511	29778	FUSIONJUNC_1412/4
NC_009333.1	29548	29783	FUSIONJUNC_1413/2
NC_009333.1	29640	29820	FUSIONJUNC_1414/8
NC_009333.1	29588	29853	FUSIONJUNC_1415/1
NC_009333.1	29549	29805	FUSIONJUNC_1416/2
NC_009333.1	29582	29791	FUSIONJUNC_1417/1
NC_009333.1	122971	123637	FUSIONJUNC_1418/5
NC_009333.1	29601	29807	FUSIONJUNC_1419/3
NC_009333.1	29584	29779	FUSIONJUNC_1420/1
NC_009333.1	29578	29825	FUSIONJUNC_1421/1
NC_009333.1	29636	29813	FUSIONJUNC_1422/3
NC_009333.1	29631	29866	FUSIONJUNC_1423/5
NC_009333.1	29585	29813	FUSIONJUNC_1424/2
NC_009333.1	29584	29863	FUSIONJUNC_1425/1
NC_009333.1	29584	29785	FUSIONJUNC_1426/15
NC_009333.1	29444	29827	FUSIONJUNC_1427/7
NC_009333.1	29640	29829	FUSIONJUNC_1428/17
NC_009333.1	97884	98237	FUSIONJUNC_1429/1
NC_009333.1	97664	98668	FUSIONJUNC_1430/6
NC_009333.1	97751	98365	FUSIONJUNC_1431/13
NC_009333.1	97849	98563	FUSIONJUNC_1432/3
NC_009333.1	98034	98291	FUSIONJUNC_1433/1
NC_009333.1	97592	98354	FUSIONJUNC_1434/6
NC_009333.1	96594	96917	FUSIONJUNC_1435/1
NC_009333.1	97867	98220	FUSIONJUNC_1436/4
NC_009333.1	97748	98275	FUSIONJUNC_1437/7
NC_009333.1	97780	99128	FUSIONJUNC_1438/4
NC_009333.1	97806	98724	FUSIONJUNC_1439/3
NC_009333.1	97642	98238	FUSIONJUNC_1440/4
NC_009333.1	97634	97754	FUSIONJUNC_1441/1
NC_009333.1	97824	98680	FUSIONJUNC_1442/1
NC_009333.1	96513	98268	FUSIONJUNC_1443/6
NC_009333.1	97703	99364	FUSIONJUNC_1444/10
NC_009333.1	29527	29850	FUSIONJUNC_1445/1
NC_009333.1	97875	99162	FUSIONJUNC_1446/2
NC_009333.1	97729	99154	FUSIONJUNC_1447/8
NC_009333.1	97533	99607	FUSIONJUNC_1448/9
NC_009333.1	97879	98345	FUSIONJUNC_1449/6
NC_009333.1	97937	98202	FUSIONJUNC_1450/17
NC_009333.1	97980	98200	FUSIONJUNC_1451/1
NC_009333.1	97758	98353	FUSIONJUNC_1452/3
NC_009333.1	97710	100013	FUSIONJUNC_1453/8
NC_009333.1	97722	99312	FUSIONJUNC_1454/2
NC_009333.1	97882	98282	FUSIONJUNC_1455/1
NC_009333.1	97531	98292	FUSIONJUNC_1456/3
NC_009333.1	97532	99325	FUSIONJUNC_1457/6
NC_009333.1	98386	99463	FUSIONJUNC_1458/1
NC_009333.1	97874	99880	FUSIONJUNC_1459/2
NC_009333.1	95326	99305	FUSIONJUNC_1460/3
NC_009333.1	97698	98238	FUSIONJUNC_1461/3
NC_009333.1	98018	99507	FUSIONJUNC_1462/1
NC_009333.1	97944	98445	FUSIONJUNC_1463/2
NC_009333.1	98394	99111	FUSIONJUNC_1464/1
NC_009333.1	97850	98271	FUSIONJUNC_1465/1
NC_009333.1	97440	98697	FUSIONJUNC_1466/1
NC_009333.1	56969	57443	FUSIONJUNC_1467/1
NC_009333.1	56866	57615	FUSIONJUNC_1468/2
NC_009333.1	57023	57535	FUSIONJUNC_1469/3
NC_009333.1	57028	57469	FUSIONJUNC_1470/2
NC_009333.1	57016	57610	FUSIONJUNC_1471/1
NC_009333.1	57027	57310	FUSIONJUNC_1472/1
NC_009333.1	56866	57646	FUSIONJUNC_1473/1
NC_009333.1	56858	57657	FUSIONJUNC_1474/2
NC_009333.1	57000	57464	FUSIONJUNC_1475/1
NC_009333.1	117632	118267	FUSIONJUNC_1476/4
NC_009333.1	57009	57493	FUSIONJUNC_1477/2
NC_009333.1	57021	57336	FUSIONJUNC_1478/1
NC_009333.1	57030	57305	FUSIONJUNC_1479/1
NC_009333.1	57016	57310	FUSIONJUNC_1480/1
NC_009333.1	56951	57405	FUSIONJUNC_1481/1
NC_009333.1	29484	29848	FUSIONJUNC_1482/1
NC_009333.1	57019	57510	FUSIONJUNC_1483/2
NC_009333.1	56942	57501	FUSIONJUNC_1484/3
NC_009333.1	57031	58293	FUSIONJUNC_1485/1
NC_009333.1	57006	57390	FUSIONJUNC_1486/1
NC_009333.1	57011	57421	FUSIONJUNC_1487/1
NC_009333.1	117523	118242	FUSIONJUNC_1488/1
NC_009333.1	57016	57313	FUSIONJUNC_1489/1
NC_009333.1	56788	57342	FUSIONJUNC_1490/1
NC_009333.1	57027	57608	FUSIONJUNC_1491/1
NC_009333.1	56931	57484	FUSIONJUNC_1492/1
NC_009333.1	57027	57661	FUSIONJUNC_1493/1
NC_009333.1	57002	57501	FUSIONJUNC_1494/2
NC_009333.1	56903	57418	FUSIONJUNC_1495/1
NC_009333.1	57015	57382	FUSIONJUNC_1496/1
NC_009333.1	57001	57404	FUSIONJUNC_1497/3
NC_009333.1	56942	57312	FUSIONJUNC_1498/2
NC_009333.1	56942	57402	FUSIONJUNC_1499/2
NC_009333.1	55621	57332	FUSIONJUNC_1500/1
NC_009333.1	56077	57585	FUSIONJUNC_1501/1
NC_009333.1	55550	58146	FUSIONJUNC_1502/2
NC_009333.1	57028	57484	FUSIONJUNC_1503/1
NC_009333.1	117657	118265	FUSIONJUNC_1504/2
NC_009333.1	57026	57315	FUSIONJUNC_1505/1
NC_009333.1	57013	57300	FUSIONJUNC_1506/1
NC_009333.1	55551	57385	FUSIONJUNC_1507/1
NC_009333.1	57016	57485	FUSIONJUNC_1508/1
NC_009333.1	57040	58355	FUSIONJUNC_1509/1
NC_009333.1	56941	57299	FUSIONJUNC_1510/3
NC_009333.1	56927	57406	FUSIONJUNC_1511/2
NC_009333.1	57024	57595	FUSIONJUNC_1512/2
NC_009333.1	56903	57402	FUSIONJUNC_1513/1
NC_009333.1	57024	57299	FUSIONJUNC_1514/1
NC_009333.1	117661	118244	FUSIONJUNC_1515/3
NC_009333.1	29618	29864	FUSIONJUNC_1516/1
NC_009333.1	55744	58098	FUSIONJUNC_1517/1
NC_009333.1	55744	57615	FUSIONJUNC_1518/1
NC_009333.1	56984	57595	FUSIONJUNC_1519/1
NC_009333.1	56986	57478	FUSIONJUNC_1520/1
NC_009333.1	57023	57472	FUSIONJUNC_1521/1
NC_009333.1	57017	57395	FUSIONJUNC_1522/1
NC_009333.1	56943	57343	FUSIONJUNC_1523/3
NC_009333.1	56438	57602	FUSIONJUNC_1524/1
NC_009333.1	56930	57396	FUSIONJUNC_1525/1
NC_009333.1	56917	57383	FUSIONJUNC_1526/1
NC_009333.1	56887	57461	FUSIONJUNC_1527/1
NC_009333.1	54924	57602	FUSIONJUNC_1528/1
NC_009333.1	56855	57654	FUSIONJUNC_1529/1
NC_009333.1	57017	57296	FUSIONJUNC_1530/1
NC_009333.1	57043	57615	FUSIONJUNC_1531/1
NC_009333.1	57039	57402	FUSIONJUNC_1532/1
NC_009333.1	56942	57307	FUSIONJUNC_1533/1
NC_009333.1	57036	57584	FUSIONJUNC_1534/1
NC_009333.1	56862	57450	FUSIONJUNC_1535/1
NC_009333.1	56948	57456	FUSIONJUNC_1536/3
NC_009333.1	56928	57303	FUSIONJUNC_1537/1
NC_009333.1	56085	57829	FUSIONJUNC_1538/1
NC_009333.1	117659	118256	FUSIONJUNC_1539/1
NC_009333.1	57014	57311	FUSIONJUNC_1540/1
NC_009333.1	29627	29853	FUSIONJUNC_1541/1
NC_009333.1	117658	118255	FUSIONJUNC_1542/4
NC_009333.1	57036	57438	FUSIONJUNC_1543/2
NC_009333.1	56542	57814	FUSIONJUNC_1544/1
NC_009333.1	29524	29802	FUSIONJUNC_1545/1
NC_009333.1	57026	58097	FUSIONJUNC_1546/1
NC_009333.1	56901	57815	FUSIONJUNC_1547/1
NC_009333.1	57014	58356	FUSIONJUNC_1548/1
NC_009333.1	57002	57482	FUSIONJUNC_1549/1
NC_009333.1	57002	57403	FUSIONJUNC_1550/2
NC_009333.1	57042	57345	FUSIONJUNC_1551/1
NC_009333.1	57042	57404	FUSIONJUNC_1552/1
NC_009333.1	56903	57585	FUSIONJUNC_1553/1
NC_009333.1	57018	57147	FUSIONJUNC_1554/1
NC_009333.1	57010	57396	FUSIONJUNC_1555/1
NC_009333.1	57056	57294	FUSIONJUNC_1556/1
NC_009333.1	57016	57410	FUSIONJUNC_1557/1
NC_009333.1	57045	57606	FUSIONJUNC_1558/1
NC_009333.1	56917	57303	FUSIONJUNC_1559/1
NC_009333.1	56991	57484	FUSIONJUNC_1560/2
NC_009333.1	57052	57405	FUSIONJUNC_1561/2
NC_009333.1	123055	123719	FUSIONJUNC_1562/6
NC_009333.1	117658	118252	FUSIONJUNC_1563/7
NC_009333.1	56924	57412	FUSIONJUNC_1564/1
NC_009333.1	57012	57431	FUSIONJUNC_1565/3
NC_009333.1	56862	57404	FUSIONJUNC_1566/1
NC_009333.1	57013	57535	FUSIONJUNC_1567/2
NC_009333.1	57011	57392	FUSIONJUNC_1568/1
NC_009333.1	123013	123679	FUSIONJUNC_1569/4
NC_009333.1	57038	57341	FUSIONJUNC_1570/1
NC_009333.1	57015	57625	FUSIONJUNC_1571/1
NC_009333.1	56941	57392	FUSIONJUNC_1572/1
NC_009333.1	57013	58131	FUSIONJUNC_1573/1
NC_009333.1	29583	29852	FUSIONJUNC_1574/1
NC_009333.1	56887	57330	FUSIONJUNC_1575/1
NC_009333.1	57032	57294	FUSIONJUNC_1576/1
NC_009333.1	57012	57467	FUSIONJUNC_1577/1
NC_009333.1	56991	57288	FUSIONJUNC_1578/1
NC_009333.1	57020	57633	FUSIONJUNC_1579/1
NC_009333.1	56939	57633	FUSIONJUNC_1580/1
NC_009333.1	57033	57301	FUSIONJUNC_1581/1
NC_009333.1	56903	57859	FUSIONJUNC_1582/1
NC_009333.1	56903	57390	FUSIONJUNC_1583/1
NC_009333.1	55392	58143	FUSIONJUNC_1584/1
NC_009333.1	57003	57478	FUSIONJUNC_1585/1
NC_009333.1	56944	57394	FUSIONJUNC_1586/1
NC_009333.1	57010	57391	FUSIONJUNC_1587/1
NC_009333.1	122716	123434	FUSIONJUNC_1588/1
NC_009333.1	117606	118256	FUSIONJUNC_1589/1
NC_009333.1	29585	29804	FUSIONJUNC_1590/3
NC_009333.1	29457	29806	FUSIONJUNC_1591/6
NC_009333.1	29633	29866	FUSIONJUNC_1592/9
NC_009333.1	29339	29780	FUSIONJUNC_1593/7
NC_009333.1	29581	29801	FUSIONJUNC_1594/7
NC_009333.1	29632	29807	FUSIONJUNC_1595/1
NC_009333.1	29586	29805	FUSIONJUNC_1596/1
NC_009333.1	29609	29788	FUSIONJUNC_1597/5
NC_009333.1	29532	29790	FUSIONJUNC_1598/3
NC_009333.1	29583	29823	FUSIONJUNC_1599/1
NC_009333.1	29607	29805	FUSIONJUNC_1600/1
NC_009333.1	29160	29795	FUSIONJUNC_1601/1
NC_009333.1	29164	29870	FUSIONJUNC_1602/1
NC_009333.1	117654	118244	FUSIONJUNC_1603/1
NC_009333.1	29486	29815	FUSIONJUNC_1604/1
NC_009333.1	29638	29887	FUSIONJUNC_1605/1
NC_009333.1	29641	29799	FUSIONJUNC_1606/1
NC_009333.1	29583	29877	FUSIONJUNC_1607/1
NC_009333.1	29317	29878	FUSIONJUNC_1608/1
NC_009333.1	122970	123646	FUSIONJUNC_1609/4
NC_009333.1	29455	29778	FUSIONJUNC_1610/8
NC_009333.1	29638	29786	FUSIONJUNC_1611/1
NC_009333.1	29476	29811	FUSIONJUNC_1612/1
NC_009333.1	29570	29831	FUSIONJUNC_1613/2
NC_009333.1	29585	29803	FUSIONJUNC_1614/1
NC_009333.1	29634	29859	FUSIONJUNC_1615/10
NC_009333.1	29627	29777	FUSIONJUNC_1616/5
NC_009333.1	29631	29778	FUSIONJUNC_1617/6
NC_009333.1	29638	29862	FUSIONJUNC_1618/2
NC_009333.1	29612	29782	FUSIONJUNC_1619/2
NC_009333.1	29586	29812	FUSIONJUNC_1620/2
NC_009333.1	29585	29784	FUSIONJUNC_1621/3
NC_009333.1	29277	29826	FUSIONJUNC_1622/1
NC_009333.1	117657	118266	FUSIONJUNC_1623/1
NC_009333.1	117643	118286	FUSIONJUNC_1624/1
NC_009333.1	29234	29868	FUSIONJUNC_1625/1
NC_009333.1	29582	29805	FUSIONJUNC_1626/2
NC_009333.1	117674	118242	FUSIONJUNC_1627/1
NC_009333.1	29378	29825	FUSIONJUNC_1628/4
NC_009333.1	29481	29781	FUSIONJUNC_1629/1
NC_009333.1	29601	29804	FUSIONJUNC_1630/2
NC_009333.1	88238	88819	FUSIONJUNC_1631/1290
NC_009333.1	88285	88831	FUSIONJUNC_1632/10668
NC_009333.1	88253	88819	FUSIONJUNC_1633/4643
NC_009333.1	88222	88780	FUSIONJUNC_1634/1220
NC_009333.1	117662	118257	FUSIONJUNC_1635/1
NC_009333.1	88266	88898	FUSIONJUNC_1636/419
NC_009333.1	88217	89490	FUSIONJUNC_1637/53
NC_009333.1	88266	89600	FUSIONJUNC_1638/52
NC_009333.1	88273	88821	FUSIONJUNC_1639/13
NC_009333.1	56952	57313	FUSIONJUNC_1640/1
NC_009333.1	29637	29813	FUSIONJUNC_1641/2
NC_009333.1	87539	89260	FUSIONJUNC_1642/5
NC_009333.1	117635	118254	FUSIONJUNC_1643/1
NC_009333.1	88271	88819	FUSIONJUNC_1644/4
NC_009333.1	88250	88816	FUSIONJUNC_1645/6
NC_009333.1	88218	89288	FUSIONJUNC_1646/46
NC_009333.1	88254	88820	FUSIONJUNC_1647/24
NC_009333.1	88254	88818	FUSIONJUNC_1648/4
NC_009333.1	57033	57340	FUSIONJUNC_1649/6
NC_009333.1	57034	57395	FUSIONJUNC_1650/1
NC_009333.1	123013	123663	FUSIONJUNC_1651/2
NC_009333.1	88235	88816	FUSIONJUNC_1652/7
NC_009333.1	88234	88815	FUSIONJUNC_1653/2
NC_009333.1	88283	88829	FUSIONJUNC_1654/1
NC_009333.1	83935	89277	FUSIONJUNC_1655/4
NC_009333.1	88223	88781	FUSIONJUNC_1656/5
NC_009333.1	117606	118255	FUSIONJUNC_1657/1
NC_009333.1	88287	88832	FUSIONJUNC_1658/3
NC_009333.1	29487	29817	FUSIONJUNC_1659/2
NC_009333.1	88219	89289	FUSIONJUNC_1660/8
NC_009333.1	56942	57303	FUSIONJUNC_1661/4
NC_009333.1	29583	29842	FUSIONJUNC_1662/1
NC_009333.1	88240	88821	FUSIONJUNC_1663/2
NC_009333.1	88251	88817	FUSIONJUNC_1664/1
NC_009333.1	87832	89152	FUSIONJUNC_1665/2
NC_009333.1	88281	88826	FUSIONJUNC_1666/2
NC_009333.1	88272	88819	FUSIONJUNC_1667/5
NC_009333.1	117585	118243	FUSIONJUNC_1668/2
NC_009333.1	56951	57366	FUSIONJUNC_1669/3
NC_009333.1	56995	57302	FUSIONJUNC_1670/2
NC_009333.1	29545	29785	FUSIONJUNC_1671/1
NC_009333.1	88777	88843	FUSIONJUNC_1672/1
NC_009333.1	29583	29834	FUSIONJUNC_1673/1
NC_009333.1	88238	88818	FUSIONJUNC_1674/2
NC_009333.1	29493	29812	FUSIONJUNC_1675/1
NC_009333.1	88165	88820	FUSIONJUNC_1676/1
NC_009333.1	117655	118289	FUSIONJUNC_1677/2
NC_009333.1	117654	118113	FUSIONJUNC_1678/1
NC_009333.1	88284	88830	FUSIONJUNC_1679/3
NC_009333.1	29591	29813	FUSIONJUNC_1680/1
NC_009333.1	29085	29854	FUSIONJUNC_1681/1
NC_009333.1	29586	29787	FUSIONJUNC_1682/4
NC_009333.1	29514	29811	FUSIONJUNC_1683/1
NC_009333.1	29303	29789	FUSIONJUNC_1684/3
NC_009333.1	29599	29830	FUSIONJUNC_1685/1
NC_009333.1	29161	29795	FUSIONJUNC_1686/1
NC_009333.1	29627	29858	FUSIONJUNC_1687/1
NC_009333.1	29604	29835	FUSIONJUNC_1688/3
NC_009333.1	29368	29787	FUSIONJUNC_1689/1
NC_009333.1	29595	29865	FUSIONJUNC_1690/1
NC_009333.1	29580	29799	FUSIONJUNC_1691/1
NC_009333.1	29582	29810	FUSIONJUNC_1692/1
NC_009333.1	29634	29784	FUSIONJUNC_1693/1
NC_009333.1	29209	29796	FUSIONJUNC_1694/2
NC_009333.1	29208	29781	FUSIONJUNC_1695/1
NC_009333.1	29340	29787	FUSIONJUNC_1696/4
NC_009333.1	29293	29832	FUSIONJUNC_1697/1
NC_009333.1	29364	29842	FUSIONJUNC_1698/1
NC_009333.1	29577	29804	FUSIONJUNC_1699/1
NC_009333.1	29637	29785	FUSIONJUNC_1700/1
NC_009333.1	29637	29814	FUSIONJUNC_1701/3
NC_009333.1	29638	29833	FUSIONJUNC_1702/8
NC_009333.1	29638	29873	FUSIONJUNC_1703/2
NC_009333.1	29600	29803	FUSIONJUNC_1704/1
NC_009333.1	29300	29813	FUSIONJUNC_1705/1
NC_009333.1	29636	29869	FUSIONJUNC_1706/1
NC_009333.1	29609	29841	FUSIONJUNC_1707/5
NC_009333.1	29601	29854	FUSIONJUNC_1708/1
NC_009333.1	29583	29794	FUSIONJUNC_1709/2
NC_009333.1	29596	29784	FUSIONJUNC_1710/1
NC_009333.1	29583	29809	FUSIONJUNC_1711/2
NC_009333.1	29541	29810	FUSIONJUNC_1712/1
NC_009333.1	29603	29833	FUSIONJUNC_1713/1
NC_009333.1	29466	29800	FUSIONJUNC_1714/1
NC_009333.1	29375	29835	FUSIONJUNC_1715/4
NC_009333.1	29589	29790	FUSIONJUNC_1716/2
NC_009333.1	29305	29783	FUSIONJUNC_1717/2
NC_009333.1	29582	29859	FUSIONJUNC_1718/2
NC_009333.1	29603	29834	FUSIONJUNC_1719/6
NC_009333.1	29386	29785	FUSIONJUNC_1720/5
NC_009333.1	29489	29789	FUSIONJUNC_1721/10
NC_009333.1	29588	29865	FUSIONJUNC_1722/1
NC_009333.1	29625	29787	FUSIONJUNC_1723/1
NC_009333.1	29550	29785	FUSIONJUNC_1724/4
NC_009333.1	29354	29810	FUSIONJUNC_1725/3
NC_009333.1	29458	29859	FUSIONJUNC_1726/1
NC_009333.1	29460	29837	FUSIONJUNC_1727/1
NC_009333.1	117594	118243	FUSIONJUNC_1728/1
NC_009333.1	88266	90945	FUSIONJUNC_1729/6
NC_009333.1	56903	57293	FUSIONJUNC_1730/1
NC_009333.1	29542	29790	FUSIONJUNC_1731/1
NC_009333.1	57033	57407	FUSIONJUNC_1732/2
NC_009333.1	57006	57427	FUSIONJUNC_1733/1
NC_009333.1	29603	29892	FUSIONJUNC_1734/1
NC_009333.1	29584	29839	FUSIONJUNC_1735/1
NC_009333.1	97886	98285	FUSIONJUNC_1736/6
NC_009333.1	57034	57673	FUSIONJUNC_1737/1
NC_009333.1	29583	29808	FUSIONJUNC_1738/1
NC_009333.1	29602	29815	FUSIONJUNC_1739/1
NC_009333.1	117606	118243	FUSIONJUNC_1740/1
NC_009333.1	117656	118264	FUSIONJUNC_1741/1
NC_009333.1	117666	118255	FUSIONJUNC_1742/2
NC_009333.1	56991	57492	FUSIONJUNC_1743/1
NC_009333.1	29615	29784	FUSIONJUNC_1744/1
NC_009333.1	29556	29789	FUSIONJUNC_1745/2
NC_009333.1	29622	29854	FUSIONJUNC_1746/1
NC_009333.1	29628	29827	FUSIONJUNC_1747/5
NC_009333.1	28995	29805	FUSIONJUNC_1748/2
NC_009333.1	29252	29793	FUSIONJUNC_1749/1
NC_009333.1	29608	29863	FUSIONJUNC_1750/4
NC_009333.1	29460	29799	FUSIONJUNC_1751/1
NC_009333.1	29630	29862	FUSIONJUNC_1752/1
NC_009333.1	29602	29781	FUSIONJUNC_1753/1
NC_009333.1	29594	29807	FUSIONJUNC_1754/5
NC_009333.1	29640	29792	FUSIONJUNC_1755/1
NC_009333.1	29586	29791	FUSIONJUNC_1756/1
NC_009333.1	29634	29801	FUSIONJUNC_1757/5
NC_009333.1	29593	29780	FUSIONJUNC_1758/1
NC_009333.1	97917	98202	FUSIONJUNC_1759/1
NC_009333.1	29598	29816	FUSIONJUNC_1760/1
NC_009333.1	29600	29795	FUSIONJUNC_1761/1
NC_009333.1	29159	29862	FUSIONJUNC_1762/1
NC_009333.1	29550	29855	FUSIONJUNC_1763/1
NC_009333.1	29298	29786	FUSIONJUNC_1764/3
NC_009333.1	29593	29798	FUSIONJUNC_1765/3
NC_009333.1	29473	29789	FUSIONJUNC_1766/2
NC_009333.1	29637	29871	FUSIONJUNC_1767/1
NC_009333.1	29603	29792	FUSIONJUNC_1768/3
NC_009333.1	29584	29840	FUSIONJUNC_1769/1
NC_009333.1	29636	29782	FUSIONJUNC_1770/1
NC_009333.1	29299	29861	FUSIONJUNC_1771/1
NC_009333.1	29618	29868	FUSIONJUNC_1772/1
NC_009333.1	29580	29800	FUSIONJUNC_1773/1
NC_009333.1	97914	98240	FUSIONJUNC_1774/1
NC_009333.1	97881	98227	FUSIONJUNC_1775/3
NC_009333.1	97895	98238	FUSIONJUNC_1776/3
NC_009333.1	95034	95220	FUSIONJUNC_1777/4
NC_009333.1	97235	99171	FUSIONJUNC_1778/1
NC_009333.1	96237	98681	FUSIONJUNC_1779/3
NC_009333.1	97884	98268	FUSIONJUNC_1780/7
NC_009333.1	97023	98429	FUSIONJUNC_1781/3
NC_009333.1	97877	98243	FUSIONJUNC_1782/1
NC_009333.1	96924	98248	FUSIONJUNC_1783/1
NC_009333.1	97781	99167	FUSIONJUNC_1784/12
NC_009333.1	97720	98437	FUSIONJUNC_1785/4
NC_009333.1	97886	99142	FUSIONJUNC_1786/2
NC_009333.1	97698	99084	FUSIONJUNC_1787/7
NC_009333.1	97938	98438	FUSIONJUNC_1788/1
NC_009333.1	98327	98721	FUSIONJUNC_1789/1
NC_009333.1	97466	98354	FUSIONJUNC_1790/4
NC_009333.1	97686	99341	FUSIONJUNC_1791/1
NC_009333.1	97787	98353	FUSIONJUNC_1792/2
NC_009333.1	97851	98376	FUSIONJUNC_1793/1
NC_009333.1	97738	99261	FUSIONJUNC_1794/1
NC_009333.1	98671	99338	FUSIONJUNC_1795/2
NC_009333.1	97531	98251	FUSIONJUNC_1796/2
NC_009333.1	98380	99457	FUSIONJUNC_1797/1
NC_009333.1	97781	98259	FUSIONJUNC_1798/1
NC_009333.1	97593	98416	FUSIONJUNC_1799/3
NC_009333.1	97884	98276	FUSIONJUNC_1800/1
NC_009333.1	97418	98701	FUSIONJUNC_1801/1
NC_009333.1	97474	98213	FUSIONJUNC_1802/1
NC_009333.1	98244	99261	FUSIONJUNC_1803/1
NC_009333.1	97687	99421	FUSIONJUNC_1804/7
NC_009333.1	97773	98308	FUSIONJUNC_1805/2
NC_009333.1	97874	98713	FUSIONJUNC_1806/1
NC_009333.1	97591	98870	FUSIONJUNC_1807/1
NC_009333.1	98175	98295	FUSIONJUNC_1808/1
NC_009333.1	98975	99175	FUSIONJUNC_1809/1
NC_009333.1	97849	98415	FUSIONJUNC_1810/17
NC_009333.1	97572	98666	FUSIONJUNC_1811/4
NC_009333.1	97578	98310	FUSIONJUNC_1812/8
NC_009333.1	97961	98239	FUSIONJUNC_1813/1
NC_009333.1	97876	103975	FUSIONJUNC_1814/2
NC_009333.1	97896	98136	FUSIONJUNC_1815/3
NC_009333.1	97949	98475	FUSIONJUNC_1816/10
NC_009333.1	97793	98706	FUSIONJUNC_1817/4
NC_009333.1	97848	98269	FUSIONJUNC_1818/1
NC_009333.1	97824	98428	FUSIONJUNC_1819/10
NC_009333.1	98221	99073	FUSIONJUNC_1820/1
NC_009333.1	97735	98707	FUSIONJUNC_1821/2
NC_009333.1	94629	99632	FUSIONJUNC_1822/1
NC_009333.1	97773	99819	FUSIONJUNC_1823/4
NC_009333.1	97774	98808	FUSIONJUNC_1824/1
NC_009333.1	97889	98253	FUSIONJUNC_1825/1
NC_009333.1	97806	98704	FUSIONJUNC_1826/2
NC_009333.1	97605	98676	FUSIONJUNC_1827/3
NC_009333.1	97670	99307	FUSIONJUNC_1828/6
NC_009333.1	97829	98239	FUSIONJUNC_1829/7
NC_009333.1	95327	99306	FUSIONJUNC_1830/4
NC_009333.1	97751	99169	FUSIONJUNC_1831/3
NC_009333.1	97779	98545	FUSIONJUNC_1832/4
NC_009333.1	97222	99157	FUSIONJUNC_1833/4
NC_009333.1	97711	98427	FUSIONJUNC_1834/6
NC_009333.1	97593	98987	FUSIONJUNC_1835/3
NC_009333.1	96881	98918	FUSIONJUNC_1836/1
NC_009333.1	97807	98705	FUSIONJUNC_1837/4
NC_009333.1	97223	99158	FUSIONJUNC_1838/1
NC_009333.1	97234	98210	FUSIONJUNC_1839/1
NC_009333.1	97295	98207	FUSIONJUNC_1840/2
NC_009333.1	56906	57304	FUSIONJUNC_1841/1
NC_009333.1	97404	99457	FUSIONJUNC_1842/1
NC_009333.1	97807	98717	FUSIONJUNC_1843/2
NC_009333.1	97597	98273	FUSIONJUNC_1844/4
NC_009333.1	97987	98331	FUSIONJUNC_1845/1
NC_009333.1	97588	98426	FUSIONJUNC_1846/6
NC_009333.1	97344	98746	FUSIONJUNC_1847/4
NC_009333.1	97785	99598	FUSIONJUNC_1848/1
NC_009333.1	97781	98711	FUSIONJUNC_1849/3
NC_009333.1	97722	99837	FUSIONJUNC_1850/3
NC_009333.1	56957	57494	FUSIONJUNC_1851/1
NC_009333.1	96943	98727	FUSIONJUNC_1852/6
NC_009333.1	97686	98574	FUSIONJUNC_1853/4
NC_009333.1	97871	98710	FUSIONJUNC_1854/1
NC_009333.1	96879	98916	FUSIONJUNC_1855/2
NC_009333.1	97819	98271	FUSIONJUNC_1856/1
NC_009333.1	97789	98433	FUSIONJUNC_1857/2
NC_009333.1	97579	98961	FUSIONJUNC_1858/2
NC_009333.1	97452	99578	FUSIONJUNC_1859/2
NC_009333.1	96986	98706	FUSIONJUNC_1860/4
NC_009333.1	97862	98249	FUSIONJUNC_1861/1
NC_009333.1	97773	98530	FUSIONJUNC_1862/3
NC_009333.1	97520	98641	FUSIONJUNC_1863/4
NC_009333.1	97864	98698	FUSIONJUNC_1864/4
NC_009333.1	56994	57303	FUSIONJUNC_1865/1
NC_009333.1	56990	57305	FUSIONJUNC_1866/1
NC_009333.1	97634	99408	FUSIONJUNC_1867/1
NC_009333.1	98384	98737	FUSIONJUNC_1868/1
NC_009333.1	97850	98254	FUSIONJUNC_1869/1
NC_009333.1	97773	99238	FUSIONJUNC_1870/4
NC_009333.1	97531	97747	FUSIONJUNC_1871/1
NC_009333.1	98026	98212	FUSIONJUNC_1872/1
NC_009333.1	97592	98871	FUSIONJUNC_1873/2
NC_009333.1	97819	98514	FUSIONJUNC_1874/1
NC_009333.1	96309	99256	FUSIONJUNC_1875/4
NC_009333.1	97873	99160	FUSIONJUNC_1876/3
NC_009333.1	97749	98246	FUSIONJUNC_1877/3
NC_009333.1	117561	118243	FUSIONJUNC_1878/1
NC_009333.1	97674	98134	FUSIONJUNC_1879/1
NC_009333.1	97589	98711	FUSIONJUNC_1880/1
NC_009333.1	56941	57304	FUSIONJUNC_1881/1
NC_009333.1	97816	98240	FUSIONJUNC_1882/6
NC_009333.1	97287	99400	FUSIONJUNC_1883/2
NC_009333.1	97893	98708	FUSIONJUNC_1884/1
NC_009333.1	97888	98430	FUSIONJUNC_1885/1
NC_009333.1	97466	98711	FUSIONJUNC_1886/1
NC_009333.1	29612	29861	FUSIONJUNC_1887/1
NC_009333.1	97755	99173	FUSIONJUNC_1888/5
NC_009333.1	97533	99326	FUSIONJUNC_1889/6
NC_009333.1	97634	98488	FUSIONJUNC_1890/2
NC_009333.1	97924	98272	FUSIONJUNC_1891/1
NC_009333.1	97909	98278	FUSIONJUNC_1892/2
NC_009333.1	98661	98795	FUSIONJUNC_1893/1
NC_009333.1	97690	98240	FUSIONJUNC_1894/3
NC_009333.1	97465	98353	FUSIONJUNC_1895/1
NC_009333.1	97868	98727	FUSIONJUNC_1896/1
NC_009333.1	97886	98577	FUSIONJUNC_1897/3
NC_009333.1	97874	98275	FUSIONJUNC_1898/1
NC_009333.1	29586	29863	FUSIONJUNC_1899/5
NC_009333.1	29176	29861	FUSIONJUNC_1900/1
NC_009333.1	29445	29883	FUSIONJUNC_1901/7
NC_009333.1	29611	29787	FUSIONJUNC_1902/1
NC_009333.1	117650	118242	FUSIONJUNC_1903/2
NC_009333.1	29500	29820	FUSIONJUNC_1904/1
NC_009333.1	29637	29816	FUSIONJUNC_1905/2
NC_009333.1	29591	29779	FUSIONJUNC_1906/4
NC_009333.1	29406	29802	FUSIONJUNC_1907/3
NC_009333.1	29487	29808	FUSIONJUNC_1908/1
NC_009333.1	29339	29846	FUSIONJUNC_1909/1
NC_009333.1	29601	29863	FUSIONJUNC_1910/1
NC_009333.1	122810	123445	FUSIONJUNC_1911/1
NC_009333.1	29392	29803	FUSIONJUNC_1912/2
NC_009333.1	29599	29813	FUSIONJUNC_1913/1
NC_009333.1	29294	29881	FUSIONJUNC_1914/1
NC_009333.1	29638	29778	FUSIONJUNC_1915/3
NC_009333.1	29627	29860	FUSIONJUNC_1916/1
NC_009333.1	29303	29831	FUSIONJUNC_1917/4
NC_009333.1	29074	29796	FUSIONJUNC_1918/1
NC_009333.1	29200	29797	FUSIONJUNC_1919/1
NC_009333.1	29545	29791	FUSIONJUNC_1920/1
NC_009333.1	29585	29833	FUSIONJUNC_1921/1
NC_009333.1	29430	29812	FUSIONJUNC_1922/4
NC_009333.1	29638	29863	FUSIONJUNC_1923/2
NC_009333.1	29591	29789	FUSIONJUNC_1924/1
NC_009333.1	29464	29798	FUSIONJUNC_1925/1
NC_009333.1	29581	29782	FUSIONJUNC_1926/1
NC_009333.1	29444	29882	FUSIONJUNC_1927/1
NC_009333.1	29591	29855	FUSIONJUNC_1928/2
NC_009333.1	29449	29804	FUSIONJUNC_1929/1
NC_009333.1	29632	29882	FUSIONJUNC_1930/1
NC_009333.1	88177	89860	FUSIONJUNC_1931/1
NC_009333.1	29600	29818	FUSIONJUNC_1932/1
NC_009333.1	56984	57491	FUSIONJUNC_1933/1
NC_009333.1	29401	29805	FUSIONJUNC_1934/1
NC_009333.1	88266	88897	FUSIONJUNC_1935/1
NC_009333.1	29584	29797	FUSIONJUNC_1936/2
NC_009333.1	88796	88859	FUSIONJUNC_1937/1
NC_009333.1	29547	29805	FUSIONJUNC_1938/1
NC_009333.1	88253	88818	FUSIONJUNC_1939/1
NC_009333.1	97884	98260	FUSIONJUNC_1940/2
NC_009333.1	97921	98533	FUSIONJUNC_1941/1
NC_009333.1	99120	100027	FUSIONJUNC_1942/1
NC_009333.1	97867	98701	FUSIONJUNC_1943/1
NC_009333.1	97653	97857	FUSIONJUNC_1944/1
NC_009333.1	97776	98741	FUSIONJUNC_1945/4
NC_009333.1	97861	99325	FUSIONJUNC_1946/3
NC_009333.1	97508	100341	FUSIONJUNC_1947/1
NC_009333.1	97443	98325	FUSIONJUNC_1948/2
NC_009333.1	97709	98535	FUSIONJUNC_1949/1
NC_009333.1	97866	98284	FUSIONJUNC_1950/1
NC_009333.1	97607	98678	FUSIONJUNC_1951/4
NC_009333.1	97872	103971	FUSIONJUNC_1952/1
NC_009333.1	97712	100379	FUSIONJUNC_1953/1
NC_009333.1	29549	29780	FUSIONJUNC_1954/1
NC_009333.1	96609	99125	FUSIONJUNC_1955/1
NC_009333.1	96512	98267	FUSIONJUNC_1956/2
NC_009333.1	97777	98852	FUSIONJUNC_1957/1
NC_009333.1	98219	99358	FUSIONJUNC_1958/1
NC_009333.1	98957	99108	FUSIONJUNC_1959/1
NC_009333.1	97689	98667	FUSIONJUNC_1960/2
NC_009333.1	97684	98395	FUSIONJUNC_1961/1
NC_009333.1	97803	98250	FUSIONJUNC_1962/1
NC_009333.1	97722	99172	FUSIONJUNC_1963/1
NC_009333.1	97720	99310	FUSIONJUNC_1964/3
NC_009333.1	97778	99856	FUSIONJUNC_1965/1
NC_009333.1	97676	98221	FUSIONJUNC_1966/1
NC_009333.1	97586	98708	FUSIONJUNC_1967/2
NC_009333.1	97889	98226	FUSIONJUNC_1968/1
NC_009333.1	97751	98325	FUSIONJUNC_1969/3
NC_009333.1	97722	98270	FUSIONJUNC_1970/4
NC_009333.1	98383	100069	FUSIONJUNC_1971/2
NC_009333.1	97446	98714	FUSIONJUNC_1972/2
NC_009333.1	97685	98415	FUSIONJUNC_1973/1
NC_009333.1	97773	98807	FUSIONJUNC_1974/2
NC_009333.1	29139	29786	FUSIONJUNC_1975/3
NC_009333.1	29549	29806	FUSIONJUNC_1976/1
NC_009333.1	29588	29788	FUSIONJUNC_1977/2
NC_009333.1	29364	29811	FUSIONJUNC_1978/1
NC_009333.1	29597	29792	FUSIONJUNC_1979/2
NC_009333.1	29294	29833	FUSIONJUNC_1980/1
NC_009333.1	29296	29860	FUSIONJUNC_1981/1
NC_009333.1	29639	29861	FUSIONJUNC_1982/1
NC_009333.1	29581	29797	FUSIONJUNC_1983/1
NC_009333.1	29584	29855	FUSIONJUNC_1984/1
NC_009333.1	29459	29775	FUSIONJUNC_1985/1
NC_009333.1	29590	29797	FUSIONJUNC_1986/2
NC_009333.1	29634	29867	FUSIONJUNC_1987/1
NC_009333.1	29610	29842	FUSIONJUNC_1988/1
NC_009333.1	29539	29856	FUSIONJUNC_1989/1
NC_009333.1	117580	118258	FUSIONJUNC_1990/1
NC_009333.1	29477	29819	FUSIONJUNC_1991/1
NC_009333.1	29521	29809	FUSIONJUNC_1992/1
NC_009333.1	29642	29865	FUSIONJUNC_1993/1
NC_009333.1	29427	29877	FUSIONJUNC_1994/3
NC_009333.1	29537	29828	FUSIONJUNC_1995/2
NC_009333.1	29513	29801	FUSIONJUNC_1996/1
NC_009333.1	29308	29829	FUSIONJUNC_1997/1
NC_009333.1	29640	29859	FUSIONJUNC_1998/1
[truncated: 86,430 more rows]
