# Supplementary material for: Characterizing Expression and Regulation of Gamma-Herpesviral Circular RNAs
Source: Front Microbiol. 2021 Jun 30;12:670542. doi: 10.3389/fmicb.2021.670542 (PMC8278476; doi:10.3389/fmicb.2021.670542)
Supplement: Supplementary Table 5 — SLK-circRNA DEG analysis. Differentially expressed gene analysis of SLK-circRNA cell lines by DESeq2. [file Table_5.XLSX]

## Sheet: circORF34 vs circGFP
Gene_ID	gene	product	baseMean	log2FoldChange	lfcSE	stat	pvalue	padj
ENSG00000108821.13	COL1A1	protein_coding	6049.2	-0.431703	0.0528514	-8.16823	3.13e-16	4.19e-12
ENSG00000181649.7	PHLDA2	protein_coding	353.829	-0.803478	0.111552	-7.20274	5.9e-13	3.95e-09
ENSG00000145934.16	TENM2	protein_coding	287.632	-0.630681	0.117973	-5.34599	8.99e-08	0.000401296
ENSG00000241790.2	ENO1P4	processed_pseudogene	5.27105	-18.9989	3.7811	-5.02471	5.04e-07	0.00168757
ENSG00000129682.16	FGF13	protein_coding	24.6246	1.86506	0.398208	4.68363	2.82e-06	0.00754654
ENSG00000204262.13	COL5A2	protein_coding	8124.09	-0.273353	0.0617648	-4.42571	9.61e-06	0.0214492
ENSG00000011052.21	NME1-NME2	protein_coding	90.5392	0.981407	0.226043	4.34168	1.41e-05	0.0222391
ENSG00000115414.19	FN1	protein_coding	11136.4	-0.31268	0.072222	-4.32942	1.5e-05	0.0222391
ENSG00000145287.10	PLAC8	protein_coding	5553.52	0.296943	0.0684376	4.33889	1.43e-05	0.0222391
ENSG00000075891.21	PAX2	protein_coding	25.1498	-1.6288	0.378415	-4.30426	1.68e-05	0.0224308
ENSG00000142798.20	HSPG2	protein_coding	3799.31	-0.341934	0.0799389	-4.27744	1.89e-05	0.0230092
ENSG00000163814.8	CDCP1	protein_coding	205.379	-0.607444	0.144932	-4.19124	2.77e-05	0.030952
ENSG00000106682.14	EIF4H	protein_coding	12362.5	-0.185824	0.0479475	-3.87558	0.000106372	0.109546
ENSG00000137203.12	TFAP2A	protein_coding	178.181	-0.551084	0.146232	-3.76856	0.000164191	0.157014
ENSG00000060718.22	COL11A1	protein_coding	1776.06	0.345591	0.0924151	3.73955	0.000184353	0.164541
ENSG00000173898.13	SPTBN2	protein_coding	1915.33	-0.260973	0.0703003	-3.71226	0.00020542	0.171885
ENSG00000071462.11	BUD23	protein_coding	1843.66	-0.240064	0.0651445	-3.68511	0.000228606	0.180034
ENSG00000146966.13	DENND2A	protein_coding	35.9078	-1.141	0.317175	-3.59738	0.000321436	0.239077
ENSG00000125726.11	CD70	protein_coding	3108.8	0.24049	0.0683738	3.51729	0.000435979	0.307204
ENSG00000075213.11	SEMA3A	protein_coding	869.301	-0.29711	0.0850625	-3.49284	0.00047791	0.319913
ENSG00000072571.20	HMMR	protein_coding	2972.54	0.211083	0.0620021	3.40446	0.00066296	0.403441
ENSG00000196313.11	POM121	protein_coding	3239.85	-0.264409	0.0775094	-3.41132	0.000646496	0.403441
ENSG00000143195.13	ILDR2	protein_coding	557.991	-0.329577	0.0981249	-3.35875	0.000782959	0.443413
ENSG00000196154.12	S100A4	protein_coding	1470.71	0.364489	0.108655	3.35457	0.000794884	0.443413
ENSG00000160209.19	PDXK	protein_coding	4559.28	-0.186481	0.0568276	-3.28152	0.0010325	0.493684
ENSG00000183018.9	AC118754.1	protein_coding	101.853	-0.650163	0.197347	-3.29452	0.000985916	0.493684
ENSG00000237296.9	SMG1P1	transcribed_unprocessed_pseudogene	276.753	0.460971	0.140033	3.29187	0.000995231	0.493684
ENSG00000272391.6	POM121C	protein_coding	2473.6	-0.240283	0.0730823	-3.28785	0.00100957	0.493684
ENSG00000050344.9	NFE2L3	protein_coding	934.237	0.270091	0.0843234	3.20304	0.00135986	0.535463
ENSG00000075223.14	SEMA3C	protein_coding	3366.57	-0.206521	0.0636485	-3.24471	0.00117568	0.535463
ENSG00000113583.8	C5orf15	protein_coding	2635.46	0.20559	0.0637472	3.22509	0.00125935	0.535463
ENSG00000141905.19	NFIC	protein_coding	598.81	-0.370404	0.115517	-3.20649	0.00134365	0.535463
ENSG00000243566.6	UPK3B	protein_coding	234.477	-0.449385	0.139589	-3.21934	0.00128485	0.535463
ENSG00000257315.2	ZBED6	protein_coding	704.8	-0.386282	0.12028	-3.21153	0.00132031	0.535463
ENSG00000130147.16	SH3BP4	protein_coding	2804	-0.179069	0.0566832	-3.15913	0.00158242	0.581999
ENSG00000140740.10	UQCRC2	protein_coding	3909.98	0.180548	0.0569861	3.16829	0.00153339	0.581999
ENSG00000160310.18	PRMT2	protein_coding	1870.64	-0.199433	0.0632243	-3.15437	0.00160845	0.581999
ENSG00000153044.10	CENPH	protein_coding	1129.31	0.23604	0.0751644	3.14032	0.00168763	0.594578
ENSG00000106609.16	TMEM248	protein_coding	2839.9	-0.205898	0.0660115	-3.11913	0.00181387	0.622669
ENSG00000090615.15	GOLGA3	protein_coding	3146.03	-0.208359	0.0673716	-3.09268	0.0019836	0.648994
ENSG00000170540.15	ARL6IP1	protein_coding	11258.9	0.159238	0.0514983	3.09209	0.00198751	0.648994
ENSG00000129657.16	SEC14L1	protein_coding	4578.34	-0.198005	0.0648825	-3.05174	0.0022752	0.725247
ENSG00000100345.21	MYH9	protein_coding	29761.5	-0.162394	0.0538609	-3.01506	0.00256927	0.795013
ENSG00000113369.9	ARRDC3	protein_coding	670.784	0.304966	0.101319	3.00996	0.00261283	0.795013
ENSG00000120708.17	TGFBI	protein_coding	5941.32	0.156931	0.0522625	3.00274	0.0026756	0.796021
ENSG00000170027.7	YWHAG	protein_coding	8751.85	-0.178011	0.0595443	-2.98955	0.00279388	0.813139
ENSG00000254996.5	ANKHD1-EIF4EBP3	protein_coding	702.449	0.333434	0.112343	2.968	0.00299745	0.853826
ENSG00000189056.14	RELN	protein_coding	638.75	-0.37956	0.128489	-2.95403	0.00313648	0.874818
ENSG00000087077.14	TRIP6	protein_coding	3908.33	-0.166035	0.0564966	-2.93884	0.00329438	0.900105
ENSG00000242265.5	PEG10	protein_coding	17963.6	-0.206601	0.0708973	-2.91408	0.00356735	0.955195
ENSG00000000003.14	TSPAN6	protein_coding	1278.89	0.0701402	0.0805998	0.870227	0.384176	0.999734
ENSG00000000419.12	DPM1	protein_coding	1910.03	0.0638282	0.0721558	0.884588	0.376379	0.999734
ENSG00000000457.14	SCYL3	protein_coding	293.039	0.0552846	0.124577	0.44378	0.657202	0.999734
ENSG00000000460.17	C1orf112	protein_coding	760.058	0.00381405	0.0892603	0.0427295	0.965917	0.999734
ENSG00000000971.15	CFH	protein_coding	171.694	-0.258467	0.21222	-1.21792	0.223255	0.999734
ENSG00000001036.13	FUCA2	protein_coding	3134.96	0.0583925	0.0682935	0.855024	0.392538	0.999734
ENSG00000001084.12	GCLC	protein_coding	977.069	0.0123073	0.0728261	0.168996	0.8658	0.999734
ENSG00000001167.14	NFYA	protein_coding	1157.33	0.000280969	0.0800836	0.00350845	0.997201	0.999734
ENSG00000001460.18	STPG1	protein_coding	379.239	-0.0460362	0.119003	-0.386849	0.698868	0.999734
ENSG00000001461.17	NIPAL3	protein_coding	1013.16	-0.0323306	0.122997	-0.262857	0.792661	0.999734
ENSG00000001497.16	LAS1L	protein_coding	3088.55	-0.0046966	0.0538053	-0.0872889	0.930442	0.999734
ENSG00000001561.7	ENPP4	protein_coding	108.484	0.104548	0.193102	0.541416	0.588221	0.999734
ENSG00000001617.12	SEMA3F	protein_coding	21.4812	0.392839	0.498991	0.787267	0.431126	0.999734
ENSG00000001629.10	ANKIB1	protein_coding	1442.4	-0.0841034	0.0729132	-1.15347	0.248716	0.999734
ENSG00000001630.17	CYP51A1	protein_coding	1207.84	-0.00166835	0.0759694	-0.0219609	0.982479	0.999734
ENSG00000001631.15	KRIT1	protein_coding	573.287	-0.0978663	0.101489	-0.964306	0.334893	0.999734
ENSG00000002016.17	RAD52	protein_coding	205.806	0.170372	0.129794	1.31264	0.189306	0.999734
ENSG00000002330.13	BAD	protein_coding	729.3	-0.0531762	0.0860187	-0.618193	0.536448	0.999734
ENSG00000002549.12	LAP3	protein_coding	3278.58	-0.0206435	0.0596254	-0.34622	0.729177	0.999734
ENSG00000002586.20	CD99	protein_coding	539.374	-0.158019	0.0928022	-1.70275	0.0886145	0.999734
ENSG00000002586.20_PAR_Y	CD99	protein_coding	539.374	-0.158019	0.0928022	-1.70275	0.0886145	0.999734
ENSG00000002587.10	HS3ST1	protein_coding	177.933	-0.155048	0.144654	-1.07185	0.283788	0.999734
ENSG00000002746.15	HECW1	protein_coding	217.598	0.0204081	0.150232	0.135844	0.891945	0.999734
ENSG00000002822.15	MAD1L1	protein_coding	1436.87	-0.0791429	0.082427	-0.960157	0.336976	0.999734
ENSG00000002834.18	LASP1	protein_coding	21353	-0.0504941	0.0539873	-0.935295	0.349636	0.999734
ENSG00000002919.14	SNX11	protein_coding	575.323	-0.166235	0.0905678	-1.83547	0.0664356	0.999734
ENSG00000003056.8	M6PR	protein_coding	5521.89	0.000417976	0.061142	0.00683615	0.994546	0.999734
ENSG00000003137.8	CYP26B1	protein_coding	55.5644	-0.0644103	0.260994	-0.246788	0.805072	0.999734
ENSG00000003147.19	ICA1	protein_coding	172.593	-0.0912166	0.161723	-0.564031	0.572733	0.999734
ENSG00000003249.13	DBNDD1	protein_coding	101.367	0.164466	0.183796	0.894825	0.370881	0.999734
ENSG00000003393.15	ALS2	protein_coding	1968.61	-0.00108125	0.0616578	-0.0175363	0.986009	0.999734
ENSG00000003400.14	CASP10	protein_coding	283.545	0.0208722	0.130686	0.159713	0.873107	0.999734
ENSG00000003402.20	CFLAR	protein_coding	1958.01	0.0229852	0.0643644	0.357111	0.721009	0.999734
ENSG00000003436.16	TFPI	protein_coding	512.295	-0.164507	0.0969202	-1.69735	0.0896308	0.999734
ENSG00000003509.16	NDUFAF7	protein_coding	495.878	-0.00035651	0.101428	-0.00351491	0.997196	0.999734
ENSG00000003756.16	RBM5	protein_coding	1508.62	-0.0453841	0.0668606	-0.678787	0.497273	0.999734
ENSG00000004059.11	ARF5	protein_coding	3128.93	-0.0366016	0.0677756	-0.540041	0.589169	0.999734
ENSG00000004142.12	POLDIP2	protein_coding	3770.21	-0.00281711	0.0568939	-0.0495151	0.960509	0.999734
ENSG00000004399.12	PLXND1	protein_coding	3791.67	-0.0631845	0.0822746	-0.767971	0.442505	0.999734
ENSG00000004455.16	AK2	protein_coding	6097.73	0.00712372	0.0623295	0.114291	0.909007	0.999734
ENSG00000004478.8	FKBP4	protein_coding	6970.73	-0.0473885	0.0892313	-0.531075	0.595367	0.999734
ENSG00000004487.16	KDM1A	protein_coding	4074.87	0.0148635	0.0561559	0.264684	0.791253	0.999734
ENSG00000004534.15	RBM6	protein_coding	1159.57	-0.0235354	0.0706958	-0.33291	0.739202	0.999734
ENSG00000004660.14	CAMKK1	protein_coding	506.703	0.0713438	0.122113	0.584242	0.559057	0.999734
ENSG00000004700.16	RECQL	protein_coding	2166.96	0.0409704	0.0657261	0.623351	0.533054	0.999734
ENSG00000004766.17	VPS50	protein_coding	373.152	0.0463047	0.102662	0.451041	0.65196	0.999734
ENSG00000004777.18	ARHGAP33	protein_coding	113.54	-0.213863	0.178692	-1.19682	0.231376	0.999734
ENSG00000004779.10	NDUFAB1	protein_coding	862.902	0.0587586	0.0915679	0.641694	0.521072	0.999734
ENSG00000004799.8	PDK4	protein_coding	82.5708	0.156126	0.239115	0.652935	0.513798	0.999734
ENSG00000004864.13	SLC25A13	protein_coding	2733.79	-0.0684771	0.0608409	-1.12551	0.260373	0.999734
ENSG00000004866.20	ST7	protein_coding	573.075	0.0781269	0.0958255	0.815304	0.414899	0.999734
ENSG00000004897.12	CDC27	protein_coding	3302.02	0.0298572	0.0613342	0.486796	0.626403	0.999734
ENSG00000004961.15	HCCS	protein_coding	1124.02	-0.056827	0.0886521	-0.641011	0.521515	0.999734
ENSG00000004975.12	DVL2	protein_coding	1227.23	-0.0221679	0.0808574	-0.274161	0.783961	0.999734
ENSG00000005007.12	UPF1	protein_coding	3959.09	-0.127507	0.0631738	-2.01836	0.0435541	0.999734
ENSG00000005020.13	SKAP2	protein_coding	1422.8	0.0400197	0.0740448	0.54048	0.588866	0.999734
ENSG00000005022.6	SLC25A5	protein_coding	17682.6	0.0437088	0.0578055	0.756135	0.449568	0.999734
ENSG00000005059.16	MCUB	protein_coding	294.456	-0.00764049	0.121894	-0.0626817	0.95002	0.999734
ENSG00000005073.5	HOXA11	protein_coding	130.126	-0.243984	0.161812	-1.50782	0.131599	0.999734
ENSG00000005075.15	POLR2J	protein_coding	1059.78	-0.0643465	0.0749342	-0.858706	0.390503	0.999734
ENSG00000005100.13	DHX33	protein_coding	1273.6	-0.0457894	0.0861923	-0.531247	0.595247	0.999734
ENSG00000005108.16	THSD7A	protein_coding	112.028	0.0721202	0.188212	0.383186	0.701582	0.999734
ENSG00000005156.11	LIG3	protein_coding	1401.84	-0.0450538	0.0681197	-0.661392	0.508361	0.999734
ENSG00000005175.10	RPAP3	protein_coding	2142.97	0.0605637	0.0682392	0.887521	0.374799	0.999734
ENSG00000005187.12	ACSM3	protein_coding	123.164	0.330471	0.218388	1.51323	0.130222	0.999734
ENSG00000005189.19	REXO5	protein_coding	422.974	0.00302313	0.102373	0.0295304	0.976442	0.999734
ENSG00000005194.15	CIAPIN1	protein_coding	1766.59	0.0667388	0.0715156	0.933206	0.350714	0.999734
ENSG00000005206.17	SPPL2B	protein_coding	426.505	-0.109467	0.115578	-0.94712	0.343577	0.999734
ENSG00000005238.19	FAM214B	protein_coding	170.823	-0.237542	0.149329	-1.59073	0.11167	0.999734
ENSG00000005243.10	COPZ2	protein_coding	113.321	-0.36551	0.196974	-1.85563	0.0635066	0.999734
ENSG00000005249.13	PRKAR2B	protein_coding	578.422	-0.0507985	0.090902	-0.558827	0.57628	0.999734
ENSG00000005302.18	MSL3	protein_coding	912.579	-0.00891672	0.0772283	-0.115459	0.908081	0.999734
ENSG00000005339.14	CREBBP	protein_coding	2051.59	-0.00452472	0.0765029	-0.0591445	0.952837	0.999734
ENSG00000005436.13	GCFC2	protein_coding	438.428	-0.0421188	0.0972447	-0.433122	0.664926	0.999734
ENSG00000005448.16	WDR54	protein_coding	189.382	0.203208	0.140027	1.4512	0.146723	0.999734
ENSG00000005469.11	CROT	protein_coding	255.606	-0.0237983	0.123229	-0.193122	0.846863	0.999734
ENSG00000005471.17	ABCB4	protein_coding	46.4885	0.000753912	0.303863	0.00248109	0.99802	0.999734
ENSG00000005483.20	KMT2E	protein_coding	1423.3	-0.0878664	0.0722694	-1.21582	0.224055	0.999734
ENSG00000005486.17	RHBDD2	protein_coding	848.775	-0.173363	0.0899293	-1.92777	0.0538839	0.999734
ENSG00000005700.15	IBTK	protein_coding	2158.03	-0.0586509	0.068065	-0.86169	0.388858	0.999734
ENSG00000005801.18	ZNF195	protein_coding	1054.23	0.0346262	0.0956723	0.361925	0.717408	0.999734
ENSG00000005810.18	MYCBP2	protein_coding	1719.23	-0.0949558	0.0797219	-1.19109	0.233619	0.999734
ENSG00000005812.11	FBXL3	protein_coding	1147.69	-0.0152734	0.091084	-0.167685	0.866831	0.999734
ENSG00000005882.11	PDK2	protein_coding	338.362	0.0122094	0.15966	0.0764716	0.939044	0.999734
ENSG00000005884.18	ITGA3	protein_coding	15620.5	-0.130592	0.0560278	-2.33085	0.0197614	0.999734
ENSG00000005889.15	ZFX	protein_coding	799.932	-0.0416564	0.0816879	-0.509945	0.61009	0.999734
ENSG00000005893.15	LAMP2	protein_coding	4216.53	0.0166827	0.0597208	0.279345	0.77998	0.999734
ENSG00000006007.12	GDE1	protein_coding	1832.38	0.0637741	0.0616524	1.03441	0.300943	0.999734
ENSG00000006015.17	REX1BD	protein_coding	887.095	-0.0130484	0.0826743	-0.157829	0.874592	0.999734
ENSG00000006025.12	AC003665.1	protein_coding	418.527	-0.0329653	0.104008	-0.316949	0.751282	0.999734
ENSG00000006062.16	MAP3K14	protein_coding	1244.46	-0.0764935	0.0987803	-0.77438	0.438706	0.999734
ENSG00000006118.14	TMEM132A	protein_coding	517.017	0.0109124	0.102091	0.106889	0.914877	0.999734
ENSG00000006125.18	AP2B1	protein_coding	8223.85	-0.0201286	0.0520016	-0.387077	0.698699	0.999734
ENSG00000006194.10	ZNF263	protein_coding	923.732	-0.106792	0.0741785	-1.43966	0.149964	0.999734
ENSG00000006210.7	CX3CL1	protein_coding	82.8918	0.140207	0.27182	0.51581	0.605987	0.999734
ENSG00000006282.21	SPATA20	protein_coding	974.535	0.013267	0.104011	0.127554	0.898502	0.999734
ENSG00000006327.13	TNFRSF12A	protein_coding	6139.09	-0.084105	0.0647345	-1.29923	0.193865	0.999734
ENSG00000006432.15	MAP3K9	protein_coding	834.759	-0.0968294	0.0906374	-1.06832	0.285378	0.999734
ENSG00000006451.8	RALA	protein_coding	2318.24	-0.0258611	0.085743	-0.301612	0.762948	0.999734
ENSG00000006453.14	BAIAP2L1	protein_coding	881.032	-0.0529314	0.0765457	-0.691501	0.489251	0.999734
ENSG00000006459.11	KDM7A	protein_coding	179.526	0.0718249	0.155009	0.463358	0.643108	0.999734
ENSG00000006468.14	ETV1	protein_coding	275.168	0.084198	0.191062	0.440685	0.659441	0.999734
ENSG00000006530.17	AGK	protein_coding	2010.65	0.0415595	0.0698824	0.594706	0.55204	0.999734
ENSG00000006534.16	ALDH3B1	protein_coding	1011.94	-0.0519225	0.225016	-0.23075	0.817509	0.999734
ENSG00000006576.16	PHTF2	protein_coding	1309.64	-0.201419	0.0770432	-2.61437	0.0089393	0.999734
ENSG00000006607.14	FARP2	protein_coding	1518.12	-0.0769857	0.0697144	-1.1043	0.269462	0.999734
ENSG00000006625.18	GGCT	protein_coding	1983.6	0.00871162	0.0674561	0.129145	0.897243	0.999734
ENSG00000006634.8	DBF4	protein_coding	1126.53	-0.0441307	0.0799733	-0.551818	0.581073	0.999734
ENSG00000006652.14	IFRD1	protein_coding	2424.07	-0.0269971	0.0602798	-0.447863	0.654252	0.999734
ENSG00000006695.11	COX10	protein_coding	443.067	0.0119409	0.103957	0.114863	0.908553	0.999734
ENSG00000006704.10	GTF2IRD1	protein_coding	995.037	-0.149415	0.0851524	-1.75467	0.079315	0.999734
ENSG00000006712.15	PAF1	protein_coding	2540.46	0.0414584	0.0647557	0.640227	0.522025	0.999734
ENSG00000006715.16	VPS41	protein_coding	2302.29	-6.26e-05	0.0668273	-0.000936236	0.999253	0.999734
ENSG00000006744.19	ELAC2	protein_coding	2022.04	-0.0841142	0.0775502	-1.08464	0.27808	0.999734
ENSG00000006747.15	SCIN	protein_coding	1714.02	0.0229819	0.067932	0.338308	0.735131	0.999734
ENSG00000006756.16	ARSD	protein_coding	688.179	-0.00958843	0.116173	-0.0825357	0.934221	0.999734
ENSG00000006757.12	PNPLA4	protein_coding	299.183	0.155897	0.12303	1.26715	0.205103	0.999734
ENSG00000006831.10	ADIPOR2	protein_coding	3721.08	-0.0285539	0.0557725	-0.511971	0.608671	0.999734
ENSG00000006837.12	CDKL3	protein_coding	26.2851	-0.00426149	0.373279	-0.0114164	0.990891	0.999734
ENSG00000007047.15	MARK4	protein_coding	1080.52	-0.0763357	0.0813257	-0.938642	0.347914	0.999734
ENSG00000007080.11	CCDC124	protein_coding	2902.4	-0.0629096	0.0698632	-0.900468	0.367871	0.999734
ENSG00000007168.13	PAFAH1B1	protein_coding	2324.61	0.006471	0.059379	0.108978	0.91322	0.999734
ENSG00000007202.15	KIAA0100	protein_coding	6994.26	-0.0541482	0.0533538	-1.01489	0.310159	0.999734
ENSG00000007255.10	TRAPPC6A	protein_coding	64.3314	-0.295348	0.241867	-1.22112	0.222042	0.999734
ENSG00000007341.19	ST7L	protein_coding	278.668	-0.0401706	0.118032	-0.340337	0.733603	0.999734
ENSG00000007372.22	PAX6	protein_coding	108.098	-0.110593	0.177921	-0.621582	0.534217	0.999734
ENSG00000007376.8	RPUSD1	protein_coding	1733.43	-0.10213	0.0876955	-1.1646	0.244182	0.999734
ENSG00000007384.15	RHBDF1	protein_coding	506.896	-0.155429	0.0983655	-1.58012	0.114079	0.999734
ENSG00000007392.16	LUC7L	protein_coding	753.246	-0.0406382	0.0849128	-0.478588	0.632232	0.999734
ENSG00000007520.4	TSR3	protein_coding	1797.13	-0.0210931	0.0908932	-0.232065	0.816487	0.999734
ENSG00000007541.16	PIGQ	protein_coding	983.552	-0.0966805	0.0858313	-1.1264	0.259996	0.999734
ENSG00000007545.15	CRAMP1	protein_coding	903.739	-0.151825	0.0860357	-1.76467	0.0776193	0.999734
ENSG00000007866.21	TEAD3	protein_coding	428.369	-0.0439602	0.100816	-0.436044	0.662805	0.999734
ENSG00000007923.16	DNAJC11	protein_coding	2137.98	-0.0388119	0.0607386	-0.638999	0.522823	0.999734
ENSG00000007944.15	MYLIP	protein_coding	130.079	0.194401	0.190791	1.01893	0.308238	0.999734
ENSG00000007968.7	E2F2	protein_coding	47.3491	0.129475	0.285318	0.453791	0.649979	0.999734
ENSG00000008018.9	PSMB1	protein_coding	3109.11	0.0620973	0.0615557	1.0088	0.313071	0.999734
ENSG00000008083.14	JARID2	protein_coding	395.31	-0.0148759	0.102897	-0.14457	0.885051	0.999734
ENSG00000008086.11	CDKL5	protein_coding	569.887	0.0670058	0.11672	0.574073	0.565919	0.999734
ENSG00000008128.23	CDK11A	protein_coding	757.822	-0.0389498	0.105692	-0.368523	0.712484	0.999734
ENSG00000008130.15	NADK	protein_coding	1123.51	-0.0376158	0.074327	-0.506085	0.612797	0.999734
ENSG00000008256.16	CYTH3	protein_coding	2858.84	-0.101969	0.0625071	-1.63132	0.102822	0.999734
ENSG00000008277.14	ADAM22	protein_coding	129.709	-0.194813	0.165497	-1.17714	0.239138	0.999734
ENSG00000008282.8	SYPL1	protein_coding	3497.5	-0.0318889	0.064727	-0.492668	0.622247	0.999734
ENSG00000008283.16	CYB561	protein_coding	1105.69	-0.147194	0.0734999	-2.00264	0.0452154	0.999734
ENSG00000008294.21	SPAG9	protein_coding	3562.88	-0.0398412	0.0677289	-0.588245	0.556368	0.999734
ENSG00000008300.17	CELSR3	protein_coding	312.447	-0.185784	0.120579	-1.54077	0.123374	0.999734
ENSG00000008311.15	AASS	protein_coding	705.543	0.0538929	0.0850921	0.633348	0.526506	0.999734
ENSG00000008324.11	SS18L2	protein_coding	492.547	-0.0745007	0.10612	-0.702045	0.482651	0.999734
ENSG00000008382.15	MPND	protein_coding	288.52	-0.0514653	0.130288	-0.395011	0.692834	0.999734
ENSG00000008394.13	MGST1	protein_coding	2153.27	0.014284	0.0665004	0.214796	0.829927	0.999734
ENSG00000008405.12	CRY1	protein_coding	1845.03	-0.0171353	0.0815352	-0.210159	0.833544	0.999734
ENSG00000008441.16	NFIX	protein_coding	1133.05	-0.0904907	0.0744881	-1.21483	0.224429	0.999734
ENSG00000008517.16	IL32	protein_coding	608.555	-0.0534823	0.109676	-0.487638	0.625806	0.999734
ENSG00000008710.19	PKD1	protein_coding	1084.1	-0.21153	0.0927251	-2.28126	0.0225333	0.999734
ENSG00000008735.14	MAPK8IP2	protein_coding	21.4672	-0.352076	0.388087	-0.907209	0.364296	0.999734
ENSG00000008838.20	MED24	protein_coding	1389.98	-0.0425886	0.0765532	-0.556327	0.577987	0.999734
ENSG00000008853.16	RHOBTB2	protein_coding	386.646	-0.0194614	0.108874	-0.178752	0.858132	0.999734
ENSG00000008869.12	HEATR5B	protein_coding	742.054	0.0243528	0.0868766	0.280315	0.779236	0.999734
ENSG00000008952.17	SEC62	protein_coding	3901.72	0.00453463	0.0618365	0.0733326	0.941541	0.999734
ENSG00000008988.9	RPS20	protein_coding	27585.2	0.0768041	0.0570429	1.34643	0.178165	0.999734
ENSG00000009307.16	CSDE1	protein_coding	19745.8	0.0282262	0.0573439	0.492227	0.622559	0.999734
ENSG00000009335.18	UBE3C	protein_coding	7283.21	-0.0338344	0.0616893	-0.548465	0.583373	0.999734
ENSG00000009413.15	REV3L	protein_coding	465.932	0.0114227	0.10608	0.10768	0.91425	0.999734
ENSG00000009780.15	FAM76A	protein_coding	131.201	0.0425535	0.165762	0.256714	0.797399	0.999734
ENSG00000009830.11	POMT2	protein_coding	563.244	-0.0274798	0.090319	-0.304252	0.760936	0.999734
ENSG00000009844.16	VTA1	protein_coding	1668.1	0.049076	0.0681458	0.720162	0.471425	0.999734
ENSG00000009954.11	BAZ1B	protein_coding	5313.43	-0.163267	0.0629877	-2.59204	0.00954076	0.999734
ENSG00000010017.13	RANBP9	protein_coding	752.468	0.00159601	0.0796076	0.0200485	0.984005	0.999734
ENSG00000010072.16	SPRTN	protein_coding	756.14	-0.0640001	0.0845389	-0.757049	0.44902	0.999734
ENSG00000010165.20	EEF1AKNMT	protein_coding	2789.37	-0.0336852	0.0668839	-0.503637	0.614516	0.999734
ENSG00000010219.13	DYRK4	protein_coding	273.409	-0.0367644	0.123941	-0.296629	0.76675	0.999734
ENSG00000010244.18	ZNF207	protein_coding	6226.54	-0.0159998	0.0557296	-0.287098	0.774037	0.999734
ENSG00000010256.11	UQCRC1	protein_coding	3576.39	0.0130382	0.0542197	0.24047	0.809966	0.999734
ENSG00000010270.13	STARD3NL	protein_coding	2675.95	0.0191516	0.0775348	0.247007	0.804903	0.999734
ENSG00000010292.13	NCAPD2	protein_coding	8791.19	0.0493405	0.0517552	0.953343	0.340416	0.999734
ENSG00000010295.19	IFFO1	protein_coding	566.681	-0.166806	0.0927715	-1.79803	0.0721722	0.999734
ENSG00000010318.21	PHF7	protein_coding	29.3691	0.128749	0.352741	0.364996	0.715115	0.999734
ENSG00000010322.16	NISCH	protein_coding	1036.71	-0.111353	0.088944	-1.25195	0.21059	0.999734
ENSG00000010361.13	FUZ	protein_coding	67.0168	-0.0686326	0.246563	-0.278358	0.780738	0.999734
ENSG00000010404.18	IDS	protein_coding	1674.19	-0.0206353	0.0620831	-0.332382	0.739601	0.999734
ENSG00000010539.11	ZNF200	protein_coding	295.435	-0.0377033	0.1257	-0.299947	0.764218	0.999734
ENSG00000010626.15	LRRC23	protein_coding	101.948	0.165243	0.193295	0.854874	0.392621	0.999734
ENSG00000010704.18	HFE	protein_coding	322.317	0.0797594	0.118905	0.670781	0.50236	0.999734
ENSG00000010803.16	SCMH1	protein_coding	1032.86	0.0145858	0.0797057	0.182995	0.854802	0.999734
ENSG00000010818.10	HIVEP2	protein_coding	497.589	-0.102767	0.0979105	-1.0496	0.2939	0.999734
ENSG00000011007.12	ELOA	protein_coding	2210.02	-0.0872864	0.0890948	-0.979703	0.327233	0.999734
ENSG00000011009.11	LYPLA2	protein_coding	1654.44	-0.051954	0.0664652	-0.781672	0.434407	0.999734
ENSG00000011021.23	CLCN6	protein_coding	521.693	-0.00642777	0.108518	-0.0592325	0.952767	0.999734
ENSG00000011028.14	AC080038.1	protein_coding	2908.84	-0.0291988	0.0976925	-0.298885	0.765028	0.999734
ENSG00000011105.14	TSPAN9	protein_coding	394.999	-0.057975	0.103164	-0.561967	0.574138	0.999734
ENSG00000011114.15	BTBD7	protein_coding	690.98	-0.0760348	0.0884357	-0.859775	0.389913	0.999734
ENSG00000011132.12	APBA3	protein_coding	157.994	-0.153039	0.153743	-0.995421	0.319532	0.999734
ENSG00000011143.16	MKS1	protein_coding	366.131	-0.091961	0.118035	-0.779098	0.435922	0.999734
ENSG00000011198.9	ABHD5	protein_coding	472.598	-0.12414	0.133214	-0.931886	0.351395	0.999734
ENSG00000011243.18	AKAP8L	protein_coding	1190.35	-0.0519831	0.0695918	-0.746972	0.45508	0.999734
ENSG00000011258.16	MBTD1	protein_coding	588.83	0.117612	0.0959618	1.22561	0.220346	0.999734
ENSG00000011260.14	UTP18	protein_coding	2453.21	-0.0101407	0.0606035	-0.167329	0.867111	0.999734
ENSG00000011275.18	RNF216	protein_coding	2611.54	-0.0404316	0.0666634	-0.606503	0.54418	0.999734
ENSG00000011295.16	TTC19	protein_coding	821.259	-0.0309015	0.0863497	-0.357865	0.720444	0.999734
ENSG00000011304.20	PTBP1	protein_coding	16192.8	-0.0210265	0.0570456	-0.368591	0.712433	0.999734
ENSG00000011332.19	DPF1	protein_coding	60.6362	-0.0353319	0.251411	-0.140535	0.888238	0.999734
ENSG00000011376.11	LARS2	protein_coding	785.369	-0.0324931	0.0803259	-0.404516	0.685833	0.999734
ENSG00000011405.13	PIK3C2A	protein_coding	2501.61	0.0604264	0.0771464	0.78327	0.433469	0.999734
ENSG00000011422.12	PLAUR	protein_coding	707.119	-0.157659	0.120271	-1.31086	0.189904	0.999734
ENSG00000011426.11	ANLN	protein_coding	11247.8	0.000105757	0.0651597	0.00162305	0.998705	0.999734
ENSG00000011451.19	WIZ	protein_coding	2006.74	-0.0909311	0.078606	-1.1568	0.247356	0.999734
ENSG00000011454.17	RABGAP1	protein_coding	713.6	-0.0720177	0.0784372	-0.918157	0.358537	0.999734
ENSG00000011478.12	QPCTL	protein_coding	626.663	-0.0178552	0.0878811	-0.203174	0.838999	0.999734
ENSG00000011485.14	PPP5C	protein_coding	2256.45	-0.0252888	0.0595337	-0.424781	0.670996	0.999734
ENSG00000011523.14	CEP68	protein_coding	480.424	0.0045056	0.104879	0.0429598	0.965734	0.999734
ENSG00000011566.15	MAP4K3	protein_coding	1182.24	0.0400547	0.0759763	0.5272	0.598055	0.999734
ENSG00000011638.10	TMEM159	protein_coding	159.592	-0.0246865	0.156736	-0.157504	0.874848	0.999734
ENSG00000012048.22	BRCA1	protein_coding	2053.33	0.0171574	0.0600956	0.285502	0.77526	0.999734
ENSG00000012061.15	ERCC1	protein_coding	1263.42	0.011351	0.0700327	0.162081	0.871242	0.999734
ENSG00000012171.19	SEMA3B	protein_coding	235.591	-0.161835	0.169124	-0.956902	0.338616	0.999734
ENSG00000012174.12	MBTPS2	protein_coding	1473.6	-0.0475098	0.07265	-0.653955	0.513141	0.999734
ENSG00000012211.13	PRICKLE3	protein_coding	667.306	0.0328603	0.0897946	0.36595	0.714403	0.999734
ENSG00000012232.8	EXTL3	protein_coding	954.185	-0.120928	0.0759728	-1.59173	0.111445	0.999734
ENSG00000012504.15	NR1H4	protein_coding	30.01	-0.00284233	0.395849	-0.00718032	0.994271	0.999734
ENSG00000012660.14	ELOVL5	protein_coding	4486.29	0.0304092	0.0566079	0.537189	0.591137	0.999734
ENSG00000012822.16	CALCOCO1	protein_coding	474.362	-0.0147795	0.122789	-0.120364	0.904194	0.999734
ENSG00000012963.15	UBR7	protein_coding	769.051	0.0902162	0.0825008	1.09352	0.274166	0.999734
ENSG00000012983.11	MAP4K5	protein_coding	881.732	0.0283996	0.0823077	0.345042	0.730063	0.999734
ENSG00000013016.16	EHD3	protein_coding	71.7316	-0.241701	0.215823	-1.1199	0.262755	0.999734
ENSG00000013275.7	PSMC4	protein_coding	3707.67	0.0317462	0.0544291	0.583257	0.55972	0.999734
ENSG00000013288.8	MAN2B2	protein_coding	1576.38	0.0108743	0.0709457	0.153276	0.878181	0.999734
ENSG00000013297.11	CLDN11	protein_coding	414.747	-0.134218	0.108313	-1.23917	0.215283	0.999734
ENSG00000013306.16	SLC25A39	protein_coding	3048.44	-0.0531718	0.0718144	-0.740406	0.459054	0.999734
ENSG00000013364.19	MVP	protein_coding	1735.85	0.0493309	0.193005	0.255593	0.798265	0.999734
ENSG00000013374.16	NUB1	protein_coding	2819.18	0.0840084	0.0709024	1.18484	0.236079	0.999734
ENSG00000013375.16	PGM3	protein_coding	1523.43	0.00865839	0.0730128	0.118587	0.905602	0.999734
ENSG00000013392.8	RWDD2A	protein_coding	144.836	0.0455247	0.164019	0.277558	0.781352	0.999734
ENSG00000013441.16	CLK1	protein_coding	678.63	-0.00360474	0.127441	-0.0282857	0.977434	0.999734
ENSG00000013503.10	POLR3B	protein_coding	529.277	0.0127273	0.0928877	0.137018	0.891017	0.999734
ENSG00000013523.9	ANGEL1	protein_coding	364.452	0.12787	0.106167	1.20442	0.228426	0.999734
ENSG00000013561.18	RNF14	protein_coding	712.102	0.0275127	0.0804711	0.341895	0.73243	0.999734
ENSG00000013563.14	DNASE1L1	protein_coding	495.815	-0.0349596	0.114821	-0.30447	0.76077	0.999734
ENSG00000013573.17	DDX11	protein_coding	1964.06	0.0131277	0.0645174	0.203475	0.838764	0.999734
ENSG00000013583.10	HEBP1	protein_coding	1127.6	-0.0312634	0.0713051	-0.438446	0.661063	0.999734
ENSG00000013588.8	GPRC5A	protein_coding	3898.31	-0.253754	0.24906	-1.01885	0.308275	0.999734
ENSG00000013619.14	MAMLD1	protein_coding	175.648	-0.139187	0.191327	-0.72748	0.466932	0.999734
ENSG00000013810.19	TACC3	protein_coding	6611.68	-0.0546821	0.0655698	-0.833954	0.404307	0.999734
ENSG00000014123.10	UFL1	protein_coding	920.318	0.0373042	0.0937116	0.398075	0.690575	0.999734
ENSG00000014138.9	POLA2	protein_coding	993.402	0.046379	0.0797205	0.58177	0.560721	0.999734
ENSG00000014164.7	ZC3H3	protein_coding	1108.87	-0.0222941	0.0806383	-0.27647	0.782187	0.999734
ENSG00000014216.15	CAPN1	protein_coding	2471.15	-0.112207	0.0786101	-1.42739	0.153469	0.999734
ENSG00000014641.18	MDH1	protein_coding	4355.83	0.0469118	0.0622067	0.754128	0.450773	0.999734
ENSG00000014824.14	SLC30A9	protein_coding	3134.54	0.0490146	0.0642366	0.763033	0.445444	0.999734
ENSG00000014914.21	MTMR11	protein_coding	53.5844	-0.0404728	0.263717	-0.153471	0.878027	0.999734
ENSG00000014919.12	COX15	protein_coding	1550.73	0.0343036	0.0642636	0.533795	0.593483	0.999734
ENSG00000015133.19	CCDC88C	protein_coding	273.328	-0.27203	0.140493	-1.93626	0.0528362	0.999734
ENSG00000015153.14	YAF2	protein_coding	487.004	0.0645043	0.0977688	0.659763	0.509406	0.999734
ENSG00000015171.19	ZMYND11	protein_coding	2048.61	0.0521736	0.0657761	0.793199	0.427662	0.999734
ENSG00000015475.18	BID	protein_coding	1045.63	-0.0155664	0.0908576	-0.171327	0.863966	0.999734
ENSG00000015479.18	MATR3	protein_coding	9097.88	0.0680525	0.0513886	1.32427	0.185413	0.999734
ENSG00000015532.9	XYLT2	protein_coding	917.882	-0.0562717	0.0795487	-0.707387	0.479326	0.999734
ENSG00000015568.13	RGPD5	protein_coding	374.844	-0.703754	0.272401	-2.58352	0.00977967	0.999734
ENSG00000015676.18	NUDCD3	protein_coding	2252.95	-0.0273509	0.0572802	-0.477493	0.633011	0.999734
ENSG00000016082.15	ISL1	protein_coding	24.4775	-0.0087423	0.378051	-0.0231246	0.981551	0.999734
ENSG00000016864.18	GLT8D1	protein_coding	357.886	0.0615157	0.126275	0.487156	0.626148	0.999734
ENSG00000017260.19	ATP2C1	protein_coding	3553.31	0.0669109	0.0602361	1.11081	0.26665	0.999734
ENSG00000017797.13	RALBP1	protein_coding	5046.37	0.0236083	0.0511289	0.461741	0.644267	0.999734
ENSG00000018189.13	RUFY3	protein_coding	412.399	-0.032196	0.112411	-0.286412	0.774562	0.999734
ENSG00000018236.15	CNTN1	protein_coding	51.9876	0.0110884	0.268623	0.0412785	0.967074	0.999734
ENSG00000018408.14	WWTR1	protein_coding	5779.95	-0.00251566	0.0561995	-0.0447629	0.964296	0.999734
ENSG00000018510.15	AGPS	protein_coding	3786.32	0.0346205	0.0634697	0.545465	0.585434	0.999734
ENSG00000018610.14	CXorf56	protein_coding	1006.48	-0.0337225	0.0876153	-0.384893	0.700317	0.999734
ENSG00000018625.14	ATP1A2	protein_coding	18.602	-0.155602	0.468039	-0.332456	0.739545	0.999734
ENSG00000018699.13	TTC27	protein_coding	1215.58	-0.0166653	0.074892	-0.222524	0.823906	0.999734
ENSG00000019144.19	PHLDB1	protein_coding	3539.2	-0.0302572	0.0675768	-0.447745	0.654337	0.999734
ENSG00000019186.10	CYP24A1	protein_coding	80.7131	0.107716	0.245276	0.439164	0.660543	0.999734
ENSG00000019485.13	PRDM11	protein_coding	325.618	-0.045796	0.118866	-0.385275	0.700033	0.999734
ENSG00000019549.12	SNAI2	protein_coding	591.69	0.249012	0.128435	1.93882	0.0525235	0.999734
ENSG00000019582.15	CD74	protein_coding	687.312	-0.0261824	0.120304	-0.217636	0.827713	0.999734
ENSG00000019995.6	ZRANB1	protein_coding	1276.93	-0.0667137	0.072279	-0.923002	0.356006	0.999734
ENSG00000020129.16	NCDN	protein_coding	1458.05	-0.022445	0.0740573	-0.303076	0.761832	0.999734
ENSG00000020256.20	ZFP64	protein_coding	1222.97	-0.0222309	0.0760902	-0.292165	0.770161	0.999734
ENSG00000020426.11	MNAT1	protein_coding	595.617	0.0624363	0.0983023	0.635145	0.525334	0.999734
ENSG00000020577.13	SAMD4A	protein_coding	817.205	-0.196287	0.121665	-1.61335	0.106669	0.999734
ENSG00000020922.12	MRE11	protein_coding	1905.79	0.0735982	0.0640379	1.14929	0.250436	0.999734
ENSG00000021355.13	SERPINB1	protein_coding	1111.95	0.0332962	0.0960728	0.346573	0.728912	0.999734
ENSG00000021574.12	SPAST	protein_coding	706.694	-0.0526162	0.0966549	-0.544371	0.586186	0.999734
ENSG00000021645.18	NRXN3	protein_coding	342.493	-0.0870739	0.10973	-0.793531	0.427469	0.999734
ENSG00000021762.20	OSBPL5	protein_coding	131.188	-0.196783	0.200672	-0.98062	0.32678	0.999734
ENSG00000021776.11	AQR	protein_coding	1418.53	0.0151109	0.0673344	0.224416	0.822434	0.999734
ENSG00000021826.15	CPS1	protein_coding	238.692	-0.0152288	0.124601	-0.12222	0.902724	0.999734
ENSG00000022267.17	FHL1	protein_coding	692.895	0.0343068	0.0865826	0.396232	0.691934	0.999734
ENSG00000022277.12	RTF2	protein_coding	4269.73	0.0334361	0.0571813	0.584737	0.558724	0.999734
ENSG00000022567.9	SLC45A4	protein_coding	233.86	-0.119638	0.132125	-0.905492	0.365205	0.999734
ENSG00000022840.16	RNF10	protein_coding	2834.3	-0.0508651	0.0598051	-0.850514	0.395039	0.999734
ENSG00000022976.15	ZNF839	protein_coding	223.787	-0.0568939	0.128435	-0.442979	0.657781	0.999734
ENSG00000023041.11	ZDHHC6	protein_coding	1599.11	0.036389	0.0690625	0.5269	0.598263	0.999734
ENSG00000023191.17	RNH1	protein_coding	4126.04	-0.0400541	0.0584113	-0.685725	0.492887	0.999734
ENSG00000023228.14	NDUFS1	protein_coding	3125.37	0.0629118	0.0548515	1.14695	0.251403	0.999734
ENSG00000023287.13	RB1CC1	protein_coding	2533.05	0.0705415	0.065248	1.08113	0.27964	0.999734
ENSG00000023318.8	ERP44	protein_coding	1400.53	-0.0312063	0.0720402	-0.433179	0.664884	0.999734
ENSG00000023330.15	ALAS1	protein_coding	1290.35	0.0111389	0.068914	0.161634	0.871594	0.999734
ENSG00000023445.14	BIRC3	protein_coding	80.0708	-0.0771616	0.217192	-0.355269	0.722388	0.999734
ENSG00000023516.9	AKAP11	protein_coding	1665.01	0.00849602	0.0737125	0.115259	0.90824	0.999734
ENSG00000023572.9	GLRX2	protein_coding	868.279	-0.0246779	0.0910248	-0.271111	0.786305	0.999734
ENSG00000023608.5	SNAPC1	protein_coding	409.361	0.0319194	0.111761	0.285605	0.775181	0.999734
ENSG00000023697.13	DERA	protein_coding	2232.79	-0.00613329	0.0795067	-0.0771418	0.938511	0.999734
ENSG00000023734.11	STRAP	protein_coding	6399.73	-0.00609093	0.0680553	-0.0894997	0.928685	0.999734
ENSG00000023839.11	ABCC2	protein_coding	176.752	0.237776	0.180577	1.31675	0.187921	0.999734
ENSG00000023902.14	PLEKHO1	protein_coding	470.723	-0.075416	0.110427	-0.68295	0.494639	0.999734
ENSG00000023909.10	GCLM	protein_coding	2261.86	0.209151	0.0740974	2.82265	0.00476284	0.999734
ENSG00000024048.10	UBR2	protein_coding	615.722	0.039847	0.0847598	0.470117	0.638271	0.999734
ENSG00000024422.12	EHD2	protein_coding	6211.68	-0.0332925	0.0699389	-0.476023	0.634058	0.999734
ENSG00000024526.17	DEPDC1	protein_coding	3549.82	0.0269867	0.0561416	0.480689	0.630738	0.999734
ENSG00000024862.17	CCDC28A	protein_coding	224.813	0.101708	0.131418	0.773929	0.438973	0.999734
ENSG00000025156.12	HSF2	protein_coding	603.511	0.0565977	0.0834335	0.678358	0.497545	0.999734
ENSG00000025293.17	PHF20	protein_coding	1696.88	0.0244758	0.0636539	0.384515	0.700597	0.999734
ENSG00000025434.19	NR1H3	protein_coding	595.968	0.028113	0.123128	0.228323	0.819395	0.999734
ENSG00000025708.14	TYMP	protein_coding	35.5236	-0.143862	0.340335	-0.422707	0.672509	0.999734
ENSG00000025770.19	NCAPH2	protein_coding	1077.27	-0.0597038	0.08395	-0.711183	0.476971	0.999734
ENSG00000025772.8	TOMM34	protein_coding	3804.24	0.00518527	0.0549714	0.0943265	0.92485	0.999734
ENSG00000025796.14	SEC63	protein_coding	1776.06	-0.0177294	0.0764774	-0.231825	0.816674	0.999734
ENSG00000025800.14	KPNA6	protein_coding	3142.42	0.00325836	0.0547848	0.0594756	0.952573	0.999734
ENSG00000026025.16	VIM	protein_coding	66628	0.0272986	0.0581282	0.469627	0.638621	0.999734
ENSG00000026036.22	RTEL1-TNFRSF6B	protein_coding	187.936	-0.148235	0.171712	-0.863276	0.387986	0.999734
ENSG00000026103.22	FAS	protein_coding	947.012	0.0151152	0.0898552	0.168217	0.866412	0.999734
ENSG00000026297.15	RNASET2	protein_coding	781.583	-0.0146027	0.0904265	-0.161487	0.87171	0.999734
ENSG00000026508.18	CD44	protein_coding	8259.42	-0.0232575	0.0918345	-0.253255	0.800071	0.999734
ENSG00000026652.14	AGPAT4	protein_coding	1117.76	0.040654	0.0773174	0.525807	0.599022	0.999734
ENSG00000026950.17	BTN3A1	protein_coding	255.689	0.0579198	0.148894	0.389	0.697276	0.999734
ENSG00000027001.10	MIPEP	protein_coding	718.213	0.00442912	0.0888024	0.0498762	0.960221	0.999734
ENSG00000027075.15	PRKCH	protein_coding	253.402	-0.0361045	0.130912	-0.275792	0.782708	0.999734
ENSG00000027697.14	IFNGR1	protein_coding	476.799	0.0478241	0.107043	0.446774	0.655038	0.999734
ENSG00000027847.14	B4GALT7	protein_coding	479.8	-0.0275354	0.0984242	-0.279762	0.77966	0.999734
ENSG00000028116.17	VRK2	protein_coding	933.325	0.0656008	0.074837	0.876583	0.380713	0.999734
ENSG00000028203.18	VEZT	protein_coding	1126.65	-0.0222405	0.071084	-0.312877	0.754374	0.999734
ENSG00000028277.21	POU2F2	protein_coding	55.1638	-0.0483276	0.248952	-0.194124	0.846078	0.999734
ENSG00000028310.18	BRD9	protein_coding	1551.27	-0.0717917	0.068805	-1.04341	0.296759	0.999734
ENSG00000028528.15	SNX1	protein_coding	1715.31	-0.00663396	0.0681811	-0.0972991	0.922489	0.999734
ENSG00000028839.10	TBPL1	protein_coding	486.763	0.0277799	0.0934044	0.297415	0.76615	0.999734
ENSG00000029153.14	ARNTL2	protein_coding	1283.01	-0.11767	0.0738668	-1.59301	0.111159	0.999734
ENSG00000029363.16	BCLAF1	protein_coding	5298.72	0.0523596	0.058045	0.902051	0.36703	0.999734
ENSG00000029364.12	SLC39A9	protein_coding	1464.34	0.00145618	0.0659049	0.0220952	0.982372	0.999734
ENSG00000029639.11	TFB1M	protein_coding	250.93	0.121803	0.13768	0.884684	0.376327	0.999734
ENSG00000029725.17	RABEP1	protein_coding	1504.17	0.0139748	0.0637398	0.219247	0.826457	0.999734
ENSG00000029993.15	HMGB3	protein_coding	2588.81	0.0154576	0.0659837	0.234264	0.81478	0.999734
ENSG00000030066.13	NUP160	protein_coding	2307.62	0.0249508	0.0621861	0.401228	0.688252	0.999734
ENSG00000030110.13	BAK1	protein_coding	614.906	-0.0531545	0.0835368	-0.6363	0.524581	0.999734
ENSG00000030419.16	IKZF2	protein_coding	29.0501	-0.058903	0.353426	-0.166663	0.867635	0.999734
ENSG00000030582.18	GRN	protein_coding	6365.71	-0.0258027	0.0771711	-0.334357	0.73811	0.999734
ENSG00000031003.10	FAM13B	protein_coding	785.867	-0.0180837	0.077437	-0.233529	0.815351	0.999734
ENSG00000031081.10	ARHGAP31	protein_coding	290.444	-0.201946	0.127234	-1.5872	0.112467	0.999734
ENSG00000031691.7	CENPQ	protein_coding	325.614	-0.00348105	0.114018	-0.0305307	0.975644	0.999734
ENSG00000031698.13	SARS	protein_coding	4452.48	0.00819773	0.0582223	0.140801	0.888027	0.999734
ENSG00000031823.14	RANBP3	protein_coding	2712.58	-0.0543408	0.0641902	-0.846559	0.397241	0.999734
ENSG00000032219.18	ARID4A	protein_coding	456.206	0.0626861	0.111039	0.564543	0.572385	0.999734
ENSG00000032389.12	EIPR1	protein_coding	1099.05	0.0505807	0.0790546	0.63982	0.52229	0.999734
ENSG00000032444.16	PNPLA6	protein_coding	2065.23	-0.048398	0.0734933	-0.658536	0.510194	0.999734
ENSG00000032742.17	IFT88	protein_coding	331.998	0.127058	0.118403	1.07309	0.283229	0.999734
ENSG00000033011.12	ALG1	protein_coding	846.772	0.0498551	0.0979173	0.509156	0.610643	0.999734
ENSG00000033030.13	ZCCHC8	protein_coding	1272.59	0.0237957	0.0705157	0.337452	0.735776	0.999734
ENSG00000033050.9	ABCF2	protein_coding	3761.05	-0.00659636	0.0680793	-0.0968924	0.922812	0.999734
ENSG00000033100.16	CHPF2	protein_coding	3453.89	-0.0312653	0.0691336	-0.452244	0.651093	0.999734
ENSG00000033170.16	FUT8	protein_coding	884.337	0.0718672	0.0755716	0.950982	0.341613	0.999734
ENSG00000033178.13	UBA6	protein_coding	1766.98	-0.00492653	0.0703377	-0.0700411	0.944161	0.999734
ENSG00000033327.13	GAB2	protein_coding	578.144	-0.116334	0.0974371	-1.19394	0.232502	0.999734
ENSG00000033627.16	ATP6V0A1	protein_coding	557.015	-0.112009	0.090499	-1.23768	0.215835	0.999734
ENSG00000033800.13	PIAS1	protein_coding	701.725	0.100071	0.0780243	1.28256	0.199645	0.999734
ENSG00000033867.16	SLC4A7	protein_coding	3184.63	0.000359811	0.070298	0.00511837	0.995916	0.999734
ENSG00000034053.14	APBA2	protein_coding	382.812	-0.150677	0.109519	-1.37581	0.168882	0.999734
ENSG00000034152.18	MAP2K3	protein_coding	965.89	-0.102333	0.0913458	-1.12029	0.262592	0.999734
ENSG00000034510.6	TMSB10	protein_coding	31841.2	-0.0279923	0.0482193	-0.58052	0.561564	0.999734
ENSG00000034533.11	ASTE1	protein_coding	209.279	-0.0319001	0.141924	-0.224769	0.822159	0.999734
ENSG00000034677.13	RNF19A	protein_coding	1093.58	0.0581317	0.07057	0.823745	0.410085	0.999734
ENSG00000034693.15	PEX3	protein_coding	403.872	0.0264175	0.104911	0.251808	0.801189	0.999734
ENSG00000034713.8	GABARAPL2	protein_coding	1328.73	0.0673246	0.0764648	0.880465	0.378607	0.999734
ENSG00000035115.21	SH3YL1	protein_coding	287.947	-0.0329467	0.116119	-0.283731	0.776617	0.999734
ENSG00000035141.8	FAM136A	protein_coding	2493.02	-0.0194053	0.0645719	-0.300523	0.763778	0.999734
ENSG00000035403.17	VCL	protein_coding	9383.41	-0.0934225	0.0528404	-1.76801	0.077059	0.999734
ENSG00000035499.13	DEPDC1B	protein_coding	1186.72	0.122678	0.0753778	1.62751	0.103628	0.999734
ENSG00000035681.9	NSMAF	protein_coding	2028.67	0.0542777	0.0642611	0.844643	0.39831	0.999734
ENSG00000035687.10	ADSS	protein_coding	2986.87	-0.00904801	0.0570925	-0.15848	0.874079	0.999734
ENSG00000035862.12	TIMP2	protein_coding	14801.5	-0.00128566	0.0615227	-0.0208974	0.983328	0.999734
ENSG00000035928.16	RFC1	protein_coding	3730.17	0.0255188	0.058531	0.435988	0.662846	0.999734
ENSG00000036054.13	TBC1D23	protein_coding	1130.07	-0.054841	0.0751558	-0.729697	0.465575	0.999734
ENSG00000036257.13	CUL3	protein_coding	2484.6	-0.00383083	0.0648153	-0.0591039	0.952869	0.999734
ENSG00000036549.13	AC118549.1	protein_coding	1160.65	-0.0246297	0.0719293	-0.342415	0.732038	0.999734
ENSG00000037042.9	TUBG2	protein_coding	222.76	0.051957	0.149142	0.348372	0.727561	0.999734
ENSG00000037241.7	RPL26L1	protein_coding	950.78	0.110163	0.0839784	1.31181	0.189586	0.999734
ENSG00000037474.15	NSUN2	protein_coding	6156.43	-0.0318801	0.0695039	-0.458681	0.646463	0.999734
ENSG00000037637.11	FBXO42	protein_coding	596.394	0.028705	0.085454	0.335912	0.736937	0.999734
ENSG00000037749.12	MFAP3	protein_coding	503.585	0.0371348	0.0953018	0.389655	0.696792	0.999734
ENSG00000037757.14	MRI1	protein_coding	615.332	-0.00568519	0.0869726	-0.0653676	0.947881	0.999734
ENSG00000037897.17	METTL1	protein_coding	556.992	0.0671324	0.109549	0.612806	0.540005	0.999734
ENSG00000038002.9	AGA	protein_coding	683.39	0.117051	0.0931746	1.25625	0.209024	0.999734
ENSG00000038210.13	PI4K2B	protein_coding	1590.19	0.0338349	0.0774395	0.43692	0.662169	0.999734
ENSG00000038219.13	BOD1L1	protein_coding	3543.94	0.00106547	0.0717151	0.0148569	0.988146	0.999734
ENSG00000038274.17	MAT2B	protein_coding	1844.53	0.113163	0.075338	1.50207	0.133078	0.999734
ENSG00000038295.8	TLL1	protein_coding	56.7371	-0.289022	0.289037	-0.99995	0.317335	0.999734
ENSG00000038358.15	EDC4	protein_coding	3209.2	-0.0309802	0.0649242	-0.477174	0.633238	0.999734
ENSG00000038382.20	TRIO	protein_coding	7357.16	-0.0647511	0.0649458	-0.997002	0.318764	0.999734
ENSG00000038427.16	VCAN	protein_coding	28206.1	0.080366	0.0592569	1.35623	0.175026	0.999734
ENSG00000038532.16	CLEC16A	protein_coding	658.677	-0.0043248	0.0935758	-0.0462171	0.963137	0.999734
ENSG00000038945.15	MSR1	protein_coding	490.414	0.0284405	0.101178	0.281095	0.778638	0.999734
ENSG00000039123.16	MTREX	protein_coding	2395.48	0.0754931	0.0598429	1.26152	0.207121	0.999734
ENSG00000039139.9	DNAH5	protein_coding	99.2763	0.0630409	0.194665	0.323843	0.746057	0.999734
ENSG00000039319.17	ZFYVE16	protein_coding	1480.55	0.192044	0.0717287	2.67737	0.00742025	0.999734
ENSG00000039523.20	RIPOR1	protein_coding	5226.62	-0.05718	0.0565268	-1.01156	0.311751	0.999734
ENSG00000039560.14	RAI14	protein_coding	6047.5	-0.0435387	0.0631576	-0.689367	0.490592	0.999734
ENSG00000039650.12	PNKP	protein_coding	642.438	-0.0963768	0.0826409	-1.16621	0.243529	0.999734
ENSG00000040199.18	PHLPP2	protein_coding	645.667	-0.00931224	0.0961526	-0.0968485	0.922847	0.999734
ENSG00000040275.17	SPDL1	protein_coding	2687.63	0.0926339	0.0684218	1.35387	0.175779	0.999734
ENSG00000040341.18	STAU2	protein_coding	1863.26	0.0991776	0.062695	1.58191	0.113671	0.999734
ENSG00000040487.13	PQLC2	protein_coding	770.095	-0.0671778	0.0941256	-0.713704	0.47541	0.999734
ENSG00000040531.14	CTNS	protein_coding	291.634	0.0110793	0.121401	0.0912614	0.927285	0.999734
ENSG00000040633.13	PHF23	protein_coding	1155.09	-0.0575196	0.0741501	-0.775718	0.437915	0.999734
ENSG00000040933.15	INPP4A	protein_coding	806.301	-0.0131179	0.0831561	-0.15775	0.874654	0.999734
ENSG00000041353.10	RAB27B	protein_coding	350.977	0.09775	0.132744	0.736378	0.461501	0.999734
ENSG00000041357.16	PSMA4	protein_coding	4252.44	0.100681	0.0625229	1.6103	0.107332	0.999734
ENSG00000041802.11	LSG1	protein_coding	1584.71	0.0205663	0.0745911	0.275721	0.782763	0.999734
ENSG00000041880.14	PARP3	protein_coding	412.714	0.00517448	0.101816	0.0508218	0.959468	0.999734
ENSG00000041982.16	TNC	protein_coding	124.532	0.0815339	0.168094	0.485049	0.627641	0.999734
ENSG00000041988.15	THAP3	protein_coding	198.212	-0.0739726	0.137206	-0.539136	0.589793	0.999734
ENSG00000042088.13	TDP1	protein_coding	579.398	-0.07513	0.0891468	-0.842767	0.399359	0.999734
ENSG00000042286.15	AIFM2	protein_coding	1362.24	0.0431981	0.0713736	0.60524	0.54502	0.999734
ENSG00000042317.17	SPATA7	protein_coding	65.0483	-0.0927323	0.236297	-0.392441	0.694733	0.999734
ENSG00000042429.12	MED17	protein_coding	1423.09	0.011169	0.0696366	0.16039	0.872574	0.999734
ENSG00000042445.14	RETSAT	protein_coding	945.518	-0.0789136	0.0773479	-1.02024	0.307614	0.999734
ENSG00000042493.16	CAPG	protein_coding	2946.6	0.0203671	0.072855	0.279557	0.779817	0.999734
ENSG00000042753.11	AP2S1	protein_coding	3922.72	-0.00546085	0.0581655	-0.0938848	0.925201	0.999734
ENSG00000043093.14	DCUN1D1	protein_coding	1425.01	0.0688062	0.0671067	1.02533	0.305209	0.999734
ENSG00000043143.20	JADE2	protein_coding	2451.26	0.0355598	0.0729102	0.487721	0.625747	0.999734
ENSG00000043355.12	ZIC2	protein_coding	779.534	-0.0112916	0.103608	-0.108984	0.913215	0.999734
ENSG00000043514.16	TRIT1	protein_coding	678.625	0.107107	0.0875267	1.22371	0.221061	0.999734
ENSG00000043591.5	ADRB1	protein_coding	26.5754	0.345467	0.383289	0.901324	0.367416	0.999734
ENSG00000044090.8	CUL7	protein_coding	686.416	-0.079904	0.0928252	-0.8608	0.389348	0.999734
ENSG00000044115.21	CTNNA1	protein_coding	8495.43	0.077299	0.0517303	1.49427	0.135105	0.999734
ENSG00000044446.11	PHKA2	protein_coding	1338.47	-0.00190671	0.0669343	-0.0284863	0.977274	0.999734
ENSG00000044459.15	CNTLN	protein_coding	596.75	0.0666428	0.0953974	0.698581	0.484814	0.999734
ENSG00000044574.8	HSPA5	protein_coding	26611.9	-0.0812157	0.065272	-1.24427	0.213402	0.999734
ENSG00000046604.13	DSG2	protein_coding	4524.72	0.0585916	0.0581992	1.00674	0.314059	0.999734
ENSG00000046647.13	GEMIN8	protein_coding	225.376	0.0244207	0.138463	0.17637	0.860004	0.999734
ENSG00000046651.15	OFD1	protein_coding	724.842	0.141601	0.086431	1.63832	0.101355	0.999734
ENSG00000046889.19	PREX2	protein_coding	2151.93	0.0045568	0.0666825	0.0683358	0.945518	0.999734
ENSG00000047056.15	WDR37	protein_coding	287.435	-0.0504148	0.122783	-0.410602	0.681364	0.999734
ENSG00000047188.16	YTHDC2	protein_coding	996.883	0.113333	0.0754312	1.50247	0.132976	0.999734
ENSG00000047230.15	CTPS2	protein_coding	789.051	-0.0146773	0.090094	-0.162911	0.870588	0.999734
ENSG00000047249.18	ATP6V1H	protein_coding	2100.03	0.0247506	0.0686576	0.360493	0.718478	0.999734
ENSG00000047315.16	POLR2B	protein_coding	3667.93	-0.0210227	0.0590199	-0.356196	0.721694	0.999734
ENSG00000047346.12	FAM214A	protein_coding	93.4431	0.298705	0.198469	1.50505	0.132312	0.999734
ENSG00000047365.12	ARAP2	protein_coding	330.781	-0.0924031	0.111288	-0.830308	0.406365	0.999734
ENSG00000047410.14	TPR	protein_coding	6221.29	0.0269683	0.0795786	0.338888	0.734694	0.999734
ENSG00000047578.13	KIAA0556	protein_coding	738.43	0.0312352	0.0955356	0.326949	0.743707	0.999734
ENSG00000047579.19	DTNBP1	protein_coding	351.919	-0.0468674	0.108203	-0.433144	0.664911	0.999734
ENSG00000047597.7	XK	protein_coding	280.537	-0.0454763	0.134658	-0.337718	0.735576	0.999734
ENSG00000047621.12	C12orf4	protein_coding	599.613	-0.0681125	0.0883461	-0.770974	0.440722	0.999734
ENSG00000047634.15	SCML1	protein_coding	826.786	0.0102198	0.0846836	0.120682	0.903943	0.999734
ENSG00000047644.18	WWC3	protein_coding	805.879	-0.00635002	0.0824474	-0.0770191	0.938608	0.999734
ENSG00000047849.21	MAP4	protein_coding	8489.6	-0.0338378	0.049454	-0.684227	0.493832	0.999734
ENSG00000047932.14	GOPC	protein_coding	1513.33	0.00762744	0.0732106	0.104185	0.917023	0.999734
ENSG00000048028.11	USP28	protein_coding	950.022	0.0544821	0.073811	0.738129	0.460436	0.999734
ENSG00000048052.21	HDAC9	protein_coding	537.052	-0.18609	0.147069	-1.26532	0.205757	0.999734
ENSG00000048140.18	TSPAN17	protein_coding	1356.07	-0.0108687	0.0705576	-0.154041	0.877578	0.999734
ENSG00000048162.20	NOP16	protein_coding	1484.36	0.0174825	0.0949095	0.184202	0.853855	0.999734
ENSG00000048342.16	CC2D2A	protein_coding	725.079	-0.0641564	0.0893663	-0.717904	0.472817	0.999734
ENSG00000048392.11	RRM2B	protein_coding	1503.11	0.0450159	0.0776209	0.579946	0.561951	0.999734
ENSG00000048405.10	ZNF800	protein_coding	651.832	-0.00363431	0.0863255	-0.0421001	0.966419	0.999734
ENSG00000048471.14	SNX29	protein_coding	208.876	0.241306	0.17892	1.34868	0.17744	0.999734
ENSG00000048544.6	MRPS10	protein_coding	1301.38	0.0422343	0.0703012	0.600763	0.547998	0.999734
ENSG00000048649.13	RSF1	protein_coding	2817.8	-0.0245999	0.0822939	-0.298928	0.764995	0.999734
ENSG00000048707.15	VPS13D	protein_coding	1047.99	-0.0652098	0.0918484	-0.709973	0.477721	0.999734
ENSG00000048828.17	FAM120A	protein_coding	6999.98	-0.00931162	0.049088	-0.189692	0.84955	0.999734
ENSG00000048991.16	R3HDM1	protein_coding	1949.4	0.0781082	0.0624395	1.25094	0.210955	0.999734
ENSG00000049089.15	COL9A2	protein_coding	101.686	0.13665	0.245527	0.556559	0.577829	0.999734
ENSG00000049130.15	KITLG	protein_coding	925.608	0.0184868	0.0885212	0.208841	0.834573	0.999734
ENSG00000049167.14	ERCC8	protein_coding	330.013	0.203812	0.122252	1.66715	0.0954854	0.999734
ENSG00000049192.15	ADAMTS6	protein_coding	651.494	-0.0644542	0.100697	-0.640082	0.522119	0.999734
ENSG00000049239.12	H6PD	protein_coding	1095.5	-0.0269917	0.10211	-0.26434	0.791518	0.999734
ENSG00000049245.13	VAMP3	protein_coding	2770.13	0.0731572	0.0657077	1.11337	0.265548	0.999734
ENSG00000049246.14	PER3	protein_coding	134.892	-0.000597172	0.175275	-0.00340705	0.997282	0.999734
ENSG00000049323.16	LTBP1	protein_coding	349.859	0.121932	0.117275	1.03971	0.298474	0.999734
ENSG00000049449.9	RCN1	protein_coding	11231.7	0.0401237	0.0519274	0.772689	0.439706	0.999734
ENSG00000049541.11	RFC2	protein_coding	1282.99	-0.140475	0.0679076	-2.06863	0.0385811	0.999734
ENSG00000049618.23	ARID1B	protein_coding	1248.03	-0.0205371	0.0703166	-0.292067	0.770236	0.999734
ENSG00000049656.14	CLPTM1L	protein_coding	3761.76	-0.0280088	0.0803237	-0.348698	0.727316	0.999734
ENSG00000049759.18	NEDD4L	protein_coding	1503.17	-0.080033	0.0656425	-1.21923	0.222759	0.999734
ENSG00000049769.13	PPP1R3F	protein_coding	277.116	-0.0668019	0.12032	-0.555202	0.578757	0.999734
ENSG00000049860.14	HEXB	protein_coding	2434.52	0.0715863	0.0759447	0.942611	0.34588	0.999734
ENSG00000049883.15	PTCD2	protein_coding	443.575	0.148373	0.0950456	1.56107	0.118508	0.999734
ENSG00000050130.18	JKAMP	protein_coding	844.436	-0.00153894	0.0912232	-0.0168701	0.98654	0.999734
ENSG00000050165.17	DKK3	protein_coding	2380.24	-0.0360246	0.0895491	-0.402289	0.687472	0.999734
ENSG00000050327.15	ARHGEF5	protein_coding	1137.33	0.085407	0.0924118	0.9242	0.355382	0.999734
ENSG00000050393.11	MCUR1	protein_coding	977.249	-0.0393017	0.0948008	-0.414571	0.678456	0.999734
ENSG00000050405.13	LIMA1	protein_coding	1795.9	0.0706129	0.108973	0.647988	0.516993	0.999734
ENSG00000050426.16	LETMD1	protein_coding	670.486	0.126041	0.0864617	1.45776	0.144906	0.999734
ENSG00000050438.17	SLC4A8	protein_coding	181.307	-0.0450514	0.170369	-0.264434	0.791446	0.999734
ENSG00000050748.17	MAPK9	protein_coding	1518.22	0.0933465	0.0716025	1.30368	0.192344	0.999734
ENSG00000050820.17	BCAR1	protein_coding	5356.53	-0.0503152	0.0685565	-0.733924	0.462995	0.999734
ENSG00000051009.10	FAM160A2	protein_coding	592.395	-0.110854	0.0947339	-1.17016	0.241938	0.999734
ENSG00000051108.15	HERPUD1	protein_coding	2224.47	0.0715406	0.063676	1.12351	0.261221	0.999734
ENSG00000051128.19	HOMER3	protein_coding	991.055	-0.106868	0.0909989	-1.17439	0.24024	0.999734
ENSG00000051180.17	RAD51	protein_coding	475.686	0.075504	0.0992002	0.761128	0.446581	0.999734
ENSG00000051341.14	POLQ	protein_coding	1161.96	-0.00626131	0.0878461	-0.0712759	0.943178	0.999734
ENSG00000051382.8	PIK3CB	protein_coding	1640.71	0.0109123	0.0663989	0.164344	0.86946	0.999734
ENSG00000051523.11	CYBA	protein_coding	3349.01	0.0533875	0.0700924	0.761673	0.446255	0.999734
ENSG00000051596.9	THOC3	protein_coding	1691.97	0.0626487	0.0667577	0.93845	0.348013	0.999734
ENSG00000051620.11	HEBP2	protein_coding	669.929	-0.0366741	0.0856552	-0.428159	0.668535	0.999734
ENSG00000051825.14	MPHOSPH9	protein_coding	1292.53	0.046944	0.064177	0.731476	0.464488	0.999734
ENSG00000052126.14	PLEKHA5	protein_coding	1255.88	-0.00796545	0.110133	-0.072326	0.942343	0.999734
ENSG00000052723.11	SIKE1	protein_coding	1713.83	-0.0113574	0.0707699	-0.160484	0.8725	0.999734
ENSG00000052749.13	RRP12	protein_coding	3933.83	-0.135606	0.0911595	-1.48757	0.136864	0.999734
ENSG00000052795.13	FNIP2	protein_coding	326.503	-0.0705768	0.112511	-0.627291	0.530469	0.999734
ENSG00000052802.13	MSMO1	protein_coding	709.892	0.0813274	0.0872347	0.932282	0.351191	0.999734
ENSG00000052841.15	TTC17	protein_coding	1837.11	0.0418664	0.0611179	0.68501	0.493337	0.999734
ENSG00000053254.15	FOXN3	protein_coding	663.553	-0.0622407	0.0886648	-0.701978	0.482693	0.999734
ENSG00000053371.12	AKR7A2	protein_coding	1421.28	0.000705033	0.0677498	0.0104064	0.991697	0.999734
ENSG00000053372.5	MRTO4	protein_coding	3553.54	-0.0368268	0.0874052	-0.421334	0.673511	0.999734
ENSG00000053501.13	USE1	protein_coding	360.149	-0.0923417	0.105959	-0.871484	0.38349	0.999734
ENSG00000053747.16	LAMA3	protein_coding	605.199	-0.0141772	0.117727	-0.120424	0.904147	0.999734
ENSG00000053770.12	AP5M1	protein_coding	592.704	0.0632938	0.0918609	0.689019	0.490812	0.999734
ENSG00000053900.10	ANAPC4	protein_coding	1037.46	-0.0151731	0.0729181	-0.208084	0.835164	0.999734
ENSG00000054116.12	TRAPPC3	protein_coding	2163.11	0.0141619	0.0585892	0.241714	0.809002	0.999734
ENSG00000054118.15	THRAP3	protein_coding	6034.53	0.0246878	0.0576461	0.428264	0.668459	0.999734
ENSG00000054148.17	PHPT1	protein_coding	1239.5	0.0968399	0.0712711	1.35876	0.174224	0.999734
ENSG00000054267.22	ARID4B	protein_coding	1518.98	0.0356015	0.0707537	0.503175	0.614841	0.999734
ENSG00000054277.14	OPN3	protein_coding	634.023	0.0438959	0.0898756	0.488407	0.625262	0.999734
ENSG00000054282.16	SDCCAG8	protein_coding	356.396	-0.0819095	0.106486	-0.769206	0.441771	0.999734
ENSG00000054392.13	HHAT	protein_coding	1137.7	-0.0243984	0.080266	-0.303969	0.761151	0.999734
ENSG00000054523.17	KIF1B	protein_coding	980.708	-0.0368944	0.0740164	-0.498463	0.618158	0.999734
ENSG00000054598.8	FOXC1	protein_coding	196.424	0.111338	0.170366	0.653525	0.513418	0.999734
ENSG00000054611.14	TBC1D22A	protein_coding	595.102	-0.0474026	0.0888783	-0.533343	0.593796	0.999734
ENSG00000054654.16	SYNE2	protein_coding	705.858	0.0123456	0.296209	0.0416787	0.966755	0.999734
ENSG00000054690.13	PLEKHH1	protein_coding	74.6632	-0.202717	0.209709	-0.966657	0.333715	0.999734
ENSG00000054793.13	ATP9A	protein_coding	1144.19	-0.017778	0.0935507	-0.190036	0.849281	0.999734
ENSG00000054965.10	FAM168A	protein_coding	1723.33	-0.0390131	0.067678	-0.576453	0.564309	0.999734
ENSG00000054967.13	RELT	protein_coding	541.766	-0.0572431	0.103372	-0.553756	0.579746	0.999734
ENSG00000055044.11	NOP58	protein_coding	3554.75	0.0310509	0.0677849	0.45808	0.646895	0.999734
ENSG00000055070.17	SZRD1	protein_coding	6456.61	-0.0715989	0.0641346	-1.11639	0.264257	0.999734
ENSG00000055130.16	CUL1	protein_coding	3837.09	0.067884	0.0695108	0.976597	0.328769	0.999734
ENSG00000055147.19	FAM114A2	protein_coding	403.938	0.0903687	0.102916	0.878084	0.379898	0.999734
ENSG00000055163.20	CYFIP2	protein_coding	1502.91	0.027008	0.0766062	0.352556	0.724421	0.999734
ENSG00000055208.19	TAB2	protein_coding	1888.44	-0.0144171	0.0633288	-0.227655	0.819914	0.999734
ENSG00000055211.14	GINM1	protein_coding	343.335	-0.037524	0.114282	-0.328345	0.742651	0.999734
ENSG00000055332.18	EIF2AK2	protein_coding	2800.74	-0.0146907	0.0674698	-0.217737	0.827634	0.999734
ENSG00000055483.19	USP36	protein_coding	3109.56	-0.111692	0.0748352	-1.49251	0.135565	0.999734
ENSG00000055609.18	KMT2C	protein_coding	1496.6	-0.026517	0.0861827	-0.307683	0.758323	0.999734
ENSG00000055732.13	MCOLN3	protein_coding	171.489	-0.232584	0.148491	-1.56632	0.117275	0.999734
ENSG00000055813.6	CCDC85A	protein_coding	37.0418	-0.373214	0.340629	-1.09566	0.273228	0.999734
ENSG00000055917.15	PUM2	protein_coding	3292.04	0.00963687	0.0538672	0.1789	0.858016	0.999734
ENSG00000055950.16	MRPL43	protein_coding	1652.83	-0.00798507	0.069259	-0.115293	0.908213	0.999734
ENSG00000056050.7	HPF1	protein_coding	523.12	0.0608156	0.0973595	0.62465	0.532201	0.999734
ENSG00000056097.16	ZFR	protein_coding	3846.76	-0.00041134	0.0576149	-0.00713947	0.994304	0.999734
ENSG00000056277.16	ZNF280C	protein_coding	546.691	-0.0378688	0.0938381	-0.403555	0.68654	0.999734
ENSG00000056291.17	NPFFR2	protein_coding	69.8454	0.0472825	0.268386	0.176173	0.860158	0.999734
ENSG00000056487.16	PHF21B	protein_coding	31.1426	0.0531396	0.335988	0.158159	0.874331	0.999734
ENSG00000056586.16	RC3H2	protein_coding	1124.1	-0.0507806	0.0817513	-0.62116	0.534494	0.999734
ENSG00000056972.19	TRAF3IP2	protein_coding	219.542	-0.14923	0.139994	-1.06598	0.286433	0.999734
ENSG00000056998.20	GYG2	protein_coding	927.313	0.0429393	0.100105	0.428941	0.667966	0.999734
ENSG00000057019.16	DCBLD2	protein_coding	8870.9	-0.0523418	0.0540807	-0.967847	0.333121	0.999734
ENSG00000057252.13	SOAT1	protein_coding	4274.12	0.00572286	0.0746483	0.0766642	0.938891	0.999734
ENSG00000057294.14	PKP2	protein_coding	669.338	-0.175118	0.0807075	-2.16979	0.0300228	0.999734
ENSG00000057608.17	GDI2	protein_coding	6311.01	0.0296225	0.0571093	0.518698	0.603972	0.999734
ENSG00000057663.16	ATG5	protein_coding	950.389	0.0214153	0.074101	0.289002	0.77258	0.999734
ENSG00000057757.10	PITHD1	protein_coding	1099.43	-0.0177849	0.0799798	-0.222367	0.824028	0.999734
ENSG00000057935.13	MTA3	protein_coding	977.781	0.042943	0.0904219	0.474918	0.634845	0.999734
ENSG00000058056.9	USP13	protein_coding	1245.42	-0.0819458	0.0693161	-1.1822	0.237125	0.999734
ENSG00000058063.16	ATP11B	protein_coding	1763.99	-0.0326362	0.0663328	-0.492007	0.622714	0.999734
ENSG00000058085.14	LAMC2	protein_coding	2778.92	-0.15185	0.168795	-0.899612	0.368327	0.999734
ENSG00000058091.17	CDK14	protein_coding	535.617	-0.148259	0.100743	-1.47165	0.141115	0.999734
ENSG00000058262.10	SEC61A1	protein_coding	12549.9	-0.0649656	0.0606303	-1.0715	0.283943	0.999734
ENSG00000058272.19	PPP1R12A	protein_coding	2245.57	0.0281977	0.0649141	0.434385	0.664009	0.999734
ENSG00000058453.17	CROCC	protein_coding	450.679	-0.185313	0.110129	-1.68268	0.0924362	0.999734
ENSG00000058600.16	POLR3E	protein_coding	1140.97	0.117092	0.0750832	1.5595	0.118878	0.999734
ENSG00000058673.16	ZC3H11A	protein_coding	4488.76	0.0474577	0.0626435	0.757583	0.4487	0.999734
ENSG00000058729.11	RIOK2	protein_coding	768.458	0.0731718	0.0865432	0.845495	0.397835	0.999734
ENSG00000058799.15	YIPF1	protein_coding	386.874	0.239957	0.112048	2.14155	0.03223	0.999734
ENSG00000058804.12	NDC1	protein_coding	2591.65	0.0268706	0.0692104	0.388245	0.697835	0.999734
ENSG00000058866.15	DGKG	protein_coding	257.969	0.00723693	0.138293	0.0523304	0.958265	0.999734
ENSG00000059122.16	FLYWCH1	protein_coding	939.018	-0.128431	0.0839599	-1.52967	0.126099	0.999734
ENSG00000059145.18	UNKL	protein_coding	655.565	-0.0324563	0.099738	-0.325415	0.744867	0.999734
ENSG00000059377.17	TBXAS1	protein_coding	205.949	-0.0939675	0.134898	-0.696582	0.486064	0.999734
ENSG00000059378.12	PARP12	protein_coding	980.485	-0.130591	0.083109	-1.57132	0.116109	0.999734
ENSG00000059573.9	ALDH18A1	protein_coding	6990.15	-0.0535253	0.0551168	-0.971126	0.331486	0.999734
ENSG00000059588.10	TARBP1	protein_coding	1241.2	-0.0268415	0.0761476	-0.352494	0.724468	0.999734
ENSG00000059691.12	GATB	protein_coding	463.957	0.0710972	0.0979257	0.726032	0.467819	0.999734
ENSG00000059728.11	MXD1	protein_coding	152.046	-0.0198499	0.169074	-0.117404	0.90654	0.999734
ENSG00000059758.8	CDK17	protein_coding	686.411	0.140232	0.08107	1.72977	0.0836721	0.999734
ENSG00000059769.20	DNAJC25	protein_coding	363.284	0.100706	0.105904	0.950922	0.341644	0.999734
ENSG00000060069.16	CTDP1	protein_coding	974.269	-0.0669318	0.0881803	-0.759033	0.447833	0.999734
ENSG00000060138.13	YBX3	protein_coding	4427.24	-0.0494971	0.0713408	-0.693811	0.487801	0.999734
ENSG00000060140.9	STYK1	protein_coding	207.332	-0.129209	0.159351	-0.810842	0.417457	0.999734
ENSG00000060237.17	WNK1	protein_coding	4904.78	-0.056191	0.0619288	-0.907348	0.364223	0.999734
ENSG00000060339.14	CCAR1	protein_coding	4490.29	0.0814166	0.0573146	1.42052	0.155456	0.999734
ENSG00000060491.16	OGFR	protein_coding	2307.31	-0.0356561	0.0907334	-0.392976	0.694337	0.999734
ENSG00000060642.10	PIGV	protein_coding	336.216	0.121379	0.114498	1.0601	0.289099	0.999734
ENSG00000060688.13	SNRNP40	protein_coding	2234.39	0.00678807	0.0643392	0.105504	0.915976	0.999734
ENSG00000060749.15	QSER1	protein_coding	2230.89	0.0644104	0.0720259	0.894267	0.371179	0.999734
ENSG00000060762.19	MPC1	protein_coding	149.471	0.0632903	0.157276	0.402415	0.687378	0.999734
ENSG00000060971.18	ACAA1	protein_coding	935.364	-0.024889	0.0731945	-0.34004	0.733827	0.999734
ENSG00000060982.15	BCAT1	protein_coding	7903	-0.0384331	0.0524904	-0.732193	0.464051	0.999734
ENSG00000061273.18	HDAC7	protein_coding	2954.56	-0.110785	0.0615359	-1.80033	0.0718079	0.999734
ENSG00000061455.11	PRDM6	protein_coding	24.7073	-0.259811	0.37324	-0.696095	0.486369	0.999734
ENSG00000061656.9	SPAG4	protein_coding	71.164	0.0502889	0.217177	0.231557	0.816882	0.999734
ENSG00000061676.15	NCKAP1	protein_coding	6735.93	0.0160531	0.0488224	0.328807	0.742302	0.999734
ENSG00000061794.13	MRPS35	protein_coding	2237.14	-0.00155854	0.0693463	-0.0224747	0.982069	0.999734
ENSG00000061918.13	GUCY1B1	protein_coding	508.224	0.32605	0.123416	2.64188	0.00824467	0.999734
ENSG00000061936.9	SFSWAP	protein_coding	1560.73	-0.0703164	0.0704245	-0.998465	0.318054	0.999734
ENSG00000061938.18	TNK2	protein_coding	649.877	0.00470042	0.0846018	0.0555593	0.955693	0.999734
ENSG00000061987.16	MON2	protein_coding	1222.04	-0.042878	0.0701391	-0.611329	0.540982	0.999734
ENSG00000062194.16	GPBP1	protein_coding	2208.6	0.0987925	0.0603212	1.63777	0.101469	0.999734
ENSG00000062370.16	ZNF112	protein_coding	137.08	-0.060976	0.170638	-0.357342	0.720836	0.999734
ENSG00000062485.19	CS	protein_coding	9642.58	0.0216077	0.0666854	0.324025	0.745919	0.999734
ENSG00000062582.14	MRPS24	protein_coding	2974.23	0.0981945	0.0716651	1.37019	0.170629	0.999734
ENSG00000062598.18	ELMO2	protein_coding	1135.39	0.00463532	0.0703227	0.065915	0.947446	0.999734
ENSG00000062650.19	WAPL	protein_coding	3088.28	0.00811811	0.0592513	0.137011	0.891022	0.999734
ENSG00000062716.13	VMP1	protein_coding	7137.42	0.14025	0.0697007	2.01218	0.044201	0.999734
ENSG00000062725.10	APPBP2	protein_coding	1912.94	0.0697846	0.0728636	0.957743	0.338192	0.999734
ENSG00000062822.13	POLD1	protein_coding	2596.23	-0.084637	0.0700697	-1.2079	0.227087	0.999734
ENSG00000063046.17	EIF4B	protein_coding	14304.2	0.0540826	0.0700905	0.771611	0.440345	0.999734
ENSG00000063169.10	BICRA	protein_coding	377.825	-0.0290541	0.110867	-0.262062	0.793273	0.999734
ENSG00000063176.15	SPHK2	protein_coding	487.355	-0.152848	0.094905	-1.61054	0.10728	0.999734
ENSG00000063177.13	RPL18	protein_coding	13576.3	0.00653645	0.0485859	0.134534	0.892981	0.999734
ENSG00000063241.8	ISOC2	protein_coding	1325.71	-0.0139898	0.0749557	-0.186641	0.851942	0.999734
ENSG00000063244.12	U2AF2	protein_coding	12867.8	0.0336619	0.059785	0.56305	0.573401	0.999734
ENSG00000063245.14	EPN1	protein_coding	4395.9	-0.054988	0.0687368	-0.79998	0.423722	0.999734
ENSG00000063322.14	MED29	protein_coding	1252.93	-0.0636529	0.0722393	-0.88114	0.378242	0.999734
ENSG00000063587.14	ZNF275	protein_coding	960.936	-0.0649838	0.0858827	-0.756658	0.449255	0.999734
ENSG00000063601.17	MTMR1	protein_coding	1048.93	-0.0467317	0.0778798	-0.600049	0.548473	0.999734
ENSG00000063660.9	GPC1	protein_coding	1619.81	0.0975025	0.0857585	1.13694	0.255562	0.999734
ENSG00000063761.16	ADCK1	protein_coding	205.078	-0.000854538	0.149798	-0.0057046	0.995448	0.999734
ENSG00000063854.13	HAGH	protein_coding	554.666	-0.0519298	0.0908629	-0.571518	0.567648	0.999734
ENSG00000063978.16	RNF4	protein_coding	3258.84	0.0321281	0.05963	0.53879	0.590032	0.999734
ENSG00000064012.21	CASP8	protein_coding	1591.95	0.0335877	0.0676232	0.496689	0.619408	0.999734
ENSG00000064042.18	LIMCH1	protein_coding	1045.05	-0.0932331	0.0920504	-1.01285	0.311133	0.999734
ENSG00000064102.15	INTS13	protein_coding	1456.07	0.0644478	0.0772394	0.834389	0.404062	0.999734
ENSG00000064115.11	TM7SF3	protein_coding	1956.23	-0.0824769	0.0623486	-1.32283	0.18589	0.999734
ENSG00000064199.6	SPA17	protein_coding	264.183	0.0865059	0.124108	0.697024	0.485788	0.999734
ENSG00000064205.10	CCN5	protein_coding	81.5631	0.39602	0.275448	1.43773	0.15051	0.999734
ENSG00000064225.12	ST3GAL6	protein_coding	53.4013	-0.101893	0.271179	-0.375739	0.707111	0.999734
ENSG00000064309.14	CDON	protein_coding	99.3386	-0.073928	0.197648	-0.374038	0.708376	0.999734
ENSG00000064313.12	TAF2	protein_coding	2232.12	0.0226828	0.0691591	0.327979	0.742927	0.999734
ENSG00000064393.16	HIPK2	protein_coding	4483.45	-0.116877	0.0711821	-1.64194	0.100603	0.999734
ENSG00000064419.13	TNPO3	protein_coding	3970.26	-0.0296399	0.0500549	-0.592148	0.553752	0.999734
ENSG00000064489.22	BORCS8-MEF2B	protein_coding	64.8569	0.113667	0.24488	0.464176	0.642522	0.999734
ENSG00000064490.14	RFXANK	protein_coding	1202.37	0.012185	0.0859766	0.141724	0.887298	0.999734
ENSG00000064545.14	TMEM161A	protein_coding	679.435	-0.0397498	0.0886496	-0.448392	0.65387	0.999734
ENSG00000064547.14	LPAR2	protein_coding	19.9523	0.0752833	0.457848	0.164429	0.869394	0.999734
ENSG00000064601.18	CTSA	protein_coding	3624.95	-0.020193	0.0722023	-0.279672	0.779729	0.999734
ENSG00000064607.17	SUGP2	protein_coding	2744.6	-0.0815567	0.0693798	-1.17551	0.23979	0.999734
ENSG00000064651.14	SLC12A2	protein_coding	644.412	0.0562974	0.0937867	0.600271	0.548326	0.999734
ENSG00000064652.11	SNX24	protein_coding	305.887	0.0733565	0.119875	0.61194	0.540578	0.999734
ENSG00000064666.15	CNN2	protein_coding	2796.27	-0.141185	0.0690691	-2.04411	0.0409424	0.999734
ENSG00000064687.12	ABCA7	protein_coding	167.727	-0.0762498	0.189042	-0.403349	0.686691	0.999734
ENSG00000064703.12	DDX20	protein_coding	806.588	0.036986	0.0814695	0.453985	0.649839	0.999734
ENSG00000064726.9	BTBD1	protein_coding	1763.05	0.040416	0.0671665	0.601729	0.547355	0.999734
ENSG00000064763.11	FAR2	protein_coding	48.8907	-0.329362	0.286002	-1.15161	0.249482	0.999734
ENSG00000064932.16	SBNO2	protein_coding	1754.32	-0.106365	0.0810983	-1.31155	0.18967	0.999734
ENSG00000064933.17	PMS1	protein_coding	777.706	0.097742	0.0810175	1.20643	0.227652	0.999734
ENSG00000064961.19	HMG20B	protein_coding	1370.13	-0.101749	0.0915646	-1.11123	0.266469	0.999734
ENSG00000064995.17	TAF11	protein_coding	223.549	-0.00186914	0.126019	-0.0148322	0.988166	0.999734
ENSG00000064999.15	ANKS1A	protein_coding	571.026	-0.0427168	0.0961773	-0.444146	0.656937	0.999734
ENSG00000065000.17	AP3D1	protein_coding	4933.84	-0.115337	0.0598378	-1.9275	0.0539173	0.999734
ENSG00000065029.15	ZNF76	protein_coding	520.592	-0.119395	0.0988358	-1.20802	0.22704	0.999734
ENSG00000065054.14	SLC9A3R2	protein_coding	359.117	-0.183091	0.118873	-1.54022	0.123506	0.999734
ENSG00000065057.8	NTHL1	protein_coding	223.416	-0.142826	0.149368	-0.956202	0.33897	0.999734
ENSG00000065060.17	UHRF1BP1	protein_coding	767.119	-0.0376561	0.0928525	-0.405547	0.685075	0.999734
ENSG00000065135.11	GNAI3	protein_coding	3473.52	-0.0317744	0.0645569	-0.492192	0.622583	0.999734
ENSG00000065150.19	IPO5	protein_coding	12080.3	0.0658474	0.0608321	1.08245	0.279054	0.999734
ENSG00000065154.11	OAT	protein_coding	5809.66	0.00627901	0.0648979	0.0967521	0.922923	0.999734
ENSG00000065183.16	WDR3	protein_coding	2380.03	-0.0396015	0.0790041	-0.501259	0.616189	0.999734
ENSG00000065243.20	PKN2	protein_coding	1408.21	0.0105286	0.0685761	0.153531	0.877979	0.999734
ENSG00000065268.10	WDR18	protein_coding	952.123	-0.0306183	0.0849908	-0.360254	0.718657	0.999734
ENSG00000065308.5	TRAM2	protein_coding	1936.88	-0.122407	0.0743891	-1.6455	0.0998669	0.999734
ENSG00000065328.16	MCM10	protein_coding	1095.38	0.0312657	0.0784357	0.398616	0.690176	0.999734
ENSG00000065357.20	DGKA	protein_coding	167.953	0.075239	0.160421	0.469009	0.639063	0.999734
ENSG00000065413.20	ANKRD44	protein_coding	173.384	-0.0913706	0.144644	-0.631693	0.527588	0.999734
ENSG00000065427.14	KARS	protein_coding	7749.3	0.0812358	0.0603625	1.3458	0.178367	0.999734
ENSG00000065457.10	ADAT1	protein_coding	812.885	0.00566661	0.0771294	0.0734689	0.941433	0.999734
ENSG00000065485.20	PDIA5	protein_coding	637.708	-0.053834	0.0846849	-0.635698	0.524974	0.999734
ENSG00000065491.8	TBC1D22B	protein_coding	403.067	-0.0149717	0.115243	-0.129914	0.896634	0.999734
ENSG00000065518.8	NDUFB4	protein_coding	2079.89	0.0257702	0.0645336	0.39933	0.68965	0.999734
ENSG00000065526.11	SPEN	protein_coding	1902.78	-0.110671	0.0866164	-1.27771	0.20135	0.999734
ENSG00000065534.18	MYLK	protein_coding	7925.88	-0.107706	0.0627064	-1.71762	0.0858664	0.999734
ENSG00000065548.18	ZC3H15	protein_coding	3379.68	0.00380321	0.0700805	0.0542692	0.956721	0.999734
ENSG00000065559.15	MAP2K4	protein_coding	882.877	0.0630085	0.0788923	0.798664	0.424485	0.999734
ENSG00000065600.12	TMEM206	protein_coding	459.5	-0.0446121	0.0950216	-0.469495	0.638716	0.999734
ENSG00000065609.14	SNAP91	protein_coding	42.3266	-0.0667831	0.297276	-0.22465	0.822252	0.999734
ENSG00000065613.14	SLK	protein_coding	2876.17	-0.0234187	0.0636454	-0.367956	0.712906	0.999734
ENSG00000065615.14	CYB5R4	protein_coding	882.783	0.0299553	0.0793577	0.377472	0.705823	0.999734
ENSG00000065621.15	GSTO2	protein_coding	154.352	-0.302997	0.171783	-1.76384	0.0777597	0.999734
ENSG00000065665.21	SEC61A2	protein_coding	208.35	-0.0199012	0.134742	-0.147699	0.88258	0.999734
ENSG00000065802.12	ASB1	protein_coding	860.746	-0.0289689	0.0833499	-0.347558	0.728172	0.999734
ENSG00000065809.13	FAM107B	protein_coding	921.627	-0.00270974	0.0999302	-0.0271163	0.978367	0.999734
ENSG00000065833.9	ME1	protein_coding	1185.26	0.0479227	0.0699086	0.685506	0.493025	0.999734
ENSG00000065882.16	TBC1D1	protein_coding	3437.3	0.0361776	0.0589662	0.613531	0.539525	0.999734
ENSG00000065883.16	CDK13	protein_coding	1864.16	-0.026792	0.0609901	-0.439285	0.660455	0.999734
ENSG00000065911.12	MTHFD2	protein_coding	6690.7	-0.0469004	0.0621191	-0.755008	0.450244	0.999734
ENSG00000065923.10	SLC9A7	protein_coding	259.234	-0.00904624	0.132221	-0.0684177	0.945453	0.999734
ENSG00000065970.9	FOXJ2	protein_coding	649.161	-0.081925	0.085486	-0.958344	0.337889	0.999734
ENSG00000065978.19	YBX1	protein_coding	43679.5	-0.0114658	0.054443	-0.210601	0.833198	0.999734
ENSG00000065989.16	AC011529.1	protein_coding	287.473	-0.0825873	0.114485	-0.721383	0.470674	0.999734
ENSG00000066027.12	PPP2R5A	protein_coding	1416.9	-0.105126	0.0645835	-1.62775	0.103578	0.999734
ENSG00000066032.18	CTNNA2	protein_coding	66.2488	-0.0166999	0.234019	-0.0713616	0.94311	0.999734
ENSG00000066044.15	ELAVL1	protein_coding	3960.94	-0.00241033	0.0604519	-0.0398719	0.968195	0.999734
ENSG00000066084.13	DIP2B	protein_coding	1385.56	0.0189613	0.0662213	0.286333	0.774623	0.999734
ENSG00000066117.14	SMARCD1	protein_coding	3493.79	0.00838081	0.0627256	0.133611	0.893711	0.999734
ENSG00000066135.13	KDM4A	protein_coding	2012.42	-0.0134739	0.070429	-0.191312	0.848281	0.999734
ENSG00000066136.20	NFYC	protein_coding	1130.55	-0.0530029	0.0747864	-0.708723	0.478496	0.999734
ENSG00000066230.11	SLC9A3	protein_coding	218.852	-0.0461409	0.137739	-0.334989	0.737634	0.999734
ENSG00000066279.18	ASPM	protein_coding	5544.47	0.0422549	0.0651218	0.648859	0.516429	0.999734
ENSG00000066322.15	ELOVL1	protein_coding	2333.32	-0.0215848	0.0603467	-0.357681	0.720582	0.999734
ENSG00000066379.15	ZNRD1	protein_coding	298.806	0.0783238	0.117119	0.668755	0.503652	0.999734
ENSG00000066422.4	ZBTB11	protein_coding	1169.89	0.0309005	0.0722816	0.427501	0.669014	0.999734
ENSG00000066427.22	ATXN3	protein_coding	239.36	-0.131262	0.122661	-1.07012	0.284567	0.999734
ENSG00000066455.13	GOLGA5	protein_coding	1076.17	-0.00462575	0.0740776	-0.0624447	0.950209	0.999734
ENSG00000066557.6	LRRC40	protein_coding	841.725	0.0750382	0.0865737	0.866755	0.386076	0.999734
ENSG00000066583.12	ISOC1	protein_coding	1127.86	0.0657179	0.0827103	0.794555	0.426872	0.999734
ENSG00000066629.17	EML1	protein_coding	319.09	-0.0188857	0.116748	-0.161764	0.871491	0.999734
ENSG00000066651.20	TRMT11	protein_coding	508.422	0.075527	0.10586	0.713462	0.47556	0.999734
ENSG00000066654.14	THUMPD1	protein_coding	1290.69	0.163852	0.0728024	2.25064	0.0244085	0.999734
ENSG00000066697.14	MSANTD3	protein_coding	1353.07	-0.0788391	0.0998105	-0.789888	0.429593	0.999734
ENSG00000066739.12	ATG2B	protein_coding	609.195	-0.0761831	0.09353	-0.814531	0.415341	0.999734
ENSG00000066777.9	ARFGEF1	protein_coding	3098.81	-0.0269778	0.06224	-0.433448	0.66469	0.999734
ENSG00000066827.16	ZFAT	protein_coding	336.346	0.0112844	0.10852	0.103985	0.917182	0.999734
ENSG00000066855.16	MTFR1	protein_coding	2236.27	0.0656916	0.0621811	1.05646	0.29076	0.999734
ENSG00000066926.11	FECH	protein_coding	900.082	-0.0410345	0.0748596	-0.548153	0.583587	0.999734
ENSG00000066933.16	MYO9A	protein_coding	565.905	0.0129286	0.107728	0.120012	0.904474	0.999734
ENSG00000067057.17	PFKP	protein_coding	7014.11	-0.0604393	0.0710577	-0.850566	0.395011	0.999734
ENSG00000067064.11	IDI1	protein_coding	1485.05	0.0788259	0.0868907	0.907184	0.364309	0.999734
ENSG00000067066.17	SP100	protein_coding	1418.83	0.0561097	0.0751258	0.746877	0.455138	0.999734
ENSG00000067082.15	KLF6	protein_coding	2590.88	0.0595129	0.1717	0.34661	0.728884	0.999734
ENSG00000067113.17	PLPP1	protein_coding	291.974	0.153549	0.132447	1.15932	0.246325	0.999734
ENSG00000067141.17	NEO1	protein_coding	839.858	-0.209328	0.0823598	-2.54163	0.0110337	0.999734
ENSG00000067167.8	TRAM1	protein_coding	13764.3	-0.0598795	0.0666262	-0.898738	0.368792	0.999734
ENSG00000067177.15	PHKA1	protein_coding	1061.2	-0.00810739	0.0714694	-0.113439	0.909683	0.999734
ENSG00000067182.7	TNFRSF1A	protein_coding	3269.87	-0.0221801	0.0907927	-0.244294	0.807003	0.999734
ENSG00000067191.16	CACNB1	protein_coding	144.173	-0.0118526	0.180883	-0.0655261	0.947755	0.999734
ENSG00000067208.14	EVI5	protein_coding	456.342	-0.00320864	0.101635	-0.0315703	0.974815	0.999734
ENSG00000067221.14	STOML1	protein_coding	111.289	-0.0744313	0.178374	-0.417276	0.676477	0.999734
ENSG00000067225.18	PKM	protein_coding	63335.9	0.0273715	0.0468582	0.584134	0.55913	0.999734
ENSG00000067248.10	DHX29	protein_coding	1293.89	0.056998	0.0711927	0.800616	0.423354	0.999734
ENSG00000067334.14	DNTTIP2	protein_coding	1612.8	0.0679064	0.0888716	0.764095	0.444811	0.999734
ENSG00000067365.14	METTL22	protein_coding	277.979	0.0811916	0.122689	0.66177	0.508119	0.999734
ENSG00000067369.13	TP53BP1	protein_coding	1901.71	0.0501802	0.0730851	0.6866	0.492335	0.999734
ENSG00000067445.20	TRO	protein_coding	119.072	0.399765	0.16773	2.38339	0.0171539	0.999734
ENSG00000067533.6	RRP15	protein_coding	1868.11	0.024252	0.0917264	0.264395	0.791476	0.999734
ENSG00000067560.11	RHOA	protein_coding	10690.9	0.0206518	0.0524612	0.393659	0.693833	0.999734
ENSG00000067596.11	DHX8	protein_coding	1831.37	-0.0184844	0.0606791	-0.304625	0.760651	0.999734
ENSG00000067601.8	PMS2P4	transcribed_unprocessed_pseudogene	45.88	0.089486	0.291853	0.306613	0.759138	0.999734
ENSG00000067606.17	PRKCZ	protein_coding	236.053	0.0284134	0.130024	0.218525	0.82702	0.999734
ENSG00000067704.10	IARS2	protein_coding	7123.09	0.0377727	0.0534806	0.706288	0.480009	0.999734
ENSG00000067715.14	SYT1	protein_coding	160.962	-0.000878139	0.147896	-0.00593755	0.995263	0.999734
ENSG00000067798.16	NAV3	protein_coding	183.045	-0.215902	0.180656	-1.1951	0.232048	0.999734
ENSG00000067829.19	IDH3G	protein_coding	1406.48	-0.0959404	0.0734803	-1.30566	0.191668	0.999734
ENSG00000067836.12	ROGDI	protein_coding	168.188	0.0983846	0.159191	0.61803	0.536555	0.999734
ENSG00000067900.8	ROCK1	protein_coding	2014.21	-0.0152801	0.0617263	-0.247546	0.804486	0.999734
ENSG00000067955.14	CBFB	protein_coding	2766.51	0.0471847	0.0719171	0.656098	0.511761	0.999734
ENSG00000067992.14	PDK3	protein_coding	38.0946	0.131532	0.304992	0.431264	0.666276	0.999734
ENSG00000068001.14	HYAL2	protein_coding	642.166	-0.0172613	0.0976313	-0.176801	0.859665	0.999734
ENSG00000068024.16	HDAC4	protein_coding	313.542	-0.0597665	0.117361	-0.509253	0.610575	0.999734
ENSG00000068028.17	RASSF1	protein_coding	432.181	-0.0620589	0.103805	-0.597839	0.549948	0.999734
ENSG00000068078.18	FGFR3	protein_coding	1204.39	0.117675	0.214422	0.548802	0.583142	0.999734
ENSG00000068079.7	IFI35	protein_coding	560.412	-0.0493727	0.107328	-0.460015	0.645506	0.999734
ENSG00000068097.14	HEATR6	protein_coding	1010.62	-0.00765835	0.0788179	-0.097165	0.922595	0.999734
ENSG00000068120.15	COASY	protein_coding	2737.26	-0.0429226	0.0567124	-0.756846	0.449142	0.999734
ENSG00000068137.15	PLEKHH3	protein_coding	399.004	-0.0196546	0.118613	-0.165704	0.86839	0.999734
ENSG00000068305.17	MEF2A	protein_coding	1050.01	-0.0627164	0.074699	-0.839588	0.401139	0.999734
ENSG00000068308.13	OTUD5	protein_coding	2253.32	-0.0188639	0.0698434	-0.270089	0.787092	0.999734
ENSG00000068323.17	TFE3	protein_coding	2007.88	-0.0951648	0.0627644	-1.51622	0.129463	0.999734
ENSG00000068354.16	TBC1D25	protein_coding	436.256	0.0412246	0.0970586	0.42474	0.671026	0.999734
ENSG00000068366.19	ACSL4	protein_coding	4183.89	-0.0529122	0.0586971	-0.901446	0.367351	0.999734
ENSG00000068383.19	INPP5A	protein_coding	546.862	-0.0480533	0.106154	-0.452675	0.650783	0.999734
ENSG00000068394.11	GPKOW	protein_coding	853.858	-0.040518	0.0832267	-0.486839	0.626372	0.999734
ENSG00000068400.13	GRIPAP1	protein_coding	1340.48	-0.105897	0.079315	-1.33514	0.18183	0.999734
ENSG00000068438.15	FTSJ1	protein_coding	1881.39	-0.0203338	0.0856675	-0.237357	0.81238	0.999734
ENSG00000068489.12	PRR11	protein_coding	3904.66	0.00941107	0.0623045	0.15105	0.879936	0.999734
ENSG00000068650.18	ATP11A	protein_coding	1584.21	-0.125576	0.0697176	-1.80122	0.0716688	0.999734
ENSG00000068654.16	POLR1A	protein_coding	3314.87	-0.0814134	0.0685924	-1.18692	0.235261	0.999734
ENSG00000068697.7	LAPTM4A	protein_coding	4139.31	-0.0117354	0.0615304	-0.190725	0.848741	0.999734
ENSG00000068724.16	TTC7A	protein_coding	943.546	0.0942685	0.0809916	1.16393	0.244453	0.999734
ENSG00000068745.15	IP6K2	protein_coding	1270.32	0.0704349	0.0719462	0.978994	0.327583	0.999734
ENSG00000068784.13	SRBD1	protein_coding	789.507	0.0701674	0.0794229	0.883466	0.376984	0.999734
ENSG00000068796.16	KIF2A	protein_coding	1664.52	0.134049	0.059728	2.24432	0.024812	0.999734
ENSG00000068878.15	PSME4	protein_coding	1939.63	-0.043438	0.0670277	-0.64806	0.516946	0.999734
ENSG00000068885.15	IFT80	protein_coding	727.918	0.0305721	0.0977923	0.312623	0.754567	0.999734
ENSG00000068903.20	SIRT2	protein_coding	501.129	-0.0809117	0.100255	-0.807058	0.419633	0.999734
ENSG00000068912.14	ERLEC1	protein_coding	1576.7	-0.00826697	0.0785798	-0.105205	0.916213	0.999734
ENSG00000068971.14	PPP2R5B	protein_coding	39.9514	-0.059553	0.28954	-0.205681	0.83704	0.999734
ENSG00000069011.16	PITX1	protein_coding	190.212	0.249312	0.159915	1.55903	0.118989	0.999734
ENSG00000069248.12	NUP133	protein_coding	2573.35	0.0098212	0.0628422	0.156284	0.87581	0.999734
ENSG00000069275.13	NUCKS1	protein_coding	23354.4	0.0102426	0.057726	0.177434	0.859167	0.999734
ENSG00000069329.17	VPS35	protein_coding	7492.99	0.128515	0.0517766	2.48211	0.0130605	0.999734
ENSG00000069345.12	DNAJA2	protein_coding	3513.61	0.0807949	0.0630324	1.2818	0.199913	0.999734
ENSG00000069399.15	BCL3	protein_coding	92.167	0.155286	0.218056	0.71214	0.476378	0.999734
ENSG00000069424.14	KCNAB2	protein_coding	185.441	0.110879	0.155781	0.711762	0.476612	0.999734
ENSG00000069431.11	ABCC9	protein_coding	195.968	-0.228174	0.165355	-1.3799	0.167618	0.999734
ENSG00000069493.15	CLEC2D	protein_coding	50.0775	0.23297	0.266493	0.874205	0.382007	0.999734
ENSG00000069509.6	FUNDC1	protein_coding	654.827	0.0450186	0.0906998	0.496348	0.619649	0.999734
ENSG00000069849.11	ATP1B3	protein_coding	2677.68	-0.0109614	0.0907619	-0.120771	0.903873	0.999734
ENSG00000069869.16	NEDD4	protein_coding	970.263	-0.0479569	0.0730687	-0.656326	0.511614	0.999734
ENSG00000069943.10	PIGB	protein_coding	249.933	0.0196524	0.122594	0.160305	0.872641	0.999734
ENSG00000069956.12	MAPK6	protein_coding	1982.73	-0.00766982	0.0656708	-0.116792	0.907025	0.999734
ENSG00000069966.18	GNB5	protein_coding	533.877	-0.0710847	0.0987028	-0.720189	0.471409	0.999734
ENSG00000069974.16	RAB27A	protein_coding	256.066	-0.0325956	0.121247	-0.268837	0.788055	0.999734
ENSG00000069998.12	HDHD5	protein_coding	611.575	0.10366	0.096802	1.07084	0.28424	0.999734
ENSG00000070010.19	UFD1	protein_coding	1264.47	0.00372997	0.0662893	0.0562681	0.955128	0.999734
ENSG00000070018.9	LRP6	protein_coding	1344.59	-0.0488102	0.0762705	-0.639961	0.522198	0.999734
ENSG00000070047.12	PHRF1	protein_coding	2283.55	-0.0978014	0.0705359	-1.38655	0.16558	0.999734
ENSG00000070061.15	ELP1	protein_coding	1616.88	-0.00654371	0.0645894	-0.101312	0.919303	0.999734
ENSG00000070081.16	NUCB2	protein_coding	704.378	0.065899	0.0863899	0.762809	0.445578	0.999734
ENSG00000070087.14	PFN2	protein_coding	4214.34	0.0348414	0.0593925	0.58663	0.557452	0.999734
ENSG00000070159.14	PTPN3	protein_coding	757.736	-0.129542	0.106257	-1.21915	0.222789	0.999734
ENSG00000070214.16	SLC44A1	protein_coding	2097.49	0.053952	0.0708061	0.761968	0.446079	0.999734
ENSG00000070269.14	TMEM260	protein_coding	432.011	0.0797924	0.0977354	0.816412	0.414264	0.999734
ENSG00000070366.14	SMG6	protein_coding	764.958	-0.11035	0.0787567	-1.40116	0.161167	0.999734
ENSG00000070367.16	EXOC5	protein_coding	1725.22	0.0257253	0.0612182	0.420223	0.674323	0.999734
ENSG00000070371.16	CLTCL1	protein_coding	533.715	0.0539936	0.114292	0.472416	0.63663	0.999734
ENSG00000070404.10	FSTL3	protein_coding	2825.24	-0.106997	0.0747559	-1.43128	0.152349	0.999734
ENSG00000070413.20	DGCR2	protein_coding	1943.79	-0.109026	0.0765784	-1.42372	0.154526	0.999734
ENSG00000070423.18	RNF126	protein_coding	975.929	-0.0473207	0.0885365	-0.534476	0.593012	0.999734
ENSG00000070444.15	MNT	protein_coding	559.819	-0.119136	0.102937	-1.15737	0.247121	0.999734
ENSG00000070476.15	ZXDC	protein_coding	499.794	-0.156772	0.120583	-1.30012	0.193561	0.999734
ENSG00000070495.14	JMJD6	protein_coding	2040.97	-0.0343388	0.08494	-0.404272	0.686013	0.999734
ENSG00000070501.12	POLB	protein_coding	248.514	-0.108351	0.123518	-0.87721	0.380373	0.999734
ENSG00000070540.13	WIPI1	protein_coding	884.617	-0.00106243	0.0831991	-0.0127697	0.989812	0.999734
ENSG00000070610.14	GBA2	protein_coding	581.562	-0.088221	0.0885914	-0.995819	0.319338	0.999734
ENSG00000070614.15	NDST1	protein_coding	10873.4	0.00861863	0.0566927	0.152024	0.879168	0.999734
ENSG00000070669.17	ASNS	protein_coding	1456.2	-0.067118	0.0838813	-0.800155	0.423621	0.999734
ENSG00000070718.12	AP3M2	protein_coding	425.138	-0.00899085	0.0991829	-0.0906492	0.927771	0.999734
ENSG00000070756.16	PABPC1	protein_coding	70244.1	0.0271871	0.0490512	0.554259	0.579401	0.999734
ENSG00000070759.17	TESK2	protein_coding	56.0963	-0.121482	0.273976	-0.443402	0.657475	0.999734
ENSG00000070761.8	CFAP20	protein_coding	1480.61	0.0655366	0.0708876	0.924514	0.355219	0.999734
ENSG00000070770.9	CSNK2A2	protein_coding	3200.7	0.0257774	0.0614312	0.419614	0.674768	0.999734
ENSG00000070778.13	AL162171.1	protein_coding	208.72	-0.198937	0.134798	-1.47582	0.139993	0.999734
ENSG00000070785.16	EIF2B3	protein_coding	632.149	0.0220599	0.108949	0.202479	0.839542	0.999734
ENSG00000070814.19	TCOF1	protein_coding	8245.93	0.0161326	0.0651905	0.247469	0.804545	0.999734
ENSG00000070831.16	CDC42	protein_coding	6244.47	-0.000155483	0.0573639	-0.00271046	0.997837	0.999734
ENSG00000070882.13	OSBPL3	protein_coding	1222.19	-0.054116	0.0790256	-0.684791	0.493476	0.999734
ENSG00000070915.9	SLC12A3	protein_coding	25.7705	-0.198493	0.399726	-0.496572	0.619491	0.999734
ENSG00000070950.10	RAD18	protein_coding	5731.08	0.0272498	0.0890645	0.305955	0.759639	0.999734
ENSG00000070961.15	ATP2B1	protein_coding	2205.65	-0.0473885	0.0750065	-0.631792	0.527523	0.999734
ENSG00000071051.14	NCK2	protein_coding	839.761	-0.0431563	0.0851918	-0.506578	0.612451	0.999734
ENSG00000071054.16	MAP4K4	protein_coding	4006.34	-0.0355664	0.0571712	-0.622103	0.533874	0.999734
ENSG00000071082.11	RPL31	protein_coding	11336	0.042565	0.0625265	0.680752	0.496029	0.999734
ENSG00000071127.17	WDR1	protein_coding	13709.4	-0.0988586	0.044252	-2.23399	0.0254837	0.999734
ENSG00000071189.21	SNX13	protein_coding	1130.55	0.00775957	0.0709011	0.109442	0.912852	0.999734
ENSG00000071205.11	ARHGAP10	protein_coding	494.432	-0.0384688	0.0905438	-0.424864	0.670936	0.999734
ENSG00000071243.16	ING3	protein_coding	562.912	-0.0786905	0.0930149	-0.845999	0.397553	0.999734
ENSG00000071282.12	LMCD1	protein_coding	3607.24	-0.00310946	0.0799625	-0.0388864	0.968981	0.999734
ENSG00000071537.14	SEL1L	protein_coding	2456.69	0.0236646	0.0595723	0.397241	0.69119	0.999734
ENSG00000071539.14	TRIP13	protein_coding	2712.53	0.0398149	0.0851407	0.467636	0.640045	0.999734
ENSG00000071553.17	ATP6AP1	protein_coding	3107.1	-0.00333212	0.0650066	-0.0512582	0.95912	0.999734
ENSG00000071564.15	TCF3	protein_coding	1799.84	-0.0662577	0.0772991	-0.85716	0.391357	0.999734
ENSG00000071626.16	DAZAP1	protein_coding	4531.29	-0.04906	0.0570632	-0.859748	0.389928	0.999734
ENSG00000071655.18	MBD3	protein_coding	2155.24	-0.0513196	0.0738464	-0.694951	0.487086	0.999734
ENSG00000071794.16	HLTF	protein_coding	2286.35	0.0504843	0.070878	0.712271	0.476297	0.999734
ENSG00000071859.15	FAM50A	protein_coding	2147.33	-0.0295845	0.0585622	-0.505181	0.613431	0.999734
ENSG00000071889.16	FAM3A	protein_coding	1169.67	-0.0385494	0.073825	-0.522172	0.60155	0.999734
ENSG00000071894.17	CPSF1	protein_coding	3619.06	-0.048565	0.0692954	-0.70084	0.483403	0.999734
ENSG00000071967.12	CYBRD1	protein_coding	1728.42	0.0121641	0.0702678	0.173111	0.862564	0.999734
ENSG00000071994.10	PDCD2	protein_coding	1256.05	0.024451	0.0786657	0.310822	0.755936	0.999734
ENSG00000072041.17	SLC6A15	protein_coding	1617.38	0.0415701	0.0706186	0.588656	0.556092	0.999734
ENSG00000072042.13	RDH11	protein_coding	1261.91	0.0589143	0.0671562	0.877273	0.380339	0.999734
ENSG00000072062.13	PRKACA	protein_coding	1846.59	0.0205095	0.0754932	0.271673	0.785873	0.999734
ENSG00000072071.16	ADGRL1	protein_coding	63.3044	-0.243585	0.251197	-0.969699	0.332197	0.999734
ENSG00000072110.13	ACTN1	protein_coding	6533.42	-0.128924	0.0615004	-2.09631	0.0360549	0.999734
ENSG00000072121.16	ZFYVE26	protein_coding	561.747	-0.0711852	0.0900817	-0.790229	0.429394	0.999734
ENSG00000072133.11	RPS6KA6	protein_coding	308.845	-0.028031	0.122228	-0.229334	0.818609	0.999734
ENSG00000072134.15	EPN2	protein_coding	90.8292	-0.0718266	0.197568	-0.363555	0.716191	0.999734
ENSG00000072135.13	PTPN18	protein_coding	974.6	-0.0698572	0.0849612	-0.822224	0.410949	0.999734
ENSG00000072195.15	SPEG	protein_coding	391.257	-0.0843258	0.122646	-0.687556	0.491733	0.999734
ENSG00000072210.18	ALDH3A2	protein_coding	539.48	0.0382342	0.0963545	0.396808	0.691509	0.999734
ENSG00000072274.13	TFRC	protein_coding	10396.3	-0.125156	0.262126	-0.477463	0.633033	0.999734
ENSG00000072310.16	SREBF1	protein_coding	1941.13	-0.0504209	0.194326	-0.259466	0.795276	0.999734
ENSG00000072364.13	AFF4	protein_coding	2998.71	0.0501302	0.0761456	0.658347	0.510315	0.999734
ENSG00000072401.15	UBE2D1	protein_coding	1333.05	0.0844423	0.0655782	1.28766	0.197865	0.999734
ENSG00000072415.8	MPP5	protein_coding	1570.14	-0.0743069	0.0611285	-1.21558	0.224144	0.999734
ENSG00000072422.17	RHOBTB1	protein_coding	619.84	0.0886733	0.135633	0.653772	0.513259	0.999734
ENSG00000072501.17	SMC1A	protein_coding	8006.77	-0.0180132	0.051942	-0.346794	0.728746	0.999734
ENSG00000072506.12	HSD17B10	protein_coding	2003.25	-0.00824091	0.0586154	-0.140593	0.888192	0.999734
ENSG00000072518.20	MARK2	protein_coding	854.831	-0.0812645	0.0794293	-1.0231	0.306258	0.999734
ENSG00000072609.17	CHFR	protein_coding	396.354	-0.114582	0.104669	-1.09471	0.273644	0.999734
ENSG00000072657.8	TRHDE	protein_coding	42.4356	-0.384873	0.294377	-1.30742	0.191071	0.999734
ENSG00000072682.18	P4HA2	protein_coding	962.628	-0.114127	0.0788734	-1.44697	0.147906	0.999734
ENSG00000072736.19	NFATC3	protein_coding	1188.19	0.099727	0.0698145	1.42846	0.153161	0.999734
ENSG00000072756.17	TRNT1	protein_coding	264.468	-0.0449431	0.12443	-0.361193	0.717956	0.999734
ENSG00000072778.20	ACADVL	protein_coding	3614.82	-0.011255	0.0584524	-0.192551	0.847311	0.999734
ENSG00000072786.13	STK10	protein_coding	851.761	0.019897	0.0790254	0.251779	0.801212	0.999734
ENSG00000072803.17	FBXW11	protein_coding	1652.68	0.0962242	0.0731922	1.31468	0.188618	0.999734
ENSG00000072840.13	EVC	protein_coding	1467.51	-0.0345978	0.0885281	-0.390812	0.695936	0.999734
ENSG00000072849.11	DERL2	protein_coding	630.814	-0.0412386	0.0919355	-0.44856	0.653749	0.999734
ENSG00000072864.15	NDE1	protein_coding	870.474	0.0794942	0.0737976	1.07719	0.281394	0.999734
ENSG00000072954.7	TMEM38A	protein_coding	32.3998	0.117267	0.319251	0.36732	0.71338	0.999734
ENSG00000072958.8	AP1M1	protein_coding	2784.38	-0.0476183	0.0678131	-0.702199	0.482555	0.999734
ENSG00000073008.15	PVR	protein_coding	3754.16	-0.099968	0.0677543	-1.47545	0.140092	0.999734
ENSG00000073050.11	XRCC1	protein_coding	952.353	0.0783759	0.0776315	1.00959	0.312692	0.999734
ENSG00000073060.16	SCARB1	protein_coding	3266.11	-0.0802113	0.0742767	-1.0799	0.280187	0.999734
ENSG00000073111.14	MCM2	protein_coding	7759.59	-0.0561472	0.0501155	-1.12036	0.262562	0.999734
ENSG00000073150.13	PANX2	protein_coding	84.6444	-0.330243	0.208983	-1.58024	0.114052	0.999734
ENSG00000073169.14	SELENOO	protein_coding	523.477	0.0151946	0.108274	0.140335	0.888395	0.999734
ENSG00000073331.18	ALPK1	protein_coding	369.27	0.0977205	0.121786	0.802396	0.422324	0.999734
ENSG00000073350.13	LLGL2	protein_coding	192.436	-0.160792	0.211139	-0.761544	0.446332	0.999734
ENSG00000073417.15	PDE8A	protein_coding	346.165	-0.120162	0.108104	-1.11154	0.266335	0.999734
ENSG00000073464.12	CLCN4	protein_coding	188.134	-0.312894	0.138485	-2.2594	0.0238587	0.999734
ENSG00000073536.18	NLE1	protein_coding	1136.56	0.0618576	0.0824171	0.750544	0.452927	0.999734
ENSG00000073578.17	SDHA	protein_coding	4629.98	0.0827978	0.0511306	1.61934	0.105374	0.999734
ENSG00000073584.20	SMARCE1	protein_coding	4028.16	0.0153324	0.0545525	0.281058	0.778666	0.999734
ENSG00000073605.18	GSDMB	protein_coding	151.693	-0.269324	0.170359	-1.58092	0.113897	0.999734
ENSG00000073614.12	KDM5A	protein_coding	1608.76	-0.0263172	0.0709184	-0.371091	0.71057	0.999734
ENSG00000073711.11	PPP2R3A	protein_coding	1475.48	0.0234045	0.0774955	0.302011	0.762644	0.999734
ENSG00000073712.15	FERMT2	protein_coding	1051.45	0.0139336	0.0850107	0.163904	0.869806	0.999734
ENSG00000073756.12	PTGS2	protein_coding	102.123	0.138008	0.226386	0.609612	0.542119	0.999734
ENSG00000073792.15	IGF2BP2	protein_coding	3222.47	-0.08516	0.0616715	-1.38087	0.16732	0.999734
ENSG00000073803.14	MAP3K13	protein_coding	460.49	0.08014	0.0989085	0.810244	0.4178	0.999734
ENSG00000073921.18	PICALM	protein_coding	8254.24	0.00146511	0.0535367	0.0273665	0.978167	0.999734
ENSG00000073969.18	NSF	protein_coding	1953.8	-0.00327517	0.0638917	-0.0512613	0.959117	0.999734
ENSG00000074047.21	GLI2	protein_coding	305.288	-0.344033	0.152801	-2.2515	0.0243537	0.999734
ENSG00000074054.18	CLASP1	protein_coding	1452.04	-0.0557614	0.0635762	-0.87708	0.380443	0.999734
ENSG00000074071.14	MRPS34	protein_coding	2459.24	-0.0242541	0.0644084	-0.376568	0.706495	0.999734
ENSG00000074201.8	CLNS1A	protein_coding	4655.02	0.0297355	0.0688155	0.432105	0.665665	0.999734
ENSG00000074266.20	EED	protein_coding	1356.77	0.0480995	0.0798662	0.602252	0.547007	0.999734
ENSG00000074319.13	TSG101	protein_coding	1649.45	0.0717907	0.0653248	1.09898	0.271777	0.999734
ENSG00000074356.17	NCBP3	protein_coding	1473.26	-0.00954738	0.0698389	-0.136706	0.891263	0.999734
ENSG00000074410.14	CA12	protein_coding	70.4264	-0.513197	0.232824	-2.20423	0.0275082	0.999734
ENSG00000074416.14	MGLL	protein_coding	1643.48	-0.142694	0.0775354	-1.84037	0.0657135	0.999734
ENSG00000074527.12	NTN4	protein_coding	535.689	-0.179252	0.0918807	-1.95092	0.051067	0.999734
ENSG00000074582.14	BCS1L	protein_coding	572.492	0.0204532	0.107017	0.191122	0.84843	0.999734
ENSG00000074590.13	NUAK1	protein_coding	2221.69	-0.0671957	0.0664581	-1.0111	0.311969	0.999734
ENSG00000074603.19	DPP8	protein_coding	597.835	-0.00773528	0.0881329	-0.0877684	0.930061	0.999734
ENSG00000074621.14	SLC24A1	protein_coding	416	0.0874127	0.109986	0.794761	0.426753	0.999734
ENSG00000074657.13	ZNF532	protein_coding	816.807	-0.00150758	0.0831079	-0.01814	0.985527	0.999734
ENSG00000074660.16	SCARF1	protein_coding	22.9402	-0.463134	0.371724	-1.24591	0.212798	0.999734
ENSG00000074695.6	LMAN1	protein_coding	8473.14	0.0231659	0.0553841	0.418278	0.675744	0.999734
ENSG00000074696.13	HACD3	protein_coding	3220.89	0.0183827	0.0640517	0.286998	0.774114	0.999734
ENSG00000074755.15	ZZEF1	protein_coding	1176.14	-0.0935309	0.0696086	-1.34367	0.179055	0.999734
ENSG00000074800.15	ENO1	protein_coding	40200.6	0.0231197	0.0567743	0.40722	0.683846	0.999734
ENSG00000074842.7	MYDGF	protein_coding	2107.5	-0.0554047	0.066628	-0.831554	0.405661	0.999734
ENSG00000074855.11	ANO8	protein_coding	177.051	-0.229464	0.174853	-1.31232	0.189412	0.999734
ENSG00000074935.14	TUBE1	protein_coding	252.778	0.00976016	0.131397	0.0742797	0.940788	0.999734
ENSG00000074964.17	ARHGEF10L	protein_coding	432.801	0.0212361	0.133768	0.158753	0.873863	0.999734
ENSG00000075089.9	ACTR6	protein_coding	675.969	0.0872039	0.094624	0.921583	0.356746	0.999734
ENSG00000075131.10	TIPIN	protein_coding	431.809	0.00369562	0.125662	0.0294092	0.976538	0.999734
ENSG00000075142.13	SRI	protein_coding	2057.05	-0.0405865	0.0659605	-0.615315	0.538346	0.999734
ENSG00000075151.20	EIF4G3	protein_coding	2236.23	0.0397261	0.0605449	0.656143	0.511732	0.999734
ENSG00000075188.9	NUP37	protein_coding	1644.35	0.10267	0.0820865	1.25075	0.211026	0.999734
ENSG00000075218.19	GTSE1	protein_coding	1424.83	-0.0176003	0.0775145	-0.227058	0.820379	0.999734
ENSG00000075234.17	TTC38	protein_coding	456.272	-0.0837062	0.0997033	-0.839553	0.401159	0.999734
ENSG00000075239.13	ACAT1	protein_coding	2140.08	0.0172648	0.066931	0.257949	0.796447	0.999734
ENSG00000075240.17	GRAMD4	protein_coding	139.205	-0.131729	0.165345	-0.796693	0.425629	0.999734
ENSG00000075275.16	CELSR1	protein_coding	1157.92	-0.0406165	0.0935715	-0.434069	0.664238	0.999734
ENSG00000075292.19	ZNF638	protein_coding	2892.56	0.0138185	0.062157	0.222315	0.824068	0.999734
ENSG00000075303.13	SLC25A40	protein_coding	751.575	-0.0486916	0.0834827	-0.583253	0.559723	0.999734
ENSG00000075336.12	TIMM21	protein_coding	638.965	0.055257	0.0947135	0.583412	0.559616	0.999734
ENSG00000075391.16	RASAL2	protein_coding	2561.54	-0.0171776	0.0698642	-0.245871	0.805782	0.999734
ENSG00000075399.14	VPS9D1	protein_coding	105.508	0.152298	0.222903	0.683246	0.494451	0.999734
ENSG00000075407.18	ZNF37A	protein_coding	643.877	-0.0413821	0.0969191	-0.426976	0.669397	0.999734
ENSG00000075413.18	MARK3	protein_coding	1215.82	-0.0573141	0.0697024	-0.822268	0.410924	0.999734
ENSG00000075415.12	SLC25A3	protein_coding	14957.4	0.055291	0.0580064	0.953188	0.340495	0.999734
ENSG00000075420.13	FNDC3B	protein_coding	2585.67	-0.0829472	0.0628644	-1.31946	0.187015	0.999734
ENSG00000075426.12	FOSL2	protein_coding	5946.56	-0.0495245	0.0797133	-0.621283	0.534413	0.999734
ENSG00000075539.14	FRYL	protein_coding	2782.67	-0.0256507	0.0732033	-0.350404	0.726035	0.999734
ENSG00000075568.17	TMEM131	protein_coding	1317.09	-0.0520216	0.0706553	-0.736273	0.461565	0.999734
ENSG00000075618.18	FSCN1	protein_coding	14328.5	-0.108565	0.0587688	-1.84732	0.0647011	0.999734
ENSG00000075624.15	ACTB	protein_coding	83545.4	-0.051827	0.0606933	-0.853916	0.393151	0.999734
ENSG00000075643.6	MOCOS	protein_coding	1343.09	-0.0254622	0.0794433	-0.320508	0.748584	0.999734
ENSG00000075651.16	PLD1	protein_coding	316.696	0.0190584	0.153837	0.123887	0.901405	0.999734
ENSG00000075702.18	WDR62	protein_coding	1221.64	0.0422959	0.0883558	0.478699	0.632152	0.999734
ENSG00000075711.20	DLG1	protein_coding	2887.32	0.0760793	0.0587405	1.29518	0.195259	0.999734
ENSG00000075785.12	RAB7A	protein_coding	7921.87	0.00689463	0.0672647	0.1025	0.91836	0.999734
ENSG00000075790.10	BCAP29	protein_coding	1287.52	0.0284588	0.0768316	0.370405	0.711081	0.999734
ENSG00000075826.17	SEC31B	protein_coding	115.777	0.0983001	0.193128	0.50899	0.610759	0.999734
ENSG00000075856.12	SART3	protein_coding	2600.02	-0.0193088	0.0540179	-0.357452	0.720753	0.999734
ENSG00000075914.13	EXOSC7	protein_coding	845.292	-0.00183271	0.0950238	-0.0192869	0.984612	0.999734
ENSG00000075945.13	KIFAP3	protein_coding	499.536	0.0991859	0.0978991	1.01314	0.310991	0.999734
ENSG00000075975.16	MKRN2	protein_coding	4176.32	0.00577962	0.05578	0.103615	0.917475	0.999734
ENSG00000076003.5	MCM6	protein_coding	5288.07	0.0111033	0.0537907	0.206417	0.836465	0.999734
ENSG00000076043.10	REXO2	protein_coding	1596.54	-0.00622559	0.0817391	-0.0761641	0.939289	0.999734
ENSG00000076053.10	RBM7	protein_coding	785.383	0.0256387	0.0831724	0.30826	0.757885	0.999734
ENSG00000076067.13	RBMS2	protein_coding	2295.13	-0.121109	0.0608042	-1.99179	0.0463945	0.999734
ENSG00000076108.11	BAZ2A	protein_coding	4128.67	-0.0362754	0.061452	-0.590304	0.554987	0.999734
ENSG00000076201.15	PTPN23	protein_coding	1319.29	-0.067023	0.0738705	-0.907304	0.364246	0.999734
ENSG00000076242.14	MLH1	protein_coding	1305.86	0.041091	0.0682191	0.602338	0.546949	0.999734
ENSG00000076248.10	UNG	protein_coding	2965.85	0.0578658	0.0615951	0.939454	0.347498	0.999734
ENSG00000076258.10	FMO4	protein_coding	54.8541	0.195211	0.259173	0.753207	0.451326	0.999734
ENSG00000076321.11	KLHL20	protein_coding	443.551	-0.0294155	0.106605	-0.275931	0.782601	0.999734
ENSG00000076351.13	SLC46A1	protein_coding	704.899	-0.0989909	0.0947866	-1.04435	0.296321	0.999734
ENSG00000076382.17	SPAG5	protein_coding	3327.62	0.0238673	0.0619399	0.38533	0.699993	0.999734
ENSG00000076513.16	ANKRD13A	protein_coding	1127.27	-0.0615718	0.0819418	-0.75141	0.452406	0.999734
ENSG00000076554.15	TPD52	protein_coding	3294.44	0.00755238	0.065492	0.115318	0.908193	0.999734
ENSG00000076555.15	ACACB	protein_coding	163.77	0.0071082	0.159495	0.044567	0.964452	0.999734
ENSG00000076604.15	TRAF4	protein_coding	1886.5	-0.026618	0.0770939	-0.345267	0.729894	0.999734
ENSG00000076641.4	PAG1	protein_coding	317.681	-0.109645	0.138325	-0.792657	0.427978	0.999734
ENSG00000076650.6	GPATCH1	protein_coding	381.765	0.0083688	0.0992448	0.0843249	0.932798	0.999734
ENSG00000076662.10	ICAM3	protein_coding	236.341	0.147344	0.139247	1.05815	0.289989	0.999734
ENSG00000076685.18	NT5C2	protein_coding	2861.16	-0.0108022	0.0619973	-0.174237	0.861679	0.999734
ENSG00000076706.17	AP002956.1	protein_coding	4647.59	-0.0819258	0.0913606	-0.896731	0.369863	0.999734
ENSG00000076716.9	GPC4	protein_coding	3357.94	-0.0067095	0.0628679	-0.106724	0.915008	0.999734
ENSG00000076826.9	CAMSAP3	protein_coding	385.179	-0.190902	0.110945	-1.72069	0.0853068	0.999734
ENSG00000076924.12	XAB2	protein_coding	1779.46	-0.0222876	0.0719192	-0.309898	0.756638	0.999734
ENSG00000076928.17	ARHGEF1	protein_coding	2818.77	-0.0970853	0.0610912	-1.58919	0.112018	0.999734
ENSG00000076944.16	STXBP2	protein_coding	2396.12	-0.0555689	0.0803439	-0.691638	0.489165	0.999734
ENSG00000076984.17	MAP2K7	protein_coding	1462.34	-0.0923449	0.0814858	-1.13326	0.257104	0.999734
ENSG00000077044.10	DGKD	protein_coding	1043.4	-0.176964	0.0796315	-2.22228	0.0262643	0.999734
ENSG00000077063.11	CTTNBP2	protein_coding	228.02	-0.0969278	0.127248	-0.761723	0.446226	0.999734
ENSG00000077097.15	TOP2B	protein_coding	9175.29	0.0511466	0.0592698	0.862944	0.388168	0.999734
ENSG00000077147.16	TM9SF3	protein_coding	8541.44	-0.0175384	0.0632803	-0.277154	0.781662	0.999734
ENSG00000077150.19	NFKB2	protein_coding	1322.91	-0.117289	0.0791533	-1.48179	0.138395	0.999734
ENSG00000077152.10	UBE2T	protein_coding	1705.84	0.0174125	0.075034	0.232061	0.81649	0.999734
ENSG00000077157.22	PPP1R12B	protein_coding	302.551	-0.0189525	0.114791	-0.165104	0.868863	0.999734
ENSG00000077232.18	DNAJC10	protein_coding	6291.81	0.0426774	0.0513361	0.831334	0.405785	0.999734
ENSG00000077235.18	GTF3C1	protein_coding	3922.97	0.0320906	0.0597244	0.537311	0.591052	0.999734
ENSG00000077238.14	IL4R	protein_coding	530.399	-0.0947334	0.0993717	-0.953323	0.340426	0.999734
ENSG00000077254.14	USP33	protein_coding	1189.79	0.0967808	0.0744405	1.30011	0.193563	0.999734
ENSG00000077264.15	PAK3	protein_coding	313.759	0.116643	0.124156	0.939488	0.34748	0.999734
ENSG00000077312.9	SNRPA	protein_coding	2881.57	-0.0366645	0.07174	-0.511075	0.609298	0.999734
ENSG00000077348.9	EXOSC5	protein_coding	906.121	0.041613	0.0929754	0.44757	0.654464	0.999734
ENSG00000077380.15	DYNC1I2	protein_coding	2835.86	0.0116287	0.061516	0.189035	0.850065	0.999734
ENSG00000077454.16	LRCH4	protein_coding	521.959	-0.129051	0.0942692	-1.36896	0.171012	0.999734
ENSG00000077458.13	FAM76B	protein_coding	729.144	-0.0199126	0.0912231	-0.218285	0.827207	0.999734
ENSG00000077463.15	SIRT6	protein_coding	313.715	-0.0934641	0.121068	-0.771995	0.440117	0.999734
ENSG00000077514.8	POLD3	protein_coding	2104.59	0.104706	0.0639662	1.63689	0.101653	0.999734
ENSG00000077549.18	CAPZB	protein_coding	5431.57	0.00311663	0.0488654	0.0637798	0.949146	0.999734
ENSG00000077585.14	GPR137B	protein_coding	381.672	-0.0288219	0.118298	-0.243638	0.807511	0.999734
ENSG00000077684.16	JADE1	protein_coding	2330.6	0.0139275	0.0583201	0.238811	0.811252	0.999734
ENSG00000077713.19	SLC25A43	protein_coding	590.782	-0.00573987	0.0985443	-0.0582466	0.953552	0.999734
ENSG00000077721.16	UBE2A	protein_coding	2694.84	0.0593287	0.0639972	0.927052	0.3539	0.999734
ENSG00000077782.20	FGFR1	protein_coding	3233.54	-0.0592427	0.0612944	-0.966527	0.33378	0.999734
ENSG00000078018.19	MAP2	protein_coding	34.7664	-0.0254871	0.332615	-0.0766263	0.938921	0.999734
ENSG00000078043.16	PIAS2	protein_coding	473.488	-0.12243	0.0930788	-1.31533	0.188398	0.999734
ENSG00000078061.13	ARAF	protein_coding	1489	-0.0996808	0.0854904	-1.16599	0.243619	0.999734
ENSG00000078070.13	MCCC1	protein_coding	677.915	-0.0559844	0.0913518	-0.612844	0.539979	0.999734
ENSG00000078114.18	NEBL	protein_coding	97.4578	-0.07569	0.195382	-0.387396	0.698463	0.999734
ENSG00000078124.12	ACER3	protein_coding	981.901	-0.0765415	0.0823365	-0.929618	0.352569	0.999734
ENSG00000078140.14	UBE2K	protein_coding	6060.88	0.000147073	0.0660966	0.00222512	0.998225	0.999734
ENSG00000078142.13	PIK3C3	protein_coding	944.89	-0.0247941	0.08739	-0.283718	0.776626	0.999734
ENSG00000078177.14	N4BP2	protein_coding	1146.34	0.112368	0.100759	1.11522	0.264757	0.999734
ENSG00000078237.7	TIGAR	protein_coding	1033.54	0.0216083	0.0769784	0.280706	0.778936	0.999734
ENSG00000078246.17	TULP3	protein_coding	1153.97	0.0123219	0.0810847	0.151964	0.879215	0.999734
ENSG00000078269.15	SYNJ2	protein_coding	758.368	-0.0373803	0.0816686	-0.457707	0.647163	0.999734
ENSG00000078304.19	PPP2R5C	protein_coding	1881.13	0.0553782	0.0630331	0.878557	0.379641	0.999734
ENSG00000078319.9	PMS2P1	unprocessed_pseudogene	111.542	0.248837	0.197374	1.26074	0.207403	0.999734
ENSG00000078369.18	GNB1	protein_coding	6721.96	-0.0326891	0.0656535	-0.497904	0.618552	0.999734
ENSG00000078399.18	HOXA9	protein_coding	1044.58	0.0153706	0.0798475	0.192499	0.847351	0.999734
ENSG00000078401.7	EDN1	protein_coding	57.8317	0.121023	0.281322	0.430195	0.667054	0.999734
ENSG00000078403.17	MLLT10	protein_coding	791.171	0.0509251	0.0832334	0.611835	0.540647	0.999734
ENSG00000078487.17	ZCWPW1	protein_coding	42.8458	0.0512845	0.289203	0.177331	0.859249	0.999734
ENSG00000078596.11	ITM2A	protein_coding	281.893	-0.0603159	0.11993	-0.502924	0.615017	0.999734
ENSG00000078618.21	NRDC	protein_coding	6052.89	0.0419009	0.0521668	0.803211	0.421853	0.999734
ENSG00000078668.14	VDAC3	protein_coding	2244.76	0.0851839	0.0704693	1.20881	0.226736	0.999734
ENSG00000078674.17	PCM1	protein_coding	1839.73	0.0760314	0.0718826	1.05772	0.290185	0.999734
ENSG00000078699.21	CBFA2T2	protein_coding	802.474	-0.00959632	0.0887433	-0.108136	0.913888	0.999734
ENSG00000078725.13	BRINP1	protein_coding	296.366	0.0367759	0.122899	0.299236	0.76476	0.999734
ENSG00000078747.14	ITCH	protein_coding	4990.28	0.0702837	0.0558416	1.25863	0.208166	0.999734
ENSG00000078804.13	TP53INP2	protein_coding	495.066	-0.0317887	0.108594	-0.29273	0.769728	0.999734
ENSG00000078808.16	SDF4	protein_coding	3070.31	-0.064451	0.0735729	-0.876015	0.381022	0.999734
ENSG00000078902.16	TOLLIP	protein_coding	1393	-0.0541393	0.0678012	-0.798501	0.42458	0.999734
ENSG00000078967.13	UBE2D4	protein_coding	516.713	0.00185193	0.103537	0.0178867	0.985729	0.999734
ENSG00000079102.16	RUNX1T1	protein_coding	113.66	-0.166038	0.180321	-0.920788	0.357161	0.999734
ENSG00000079134.12	THOC1	protein_coding	1264.11	0.123931	0.0765235	1.61951	0.105337	0.999734
ENSG00000079150.18	FKBP7	protein_coding	225.823	0.01702	0.129398	0.131532	0.895354	0.999734
ENSG00000079156.17	OSBPL6	protein_coding	312.149	-0.0212794	0.130934	-0.16252	0.870896	0.999734
ENSG00000079246.16	XRCC5	protein_coding	15257.4	0.0410036	0.0512523	0.800033	0.423692	0.999734
ENSG00000079257.8	LXN	protein_coding	267.645	0.253034	0.127853	1.9791	0.0478045	0.999734
ENSG00000079263.19	SP140	protein_coding	243.376	0.076843	0.123602	0.621695	0.534142	0.999734
ENSG00000079277.20	MKNK1	protein_coding	841.747	-0.0276098	0.0777629	-0.355051	0.722552	0.999734
ENSG00000079313.15	REXO1	protein_coding	1028.24	-0.181731	0.100773	-1.80336	0.0713316	0.999734
ENSG00000079332.15	SAR1A	protein_coding	4645.17	-0.01724	0.0693756	-0.248503	0.803745	0.999734
ENSG00000079335.20	CDC14A	protein_coding	196.336	-0.133499	0.134024	-0.996088	0.319207	0.999734
ENSG00000079337.16	RAPGEF3	protein_coding	2492.26	0.0249827	0.0759301	0.329022	0.742139	0.999734
ENSG00000079387.14	SENP1	protein_coding	835.668	0.0313682	0.0805159	0.389589	0.69684	0.999734
ENSG00000079432.7	CIC	protein_coding	1700.59	-0.138758	0.0789	-1.75865	0.0786367	0.999734
ENSG00000079459.13	FDFT1	protein_coding	2821.15	0.142997	0.0567448	2.52001	0.0117351	0.999734
ENSG00000079462.7	PAFAH1B3	protein_coding	925.437	0.0155938	0.0818714	0.190467	0.848943	0.999734
ENSG00000079482.13	OPHN1	protein_coding	392.838	-0.156972	0.10544	-1.48874	0.136557	0.999734
ENSG00000079616.12	KIF22	protein_coding	2407.21	0.0895968	0.0635972	1.40882	0.158889	0.999734
ENSG00000079691.18	CARMIL1	protein_coding	1341.58	-0.0456173	0.0753701	-0.605244	0.545017	0.999734
ENSG00000079739.17	PGM1	protein_coding	3059.5	0.023119	0.0582419	0.396947	0.691407	0.999734
ENSG00000079785.15	DDX1	protein_coding	5202.99	0.0411204	0.0617911	0.665474	0.505747	0.999734
ENSG00000079805.16	DNM2	protein_coding	6658.94	-0.0162597	0.0863729	-0.18825	0.850681	0.999734
ENSG00000079819.19	EPB41L2	protein_coding	5801.75	0.036776	0.055081	0.667671	0.504343	0.999734
ENSG00000079931.15	MOXD1	protein_coding	2012	-0.0256226	0.0592668	-0.432327	0.665504	0.999734
ENSG00000079950.14	STX7	protein_coding	1376.06	-0.00159576	0.0763168	-0.0209097	0.983318	0.999734
ENSG00000079974.17	RABL2B	protein_coding	354.094	0.0421357	0.110676	0.380711	0.703418	0.999734
ENSG00000079999.14	KEAP1	protein_coding	3079.91	-0.066045	0.0674488	-0.979186	0.327488	0.999734
ENSG00000080031.10	PTPRH	protein_coding	34.9212	-0.461251	0.332652	-1.38659	0.165568	0.999734
ENSG00000080189.15	SLC35C2	protein_coding	1965.8	-0.0371605	0.0661457	-0.561797	0.574254	0.999734
ENSG00000080200.10	CRYBG3	protein_coding	565.013	-0.00734643	0.0981937	-0.0748157	0.940361	0.999734
ENSG00000080224.17	EPHA6	protein_coding	45.2556	0.0573902	0.267208	0.214777	0.829941	0.999734
ENSG00000080298.15	RFX3	protein_coding	184.277	0.0755776	0.157691	0.479276	0.631742	0.999734
ENSG00000080345.17	RIF1	protein_coding	3334.35	0.0650813	0.0714108	0.911365	0.362103	0.999734
ENSG00000080371.6	RAB21	protein_coding	2088.8	-0.0246053	0.0769686	-0.31968	0.749211	0.999734
ENSG00000080493.17	SLC4A4	protein_coding	846.175	0.0243804	0.0928849	0.26248	0.792951	0.999734
ENSG00000080503.24	SMARCA2	protein_coding	1887.68	-0.0220001	0.0607768	-0.361982	0.717365	0.999734
ENSG00000080546.13	SESN1	protein_coding	392.038	0.0241618	0.111044	0.217588	0.82775	0.999734
ENSG00000080561.13	MID2	protein_coding	101.593	0.13681	0.214096	0.639012	0.522815	0.999734
ENSG00000080603.17	SRCAP	protein_coding	2120.33	-0.0875455	0.0924276	-0.947179	0.343547	0.999734
ENSG00000080608.10	PUM3	protein_coding	3172.51	-0.0222993	0.0692213	-0.322145	0.747343	0.999734
ENSG00000080802.18	CNOT4	protein_coding	574.475	0.0134768	0.091517	0.147261	0.882926	0.999734
ENSG00000080815.19	PSEN1	protein_coding	910.65	-0.0593172	0.086065	-0.689214	0.490688	0.999734
ENSG00000080819.8	CPOX	protein_coding	1729.21	-0.00558235	0.0656972	-0.0849709	0.932285	0.999734
ENSG00000080822.17	CLDND1	protein_coding	2408.25	0.0234217	0.0723854	0.32357	0.746264	0.999734
ENSG00000080823.23	MOK	protein_coding	722.187	-0.121816	0.232833	-0.523189	0.600843	0.999734
ENSG00000080824.18	HSP90AA1	protein_coding	86480.6	0.0891164	0.0770385	1.15678	0.247364	0.999734
ENSG00000080839.11	RBL1	protein_coding	1124.87	-0.0244442	0.0810776	-0.301491	0.76304	0.999734
ENSG00000080845.17	DLGAP4	protein_coding	3967.07	-0.000954306	0.081306	-0.0117372	0.990635	0.999734
ENSG00000080947.14	CROCCP3	transcribed_unprocessed_pseudogene	69.791	-0.115048	0.250415	-0.459431	0.645924	0.999734
ENSG00000080986.13	NDC80	protein_coding	2115.19	0.065639	0.0675726	0.971385	0.331357	0.999734
ENSG00000081014.11	AP4E1	protein_coding	411.729	-0.0490946	0.10612	-0.462633	0.643628	0.999734
ENSG00000081019.13	RSBN1	protein_coding	387.56	0.0484966	0.101941	0.475733	0.634265	0.999734
ENSG00000081026.19	MAGI3	protein_coding	300.395	-0.0338235	0.112444	-0.300802	0.763565	0.999734
ENSG00000081041.9	CXCL2	protein_coding	216.296	0.217631	0.19523	1.11474	0.26496	0.999734
ENSG00000081051.7	AFP	protein_coding	34.022	0.0190005	0.346057	0.0549056	0.956214	0.999734
ENSG00000081087.15	OSTM1	protein_coding	1642.97	-0.00439632	0.0789344	-0.0556958	0.955584	0.999734
ENSG00000081154.11	PCNP	protein_coding	4545.34	0.0412207	0.0660298	0.624275	0.532447	0.999734
ENSG00000081177.18	EXD2	protein_coding	410.073	-0.0121141	0.0998116	-0.12137	0.903398	0.999734
ENSG00000081181.8	ARG2	protein_coding	81.3038	-0.101034	0.206418	-0.489464	0.624514	0.999734
ENSG00000081189.15	MEF2C	protein_coding	294.841	0.127867	0.128119	0.998036	0.318262	0.999734
ENSG00000081307.12	UBA5	protein_coding	903.074	-0.00316962	0.079742	-0.0397485	0.968294	0.999734
ENSG00000081320.11	STK17B	protein_coding	877.122	0.0397605	0.0817856	0.486155	0.626857	0.999734
ENSG00000081377.16	CDC14B	protein_coding	1010.73	-0.00240978	0.0717718	-0.0335757	0.973216	0.999734
ENSG00000081386.12	ZNF510	protein_coding	210.772	0.0775368	0.138422	0.560146	0.57538	0.999734
ENSG00000081692.12	JMJD4	protein_coding	1122.61	-0.0497994	0.0696087	-0.715419	0.47435	0.999734
ENSG00000081721.11	DUSP12	protein_coding	847.158	0.0929865	0.0834296	1.11455	0.265043	0.999734
ENSG00000081760.17	AACS	protein_coding	1559.4	-0.085875	0.0676219	-1.26993	0.20411	0.999734
ENSG00000081791.9	DELE1	protein_coding	692.444	0.0389514	0.0900209	0.432694	0.665237	0.999734
ENSG00000081803.16	CADPS2	protein_coding	352.44	-0.170557	0.10816	-1.5769	0.114818	0.999734
ENSG00000081870.11	HSPB11	protein_coding	1309.29	0.0920666	0.0733202	1.25568	0.209232	0.999734
ENSG00000081913.14	PHLPP1	protein_coding	447.731	-0.0636244	0.103128	-0.616948	0.537269	0.999734
ENSG00000081923.13	ATP8B1	protein_coding	211.248	-0.231561	0.142962	-1.61973	0.105289	0.999734
ENSG00000082014.16	SMARCD3	protein_coding	123.401	0.0124633	0.201832	0.061751	0.950761	0.999734
ENSG00000082068.8	WDR70	protein_coding	1017.26	0.0866653	0.0727865	1.19068	0.23378	0.999734
ENSG00000082126.18	MPP4	protein_coding	16.4269	-0.721594	0.554522	-1.30129	0.193159	0.999734
ENSG00000082146.13	STRADB	protein_coding	1340.53	0.0199874	0.0673601	0.296724	0.766677	0.999734
ENSG00000082153.18	BZW1	protein_coding	9356.24	0.00407274	0.0617204	0.065987	0.947388	0.999734
ENSG00000082175.14	PGR	protein_coding	527.299	-0.00624167	0.0995337	-0.0627091	0.949998	0.999734
ENSG00000082212.13	ME2	protein_coding	1605.36	0.0248348	0.0788331	0.315031	0.752738	0.999734
ENSG00000082213.18	C5orf22	protein_coding	1094.74	0.0509715	0.0735445	0.693071	0.488265	0.999734
ENSG00000082258.13	CCNT2	protein_coding	1026.21	-0.0362984	0.0772994	-0.469581	0.638654	0.999734
ENSG00000082269.16	FAM135A	protein_coding	432.045	-0.0759745	0.10595	-0.717082	0.473323	0.999734
ENSG00000082438.16	COBLL1	protein_coding	531.629	0.240937	0.131136	1.8373	0.0661653	0.999734
ENSG00000082458.12	DLG3	protein_coding	505.455	0.0661972	0.0999728	0.662152	0.507874	0.999734
ENSG00000082482.13	KCNK2	protein_coding	173.049	0.222453	0.184596	1.20508	0.228171	0.999734
ENSG00000082497.12	SERTAD4	protein_coding	1171.87	-0.0404072	0.0828875	-0.487495	0.625908	0.999734
ENSG00000082512.15	TRAF5	protein_coding	202.661	-0.255041	0.160952	-1.58457	0.113063	0.999734
ENSG00000082515.18	MRPL22	protein_coding	817.848	0.0618694	0.0815343	0.758814	0.447964	0.999734
ENSG00000082516.9	GEMIN5	protein_coding	1883.95	0.0348928	0.0915619	0.381084	0.703141	0.999734
ENSG00000082641.16	NFE2L1	protein_coding	5028.69	-0.109065	0.0524421	-2.07972	0.0375512	0.999734
ENSG00000082701.15	GSK3B	protein_coding	1528.35	0.0729641	0.0679294	1.07412	0.28277	0.999734
ENSG00000082781.12	ITGB5	protein_coding	1907.93	-0.125381	0.0680873	-1.84147	0.0655526	0.999734
ENSG00000082805.20	ERC1	protein_coding	1880.67	-0.107488	0.0684695	-1.56987	0.116445	0.999734
ENSG00000082898.16	XPO1	protein_coding	9124.7	-0.00470833	0.0577045	-0.0815938	0.93497	0.999734
ENSG00000082996.19	RNF13	protein_coding	1044.08	0.0897536	0.0699381	1.28333	0.199376	0.999734
ENSG00000083093.9	PALB2	protein_coding	798.244	0.149491	0.0799027	1.87091	0.0613571	0.999734
ENSG00000083097.14	DOP1A	protein_coding	144.692	-0.211002	0.165002	-1.27879	0.200972	0.999734
ENSG00000083099.11	LYRM2	protein_coding	608.731	-0.031276	0.0856291	-0.36525	0.714925	0.999734
ENSG00000083123.15	BCKDHB	protein_coding	510.481	0.0284561	0.0966089	0.294549	0.768338	0.999734
ENSG00000083168.11	KAT6A	protein_coding	1191.43	0.0425385	0.0875301	0.485987	0.626976	0.999734
ENSG00000083223.18	TUT7	protein_coding	658.219	0.0370153	0.0851739	0.434585	0.663864	0.999734
ENSG00000083290.20	ULK2	protein_coding	106.277	-0.131541	0.184941	-0.711257	0.476925	0.999734
ENSG00000083312.17	TNPO1	protein_coding	7361.83	0.0255386	0.0580387	0.440027	0.659917	0.999734
ENSG00000083444.17	PLOD1	protein_coding	4290.1	-0.0666711	0.0572399	-1.16477	0.244113	0.999734
ENSG00000083454.22	P2RX5	protein_coding	434.429	0.0172454	0.122727	0.140519	0.88825	0.999734
ENSG00000083457.12	ITGAE	protein_coding	652.393	0.1212	0.0891298	1.35981	0.17389	0.999734
ENSG00000083520.15	DIS3	protein_coding	2095.18	-0.0479515	0.0675387	-0.709986	0.477713	0.999734
ENSG00000083535.16	PIBF1	protein_coding	454.966	0.0410119	0.098127	0.417948	0.675985	0.999734
ENSG00000083544.14	TDRD3	protein_coding	310.327	0.0835788	0.116519	0.717296	0.473191	0.999734
ENSG00000083635.8	NUFIP1	protein_coding	661.04	0.00989563	0.0962673	0.102793	0.918127	0.999734
ENSG00000083642.19	PDS5B	protein_coding	1716.58	0.0228382	0.0624076	0.365952	0.714401	0.999734
ENSG00000083720.13	OXCT1	protein_coding	1105.11	-0.000990968	0.0762123	-0.0130027	0.989626	0.999734
ENSG00000083750.12	RRAGB	protein_coding	279.108	-0.0607059	0.124256	-0.488554	0.625158	0.999734
ENSG00000083799.17	CYLD	protein_coding	656.944	-0.0652775	0.0902616	-0.723204	0.469555	0.999734
ENSG00000083807.10	SLC27A5	protein_coding	45.9496	-0.119031	0.275342	-0.432303	0.665521	0.999734
ENSG00000083812.12	ZNF324	protein_coding	222.569	-0.00365221	0.142406	-0.0256465	0.979539	0.999734
ENSG00000083817.9	ZNF416	protein_coding	105.619	-0.142842	0.190382	-0.750294	0.453077	0.999734
ENSG00000083828.16	ZNF586	protein_coding	220.9	0.0390263	0.131051	0.297795	0.76586	0.999734
ENSG00000083838.15	ZNF446	protein_coding	291.461	0.043121	0.133612	0.322733	0.746897	0.999734
ENSG00000083844.10	ZNF264	protein_coding	233.318	-0.143273	0.127429	-1.12434	0.26087	0.999734
ENSG00000083845.9	RPS5	protein_coding	21131.4	0.0215285	0.0550485	0.391083	0.695736	0.999734
ENSG00000083857.14	FAT1	protein_coding	5664.29	-0.103223	0.0743246	-1.38881	0.16489	0.999734
ENSG00000083896.12	YTHDC1	protein_coding	2140.59	-0.0169913	0.0735226	-0.231102	0.817235	0.999734
ENSG00000083937.9	CHMP2B	protein_coding	1635.98	-0.0207981	0.0668298	-0.31121	0.755641	0.999734
ENSG00000084070.12	SMAP2	protein_coding	582.676	0.0474141	0.0957244	0.495319	0.620375	0.999734
ENSG00000084072.16	PPIE	protein_coding	1296.71	0.0505175	0.0771491	0.654804	0.512594	0.999734
ENSG00000084073.9	ZMPSTE24	protein_coding	2189.13	0.0425398	0.07693	0.552968	0.580286	0.999734
ENSG00000084090.13	STARD7	protein_coding	5668.95	0.0113758	0.0695703	0.163516	0.870112	0.999734
ENSG00000084092.7	NOA1	protein_coding	711.587	0.0226303	0.0798914	0.283263	0.776976	0.999734
ENSG00000084093.17	REST	protein_coding	900.622	-0.0138135	0.0870707	-0.158647	0.873947	0.999734
ENSG00000084112.15	SSH1	protein_coding	1065.47	-0.05966	0.0858296	-0.695098	0.486994	0.999734
ENSG00000084207.16	GSTP1	protein_coding	25036.4	0.01653	0.0524312	0.315271	0.752556	0.999734
ENSG00000084234.17	APLP2	protein_coding	9397.57	-0.040435	0.0532453	-0.759409	0.447608	0.999734
ENSG00000084444.14	FAM234B	protein_coding	322.986	0.00793926	0.126486	0.062768	0.949951	0.999734
ENSG00000084463.8	WBP11	protein_coding	3452.98	0.0347723	0.0672156	0.517325	0.604929	0.999734
ENSG00000084623.11	EIF3I	protein_coding	8171.39	0.0376717	0.052235	0.721196	0.470789	0.999734
ENSG00000084636.18	COL16A1	protein_coding	188.68	-0.0377944	0.146911	-0.257261	0.796977	0.999734
ENSG00000084652.16	TXLNA	protein_coding	3943.14	-0.0796501	0.0602859	-1.32121	0.186433	0.999734
ENSG00000084676.15	NCOA1	protein_coding	751.21	0.0293467	0.0816584	0.359383	0.719308	0.999734
ENSG00000084693.16	AGBL5	protein_coding	1037.01	0.0381088	0.0813438	0.46849	0.639434	0.999734
ENSG00000084731.15	KIF3C	protein_coding	1020.28	-0.0845994	0.080083	-1.0564	0.290787	0.999734
ENSG00000084733.11	RAB10	protein_coding	4296.63	-0.0221373	0.049948	-0.443206	0.657616	0.999734
ENSG00000084754.12	HADHA	protein_coding	5434.74	0.0571461	0.0487009	1.17341	0.240632	0.999734
ENSG00000084764.11	MAPRE3	protein_coding	150.98	0.0690983	0.160132	0.431509	0.666098	0.999734
ENSG00000084774.14	CAD	protein_coding	5438.57	-0.10132	0.0691324	-1.46559	0.14276	0.999734
ENSG00000085063.16	CD59	protein_coding	4254.44	-0.0047434	0.0577018	-0.0822054	0.934483	0.999734
ENSG00000085185.15	BCORL1	protein_coding	603.252	-0.0536788	0.0982208	-0.546512	0.584714	0.999734
ENSG00000085224.22	ATRX	protein_coding	2737.76	0.070383	0.0850575	0.827475	0.407968	0.999734
ENSG00000085231.14	AK6	protein_coding	676.428	0.137129	0.106344	1.28949	0.197229	0.999734
ENSG00000085274.15	MYNN	protein_coding	612.009	0.0281531	0.0921223	0.305605	0.759905	0.999734
ENSG00000085276.18	MECOM	protein_coding	482.154	-0.0643932	0.0943505	-0.682489	0.49493	0.999734
ENSG00000085365.18	SCAMP1	protein_coding	1346.67	0.0981603	0.0773329	1.26932	0.204326	0.999734
ENSG00000085377.14	PREP	protein_coding	933.85	-0.06632	0.0826977	-0.801956	0.422578	0.999734
ENSG00000085382.12	HACE1	protein_coding	319.944	0.0156355	0.115364	0.135532	0.892191	0.999734
ENSG00000085415.16	SEH1L	protein_coding	3455.53	0.0812966	0.0781879	1.03976	0.298452	0.999734
ENSG00000085433.15	WDR47	protein_coding	327.488	0.0744764	0.11032	0.675096	0.499614	0.999734
ENSG00000085449.15	WDFY1	protein_coding	2482.01	0.00822829	0.0633594	0.129867	0.896672	0.999734
ENSG00000085491.17	SLC25A24	protein_coding	3002.79	0.0831708	0.0580146	1.43362	0.151681	0.999734
ENSG00000085511.20	MAP3K4	protein_coding	570.808	-0.0475344	0.0869794	-0.546502	0.584721	0.999734
ENSG00000085563.14	ABCB1	protein_coding	499.898	-0.300639	0.127333	-2.36105	0.0182231	0.999734
ENSG00000085644.13	ZNF213	protein_coding	318.58	-0.0954301	0.112913	-0.845169	0.398017	0.999734
ENSG00000085662.14	AKR1B1	protein_coding	33683	0.0358223	0.0518343	0.691093	0.489507	0.999734
ENSG00000085719.13	CPNE3	protein_coding	4100.91	0.0645525	0.0629461	1.02552	0.305117	0.999734
ENSG00000085721.12	RRN3	protein_coding	1227.9	0.10355	0.0753688	1.37392	0.169468	0.999734
ENSG00000085733.16	CTTN	protein_coding	10363.3	-0.0957419	0.0510102	-1.87692	0.0605295	0.999734
ENSG00000085760.14	MTIF2	protein_coding	1801.75	0.0673679	0.0612969	1.09904	0.27175	0.999734
ENSG00000085788.13	DDHD2	protein_coding	934.533	-0.000492545	0.0765491	-0.00643437	0.994866	0.999734
ENSG00000085831.15	TTC39A	protein_coding	184.888	0.116704	0.340183	0.343063	0.731551	0.999734
ENSG00000085832.17	EPS15	protein_coding	1368.89	0.0490115	0.0731571	0.669948	0.502891	0.999734
ENSG00000085840.13	ORC1	protein_coding	1180.52	0.026666	0.0813208	0.327911	0.742979	0.999734
ENSG00000085871.9	MGST2	protein_coding	274.603	0.107695	0.115465	0.932708	0.350971	0.999734
ENSG00000085872.15	CHERP	protein_coding	2395.78	-0.085179	0.067809	-1.25616	0.209058	0.999734
ENSG00000085978.22	ATG16L1	protein_coding	783.1	0.0196456	0.0774648	0.253607	0.799799	0.999734
ENSG00000085982.13	USP40	protein_coding	1902.86	-0.0936158	0.0608179	-1.53928	0.123736	0.999734
ENSG00000085998.14	POMGNT1	protein_coding	1900.33	-0.0209882	0.0758952	-0.276542	0.782132	0.999734
ENSG00000085999.12	RAD54L	protein_coding	1278.98	-0.00759509	0.0768713	-0.0988027	0.921295	0.999734
ENSG00000086015.21	MAST2	protein_coding	2233.57	-0.0843189	0.0660491	-1.27661	0.20174	0.999734
ENSG00000086061.16	DNAJA1	protein_coding	8987.97	0.0173378	0.0704522	0.246093	0.805611	0.999734
ENSG00000086062.12	B4GALT1	protein_coding	2078.05	0.0355259	0.0695901	0.510502	0.6097	0.999734
ENSG00000086065.14	CHMP5	protein_coding	1631.71	0.0887546	0.0738101	1.20247	0.22918	0.999734
ENSG00000086102.19	NFX1	protein_coding	800.285	0.0204511	0.0841421	0.243054	0.807963	0.999734
ENSG00000086189.10	DIMT1	protein_coding	1240.93	0.124426	0.0918012	1.35539	0.175293	0.999734
ENSG00000086200.16	IPO11	protein_coding	1128.7	0.177329	0.0762958	2.32422	0.0201135	0.999734
ENSG00000086232.13	EIF2AK1	protein_coding	5714.18	0.0508932	0.0522654	0.973745	0.330183	0.999734
ENSG00000086289.12	EPDR1	protein_coding	4369.64	0.0418484	0.0548588	0.762838	0.44556	0.999734
ENSG00000086300.15	SNX10	protein_coding	177.56	-0.10401	0.146237	-0.711246	0.476932	0.999734
ENSG00000086475.15	SEPHS1	protein_coding	2231.18	0.00703145	0.0606578	0.11592	0.907716	0.999734
ENSG00000086504.16	MRPL28	protein_coding	2253.09	-0.00164053	0.06146	-0.0266926	0.978705	0.999734
ENSG00000086544.3	ITPKC	protein_coding	214.175	0.139047	0.144883	0.959714	0.337199	0.999734
ENSG00000086589.12	RBM22	protein_coding	1230.2	0.118838	0.0890593	1.33437	0.182083	0.999734
ENSG00000086598.11	TMED2	protein_coding	7704.7	-0.0527025	0.0688419	-0.765559	0.443939	0.999734
ENSG00000086619.13	ERO1B	protein_coding	668.576	-0.058293	0.0871835	-0.668625	0.503735	0.999734
ENSG00000086666.19	ZFAND6	protein_coding	1191.49	0.0422951	0.0759399	0.556955	0.577558	0.999734
ENSG00000086712.13	TXLNG	protein_coding	1380.69	0.060966	0.0698557	0.872742	0.382804	0.999734
ENSG00000086758.16	HUWE1	protein_coding	11923.6	-0.0944771	0.0549818	-1.71833	0.0857356	0.999734
ENSG00000086827.9	ZW10	protein_coding	749.785	0.0179873	0.0926497	0.194143	0.846064	0.999734
ENSG00000086848.15	ALG9	protein_coding	397.665	0.023152	0.107049	0.216274	0.828774	0.999734
ENSG00000086991.13	NOX4	protein_coding	39.6495	0.323022	0.309734	1.0429	0.296994	0.999734
ENSG00000087008.16	ACOX3	protein_coding	563.469	0.0295353	0.0922894	0.320029	0.748946	0.999734
ENSG00000087053.18	MTMR2	protein_coding	2347.04	-0.0240123	0.0708831	-0.33876	0.734791	0.999734
ENSG00000087074.8	PPP1R15A	protein_coding	2895.59	-0.00455769	0.161318	-0.0282528	0.977461	0.999734
ENSG00000087076.9	HSD17B14	protein_coding	21.8072	-0.0349753	0.388399	-0.0900499	0.928248	0.999734
ENSG00000087086.15	FTL	protein_coding	166223	0.0377702	0.0486505	0.776358	0.437538	0.999734
ENSG00000087087.20	SRRT	protein_coding	4184.53	-0.0984623	0.0628747	-1.56601	0.117347	0.999734
ENSG00000087088.20	BAX	protein_coding	4368.82	0.00317485	0.0628689	0.0504996	0.959724	0.999734
ENSG00000087095.13	NLK	protein_coding	443.67	0.0952514	0.0996862	0.955512	0.339319	0.999734
ENSG00000087111.21	PIGS	protein_coding	1489.02	-0.0577867	0.0675887	-0.854976	0.392565	0.999734
ENSG00000087152.15	ATXN7L3	protein_coding	2160.68	-0.0912968	0.0620157	-1.47216	0.140979	0.999734
ENSG00000087157.19	PGS1	protein_coding	1090.39	-0.148647	0.0739304	-2.01064	0.0443638	0.999734
ENSG00000087191.13	PSMC5	protein_coding	6866.26	0.0170818	0.0593999	0.287573	0.773673	0.999734
ENSG00000087206.17	UIMC1	protein_coding	876.716	0.129578	0.0801972	1.61574	0.10615	0.999734
ENSG00000087263.16	OGFOD1	protein_coding	2194.41	0.0180132	0.0687922	0.261849	0.793438	0.999734
ENSG00000087266.16	SH3BP2	protein_coding	2218.9	-0.0927616	0.0879451	-1.05477	0.291532	0.999734
ENSG00000087269.16	NOP14	protein_coding	5267.62	-0.0191663	0.0741231	-0.258574	0.795964	0.999734
ENSG00000087274.17	ADD1	protein_coding	6003.64	-0.0267519	0.0502889	-0.531963	0.594752	0.999734
ENSG00000087299.12	L2HGDH	protein_coding	298.47	-0.0420237	0.120801	-0.347875	0.727934	0.999734
ENSG00000087301.9	TXNDC16	protein_coding	194.867	-0.0157746	0.143509	-0.10992	0.912472	0.999734
ENSG00000087302.9	RTRAF	protein_coding	1960.36	0.0718642	0.0770593	0.932583	0.351035	0.999734
ENSG00000087338.5	GMCL1	protein_coding	641.03	-0.0022204	0.0942718	-0.0235532	0.981209	0.999734
ENSG00000087365.15	SF3B2	protein_coding	6740.86	-0.0734453	0.0529069	-1.3882	0.165076	0.999734
ENSG00000087448.11	KLHL42	protein_coding	843.042	-0.0548144	0.0865292	-0.633478	0.526421	0.999734
ENSG00000087460.24	GNAS	protein_coding	19273.4	0.0128216	0.0595098	0.215454	0.829413	0.999734
ENSG00000087470.17	DNM1L	protein_coding	3106.64	0.0847657	0.0554476	1.52875	0.126326	0.999734
ENSG00000087494.15	PTHLH	protein_coding	55.5489	0.341703	0.265583	1.28662	0.198228	0.999734
ENSG00000087502.18	ERGIC2	protein_coding	1313.43	0.00943728	0.0730854	0.129127	0.897257	0.999734
ENSG00000087586.17	AURKA	protein_coding	5382.17	0.0391009	0.061111	0.639835	0.52228	0.999734
ENSG00000087589.16	CASS4	protein_coding	45.0697	0.352214	0.282414	1.24715	0.212341	0.999734
ENSG00000087842.11	PIR	protein_coding	542.85	0.23075	0.107848	2.1396	0.0323873	0.999734
ENSG00000087884.14	AAMDC	protein_coding	266.844	-0.128345	0.119	-1.07852	0.2808	0.999734
ENSG00000087903.13	RFX2	protein_coding	147.306	0.0203716	0.155564	0.130953	0.895812	0.999734
ENSG00000087995.15	METTL2A	protein_coding	853.81	0.0110768	0.0762528	0.145264	0.884503	0.999734
ENSG00000088035.17	ALG6	protein_coding	455.6	0.127342	0.0951476	1.33837	0.180777	0.999734
ENSG00000088038.19	CNOT3	protein_coding	1930.87	-0.0522766	0.0721874	-0.724178	0.468956	0.999734
ENSG00000088179.9	PTPN4	protein_coding	578.957	0.0496831	0.0993097	0.500284	0.616875	0.999734
ENSG00000088205.13	DDX18	protein_coding	6573.53	0.0158368	0.0646444	0.244984	0.806469	0.999734
ENSG00000088247.17	KHSRP	protein_coding	17896.4	-0.0549108	0.056936	-0.964429	0.334831	0.999734
ENSG00000088256.9	GNA11	protein_coding	1811.93	-0.0868974	0.0824873	-1.05346	0.292128	0.999734
ENSG00000088280.19	ASAP3	protein_coding	31.7542	0.165424	0.340468	0.485872	0.627058	0.999734
ENSG00000088298.13	EDEM2	protein_coding	1467.95	0.0605367	0.0646013	0.937083	0.348716	0.999734
ENSG00000088305.18	DNMT3B	protein_coding	696.26	-0.0324564	0.0920176	-0.352719	0.724299	0.999734
ENSG00000088325.16	TPX2	protein_coding	11059.1	0.0548873	0.052355	1.04837	0.29447	0.999734
ENSG00000088340.16	FER1L4	transcribed_unitary_pseudogene	30.6643	-0.272568	0.395372	-0.689396	0.490574	0.999734
ENSG00000088356.6	PDRG1	protein_coding	895.4	-0.0934617	0.0825201	-1.13259	0.257385	0.999734
ENSG00000088367.22	EPB41L1	protein_coding	1765.55	0.00284069	0.0921073	0.0308411	0.975396	0.999734
ENSG00000088387.19	DOCK9	protein_coding	881.099	0.034542	0.0760082	0.454451	0.649504	0.999734
ENSG00000088448.14	ANKRD10	protein_coding	451.124	0.0623238	0.105152	0.5927	0.553382	0.999734
ENSG00000088451.11	TGDS	protein_coding	371.308	-0.0328	0.110422	-0.297042	0.766434	0.999734
ENSG00000088538.13	DOCK3	protein_coding	82.9338	0.087514	0.202664	0.431818	0.665874	0.999734
ENSG00000088543.15	C3orf18	protein_coding	44.2539	0.106974	0.274218	0.390107	0.696458	0.999734
ENSG00000088682.14	COQ9	protein_coding	1327.75	0.0663453	0.0720398	0.920954	0.357075	0.999734
ENSG00000088727.12	KIF9	protein_coding	65.8414	0.0477852	0.247478	0.193089	0.84689	0.999734
ENSG00000088756.12	ARHGAP28	protein_coding	170.259	0.0912558	0.155898	0.585356	0.558309	0.999734
ENSG00000088766.11	CRLS1	protein_coding	681.071	-0.0409351	0.114351	-0.357979	0.720359	0.999734
ENSG00000088808.17	PPP1R13B	protein_coding	212.005	-0.218509	0.132186	-1.65304	0.0983218	0.999734
ENSG00000088812.18	ATRN	protein_coding	1235.88	-0.0962607	0.0693432	-1.38818	0.165083	0.999734
ENSG00000088826.18	SMOX	protein_coding	480.627	-0.118897	0.127394	-0.933302	0.350664	0.999734
ENSG00000088832.17	FKBP1A	protein_coding	4627.81	-0.00486584	0.0767443	-0.0634032	0.949445	0.999734
ENSG00000088833.17	NSFL1C	protein_coding	1959.4	-0.0432928	0.0650605	-0.665425	0.505779	0.999734
ENSG00000088854.12	C20orf194	protein_coding	289.998	-0.162308	0.126213	-1.28598	0.19845	0.999734
ENSG00000088876.11	ZNF343	protein_coding	237.066	0.0507036	0.136506	0.371439	0.710311	0.999734
ENSG00000088881.20	EBF4	protein_coding	66.7745	-0.282005	0.227474	-1.23973	0.215076	0.999734
ENSG00000088888.18	MAVS	protein_coding	3556.08	-0.116315	0.0586158	-1.98436	0.0472161	0.999734
ENSG00000088899.15	LZTS3	protein_coding	420.774	-0.0715719	0.108888	-0.657299	0.510988	0.999734
ENSG00000088930.8	XRN2	protein_coding	3118.55	-0.0081465	0.05446	-0.149587	0.881091	0.999734
ENSG00000088970.16	KIZ	protein_coding	176.009	0.0508753	0.146619	0.34699	0.728599	0.999734
ENSG00000088986.11	DYNLL1	protein_coding	5101.38	0.0366578	0.0776116	0.472324	0.636695	0.999734
ENSG00000089006.16	SNX5	protein_coding	3599.2	0.00870448	0.0571457	0.152321	0.878934	0.999734
ENSG00000089009.15	RPL6	protein_coding	22871.7	0.0336426	0.0495687	0.678707	0.497324	0.999734
ENSG00000089022.14	MAPKAPK5	protein_coding	1099.65	0.0496977	0.0784134	0.633791	0.526217	0.999734
ENSG00000089048.14	ESF1	protein_coding	1053.71	0.0102004	0.0796043	0.128138	0.89804	0.999734
ENSG00000089050.16	RBBP9	protein_coding	638.389	0.0827634	0.0862855	0.959181	0.337468	0.999734
ENSG00000089053.13	ANAPC5	protein_coding	3816	-0.0124387	0.0591762	-0.210197	0.833514	0.999734
ENSG00000089057.15	SLC23A2	protein_coding	645.505	-0.0654736	0.0879635	-0.744327	0.456679	0.999734
ENSG00000089060.11	SLC8B1	protein_coding	177.218	-0.039248	0.154227	-0.254483	0.799122	0.999734
ENSG00000089063.15	TMEM230	protein_coding	1526.79	0.0573975	0.0765798	0.749513	0.453548	0.999734
ENSG00000089091.16	DZANK1	protein_coding	29.3018	0.130926	0.352275	0.371657	0.710148	0.999734
ENSG00000089094.19	KDM2B	protein_coding	1081.77	-0.00300553	0.0709996	-0.0423316	0.966234	0.999734
ENSG00000089123.16	TASP1	protein_coding	130.234	0.0611882	0.167859	0.36452	0.715469	0.999734
ENSG00000089154.11	GCN1	protein_coding	7826.84	-0.0832076	0.0533081	-1.56088	0.118551	0.999734
ENSG00000089157.16	RPLP0	protein_coding	61301.3	0.0326852	0.0556666	0.587159	0.557097	0.999734
ENSG00000089159.16	PXN	protein_coding	4672.27	-0.0836005	0.0580207	-1.44087	0.14962	0.999734
ENSG00000089177.18	KIF16B	protein_coding	339.936	-0.0167075	0.120599	-0.138537	0.889816	0.999734
ENSG00000089195.15	TRMT6	protein_coding	949.598	-0.0140417	0.0795563	-0.1765	0.859901	0.999734
ENSG00000089220.5	PEBP1	protein_coding	6681.44	-0.0133385	0.0545601	-0.244474	0.806864	0.999734
ENSG00000089234.16	BRAP	protein_coding	780.363	0.00948492	0.082214	0.115369	0.908153	0.999734
ENSG00000089248.7	ERP29	protein_coding	4936.32	0.0259233	0.0536328	0.483347	0.628849	0.999734
ENSG00000089280.18	FUS	protein_coding	20206.7	0.00976523	0.0727804	0.134174	0.893265	0.999734
ENSG00000089289.16	IGBP1	protein_coding	1415.75	0.059588	0.0795966	0.748625	0.454084	0.999734
ENSG00000089327.14	FXYD5	protein_coding	1653.55	-0.102897	0.0821293	-1.25287	0.210253	0.999734
ENSG00000089335.21	ZNF302	protein_coding	291.392	-0.0757839	0.134154	-0.564904	0.572139	0.999734
ENSG00000089351.14	GRAMD1A	protein_coding	1177.77	-0.0119149	0.0739555	-0.161109	0.872007	0.999734
ENSG00000089597.18	GANAB	protein_coding	10998.6	-0.0321611	0.0464678	-0.692116	0.488864	0.999734
ENSG00000089639.11	GMIP	protein_coding	327.382	0.00029524	0.131868	0.00223891	0.998214	0.999734
ENSG00000089682.16	RBM41	protein_coding	540.908	0.0372645	0.104063	0.358096	0.720271	0.999734
ENSG00000089685.15	BIRC5	protein_coding	6313.1	-0.00243197	0.0653756	-0.0372	0.970326	0.999734
ENSG00000089693.10	MLF2	protein_coding	5477.49	-0.0171195	0.0582374	-0.29396	0.768788	0.999734
ENSG00000089723.10	OTUB2	protein_coding	220.868	-0.0969322	0.13532	-0.716318	0.473795	0.999734
ENSG00000089737.17	DDX24	protein_coding	3172.57	-0.00472104	0.0661982	-0.0713168	0.943146	0.999734
ENSG00000089775.11	ZBTB25	protein_coding	177.496	0.0337216	0.179605	0.187755	0.851069	0.999734
ENSG00000089818.18	NECAP1	protein_coding	598.107	-0.0466845	0.103017	-0.453173	0.650424	0.999734
ENSG00000089876.11	DHX32	protein_coding	1505.32	0.146997	0.062669	2.3456	0.0189963	0.999734
ENSG00000089902.10	RCOR1	protein_coding	799.638	-0.0165781	0.0858379	-0.193132	0.846855	0.999734
ENSG00000089916.17	GPATCH2L	protein_coding	864.653	-0.011826	0.0764868	-0.154614	0.877125	0.999734
ENSG00000090006.17	LTBP4	protein_coding	2946.97	-0.114793	0.0738897	-1.55357	0.120287	0.999734
ENSG00000090013.10	BLVRB	protein_coding	768.507	-0.0389808	0.0957278	-0.407205	0.683857	0.999734
ENSG00000090020.11	SLC9A1	protein_coding	715.226	-0.0860559	0.102403	-0.840366	0.400703	0.999734
ENSG00000090054.15	SPTLC1	protein_coding	2258.62	0.0672704	0.0635248	1.05896	0.289617	0.999734
ENSG00000090060.17	PAPOLA	protein_coding	6052.45	0.00448773	0.0476941	0.094094	0.925035	0.999734
ENSG00000090061.17	CCNK	protein_coding	1513.8	-0.0864584	0.0712243	-1.21389	0.22479	0.999734
ENSG00000090097.21	PCBP4	protein_coding	648.702	-0.0900569	0.0977272	-0.921513	0.356782	0.999734
ENSG00000090238.11	YPEL3	protein_coding	151.376	0.0990695	0.183976	0.538491	0.590238	0.999734
ENSG00000090263.16	MRPS33	protein_coding	2684.87	0.00372962	0.0640229	0.0582544	0.953546	0.999734
ENSG00000090266.13	NDUFB2	protein_coding	2229.96	-0.00573866	0.0668398	-0.0858568	0.93158	0.999734
ENSG00000090273.14	NUDC	protein_coding	5902.94	0.024287	0.0570674	0.425585	0.670411	0.999734
ENSG00000090316.16	MAEA	protein_coding	3097.02	-0.0431549	0.0563178	-0.766274	0.443513	0.999734
ENSG00000090339.9	ICAM1	protein_coding	758.364	-0.199279	0.0848875	-2.34756	0.0188967	0.999734
ENSG00000090372.15	STRN4	protein_coding	2219.95	-0.0688986	0.0629527	-1.09445	0.273758	0.999734
ENSG00000090432.7	MUL1	protein_coding	838.244	-0.0202109	0.0800307	-0.252539	0.800625	0.999734
ENSG00000090447.12	TFAP4	protein_coding	714.343	0.111458	0.0883418	1.26167	0.207068	0.999734
ENSG00000090470.15	PDCD7	protein_coding	866.177	-0.0440822	0.0809555	-0.544524	0.586081	0.999734
ENSG00000090487.11	SPG21	protein_coding	1535.42	0.031891	0.0730449	0.436594	0.662405	0.999734
ENSG00000090520.11	DNAJB11	protein_coding	1803.13	-0.0460649	0.0794034	-0.580137	0.561822	0.999734
ENSG00000090530.10	P3H2	protein_coding	3291.78	-0.00874042	0.0679137	-0.128699	0.897596	0.999734
ENSG00000090565.16	RAB11FIP3	protein_coding	610.751	-0.128243	0.0922454	-1.39023	0.164458	0.999734
ENSG00000090581.10	GNPTG	protein_coding	724.351	-0.0362374	0.082377	-0.439897	0.660012	0.999734
ENSG00000090612.21	ZNF268	protein_coding	553.925	-0.0294813	0.103825	-0.283952	0.776447	0.999734
ENSG00000090621.14	PABPC4	protein_coding	11389.5	-0.0285268	0.0602202	-0.473709	0.635708	0.999734
ENSG00000090674.16	MCOLN1	protein_coding	402.45	-0.121902	0.105847	-1.15168	0.249451	0.999734
ENSG00000090686.15	USP48	protein_coding	1881.3	-0.0256866	0.0658984	-0.389791	0.696691	0.999734
ENSG00000090857.13	PDPR	protein_coding	2931.74	0.022537	0.062152	0.362611	0.716895	0.999734
ENSG00000090861.15	AARS	protein_coding	13227.9	0.0406057	0.0739432	0.549147	0.582904	0.999734
ENSG00000090863.11	GLG1	protein_coding	6338.11	0.00554348	0.0515029	0.107634	0.914286	0.999734
ENSG00000090889.12	KIF4A	protein_coding	3377.43	0.024898	0.0592027	0.420555	0.67408	0.999734
ENSG00000090905.19	TNRC6A	protein_coding	2155.61	-0.026154	0.0698351	-0.37451	0.708025	0.999734
ENSG00000090924.15	PLEKHG2	protein_coding	410.618	-0.101094	0.147329	-0.686183	0.492598	0.999734
ENSG00000090932.10	DLL3	protein_coding	83.2715	-0.243097	0.216891	-1.12082	0.262363	0.999734
ENSG00000090971.5	NAT14	protein_coding	525.334	0.0735955	0.121735	0.604554	0.545475	0.999734
ENSG00000090975.12	PITPNM2	protein_coding	451.886	-0.108277	0.108555	-0.997434	0.318554	0.999734
ENSG00000090989.18	EXOC1	protein_coding	852.607	0.111724	0.0773373	1.44464	0.148559	0.999734
ENSG00000091009.8	RBM27	protein_coding	1283.52	0.0321611	0.0732642	0.438975	0.66068	0.999734
ENSG00000091039.17	OSBPL8	protein_coding	3574.01	0.0539138	0.0583033	0.924713	0.355115	0.999734
ENSG00000091073.19	DTX2	protein_coding	591.185	-0.0944566	0.0966126	-0.977684	0.328231	0.999734
ENSG00000091127.14	PUS7	protein_coding	884.673	-0.0698599	0.0846277	-0.825496	0.40909	0.999734
ENSG00000091129.20	NRCAM	protein_coding	1357.33	0.0910404	0.070494	1.29146	0.196543	0.999734
ENSG00000091136.14	LAMB1	protein_coding	9142.09	-0.0609484	0.0577065	-1.05618	0.290887	0.999734
ENSG00000091140.14	DLD	protein_coding	3550.49	0.0228298	0.0643392	0.354835	0.722713	0.999734
ENSG00000091157.13	WDR7	protein_coding	370.104	-0.0404957	0.10236	-0.395621	0.692385	0.999734
ENSG00000091164.13	TXNL1	protein_coding	2005.82	0.0272994	0.065791	0.414941	0.678185	0.999734
ENSG00000091262.15	ABCC6	protein_coding	293.614	0.127375	0.141303	0.90143	0.36736	0.999734
ENSG00000091317.8	CMTM6	protein_coding	2358.01	0.050551	0.0614668	0.822411	0.410843	0.999734
ENSG00000091409.15	ITGA6	protein_coding	2057.24	-0.0327461	0.0834335	-0.392481	0.694703	0.999734
ENSG00000091436.17	MAP3K20	protein_coding	1962.25	-0.0452104	0.0664159	-0.680717	0.496051	0.999734
ENSG00000091482.7	SMPX	protein_coding	20.1062	0.170753	0.423639	0.403064	0.686901	0.999734
ENSG00000091483.6	FH	protein_coding	3477.75	0.0893318	0.0704402	1.26819	0.204729	0.999734
ENSG00000091527.15	CDV3	protein_coding	7376.67	-0.0210828	0.0636708	-0.331122	0.740552	0.999734
ENSG00000091542.9	ALKBH5	protein_coding	1689.07	-0.0190542	0.0667144	-0.285609	0.775178	0.999734
ENSG00000091592.16	NLRP1	protein_coding	70.7318	-0.34019	0.243255	-1.39849	0.161966	0.999734
ENSG00000091622.16	PITPNM3	protein_coding	535.019	-0.0858	0.106424	-0.80621	0.420121	0.999734
ENSG00000091640.8	SPAG7	protein_coding	643.69	-0.022924	0.0983323	-0.233128	0.815662	0.999734
ENSG00000091651.9	ORC6	protein_coding	1482.06	0.00584398	0.0749109	0.0780124	0.937818	0.999734
ENSG00000091656.17	ZFHX4	protein_coding	2786.46	-0.0990665	0.0715289	-1.38499	0.166057	0.999734
ENSG00000091732.16	ZC3HC1	protein_coding	958.041	0.1158	0.0764511	1.5147	0.129849	0.999734
ENSG00000091844.8	RGS17	protein_coding	219.547	0.0628176	0.145793	0.430869	0.666564	0.999734
ENSG00000091947.10	TMEM101	protein_coding	868.271	-0.00221475	0.0781371	-0.0283445	0.977387	0.999734
ENSG00000091986.15	CCDC80	protein_coding	4273.26	-0.106102	0.086928	-1.22058	0.222246	0.999734
ENSG00000092010.15	PSME1	protein_coding	2459.44	0.0375836	0.0842838	0.445918	0.655657	0.999734
ENSG00000092020.10	PPP2R3C	protein_coding	539.046	-0.00739716	0.0906371	-0.0816129	0.934955	0.999734
ENSG00000092036.18	HAUS4	protein_coding	781.1	0.0621297	0.0819062	0.758546	0.448124	0.999734
ENSG00000092094.11	OSGEP	protein_coding	423.86	-0.0801677	0.107286	-0.747236	0.454921	0.999734
ENSG00000092096.16	SLC22A17	protein_coding	24.5097	-0.0973037	0.395948	-0.245749	0.805877	0.999734
ENSG00000092098.17	RNF31	protein_coding	699.822	-0.0527936	0.0827044	-0.63834	0.523252	0.999734
ENSG00000092108.20	SCFD1	protein_coding	1018.01	0.0223434	0.0722344	0.309317	0.75708	0.999734
ENSG00000092140.16	G2E3	protein_coding	924.951	0.123056	0.0787683	1.56226	0.118227	0.999734
ENSG00000092148.13	HECTD1	protein_coding	2426.95	-0.0455577	0.0582513	-0.782088	0.434163	0.999734
ENSG00000092199.17	HNRNPC	protein_coding	21276.8	0.0563649	0.0621858	0.906395	0.364727	0.999734
ENSG00000092201.10	SUPT16H	protein_coding	6342.04	-0.00784789	0.0514765	-0.152456	0.878827	0.999734
ENSG00000092203.14	TOX4	protein_coding	2225.35	0.00723376	0.063339	0.114207	0.909074	0.999734
ENSG00000092208.17	GEMIN2	protein_coding	304.539	-0.00175863	0.114569	-0.01535	0.987753	0.999734
ENSG00000092330.17	TINF2	protein_coding	449.281	0.00435986	0.1012	0.0430816	0.965637	0.999734
ENSG00000092421.16	SEMA6A	protein_coding	1069.89	0.234496	0.101436	2.31176	0.0207907	0.999734
ENSG00000092439.15	TRPM7	protein_coding	1356.54	-0.0502306	0.0773022	-0.649795	0.515825	0.999734
ENSG00000092445.12	TYRO3	protein_coding	408.561	-0.0913313	0.101575	-0.899152	0.368572	0.999734
ENSG00000092470.12	WDR76	protein_coding	732.818	0.0172209	0.0801047	0.214979	0.829783	0.999734
ENSG00000092531.10	SNAP23	protein_coding	1490.27	0.0507929	0.0654285	0.776311	0.437565	0.999734
ENSG00000092607.15	TBX15	protein_coding	234.67	-0.0133358	0.128036	-0.104157	0.917045	0.999734
ENSG00000092621.12	PHGDH	protein_coding	8700.98	0.00562546	0.0732214	0.0768281	0.93876	0.999734
ENSG00000092820.18	EZR	protein_coding	13843.8	0.0161663	0.0627795	0.25751	0.796785	0.999734
ENSG00000092841.18	MYL6	protein_coding	16681.2	0.00292524	0.0510065	0.0573503	0.954266	0.999734
ENSG00000092847.12	AGO1	protein_coding	1408.39	-0.0563238	0.066673	-0.844776	0.398236	0.999734
ENSG00000092853.14	CLSPN	protein_coding	2309.3	-0.0259308	0.0643301	-0.403089	0.686882	0.999734
ENSG00000092871.16	RFFL	protein_coding	449.481	-0.0326872	0.113088	-0.289043	0.772548	0.999734
ENSG00000092929.11	UNC13D	protein_coding	2963.69	0.0531254	0.073091	0.726838	0.467325	0.999734
ENSG00000092931.11	MFSD11	protein_coding	502.499	0.1478	0.0983265	1.50316	0.132799	0.999734
ENSG00000092964.18	DPYSL2	protein_coding	306.442	-0.0246189	0.116629	-0.211088	0.832819	0.999734
ENSG00000092969.12	TGFB2	protein_coding	4034.17	-0.0780233	0.072827	-1.07135	0.284012	0.999734
ENSG00000092978.11	GPATCH2	protein_coding	738.217	0.0598621	0.0876836	0.682706	0.494793	0.999734
ENSG00000093000.19	NUP50	protein_coding	2191.23	-0.00305375	0.0676472	-0.0451422	0.963994	0.999734
ENSG00000093009.9	CDC45	protein_coding	810.375	0.0516496	0.0870638	0.593239	0.553021	0.999734
ENSG00000093010.13	COMT	protein_coding	1530.94	-0.0231645	0.0649163	-0.356837	0.721214	0.999734
ENSG00000093072.17	ADA2	protein_coding	55.1267	0.0734613	0.281027	0.261403	0.793782	0.999734
ENSG00000093100.13	AC016026.1	processed_transcript	83.9847	-0.273464	0.923569	-0.296095	0.767158	0.999734
ENSG00000093144.19	ECHDC1	protein_coding	1882.67	0.0428298	0.0609441	0.702771	0.482198	0.999734
ENSG00000093167.18	LRRFIP2	protein_coding	1079.2	0.0370134	0.0823948	0.44922	0.653273	0.999734
ENSG00000093183.14	SEC22C	protein_coding	802.146	0.0695571	0.0816137	0.852272	0.394063	0.999734
ENSG00000093217.10	XYLB	protein_coding	118.843	-0.0187746	0.171985	-0.109164	0.913072	0.999734
ENSG00000094631.19	HDAC6	protein_coding	981.345	-0.117617	0.0818141	-1.43761	0.150546	0.999734
ENSG00000094804.11	CDC6	protein_coding	2861.4	-0.0448492	0.0796888	-0.562805	0.573568	0.999734
ENSG00000094841.14	UPRT	protein_coding	300.256	-0.0297596	0.116903	-0.254566	0.799059	0.999734
ENSG00000094880.11	CDC23	protein_coding	1447.43	0.125466	0.0717552	1.74853	0.0803725	0.999734
ENSG00000094914.13	AAAS	protein_coding	989.977	0.0279459	0.073951	0.377897	0.705507	0.999734
ENSG00000094916.16	CBX5	protein_coding	6045.67	-0.00596843	0.0600194	-0.0994416	0.920788	0.999734
ENSG00000094975.14	SUCO	protein_coding	2074.56	-0.0385173	0.0711542	-0.541321	0.588286	0.999734
ENSG00000095002.14	MSH2	protein_coding	3328.16	0.0191693	0.0631418	0.303591	0.76144	0.999734
ENSG00000095015.6	MAP3K1	protein_coding	382.836	-0.053248	0.10316	-0.51617	0.605736	0.999734
ENSG00000095059.16	DHPS	protein_coding	1040.48	-0.107425	0.0739515	-1.45264	0.146324	0.999734
ENSG00000095066.11	HOOK2	protein_coding	319.237	-0.127872	0.158864	-0.804914	0.420869	0.999734
ENSG00000095139.14	ARCN1	protein_coding	5246.86	-0.0302646	0.0692166	-0.437244	0.661934	0.999734
ENSG00000095203.14	EPB41L4B	protein_coding	171.508	-0.0410807	0.149174	-0.275388	0.783018	0.999734
ENSG00000095209.12	TMEM38B	protein_coding	1117.14	-0.0269109	0.0896344	-0.30023	0.764002	0.999734
ENSG00000095261.14	PSMD5	protein_coding	808.816	0.158713	0.0841015	1.88716	0.0591385	0.999734
ENSG00000095303.16	PTGS1	protein_coding	36.0898	0.00884053	0.310214	0.0284981	0.977265	0.999734
ENSG00000095319.14	NUP188	protein_coding	5989.93	-0.0592378	0.0784703	-0.754907	0.450305	0.999734
ENSG00000095321.17	CRAT	protein_coding	962.144	-0.0695849	0.112106	-0.620706	0.534793	0.999734
ENSG00000095380.11	NANS	protein_coding	1268.61	-0.00821159	0.0844511	-0.0972348	0.92254	0.999734
ENSG00000095383.20	TBC1D2	protein_coding	1316.28	-0.017365	0.0798795	-0.21739	0.827904	0.999734
ENSG00000095397.14	WHRN	protein_coding	22.8487	0.157586	0.408523	0.385745	0.699685	0.999734
ENSG00000095485.18	CWF19L1	protein_coding	1472.12	0.0305224	0.0701653	0.435007	0.663557	0.999734
ENSG00000095539.15	SEMA4G	protein_coding	30.1348	-0.224059	0.403026	-0.55594	0.578252	0.999734
ENSG00000095564.14	BTAF1	protein_coding	2368.93	-0.0180042	0.0627845	-0.286763	0.774294	0.999734
ENSG00000095574.11	IKZF5	protein_coding	583.132	0.0184584	0.0929628	0.198556	0.84261	0.999734
ENSG00000095587.9	TLL2	protein_coding	286.146	0.0688541	0.130618	0.527142	0.598095	0.999734
ENSG00000095637.22	SORBS1	protein_coding	21.1812	-0.463552	0.388583	-1.19293	0.232897	0.999734
ENSG00000095739.11	BAMBI	protein_coding	111.363	0.172191	0.177697	0.969011	0.33254	0.999734
ENSG00000095752.7	IL11	protein_coding	1577.7	-0.0585457	0.20526	-0.285227	0.77547	0.999734
ENSG00000095777.16	MYO3A	protein_coding	82.5209	0.300772	0.215501	1.39569	0.162807	0.999734
ENSG00000095787.22	WAC	protein_coding	2162	0.0376165	0.0646403	0.581935	0.560611	0.999734
ENSG00000095794.19	CREM	protein_coding	386.46	0.152795	0.10381	1.47187	0.141055	0.999734
ENSG00000095906.17	NUBP2	protein_coding	1268.17	-0.0174256	0.0741481	-0.235011	0.8142	0.999734
ENSG00000095951.17	HIVEP1	protein_coding	536.097	0.129657	0.0975608	1.32899	0.183853	0.999734
ENSG00000096063.16	SRPK1	protein_coding	2713.08	0.0360826	0.0652483	0.553004	0.58026	0.999734
ENSG00000096070.19	BRPF3	protein_coding	1148.3	-0.00161592	0.0738454	-0.0218824	0.982542	0.999734
ENSG00000096080.11	MRPS18A	protein_coding	563.151	0.0992539	0.0899667	1.10323	0.269928	0.999734
ENSG00000096092.6	TMEM14A	protein_coding	624.807	0.0813082	0.0870996	0.933509	0.350557	0.999734
ENSG00000096093.16	EFHC1	protein_coding	285.452	0.273428	0.128645	2.12545	0.0335489	0.999734
ENSG00000096384.20	HSP90AB1	protein_coding	77170.2	0.0242852	0.0552259	0.439743	0.660123	0.999734
ENSG00000096401.8	CDC5L	protein_coding	1973.3	0.0222495	0.0672599	0.330799	0.740796	0.999734
ENSG00000096433.11	ITPR3	protein_coding	2985.75	-0.160191	0.0774037	-2.06955	0.0384947	0.999734
ENSG00000096654.15	ZNF184	protein_coding	97.9392	0.245903	0.185181	1.3279	0.18421	0.999734
ENSG00000096696.14	DSP	protein_coding	867.015	-0.108612	0.0786949	-1.38016	0.167536	0.999734
ENSG00000096717.12	SIRT1	protein_coding	1283.04	0.0164577	0.0677706	0.242844	0.808126	0.999734
ENSG00000096746.17	HNRNPH3	protein_coding	5869.98	-0.0258477	0.0715966	-0.361018	0.718086	0.999734
ENSG00000096872.16	IFT74	protein_coding	289.601	0.0936197	0.116947	0.800533	0.423402	0.999734
ENSG00000096968.13	JAK2	protein_coding	191.101	0.0882511	0.152594	0.578339	0.563035	0.999734
ENSG00000097007.18	ABL1	protein_coding	1722.49	-0.116159	0.0819072	-1.41818	0.156139	0.999734
ENSG00000097021.19	ACOT7	protein_coding	1273.12	-0.0469941	0.0821637	-0.571957	0.567351	0.999734
ENSG00000097033.14	SH3GLB1	protein_coding	2070.26	0.00232319	0.0559446	0.0415267	0.966876	0.999734
ENSG00000097046.13	CDC7	protein_coding	398.622	0.0966519	0.1077	0.897415	0.369498	0.999734
ENSG00000097096.9	SYDE2	protein_coding	116.928	-0.108195	0.175828	-0.615347	0.538326	0.999734
ENSG00000099194.6	SCD	protein_coding	26743	0.0871531	0.203081	0.429154	0.667811	0.999734
ENSG00000099203.7	TMED1	protein_coding	799.112	-0.0149139	0.0828596	-0.17999	0.85716	0.999734
ENSG00000099204.20	ABLIM1	protein_coding	2095.96	-0.0823121	0.0678665	-1.21285	0.225186	0.999734
ENSG00000099219.14	ERMP1	protein_coding	797.408	0.0288692	0.0856332	0.337126	0.736022	0.999734
ENSG00000099246.16	RAB18	protein_coding	1342.13	0.0432137	0.076507	0.564833	0.572187	0.999734
ENSG00000099250.18	NRP1	protein_coding	3266.4	0.0159521	0.0604884	0.263721	0.791995	0.999734
ENSG00000099256.19	PRTFDC1	protein_coding	1095.88	0.089011	0.0738989	1.2045	0.228398	0.999734
ENSG00000099282.10	TSPAN15	protein_coding	213.624	-0.108311	0.138604	-0.78144	0.434544	0.999734
ENSG00000099284.14	H2AFY2	protein_coding	1290.41	0.0770035	0.0858713	0.896731	0.369863	0.999734
ENSG00000099290.17	WASHC2A	protein_coding	3929.85	0.0111903	0.0510032	0.219403	0.826336	0.999734
ENSG00000099308.10	MAST3	protein_coding	258.924	-0.161413	0.125925	-1.28182	0.199907	0.999734
ENSG00000099326.8	MZF1	protein_coding	325.626	-0.101721	0.126674	-0.803013	0.421967	0.999734
ENSG00000099330.9	OCEL1	protein_coding	216.994	0.0128584	0.157007	0.0818969	0.934729	0.999734
ENSG00000099331.13	MYO9B	protein_coding	4158.01	-0.108484	0.0730331	-1.4854	0.137437	0.999734
ENSG00000099337.5	KCNK6	protein_coding	94.7888	-0.000722908	0.195537	-0.00369704	0.99705	0.999734
ENSG00000099341.11	PSMD8	protein_coding	4801.75	0.00683569	0.0716925	0.0953473	0.924039	0.999734
ENSG00000099364.16	FBXL19	protein_coding	1633.85	0.056146	0.0817026	0.687199	0.491957	0.999734
ENSG00000099377.14	HSD3B7	protein_coding	229.637	0.0840274	0.140764	0.596939	0.550548	0.999734
ENSG00000099381.18	SETD1A	protein_coding	1198	0.00796583	0.0712386	0.111819	0.910967	0.999734
ENSG00000099385.11	BCL7C	protein_coding	908.014	0.0214992	0.104119	0.206488	0.83641	0.999734
ENSG00000099622.14	CIRBP	protein_coding	2276.28	0.0445279	0.0869264	0.512249	0.608477	0.999734
ENSG00000099624.8	ATP5F1D	protein_coding	1409.49	-0.0532647	0.0958149	-0.555912	0.578271	0.999734
ENSG00000099625.13	CBARP	protein_coding	103.688	0.0293082	0.2003	0.146321	0.883668	0.999734
ENSG00000099783.12	HNRNPM	protein_coding	13837.6	0.00335361	0.0623914	0.0537511	0.957133	0.999734
ENSG00000099785.10	2021-03-02	protein_coding	68.1288	-0.130152	0.233909	-0.556422	0.577922	0.999734
ENSG00000099795.7	NDUFB7	protein_coding	1759.15	0.00110297	0.0630195	0.0175021	0.986036	0.999734
ENSG00000099797.15	TECR	protein_coding	3319.83	0.0312889	0.0535569	0.584218	0.559074	0.999734
ENSG00000099800.8	TIMM13	protein_coding	1213.54	-0.0412971	0.0800365	-0.515978	0.60587	0.999734
ENSG00000099804.9	CDC34	protein_coding	1281.4	0.00797456	0.0706036	0.112948	0.910072	0.999734
ENSG00000099810.20	MTAP	protein_coding	2062.28	-0.0124214	0.0736268	-0.168707	0.866027	0.999734
ENSG00000099812.9	MISP	protein_coding	158.499	-0.205619	0.160458	-1.28145	0.200035	0.999734
ENSG00000099814.16	CEP170B	protein_coding	1116.2	-0.103724	0.0829467	-1.25049	0.211119	0.999734
ENSG00000099817.12	POLR2E	protein_coding	4454.59	-0.0278842	0.0592258	-0.470811	0.637776	0.999734
ENSG00000099821.14	POLRMT	protein_coding	1478.75	-0.0813287	0.0801648	-1.01452	0.310335	0.999734
ENSG00000099822.3	HCN2	protein_coding	67.0816	0.164944	0.242207	0.681006	0.495868	0.999734
ENSG00000099849.15	RASSF7	protein_coding	1183.29	-0.131409	0.0757634	-1.73447	0.0828349	0.999734
ENSG00000099860.9	GADD45B	protein_coding	498.172	-0.0325639	0.0950564	-0.342574	0.731919	0.999734
ENSG00000099875.14	MKNK2	protein_coding	2187.78	-0.0561478	0.0965097	-0.581784	0.560712	0.999734
ENSG00000099889.14	ARVCF	protein_coding	55.0323	-0.137271	0.267342	-0.513465	0.607626	0.999734
ENSG00000099899.15	TRMT2A	protein_coding	760.265	-0.113139	0.084514	-1.3387	0.180668	0.999734
ENSG00000099901.17	RANBP1	protein_coding	6326.4	0.0274848	0.0651438	0.421909	0.673091	0.999734
ENSG00000099904.15	ZDHHC8	protein_coding	657.787	-0.0176555	0.0932606	-0.189314	0.849847	0.999734
ENSG00000099910.17	KLHL22	protein_coding	252.075	-0.149045	0.127254	-1.17124	0.241502	0.999734
ENSG00000099917.17	MED15	protein_coding	1496.12	-0.106209	0.0669022	-1.58753	0.112393	0.999734
ENSG00000099940.12	SNAP29	protein_coding	798.764	-0.0597861	0.0806486	-0.741316	0.458502	0.999734
ENSG00000099942.13	CRKL	protein_coding	1532.6	0.000971655	0.0725143	0.0133995	0.989309	0.999734
ENSG00000099949.20	LZTR1	protein_coding	658.169	-0.0997082	0.0925478	-1.07737	0.281315	0.999734
ENSG00000099953.10	MMP11	protein_coding	20.4907	0.129286	0.503324	0.256864	0.797283	0.999734
ENSG00000099956.19	SMARCB1	protein_coding	1975.77	-0.00628131	0.067334	-0.0932858	0.925676	0.999734
ENSG00000099958.14	DERL3	protein_coding	20.9772	0.380824	0.396739	0.959886	0.337113	0.999734
ENSG00000099968.17	BCL2L13	protein_coding	1333.54	0.0243774	0.0679446	0.358784	0.719757	0.999734
ENSG00000099974.8	DDTL	protein_coding	36.8033	-0.127804	0.302872	-0.421974	0.673044	0.999734
ENSG00000099977.14	DDT	protein_coding	1677.14	0.0148888	0.0644593	0.230981	0.81733	0.999734
ENSG00000099991.18	CABIN1	protein_coding	913.615	-0.0899144	0.0886928	-1.01377	0.310691	0.999734
ENSG00000099992.15	TBC1D10A	protein_coding	461.039	-0.0891886	0.0995604	-0.895824	0.370347	0.999734
ENSG00000099995.19	SF3A1	protein_coding	3937.63	-0.0473867	0.0650682	-0.728263	0.466453	0.999734
ENSG00000099999.14	RNF215	protein_coding	150.955	-0.00845765	0.166283	-0.050863	0.959435	0.999734
ENSG00000100003.18	SEC14L2	protein_coding	164.881	-0.143371	0.150287	-0.953983	0.340092	0.999734
ENSG00000100014.20	SPECC1L	protein_coding	1266.53	-0.0109258	0.0696867	-0.156785	0.875414	0.999734
ENSG00000100023.19	PPIL2	protein_coding	793.625	-0.0486456	0.0867731	-0.560608	0.575065	0.999734
ENSG00000100028.12	SNRPD3	protein_coding	2060.93	-0.00995942	0.079652	-0.125037	0.900495	0.999734
ENSG00000100029.18	PES1	protein_coding	4414.41	-0.0500301	0.069207	-0.722905	0.469739	0.999734
ENSG00000100030.14	MAPK1	protein_coding	2439.27	-0.053152	0.0598379	-0.888265	0.374398	0.999734
ENSG00000100031.19	GGT1	protein_coding	573.033	0.0167511	0.253371	0.0661129	0.947288	0.999734
ENSG00000100034.14	PPM1F	protein_coding	1749.7	-0.100701	0.0702246	-1.43398	0.151579	0.999734
ENSG00000100036.13	SLC35E4	protein_coding	50.1244	0.163873	0.261823	0.625892	0.531386	0.999734
ENSG00000100038.19	TOP3B	protein_coding	577.817	0.0090007	0.0949189	0.0948252	0.924454	0.999734
ENSG00000100056.12	ESS2	protein_coding	443.477	-0.0347646	0.0976744	-0.355923	0.721898	0.999734
ENSG00000100058.12	CRYBB2P1	transcribed_unprocessed_pseudogene	151.103	-0.0562606	0.158134	-0.355778	0.722007	0.999734
ENSG00000100065.15	CARD10	protein_coding	1767.87	-0.0671718	0.0953482	-0.70449	0.481128	0.999734
ENSG00000100068.12	LRP5L	protein_coding	25.9088	0.103949	0.367378	0.282948	0.777217	0.999734
ENSG00000100075.10	SLC25A1	protein_coding	2273.72	-0.00314529	0.0790545	-0.0397863	0.968263	0.999734
ENSG00000100077.15	GRK3	protein_coding	261.73	0.0227782	0.126023	0.180747	0.856566	0.999734
ENSG00000100083.19	GGA1	protein_coding	529.369	-0.093861	0.0939211	-0.99936	0.31762	0.999734
ENSG00000100084.14	HIRA	protein_coding	1069.09	-0.0596338	0.0697729	-0.854684	0.392726	0.999734
ENSG00000100092.22	SH3BP1	protein_coding	357.186	-0.104843	0.301626	-0.347594	0.728145	0.999734
ENSG00000100097.12	LGALS1	protein_coding	5709.31	0.0144358	0.0655084	0.220366	0.825586	0.999734
ENSG00000100099.20	HPS4	protein_coding	933.776	-0.044499	0.0833354	-0.533974	0.593359	0.999734
ENSG00000100100.12	PIK3IP1	protein_coding	23.9808	0.301382	0.408022	0.738642	0.460124	0.999734
ENSG00000100104.13	SRRD	protein_coding	429.826	0.0845946	0.107857	0.784319	0.432853	0.999734
ENSG00000100105.18	PATZ1	protein_coding	918.673	-0.0554872	0.0750565	-0.739273	0.459741	0.999734
ENSG00000100106.21	TRIOBP	protein_coding	451.952	-0.0137724	0.135038	-0.101989	0.918766	0.999734
ENSG00000100109.17	TFIP11	protein_coding	1034.55	-0.0644249	0.0743602	-0.866389	0.386277	0.999734
ENSG00000100116.16	GCAT	protein_coding	275.604	-0.0730491	0.115328	-0.633402	0.526471	0.999734
ENSG00000100124.15	ANKRD54	protein_coding	469.51	-0.116418	0.105104	-1.10765	0.268014	0.999734
ENSG00000100129.18	EIF3L	protein_coding	5269.27	0.0826057	0.0630631	1.30989	0.190233	0.999734
ENSG00000100138.15	SNU13	protein_coding	3054.51	-0.0127598	0.08031	-0.158882	0.873762	0.999734
ENSG00000100139.13	MICALL1	protein_coding	2194.77	-0.106498	0.0809384	-1.31579	0.188245	0.999734
ENSG00000100142.15	POLR2F	protein_coding	1539.9	-0.0504649	0.0748524	-0.674193	0.500189	0.999734
ENSG00000100147.13	CCDC134	protein_coding	85.2679	-0.137009	0.212126	-0.645884	0.518354	0.999734
ENSG00000100150.18	DEPDC5	protein_coding	270.213	0.00188434	0.122879	0.0153349	0.987765	0.999734
ENSG00000100151.16	PICK1	protein_coding	289.084	-0.000105095	0.11747	-0.000894655	0.999286	0.999734
ENSG00000100154.14	TTC28	protein_coding	365.406	-0.0328057	0.115796	-0.283307	0.776942	0.999734
ENSG00000100162.15	CENPM	protein_coding	684.345	0.0352844	0.0827469	0.426414	0.669807	0.999734
ENSG00000100196.11	KDELR3	protein_coding	502.221	-0.108622	0.109609	-0.990993	0.321689	0.999734
ENSG00000100201.21	DDX17	protein_coding	7301.06	0.0126387	0.0729064	0.173356	0.862372	0.999734
ENSG00000100206.10	DMC1	protein_coding	41.5143	0.0176289	0.293061	0.0601543	0.952033	0.999734
ENSG00000100207.18	TCF20	protein_coding	1249.97	-0.0211225	0.0781735	-0.2702	0.787006	0.999734
ENSG00000100209.10	HSCB	protein_coding	194.052	-0.0327395	0.13496	-0.242586	0.808326	0.999734
ENSG00000100211.10	CBY1	protein_coding	325.881	0.078094	0.122094	0.639624	0.522417	0.999734
ENSG00000100216.6	TOMM22	protein_coding	2406.21	0.0360075	0.0815304	0.441645	0.658746	0.999734
ENSG00000100219.16	XBP1	protein_coding	1944.74	-0.0617932	0.0677035	-0.912703	0.361399	0.999734
ENSG00000100220.12	RTCB	protein_coding	2500.73	0.00556293	0.0611818	0.0909246	0.927552	0.999734
ENSG00000100221.10	JOSD1	protein_coding	1461.98	-0.0152813	0.068272	-0.22383	0.822889	0.999734
ENSG00000100225.18	FBXO7	protein_coding	1687.58	0.00387566	0.0754479	0.0513687	0.959032	0.999734
ENSG00000100226.16	GTPBP1	protein_coding	684.722	-0.138105	0.081333	-1.69802	0.0895048	0.999734
ENSG00000100227.18	POLDIP3	protein_coding	2017.67	-0.0718631	0.0625778	-1.14838	0.250811	0.999734
ENSG00000100228.12	RAB36	protein_coding	142.491	-0.146655	0.188897	-0.776375	0.437527	0.999734
ENSG00000100239.16	PPP6R2	protein_coding	953.266	-0.0408329	0.079663	-0.512571	0.608252	0.999734
ENSG00000100241.21	SBF1	protein_coding	2359.61	-0.0587441	0.0748041	-0.785305	0.432274	0.999734
ENSG00000100242.15	SUN2	protein_coding	1341.92	-0.0961143	0.0697591	-1.3778	0.168264	0.999734
ENSG00000100243.21	CYB5R3	protein_coding	3957.32	-0.0815705	0.0687473	-1.18653	0.235414	0.999734
ENSG00000100246.13	DNAL4	protein_coding	171.206	-0.0882616	0.160677	-0.549312	0.582792	0.999734
ENSG00000100253.13	MIOX	protein_coding	87.8271	0.216106	0.216021	1.0004	0.317118	0.999734
ENSG00000100258.18	LMF2	protein_coding	1380.55	-0.0594688	0.0734629	-0.809509	0.418223	0.999734
ENSG00000100263.14	RHBDD3	protein_coding	270.238	0.0707691	0.140237	0.504638	0.613813	0.999734
ENSG00000100266.19	PACSIN2	protein_coding	2123.31	-0.0319229	0.0603354	-0.529091	0.596743	0.999734
ENSG00000100271.17	TTLL1	protein_coding	48.3659	0.00607901	0.285342	0.0213042	0.983003	0.999734
ENSG00000100280.16	AP1B1	protein_coding	2484.02	-0.0670163	0.0642967	-1.0423	0.297273	0.999734
ENSG00000100281.14	HMGXB4	protein_coding	996.4	-0.00373726	0.0707725	-0.0528067	0.957886	0.999734
ENSG00000100284.21	TOM1	protein_coding	441.652	-0.134615	0.103499	-1.30065	0.193378	0.999734
ENSG00000100288.19	CHKB	protein_coding	302.236	-0.0892004	0.128448	-0.694447	0.487402	0.999734
ENSG00000100290.3	BIK	protein_coding	24.0702	0.057217	0.388224	0.147381	0.882831	0.999734
ENSG00000100292.17	HMOX1	protein_coding	1035.13	0.260281	0.103451	2.51599	0.0118699	0.999734
ENSG00000100294.12	MCAT	protein_coding	376.005	-0.112087	0.100817	-1.11179	0.26623	0.999734
ENSG00000100296.13	THOC5	protein_coding	1128.55	0.00775706	0.0691059	0.112249	0.910626	0.999734
ENSG00000100297.16	MCM5	protein_coding	3526.13	-0.0221221	0.0591098	-0.374254	0.708215	0.999734
ENSG00000100299.18	ARSA	protein_coding	299.65	-0.0773243	0.141681	-0.545762	0.585229	0.999734
ENSG00000100300.18	TSPO	protein_coding	1980.87	-0.062599	0.06936	-0.902522	0.366779	0.999734
ENSG00000100304.13	TTLL12	protein_coding	1988.11	-0.0264642	0.0889251	-0.297601	0.766008	0.999734
ENSG00000100307.13	CBX7	protein_coding	47.7477	-0.367863	0.313411	-1.17374	0.2405	0.999734
ENSG00000100311.16	PDGFB	protein_coding	364.763	-0.0751717	0.12836	-0.585634	0.558122	0.999734
ENSG00000100316.16	RPL3	protein_coding	35880.7	0.00597843	0.0558782	0.10699	0.914797	0.999734
ENSG00000100319.12	ZMAT5	protein_coding	206	0.0344529	0.145374	0.236994	0.812661	0.999734
ENSG00000100320.23	RBFOX2	protein_coding	2278.83	-0.0726195	0.0574661	-1.26369	0.206341	0.999734
ENSG00000100324.14	TAB1	protein_coding	632.374	0.0496493	0.0942836	0.526595	0.598475	0.999734
ENSG00000100325.15	ASCC2	protein_coding	1199.3	0.0157476	0.0787494	0.199971	0.841504	0.999734
ENSG00000100330.15	MTMR3	protein_coding	756.463	-0.0897149	0.0880806	-1.01855	0.308415	0.999734
ENSG00000100335.15	MIEF1	protein_coding	1219.36	-0.0388462	0.0758388	-0.512221	0.608496	0.999734
ENSG00000100342.20	APOL1	protein_coding	966.072	-0.032734	0.0904494	-0.361905	0.717423	0.999734
ENSG00000100344.10	PNPLA3	protein_coding	145.385	0.0287803	0.171547	0.167769	0.866765	0.999734
ENSG00000100347.15	SAMM50	protein_coding	1341.42	0.0418462	0.0735145	0.569224	0.569204	0.999734
ENSG00000100348.10	TXN2	protein_coding	1044.01	-0.0152998	0.0735015	-0.208156	0.835107	0.999734
ENSG00000100350.14	FOXRED2	protein_coding	1446.58	-0.126493	0.0679119	-1.86261	0.0625177	0.999734
ENSG00000100353.18	EIF3D	protein_coding	5249.73	-0.0162346	0.0534589	-0.303683	0.761369	0.999734
ENSG00000100354.21	TNRC6B	protein_coding	582.854	-0.106973	0.105351	-1.0154	0.309915	0.999734
ENSG00000100359.21	SGSM3	protein_coding	814.554	-0.116469	0.0958906	-1.2146	0.224517	0.999734
ENSG00000100364.18	KIAA0930	protein_coding	1497.85	-0.0400042	0.0643785	-0.62139	0.534343	0.999734
ENSG00000100372.15	SLC25A17	protein_coding	677.371	0.045771	0.100854	0.453834	0.649948	0.999734
ENSG00000100376.12	FAM118A	protein_coding	255.002	-0.119265	0.132054	-0.903153	0.366445	0.999734
ENSG00000100379.17	KCTD17	protein_coding	438.078	0.0898886	0.105762	0.849915	0.395372	0.999734
ENSG00000100380.14	ST13	protein_coding	7879.98	0.0185826	0.0530527	0.350266	0.726139	0.999734
ENSG00000100387.8	RBX1	protein_coding	885.664	0.0754967	0.0989597	0.762904	0.445521	0.999734
ENSG00000100393.13	EP300	protein_coding	775.956	-0.0269276	0.0817353	-0.329448	0.741817	0.999734
ENSG00000100395.15	L3MBTL2	protein_coding	686.743	0.0484163	0.0892266	0.542622	0.58739	0.999734
ENSG00000100401.19	RANGAP1	protein_coding	6521.08	-0.072201	0.0653078	-1.10555	0.268922	0.999734
ENSG00000100403.12	ZC3H7B	protein_coding	3185.7	-0.0915988	0.0614796	-1.48991	0.136249	0.999734
ENSG00000100410.8	PHF5A	protein_coding	1366.36	-0.0166802	0.086076	-0.193784	0.846345	0.999734
ENSG00000100412.16	ACO2	protein_coding	1975.42	-0.00348336	0.068573	-0.0507979	0.959487	0.999734
ENSG00000100413.17	POLR3H	protein_coding	1441.95	0.0165031	0.0761891	0.216607	0.828514	0.999734
ENSG00000100416.14	TRMU	protein_coding	931.249	0.0310009	0.0953895	0.324992	0.745187	0.999734
ENSG00000100417.12	PMM1	protein_coding	533.296	0.00828393	0.125858	0.0658198	0.947521	0.999734
ENSG00000100418.8	DESI1	protein_coding	1055.9	-0.0307765	0.0913025	-0.337082	0.736055	0.999734
ENSG00000100422.14	CERK	protein_coding	906.993	-0.154738	0.0839895	-1.84235	0.0654234	0.999734
ENSG00000100425.18	BRD1	protein_coding	577.401	0.00904089	0.093274	0.0969282	0.922783	0.999734
ENSG00000100426.7	ZBED4	protein_coding	772.32	-0.0770412	0.0842236	-0.914722	0.360337	0.999734
ENSG00000100429.18	HDAC10	protein_coding	554.881	-0.0373644	0.0994983	-0.375528	0.707267	0.999734
ENSG00000100439.10	ABHD4	protein_coding	666.996	-0.0769738	0.0860868	-0.894142	0.371246	0.999734
ENSG00000100441.10	KHNYN	protein_coding	808.162	-0.0342898	0.0867119	-0.395445	0.692515	0.999734
ENSG00000100442.11	FKBP3	protein_coding	2448.15	0.103336	0.0824249	1.2537	0.209951	0.999734
ENSG00000100445.17	SDR39U1	protein_coding	466.324	0.0417549	0.102633	0.406836	0.684129	0.999734
ENSG00000100461.18	RBM23	protein_coding	1355.88	0.0678505	0.0671359	1.01064	0.312187	0.999734
ENSG00000100462.16	PRMT5	protein_coding	2372.06	0.0253993	0.0680361	0.373321	0.708909	0.999734
ENSG00000100473.17	COCH	protein_coding	873.755	-0.0435608	0.081963	-0.53147	0.595093	0.999734
ENSG00000100478.14	AP4S1	protein_coding	134.129	-0.0643917	0.162152	-0.397106	0.691289	0.999734
ENSG00000100479.13	POLE2	protein_coding	292.417	-0.0187353	0.124206	-0.150841	0.880101	0.999734
ENSG00000100483.14	VCPKMT	protein_coding	102.679	-0.0570385	0.192527	-0.296263	0.767029	0.999734
ENSG00000100485.12	SOS2	protein_coding	409.277	0.0556175	0.10444	0.532532	0.594358	0.999734
ENSG00000100490.9	CDKL1	protein_coding	84.4772	0.0593027	0.206155	0.287661	0.773606	0.999734
ENSG00000100503.23	NIN	protein_coding	2603.29	-0.062532	0.0650589	-0.96116	0.336472	0.999734
ENSG00000100504.17	PYGL	protein_coding	2124.45	-0.050705	0.071974	-0.704491	0.481127	0.999734
ENSG00000100505.13	TRIM9	protein_coding	1087.44	0.0431823	0.0762654	0.56621	0.571251	0.999734
ENSG00000100519.12	PSMC6	protein_coding	2386.25	0.0312859	0.0761579	0.410803	0.681217	0.999734
ENSG00000100522.10	GNPNAT1	protein_coding	2042.79	0.00339034	0.0630898	0.0537383	0.957144	0.999734
ENSG00000100523.14	DDHD1	protein_coding	493.842	-0.0599469	0.0930877	-0.643983	0.519586	0.999734
ENSG00000100526.20	CDKN3	protein_coding	834.769	0.0583014	0.0842229	0.692228	0.488794	0.999734
ENSG00000100528.12	CNIH1	protein_coding	1731.11	0.0735364	0.0725112	1.01414	0.310517	0.999734
ENSG00000100532.12	CGRRF1	protein_coding	143.638	-0.0223213	0.15361	-0.145311	0.884465	0.999734
ENSG00000100554.12	ATP6V1D	protein_coding	1033.37	0.00954419	0.0819189	0.116508	0.90725	0.999734
ENSG00000100557.9	CCDC198	protein_coding	381.134	0.103836	0.110692	0.938067	0.34821	0.999734
ENSG00000100558.9	PLEK2	protein_coding	181.36	-0.07545	0.146171	-0.516177	0.605731	0.999734
ENSG00000100564.9	PIGH	protein_coding	146.931	0.0453141	0.162967	0.278056	0.780969	0.999734
ENSG00000100567.13	PSMA3	protein_coding	2309.52	0.0668053	0.067822	0.985009	0.32462	0.999734
ENSG00000100568.11	VTI1B	protein_coding	1944.94	0.0219976	0.0680809	0.32311	0.746612	0.999734
ENSG00000100575.14	TIMM9	protein_coding	483.731	0.0969486	0.10227	0.947968	0.343146	0.999734
ENSG00000100577.19	GSTZ1	protein_coding	253.154	-0.0519629	0.121768	-0.426738	0.66957	0.999734
ENSG00000100578.15	KIAA0586	protein_coding	532.998	0.125541	0.0891911	1.40755	0.159265	0.999734
ENSG00000100580.8	TMED8	protein_coding	661.506	-0.00424954	0.085901	-0.0494703	0.960545	0.999734
ENSG00000100583.4	SAMD15	protein_coding	35.2603	0.118181	0.317629	0.372074	0.709837	0.999734
ENSG00000100591.8	AHSA1	protein_coding	3794.53	0.0129956	0.0625164	0.207874	0.835327	0.999734
ENSG00000100592.15	DAAM1	protein_coding	272.087	0.0327271	0.118698	0.275717	0.782765	0.999734
ENSG00000100596.6	SPTLC2	protein_coding	2288.34	-0.070541	0.063083	-1.11823	0.26347	0.999734
ENSG00000100599.16	RIN3	protein_coding	795.387	-0.179594	0.0850417	-2.11183	0.034701	0.999734
ENSG00000100600.15	LGMN	protein_coding	467.184	-0.0144622	0.130139	-0.111129	0.911514	0.999734
ENSG00000100601.10	ALKBH1	protein_coding	266.525	0.078378	0.134823	0.581341	0.561011	0.999734
ENSG00000100603.13	SNW1	protein_coding	1957.69	0.0589984	0.0646159	0.913064	0.361209	0.999734
ENSG00000100605.17	ITPK1	protein_coding	454.246	-0.00268168	0.106188	-0.0252542	0.979852	0.999734
ENSG00000100612.14	DHRS7	protein_coding	435.133	0.0363611	0.0971684	0.374207	0.70825	0.999734
ENSG00000100614.18	PPM1A	protein_coding	1099.79	-0.0327795	0.0693727	-0.472513	0.636561	0.999734
ENSG00000100625.9	SIX4	protein_coding	236.99	-0.0360406	0.123854	-0.290992	0.771057	0.999734
ENSG00000100629.17	CEP128	protein_coding	180.535	0.0105102	0.1484	0.0708232	0.943538	0.999734
ENSG00000100632.11	ERH	protein_coding	4659.38	0.0504733	0.076079	0.663433	0.507053	0.999734
ENSG00000100644.17	HIF1A	protein_coding	3833.57	-0.0414416	0.0528662	-0.783897	0.433101	0.999734
ENSG00000100647.8	SUSD6	protein_coding	173.88	0.00350653	0.161491	0.0217135	0.982677	0.999734
ENSG00000100650.15	SRSF5	protein_coding	3975.32	0.0818143	0.0595324	1.37428	0.169354	0.999734
ENSG00000100664.11	EIF5	protein_coding	6074.23	0.01291	0.0719253	0.179492	0.857552	0.999734
ENSG00000100697.14	DICER1	protein_coding	1317.32	-0.0445228	0.0851269	-0.523017	0.600962	0.999734
ENSG00000100711.13	ZFYVE21	protein_coding	621.34	-0.0737127	0.099981	-0.737268	0.46096	0.999734
ENSG00000100714.16	MTHFD1	protein_coding	5966.01	0.0208593	0.0488329	0.427157	0.669265	0.999734
ENSG00000100722.20	ZC3H14	protein_coding	2206.48	0.0311485	0.0632925	0.492136	0.622623	0.999734
ENSG00000100726.15	TELO2	protein_coding	1854.57	-0.164736	0.0713883	-2.3076	0.0210213	0.999734
ENSG00000100731.15	PCNX1	protein_coding	1447.73	-0.0321064	0.0701822	-0.457472	0.647332	0.999734
ENSG00000100744.15	GSKIP	protein_coding	635.584	0.0244293	0.0885531	0.275872	0.782646	0.999734
ENSG00000100749.8	VRK1	protein_coding	573.354	0.0566066	0.0957203	0.591375	0.554269	0.999734
ENSG00000100764.14	PSMC1	protein_coding	3786.22	0.0557624	0.0672895	0.828694	0.407277	0.999734
ENSG00000100784.12	RPS6KA5	protein_coding	233.014	-0.11569	0.136254	-0.849077	0.395838	0.999734
ENSG00000100796.17	PPP4R3A	protein_coding	1726.24	0.0152767	0.0727791	0.209905	0.833742	0.999734
ENSG00000100802.15	C14orf93	protein_coding	181.8	0.119617	0.15375	0.777999	0.43657	0.999734
ENSG00000100804.18	PSMB5	protein_coding	2770.96	0.0134927	0.0668134	0.201946	0.839959	0.999734
ENSG00000100811.13	YY1	protein_coding	3128.24	0.0128544	0.053709	0.239335	0.810846	0.999734
ENSG00000100813.14	ACIN1	protein_coding	5250.67	-0.0306627	0.061768	-0.496417	0.6196	0.999734
ENSG00000100814.18	CCNB1IP1	protein_coding	521.189	-0.0305582	0.0889759	-0.343443	0.731265	0.999734
ENSG00000100815.12	TRIP11	protein_coding	1002	0.0225669	0.0893294	0.252626	0.800557	0.999734
ENSG00000100823.12	APEX1	protein_coding	4801.81	0.027884	0.0526881	0.529228	0.596647	0.999734
ENSG00000100836.10	PABPN1	protein_coding	3660.05	-0.00879289	0.0548049	-0.16044	0.872535	0.999734
ENSG00000100852.13	ARHGAP5	protein_coding	1502.36	0.0181316	0.0658063	0.275529	0.78291	0.999734
ENSG00000100865.15	CINP	protein_coding	593.34	0.0457981	0.0872087	0.525155	0.599475	0.999734
ENSG00000100883.12	SRP54	protein_coding	1792.44	0.0226591	0.0673105	0.336636	0.736392	0.999734
ENSG00000100888.13	CHD8	protein_coding	2574.04	-0.037977	0.0552838	-0.686946	0.492117	0.999734
ENSG00000100889.11	PCK2	protein_coding	964.438	-0.00954868	0.11275	-0.0846888	0.932509	0.999734
ENSG00000100890.15	KIAA0391	protein_coding	632.139	0.00213387	0.0868901	0.0245583	0.980407	0.999734
ENSG00000100897.17	DCAF11	protein_coding	1015.29	0.0374582	0.0847336	0.44207	0.658439	0.999734
ENSG00000100902.10	PSMA6	protein_coding	2945.88	0.0369226	0.0741787	0.497753	0.618658	0.999734
ENSG00000100906.10	NFKBIA	protein_coding	656.361	-0.050329	0.0887357	-0.567179	0.570593	0.999734
ENSG00000100908.14	EMC9	protein_coding	326.4	-0.0807853	0.113461	-0.712011	0.476458	0.999734
ENSG00000100911.16	PSME2	protein_coding	1826	-0.0151586	0.0697523	-0.21732	0.827959	0.999734
ENSG00000100916.14	BRMS1L	protein_coding	304.464	0.0073001	0.116732	0.0625371	0.950135	0.999734
ENSG00000100926.15	TM9SF1	protein_coding	881.178	0.00330861	0.0801215	0.0412949	0.967061	0.999734
ENSG00000100934.15	SEC23A	protein_coding	4039.85	-0.0267361	0.0612269	-0.436673	0.662348	0.999734
ENSG00000100938.17	GMPR2	protein_coding	986.764	0.0901168	0.0784315	1.14899	0.250561	0.999734
ENSG00000100941.9	PNN	protein_coding	4686.39	-0.0181019	0.0672225	-0.269283	0.787712	0.999734
ENSG00000100949.14	RABGGTA	protein_coding	261.089	0.0380304	0.126409	0.300851	0.763528	0.999734
ENSG00000100979.15	PLTP	protein_coding	2483.3	0.0626035	0.0659234	0.94964	0.342295	0.999734
ENSG00000100982.12	PCIF1	protein_coding	947.322	-0.0235395	0.0777505	-0.302757	0.762075	0.999734
ENSG00000100983.11	GSS	protein_coding	5451.42	0.0105597	0.052514	0.201084	0.840633	0.999734
ENSG00000100991.12	TRPC4AP	protein_coding	7200.99	0.00237206	0.0491842	0.0482281	0.961534	0.999734
ENSG00000100994.12	PYGB	protein_coding	3632.29	-0.0748157	0.0666515	-1.12249	0.261654	0.999734
ENSG00000100997.19	ABHD12	protein_coding	966.773	-0.0347608	0.0805848	-0.431357	0.666209	0.999734
ENSG00000101000.6	PROCR	protein_coding	1935.86	-0.0051011	0.0721215	-0.0707293	0.943613	0.999734
ENSG00000101003.10	GINS1	protein_coding	957.022	0.00664488	0.0840366	0.0790712	0.936976	0.999734
ENSG00000101004.15	NINL	protein_coding	544.505	-0.0516369	0.0954681	-0.540881	0.588589	0.999734
ENSG00000101017.13	CD40	protein_coding	613.154	0.00733999	0.0872014	0.0841729	0.932919	0.999734
ENSG00000101019.22	UQCC1	protein_coding	2232.01	0.0360935	0.065091	0.554509	0.579231	0.999734
ENSG00000101040.19	ZMYND8	protein_coding	2817.04	0.0600234	0.0590312	1.01681	0.309245	0.999734
ENSG00000101049.15	SGK2	protein_coding	600.147	0.00140422	0.121402	0.0115668	0.990771	0.999734
ENSG00000101052.12	IFT52	protein_coding	1109.1	0.102094	0.0702705	1.45287	0.14626	0.999734
ENSG00000101057.16	MYBL2	protein_coding	6343.85	-0.054654	0.0637066	-0.857902	0.390947	0.999734
ENSG00000101079.21	NDRG3	protein_coding	1471.66	0.135692	0.0694747	1.95311	0.0508064	0.999734
ENSG00000101084.18	RAB5IF	protein_coding	6813.76	0.0135015	0.0843381	0.160087	0.872812	0.999734
ENSG00000101104.12	PABPC1L	protein_coding	869.915	-0.11572	0.122609	-0.943807	0.345268	0.999734
ENSG00000101109.12	STK4	protein_coding	2239.83	-0.00953979	0.0659163	-0.144726	0.884927	0.999734
ENSG00000101115.13	SALL4	protein_coding	37.0068	-0.0846036	0.318699	-0.265466	0.790651	0.999734
ENSG00000101126.17	ADNP	protein_coding	4026.4	0.0385102	0.053667	0.717576	0.473019	0.999734
ENSG00000101132.10	PFDN4	protein_coding	1181.31	0.121	0.0904205	1.33819	0.180835	0.999734
ENSG00000101138.11	CSTF1	protein_coding	1319.51	0.0990599	0.0669652	1.47928	0.139067	0.999734
ENSG00000101146.13	RAE1	protein_coding	1429.6	-0.00793752	0.0815166	-0.0973731	0.92243	0.999734
ENSG00000101150.17	TPD52L2	protein_coding	6381.77	-0.0149956	0.0690372	-0.217211	0.828044	0.999734
ENSG00000101152.11	DNAJC5	protein_coding	2724.72	-0.017118	0.0615393	-0.278164	0.780886	0.999734
ENSG00000101158.14	NELFCD	protein_coding	4177.02	0.00551165	0.0511405	0.107775	0.914174	0.999734
ENSG00000101160.14	CTSZ	protein_coding	6862.09	-0.037086	0.0490756	-0.755692	0.449834	0.999734
ENSG00000101161.8	PRPF6	protein_coding	4056.25	-0.0220977	0.0566478	-0.390089	0.69647	0.999734
ENSG00000101166.16	PRELID3B	protein_coding	3502.32	0.0735558	0.063337	1.16134	0.245504	0.999734
ENSG00000101181.17	MTG2	protein_coding	1101.39	-0.0396992	0.0788883	-0.503233	0.614801	0.999734
ENSG00000101182.15	PSMA7	protein_coding	8227.75	0.032846	0.0621759	0.528275	0.597308	0.999734
ENSG00000101187.16	SLCO4A1	protein_coding	564.922	-0.235179	0.0924791	-2.54305	0.010989	0.999734
ENSG00000101189.7	MRGBP	protein_coding	1655.24	0.0227655	0.0659997	0.344933	0.730145	0.999734
ENSG00000101190.12	TCFL5	protein_coding	493.192	0.0500173	0.0958284	0.521947	0.601707	0.999734
ENSG00000101191.16	DIDO1	protein_coding	2906.52	-0.0687281	0.0624202	-1.10106	0.270872	0.999734
ENSG00000101193.8	GID8	protein_coding	1981.06	0.0136257	0.0576424	0.236383	0.813135	0.999734
ENSG00000101197.13	BIRC7	protein_coding	106.122	0.197585	0.449568	0.439499	0.6603	0.999734
ENSG00000101199.13	ARFGAP1	protein_coding	3890.13	-0.0977441	0.0548914	-1.78068	0.0749648	0.999734
ENSG00000101210.12	EEF1A2	protein_coding	9242.93	-0.0898939	0.0711668	-1.26315	0.206537	0.999734
ENSG00000101216.11	GMEB2	protein_coding	844.577	-0.0386153	0.0780078	-0.495019	0.620587	0.999734
ENSG00000101220.17	C20orf27	protein_coding	1628.75	-0.0498305	0.0894432	-0.557118	0.577447	0.999734
ENSG00000101224.17	CDC25B	protein_coding	2896.3	-0.0354289	0.059663	-0.593817	0.552635	0.999734
ENSG00000101236.17	RNF24	protein_coding	167.352	0.0152724	0.156039	0.0978758	0.922031	0.999734
ENSG00000101246.20	ARFRP1	protein_coding	1080.18	-0.115686	0.0744136	-1.55464	0.120032	0.999734
ENSG00000101247.18	NDUFAF5	protein_coding	194.749	0.0173331	0.146523	0.118296	0.905833	0.999734
ENSG00000101255.11	TRIB3	protein_coding	1130.06	-0.0711026	0.0845255	-0.841197	0.400237	0.999734
ENSG00000101265.16	RASSF2	protein_coding	20.8778	-0.543981	0.403115	-1.34945	0.177194	0.999734
ENSG00000101266.19	CSNK2A1	protein_coding	4109.48	-0.0352471	0.0566927	-0.621722	0.534125	0.999734
ENSG00000101290.14	CDS2	protein_coding	812.816	0.0186786	0.0800845	0.233236	0.815579	0.999734
ENSG00000101294.17	HM13	protein_coding	6989.27	-0.0249199	0.0571364	-0.436147	0.66273	0.999734
ENSG00000101298.15	SNPH	protein_coding	142.09	-0.172285	0.175701	-0.980559	0.32681	0.999734
ENSG00000101310.16	SEC23B	protein_coding	1864.34	-0.0359023	0.0833329	-0.43083	0.666592	0.999734
ENSG00000101311.15	FERMT1	protein_coding	372.23	0.158433	0.105317	1.50434	0.132493	0.999734
ENSG00000101333.16	PLCB4	protein_coding	3647.94	-0.0387512	0.0542909	-0.713771	0.475369	0.999734
ENSG00000101335.10	MYL9	protein_coding	515.37	-0.221804	0.105401	-2.10438	0.0353453	0.999734
ENSG00000101337.15	TM9SF4	protein_coding	2653.06	0.00107192	0.0597241	0.0179479	0.98568	0.999734
ENSG00000101342.10	TLDC2	protein_coding	27.6488	0.244552	0.37873	0.645714	0.518464	0.999734
ENSG00000101343.14	CRNKL1	protein_coding	669.625	0.0511218	0.0855772	0.597377	0.550256	0.999734
ENSG00000101346.14	POFUT1	protein_coding	4193.83	-0.0103212	0.0583918	-0.176758	0.859698	0.999734
ENSG00000101347.9	SAMHD1	protein_coding	672.871	0.00708283	0.0842536	0.0840655	0.933004	0.999734
ENSG00000101350.8	KIF3B	protein_coding	2142.44	0.000932408	0.0712528	0.0130859	0.989559	0.999734
ENSG00000101361.17	NOP56	protein_coding	5805.27	-0.0477968	0.0637773	-0.749433	0.453596	0.999734
ENSG00000101363.12	MANBAL	protein_coding	1341.4	-0.000595655	0.0636427	-0.00935936	0.992532	0.999734
ENSG00000101365.21	IDH3B	protein_coding	1559.2	0.0175864	0.0655296	0.268374	0.788411	0.999734
ENSG00000101367.9	MAPRE1	protein_coding	10814.7	0.0425118	0.0679883	0.625281	0.531787	0.999734
ENSG00000101384.12	JAG1	protein_coding	902.394	0.434809	0.347377	1.25169	0.210682	0.999734
ENSG00000101391.21	CDK5RAP1	protein_coding	1086.54	0.0132101	0.0717696	0.184063	0.853964	0.999734
ENSG00000101400.5	SNTA1	protein_coding	328.791	-0.0913877	0.115258	-0.792896	0.427838	0.999734
ENSG00000101407.13	TTI1	protein_coding	1597.13	0.0243865	0.0674169	0.361726	0.717557	0.999734
ENSG00000101412.13	E2F1	protein_coding	2120.45	-0.0584306	0.0716187	-0.815857	0.414582	0.999734
ENSG00000101413.11	RPRD1B	protein_coding	1395.27	-0.0172238	0.0762248	-0.225961	0.821232	0.999734
ENSG00000101417.12	PXMP4	protein_coding	94.381	0.131988	0.188577	0.699917	0.483979	0.999734
ENSG00000101421.4	CHMP4B	protein_coding	4697.83	-0.00138162	0.0506456	-0.0272802	0.978236	0.999734
ENSG00000101439.9	CST3	protein_coding	837.344	-0.0428715	0.0797451	-0.537607	0.590849	0.999734
ENSG00000101442.10	ACTR5	protein_coding	463.973	0.0418828	0.102628	0.408103	0.683198	0.999734
ENSG00000101444.13	AHCY	protein_coding	16694.4	0.00242313	0.0601872	0.0402599	0.967886	0.999734
ENSG00000101447.15	FAM83D	protein_coding	4015.92	0.0292842	0.0750528	0.390181	0.696403	0.999734
ENSG00000101452.15	DHX35	protein_coding	1136.02	0.0782454	0.069176	1.13111	0.25801	0.999734
ENSG00000101457.13	DNTTIP1	protein_coding	1061.3	-0.021497	0.081428	-0.264	0.79178	0.999734
ENSG00000101464.10	PIGU	protein_coding	1274.05	0.00595085	0.079771	0.0745992	0.940534	0.999734
ENSG00000101473.17	ACOT8	protein_coding	318.453	-0.117808	0.115467	-1.02028	0.307595	0.999734
ENSG00000101474.12	APMAP	protein_coding	1961.74	-0.00529185	0.0695027	-0.0761388	0.939309	0.999734
ENSG00000101544.9	ADNP2	protein_coding	1277.87	-0.061848	0.0681831	-0.907088	0.36436	0.999734
ENSG00000101546.13	RBFA	protein_coding	852.511	0.0469721	0.0775811	0.605457	0.544875	0.999734
ENSG00000101557.15	USP14	protein_coding	5283.51	0.0318671	0.062771	0.507672	0.611683	0.999734
ENSG00000101558.13	VAPA	protein_coding	3291.79	-0.00581069	0.0616134	-0.0943088	0.924864	0.999734
ENSG00000101574.15	METTL4	protein_coding	590.847	0.118001	0.0866037	1.36254	0.173028	0.999734
ENSG00000101577.9	LPIN2	protein_coding	2213.55	-0.0132687	0.0616819	-0.215115	0.829677	0.999734
ENSG00000101596.15	SMCHD1	protein_coding	3713.43	0.031913	0.0637995	0.500208	0.616929	0.999734
ENSG00000101608.12	MYL12A	protein_coding	8436.74	-0.0243855	0.0546847	-0.44593	0.655648	0.999734
ENSG00000101624.10	CEP76	protein_coding	476.015	-0.0368459	0.0998087	-0.369165	0.712005	0.999734
ENSG00000101639.18	CEP192	protein_coding	1641.28	0.022309	0.080924	0.275679	0.782795	0.999734
ENSG00000101654.17	RNMT	protein_coding	2043.21	0.07797	0.0576348	1.35283	0.17611	0.999734
ENSG00000101665.9	SMAD7	protein_coding	1483.12	-0.0983609	0.0800791	-1.2283	0.219335	0.999734
ENSG00000101680.15	LAMA1	protein_coding	19.0713	-0.345261	0.423747	-0.81478	0.415198	0.999734
ENSG00000101695.9	RNF125	protein_coding	71.9226	0.0440947	0.219541	0.20085	0.840816	0.999734
ENSG00000101745.17	ANKRD12	protein_coding	1265.73	0.0539903	0.0806071	0.669796	0.502988	0.999734
ENSG00000101751.10	POLI	protein_coding	259.071	0.0236432	0.14611	0.161818	0.871449	0.999734
ENSG00000101752.11	MIB1	protein_coding	1529.03	-0.0960538	0.0905767	-1.06047	0.288931	0.999734
ENSG00000101773.19	RBBP8	protein_coding	1156.99	0.0232273	0.0696083	0.333686	0.738616	0.999734
ENSG00000101782.15	RIOK3	protein_coding	922.257	0.0446869	0.0752193	0.594089	0.552453	0.999734
ENSG00000101811.13	CSTF2	protein_coding	1296.83	0.0349943	0.0834303	0.419444	0.674892	0.999734
ENSG00000101825.8	MXRA5	protein_coding	117.977	0.0217176	0.182969	0.118695	0.905517	0.999734
ENSG00000101842.13	VSIG1	protein_coding	143.977	0.0133004	0.16572	0.0802579	0.936032	0.999734
ENSG00000101843.19	PSMD10	protein_coding	2133.76	0.00771836	0.0707189	0.109141	0.91309	0.999734
ENSG00000101844.18	ATG4A	protein_coding	176.37	0.109327	0.179188	0.610124	0.54178	0.999734
ENSG00000101846.6	STS	protein_coding	245.592	0.0199172	0.120243	0.165641	0.86844	0.999734
ENSG00000101849.16	TBL1X	protein_coding	3784.89	0.0289758	0.0762913	0.379804	0.704091	0.999734
ENSG00000101856.10	PGRMC1	protein_coding	4457.37	0.0157999	0.0521059	0.303226	0.761718	0.999734
ENSG00000101868.10	POLA1	protein_coding	1849.54	0.0150903	0.0640673	0.235538	0.813791	0.999734
ENSG00000101871.14	MID1	protein_coding	1776.73	-0.0552956	0.094425	-0.585603	0.558142	0.999734
ENSG00000101882.10	NKAP	protein_coding	630.908	0.0275381	0.0911547	0.302103	0.762573	0.999734
ENSG00000101888.11	NXT2	protein_coding	488.32	0.12321	0.100305	1.22834	0.219318	0.999734
ENSG00000101898.6	MCTS2P	protein_coding	55.7192	0.02566	0.271786	0.0944128	0.924781	0.999734
ENSG00000101901.11	ALG13	protein_coding	862.176	0.0280294	0.079469	0.352708	0.724307	0.999734
ENSG00000101911.12	PRPS2	protein_coding	4002.34	0.0544931	0.0645692	0.843948	0.398698	0.999734
ENSG00000101928.13	MOSPD1	protein_coding	1028.79	-0.071999	0.0933259	-0.77148	0.440423	0.999734
ENSG00000101935.10	AMMECR1	protein_coding	1716.41	-0.0302306	0.0715639	-0.422429	0.672712	0.999734
ENSG00000101940.18	WDR13	protein_coding	1058.68	0.0446927	0.0735737	0.607455	0.543549	0.999734
ENSG00000101945.16	SUV39H1	protein_coding	992.651	0.0379354	0.0978682	0.387617	0.698299	0.999734
ENSG00000101955.15	SRPX	protein_coding	1541.83	0.0864091	0.0664203	1.30094	0.193278	0.999734
ENSG00000101966.12	XIAP	protein_coding	1986.33	-0.0439491	0.0708622	-0.620205	0.535123	0.999734
ENSG00000101972.18	STAG2	protein_coding	4784.13	0.0514366	0.0530898	0.96886	0.332615	0.999734
ENSG00000101974.14	ATP11C	protein_coding	1197.21	0.0779296	0.0698941	1.11497	0.264864	0.999734
ENSG00000101986.12	ABCD1	protein_coding	553.023	0.0123795	0.148195	0.0835351	0.933426	0.999734
ENSG00000101997.13	CCDC22	protein_coding	569.5	-0.0189425	0.0913604	-0.207338	0.835746	0.999734
ENSG00000102007.11	PLP2	protein_coding	2393.37	-0.0315342	0.0702627	-0.448804	0.653573	0.999734
ENSG00000102024.18	PLS3	protein_coding	7139.33	0.00139915	0.0518057	0.0270076	0.978454	0.999734
ENSG00000102030.16	NAA10	protein_coding	2100.56	-0.0249407	0.0666044	-0.374461	0.708061	0.999734
ENSG00000102034.16	ELF4	protein_coding	2069.35	-0.0380863	0.0672848	-0.566046	0.571363	0.999734
ENSG00000102038.15	SMARCA1	protein_coding	4468.39	0.0218471	0.0590601	0.369913	0.711448	0.999734
ENSG00000102043.16	MTMR8	protein_coding	56.7502	-0.157733	0.250592	-0.629442	0.529059	0.999734
ENSG00000102048.15	ASB9	protein_coding	517.326	0.141738	0.0943664	1.502	0.133097	0.999734
ENSG00000102054.17	RBBP7	protein_coding	7278.39	0.00145473	0.0471432	0.0308577	0.975383	0.999734
ENSG00000102057.10	KCND1	protein_coding	311.643	0.0381949	0.138649	0.275479	0.782948	0.999734
ENSG00000102078.16	SLC25A14	protein_coding	395.934	0.0944572	0.102271	0.923595	0.355697	0.999734
ENSG00000102081.14	FMR1	protein_coding	1519.89	-0.0255376	0.0679383	-0.375894	0.706996	0.999734
ENSG00000102096.9	PIM2	protein_coding	450.006	0.00768289	0.109847	0.0699417	0.94424	0.999734
ENSG00000102098.18	SCML2	protein_coding	733.692	0.0703632	0.082592	0.851937	0.394249	0.999734
ENSG00000102100.16	SLC35A2	protein_coding	1848.59	-0.0706225	0.0648212	-1.0895	0.275935	0.999734
ENSG00000102103.16	PQBP1	protein_coding	1475.97	-0.0493977	0.070196	-0.703711	0.481613	0.999734
ENSG00000102119.10	EMD	protein_coding	1859.2	-0.0562136	0.0616965	-0.911132	0.362226	0.999734
ENSG00000102125.16	TAZ	protein_coding	577.684	0.000564255	0.100402	0.00561994	0.995516	0.999734
ENSG00000102144.15	PGK1	protein_coding	19602.5	0.0496903	0.0587015	0.846491	0.397279	0.999734
ENSG00000102158.19	MAGT1	protein_coding	2631.15	-0.0310364	0.061573	-0.504059	0.61422	0.999734
ENSG00000102172.16	SMS	protein_coding	9164.11	-0.0107187	0.0652615	-0.164243	0.86954	0.999734
ENSG00000102174.9	PHEX	protein_coding	161.45	0.140251	0.153895	0.911345	0.362114	0.999734
ENSG00000102178.13	UBL4A	protein_coding	1665.28	-0.0105771	0.063965	-0.165358	0.868662	0.999734
ENSG00000102181.21	CD99L2	protein_coding	1355.53	0.00404316	0.0728612	0.0554912	0.955747	0.999734
ENSG00000102189.16	EEA1	protein_coding	1507.84	0.0703736	0.0732429	0.960825	0.33664	0.999734
ENSG00000102218.6	RP2	protein_coding	898.161	0.0644146	0.0861497	0.747705	0.454638	0.999734
ENSG00000102221.14	JADE3	protein_coding	613.779	0.0349525	0.0890515	0.392498	0.69469	0.999734
ENSG00000102225.16	CDK16	protein_coding	2773.02	-0.160558	0.0638319	-2.51532	0.0118924	0.999734
ENSG00000102226.9	USP11	protein_coding	2527.37	-0.000974234	0.0644507	-0.015116	0.98794	0.999734
ENSG00000102241.12	HTATSF1	protein_coding	2232.46	0.0684136	0.0652615	1.0483	0.2945	0.999734
ENSG00000102265.12	TIMP1	protein_coding	1878.55	-0.0335626	0.0839713	-0.399691	0.689384	0.999734
ENSG00000102271.14	KLHL4	protein_coding	195.456	0.0245104	0.182074	0.134617	0.892914	0.999734
ENSG00000102287.19	GABRE	protein_coding	52.6398	-0.442994	0.255245	-1.73556	0.0826415	0.999734
ENSG00000102290.22	PCDH11X	protein_coding	41.5049	0.0262758	0.303668	0.086528	0.931047	0.999734
ENSG00000102302.8	FGD1	protein_coding	1177.88	0.000808132	0.0797152	0.0101377	0.991911	0.999734
ENSG00000102309.13	PIN4	protein_coding	857.755	0.0670526	0.0962041	0.696983	0.485813	0.999734
ENSG00000102312.21	PORCN	protein_coding	288.092	0.418156	0.152329	2.74508	0.00604965	0.999734
ENSG00000102316.17	MAGED2	protein_coding	5945.08	-0.0455611	0.0630064	-0.723119	0.469607	0.999734
ENSG00000102317.18	RBM3	protein_coding	8823.81	0.0696341	0.0606405	1.14831	0.25084	0.999734
ENSG00000102349.18	KLF8	protein_coding	136.737	-0.00615272	0.166938	-0.0368564	0.9706	0.999734
ENSG00000102359.7	SRPX2	protein_coding	255.492	0.0710882	0.128808	0.551892	0.581022	0.999734
ENSG00000102362.15	SYTL4	protein_coding	332.847	0.0699822	0.120896	0.578864	0.562681	0.999734
ENSG00000102384.13	CENPI	protein_coding	804.946	-0.0286911	0.0949593	-0.302141	0.762544	0.999734
ENSG00000102385.12	DRP2	protein_coding	33.1448	0.223631	0.317643	0.704033	0.481413	0.999734
ENSG00000102390.10	PBDC1	protein_coding	1121.55	0.0566262	0.0829963	0.682273	0.495066	0.999734
ENSG00000102393.10	GLA	protein_coding	1031.02	0.0591822	0.0829125	0.713791	0.475356	0.999734
ENSG00000102401.20	ARMCX3	protein_coding	2044.23	-0.0917895	0.0603962	-1.51979	0.128564	0.999734
ENSG00000102409.10	BEX4	protein_coding	21.3999	0.267427	0.41347	0.646787	0.51777	0.999734
ENSG00000102452.17	NALCN	protein_coding	150.559	-0.0738485	0.158761	-0.465156	0.641819	0.999734
ENSG00000102471.14	NDFIP2	protein_coding	2693.59	0.00500676	0.0609479	0.0821482	0.934529	0.999734
ENSG00000102531.16	FNDC3A	protein_coding	2220.57	0.0242294	0.0601116	0.403074	0.686894	0.999734
ENSG00000102543.14	CDADC1	protein_coding	139.128	0.0370791	0.159667	0.232227	0.816361	0.999734
ENSG00000102547.19	CAB39L	protein_coding	151.826	-0.0628661	0.156089	-0.402758	0.687126	0.999734
ENSG00000102554.14	KLF5	protein_coding	528.927	-0.133129	0.106254	-1.25293	0.21023	0.999734
ENSG00000102572.14	STK24	protein_coding	3837.71	0.0166526	0.0593909	0.28039	0.779178	0.999734
ENSG00000102575.11	ACP5	protein_coding	24.3739	0.231156	0.507646	0.455349	0.648858	0.999734
ENSG00000102580.15	DNAJC3	protein_coding	1575.56	-0.0789235	0.0710503	-1.11081	0.266649	0.999734
ENSG00000102595.20	UGGT2	protein_coding	973.949	0.0342112	0.0755341	0.452924	0.650603	0.999734
ENSG00000102606.18	ARHGEF7	protein_coding	1520.28	-0.00390778	0.0646086	-0.0604839	0.95177	0.999734
ENSG00000102699.6	PARP4	protein_coding	4211.9	0.0199593	0.0522946	0.381669	0.702707	0.999734
[truncated: 11,389 more rows]

## Sheet: circORF35-36 vs circGFP
Gene_ID	gene	product	baseMean	log2FoldChange	lfcSE	stat	pvalue	padj
ENSG00000115414.19	FN1	protein_coding	11136.4	0.66431	0.0720114	9.22507	2.83389e-20	3.79401e-16
ENSG00000249624.9	AP000295.1	protein_coding	31.9253	-7.96077	1.30074	-6.12016	9.34799e-10	6.25754e-06
ENSG00000103196.12	CRISPLD2	protein_coding	615.318	0.520564	0.0868095	5.99662	2.01463e-09	8.99064e-06
ENSG00000134107.4	BHLHE40	protein_coding	5349.78	0.464144	0.0851572	5.45044	5.02454e-08	0.000168171
ENSG00000115107.20	STEAP3	protein_coding	3111.03	0.252014	0.0532241	4.73497	2.19091e-06	0.00586639
ENSG00000237296.9	SMG1P1	transcribed_unprocessed_pseudogene	276.753	0.654255	0.140304	4.66313	3.11436e-06	0.00694918
ENSG00000275496.4	CU633906.1	lincRNA	55.1896	-1.59599	0.344913	-4.62723	3.70588e-06	0.00708777
ENSG00000075891.21	PAX2	protein_coding	25.1498	-1.78288	0.391921	-4.54907	5.38839e-06	0.00721398
ENSG00000172716.16	SLFN11	protein_coding	171.676	-0.722963	0.158396	-4.56429	5.01199e-06	0.00721398
ENSG00000181649.7	PHLDA2	protein_coding	353.829	-0.510534	0.111405	-4.58268	4.59052e-06	0.00721398
ENSG00000142156.14	COL6A1	protein_coding	6816.66	0.274827	0.0632963	4.34191	1.41251e-05	0.0171915
ENSG00000128016.6	ZFP36	protein_coding	412.712	0.666847	0.155599	4.28567	1.82192e-05	0.0203266
ENSG00000167083.7	GNGT2	protein_coding	125.978	0.729156	0.170946	4.26542	1.99525e-05	0.020548
ENSG00000165512.5	ZNF22	protein_coding	234.611	-0.540979	0.12893	-4.19591	2.71782e-05	0.0259901
ENSG00000107551.21	RASSF4	protein_coding	259.176	-0.592779	0.147153	-4.02831	5.61799e-05	0.0501424
ENSG00000164983.7	TMEM65	protein_coding	863.361	-0.327687	0.081915	-4.00032	6.32559e-05	0.0529294
ENSG00000160201.11	U2AF1	protein_coding	1128.08	0.418974	0.105839	3.95857	7.53983e-05	0.0560796
ENSG00000178726.6	THBD	protein_coding	47.721	-1.40557	0.35442	-3.96584	7.31365e-05	0.0560796
ENSG00000149503.13	INCENP	protein_coding	1663.83	0.31025	0.0793926	3.9078	9.31407e-05	0.0597068
ENSG00000181625.17	SLX1B	protein_coding	1108.76	0.32285	0.0822041	3.92742	8.58616e-05	0.0597068
ENSG00000198517.10	MAFK	protein_coding	1647.15	0.399155	0.102178	3.90647	9.36542e-05	0.0597068
ENSG00000079337.16	RAPGEF3	protein_coding	2492.26	0.291181	0.07592	3.83537	0.000125377	0.0617976
ENSG00000108798.9	ABI3	protein_coding	69.4986	0.851977	0.221017	3.85479	0.000115827	0.0617976
ENSG00000115419.12	GLS	protein_coding	29781.7	-0.208746	0.0547976	-3.8094	0.000139305	0.0617976
ENSG00000153234.14	NR4A2	protein_coding	163.852	1.46139	0.378224	3.86383	0.000111624	0.0617976
ENSG00000155090.15	KLF10	protein_coding	2974.55	0.384691	0.0999897	3.84731	0.000119424	0.0617976
ENSG00000166963.13	MAP1A	protein_coding	107.372	0.729473	0.191128	3.81667	0.000135267	0.0617976
ENSG00000204262.13	COL5A2	protein_coding	8124.09	-0.235201	0.06185	-3.80276	0.000143093	0.0617976
ENSG00000242265.5	PEG10	protein_coding	17963.6	-0.274055	0.070948	-3.86276	0.000112115	0.0617976
ENSG00000258017.1	AC011603.2	antisense	126.945	-1.03539	0.269247	-3.84552	0.000120299	0.0617976
ENSG00000272512.1	AL645608.7	lincRNA	34.449	1.43171	0.374443	3.82356	0.000131536	0.0617976
ENSG00000139289.13	PHLDA1	protein_coding	6410.24	0.281054	0.0741096	3.79241	0.000149194	0.0620237
ENSG00000166923.11	GREM1	protein_coding	2076.97	0.381861	0.100852	3.78634	0.000152882	0.0620237
ENSG00000119900.9	OGFRL1	protein_coding	5429.74	-0.225265	0.0596336	-3.77749	0.000158418	0.0623795
ENSG00000162512.16	SDC3	protein_coding	2724.05	0.234761	0.0626353	3.74807	0.000178201	0.0648838
ENSG00000204837.4	FGF7P3	transcribed_unprocessed_pseudogene	13.6135	-2.3801	0.635287	-3.7465	0.000179317	0.0648838
ENSG00000258465.7	AL139011.2	protein_coding	41.5101	1.38818	0.370289	3.74891	0.000177602	0.0648838
ENSG00000092929.11	UNC13D	protein_coding	2963.69	0.27338	0.0731214	3.73871	0.00018497	0.065168
ENSG00000106261.17	ZKSCAN1	protein_coding	1168.05	0.336387	0.0905175	3.71626	0.00020219	0.0694082
ENSG00000074410.14	CA12	protein_coding	70.4264	0.812325	0.219974	3.69282	0.000221784	0.0706963
ENSG00000166340.17	TPP1	protein_coding	2769.38	0.243886	0.0660413	3.69293	0.000221685	0.0706963
ENSG00000176170.13	SPHK1	protein_coding	1162.07	0.345897	0.0934386	3.70186	0.000214022	0.0706963
ENSG00000119917.14	IFIT3	protein_coding	1097.95	0.284052	0.0780713	3.63836	0.000274379	0.0841772
ENSG00000149177.13	PTPRJ	protein_coding	885.645	-0.327121	0.0899614	-3.63624	0.000276651	0.0841772
ENSG00000168077.14	SCARA3	protein_coding	44.3059	-1.01357	0.28496	-3.5569	0.000375255	0.109215
ENSG00000196154.12	S100A4	protein_coding	1470.71	0.387577	0.108896	3.55916	0.00037205	0.109215
ENSG00000073756.12	PTGS2	protein_coding	102.123	0.789674	0.222988	3.54134	0.000398102	0.11151
ENSG00000148344.11	PTGES	protein_coding	110.434	0.697981	0.197158	3.54022	0.000399797	0.11151
ENSG00000115993.13	TRAK2	protein_coding	1396.93	-0.251734	0.0713918	-3.5261	0.000421734	0.115228
ENSG00000113739.10	STC2	protein_coding	160.732	0.688701	0.197715	3.48329	0.000495286	0.132618
ENSG00000050820.17	BCAR1	protein_coding	5356.53	0.237639	0.0685456	3.46687	0.000526549	0.138224
ENSG00000070669.17	ASNS	protein_coding	1456.2	-0.292402	0.0846213	-3.45542	0.00054943	0.141457
ENSG00000189056.14	RELN	protein_coding	638.75	-0.43912	0.129249	-3.39748	0.000680092	0.168612
ENSG00000227706.3	AL713998.1	lincRNA	93.3889	0.707498	0.207946	3.40232	0.000668161	0.168612
ENSG00000145934.16	TENM2	protein_coding	287.632	-0.400523	0.11814	-3.39023	0.000698337	0.169988
ENSG00000011052.21	NME1-NME2	protein_coding	90.5392	0.763369	0.229621	3.32447	0.000885858	0.194997
ENSG00000132182.12	NUP210	protein_coding	13324.7	0.190249	0.0569255	3.34206	0.000831585	0.194997
ENSG00000138772.13	ANXA3	protein_coding	1008.13	-0.35828	0.107797	-3.32365	0.000888467	0.194997
ENSG00000177666.17	PNPLA2	protein_coding	3719.87	0.191765	0.0575211	3.33381	0.00085665	0.194997
ENSG00000188290.10	HES4	protein_coding	132.532	0.724143	0.217717	3.32607	0.000880804	0.194997
HHV8GK18_gp40	ORF36	MissingGeneType	23.3221	7.39347	2.21893	3.332	0.000862255	0.194997
ENSG00000123358.20	NR4A1	protein_coding	192.858	1.47534	0.445943	3.30836	0.000938445	0.201635
ENSG00000179388.9	EGR3	protein_coding	19.6746	1.84697	0.558794	3.30527	0.000948835	0.201635
ENSG00000142173.15	COL6A2	protein_coding	7914.38	0.254936	0.0772571	3.29984	0.000967412	0.202371
ENSG00000105829.13	BET1	protein_coding	580.58	-0.304153	0.0925129	-3.28768	0.00101015	0.204908
ENSG00000170955.10	CAVIN3	protein_coding	835.646	0.279393	0.0849749	3.28794	0.00100923	0.204908
ENSG00000134574.11	DDB2	protein_coding	882.162	0.261012	0.0802577	3.25218	0.00114523	0.227476
ENSG00000241489.8	AC244197.3	protein_coding	113.332	0.699061	0.215118	3.24967	0.00115539	0.227476
ENSG00000213064.10	SFT2D2	protein_coding	2337.76	-0.206564	0.0637864	-3.23837	0.00120214	0.233251
ENSG00000064205.10	CCN5	protein_coding	81.5631	0.884143	0.273598	3.23154	0.00123125	0.235486
ENSG00000268205.1	AC005261.1	lincRNA	141.395	-0.580231	0.180314	-3.21789	0.00129137	0.243504
ENSG00000060982.15	BCAT1	protein_coding	7903	-0.168317	0.052664	-3.19606	0.00139319	0.246682
ENSG00000162430.17	SELENON	protein_coding	2763.17	0.209433	0.0654841	3.19822	0.00138277	0.246682
ENSG00000168243.11	GNG4	protein_coding	346.078	0.381995	0.119147	3.20608	0.00134557	0.246682
ENSG00000178209.15	PLEC	protein_coding	19006.3	0.245655	0.0769671	3.19169	0.00141443	0.246682
ENSG00000251381.7	LINC00958	lincRNA	6152.13	0.167961	0.0526391	3.1908	0.00141877	0.246682
ENSG00000259623.1	AC125257.1	sense_overlapping	65.713	-1.08621	0.339992	-3.1948	0.00139927	0.246682
ENSG00000125740.14	FOSB	protein_coding	4102.02	0.887905	0.278945	3.18308	0.00145716	0.250109
ENSG00000119013.9	NDUFB3	protein_coding	1317.2	-0.258858	0.0815232	-3.17527	0.00149695	0.253685
ENSG00000123384.13	LRP1	protein_coding	952.728	0.357335	0.11313	3.15864	0.0015851	0.265266
ENSG00000269968.1	AC006064.4	antisense	35.0092	-1.3297	0.422001	-3.15094	0.00162748	0.268997
ENSG00000130164.13	LDLR	protein_coding	2959.73	0.268794	0.0855902	3.14048	0.00168672	0.275388
ENSG00000122966.16	CIT	protein_coding	2282.39	0.210705	0.0675076	3.12121	0.00180111	0.290521
ENSG00000234745.11	HLA-B	protein_coding	194.278	-0.504066	0.161836	-3.11468	0.00184148	0.293496
ENSG00000135480.16	KRT7	protein_coding	141.473	0.525048	0.169249	3.10223	0.00192071	0.302523
ENSG00000144802.11	NFKBIZ	protein_coding	3694.47	0.209934	0.0678404	3.09453	0.00197126	0.303347
ENSG00000184867.14	ARMCX2	protein_coding	1465.63	-0.223257	0.0721046	-3.0963	0.00195951	0.303347
ENSG00000267520.2	AC010733.2	3prime_overlapping_ncRNA	55.6085	-0.997965	0.323181	-3.08794	0.00201548	0.306628
ENSG00000281453.1	TGFB2-OT1	3prime_overlapping_ncRNA	75.8997	-5.19043	1.68455	-3.0812	0.00206168	0.310132
ENSG00000182272.12	B4GALNT4	protein_coding	36.1713	0.926896	0.301657	3.07268	0.00212144	0.315577
ENSG00000065911.12	MTHFD2	protein_coding	6690.7	-0.190677	0.0622978	-3.06074	0.00220794	0.321157
ENSG00000149218.5	ENDOD1	protein_coding	138.104	-0.527467	0.172356	-3.06033	0.0022109	0.321157
ENSG00000152332.16	UHMK1	protein_coding	3445.38	-0.229187	0.0750344	-3.05443	0.00225491	0.321157
ENSG00000168385.18	2021-09-02	protein_coding	13789.6	-0.164294	0.0537778	-3.05505	0.00225024	0.321157
ENSG00000156804.7	FBXO32	protein_coding	372.322	0.340636	0.11204	3.04031	0.00236333	0.333055
ENSG00000129682.16	FGF13	protein_coding	24.6246	-1.55135	0.511641	-3.03211	0.00242853	0.333734
ENSG00000273149.1	AL138963.3	antisense	88.397	-0.892897	0.294229	-3.0347	0.00240773	0.333734
HHV8GK18_gp39	ORF35	MissingGeneType	141.751	11.1463	3.67827	3.03032	0.00244293	0.333734
ENSG00000258232.2	AC125611.3	antisense	24.5609	-1.37865	0.455703	-3.02532	0.00248372	0.33588
ENSG00000126368.6	NR1D1	protein_coding	128.722	0.506447	0.168339	3.0085	0.00262544	0.337975
ENSG00000142178.8	SIK1	protein_coding	2306.65	0.239227	0.0795094	3.00879	0.00262293	0.337975
ENSG00000144366.16	GULP1	protein_coding	1499.02	-0.212656	0.0704743	-3.01749	0.00254874	0.337975
ENSG00000175390.14	EIF3F	protein_coding	7161.43	0.146496	0.048636	3.01209	0.00259455	0.337975
ENSG00000183779.7	ZNF703	protein_coding	587.527	-0.296441	0.0983586	-3.01388	0.0025793	0.337975
ENSG00000185359.13	HGS	protein_coding	5297.79	0.189636	0.0631026	3.0052	0.00265405	0.338405
ENSG00000174791.11	RIN1	protein_coding	2839.59	0.216538	0.0724197	2.99004	0.00278943	0.345919
ENSG00000186594.14	MIR22HG	lincRNA	670.705	0.26895	0.090037	2.9871	0.00281634	0.345919
ENSG00000243566.6	UPK3B	protein_coding	234.477	-0.421684	0.141036	-2.98991	0.00279056	0.345919
ENSG00000250251.6	PKD1P6	transcribed_unprocessed_pseudogene	254.973	0.426605	0.142614	2.99132	0.00277774	0.345919
ENSG00000166016.6	ABTB2	protein_coding	1135.82	0.296397	0.0993477	2.98343	0.00285038	0.346917
ENSG00000185271.8	KLHL33	protein_coding	52.5226	0.749725	0.252053	2.97448	0.0029349	0.353986
ENSG00000179094.16	AC129492.1	protein_coding	238.151	0.420916	0.142114	2.96181	0.00305832	0.365578
ENSG00000162616.9	DNAJB4	protein_coding	430.258	-0.307937	0.104165	-2.95626	0.00311395	0.368934
ENSG00000099381.18	SETD1A	protein_coding	1198	0.210523	0.0713641	2.94998	0.0031779	0.373208
ENSG00000183458.13	AC138932.1	transcribed_unprocessed_pseudogene	558.427	0.317674	0.108207	2.93581	0.00332678	0.387295
ENSG00000177548.13	RABEP2	protein_coding	536.456	0.259285	0.0884131	2.93265	0.00336079	0.387882
ENSG00000135114.12	OASL	protein_coding	43.0884	0.976913	0.336497	2.90319	0.00369387	0.419097
ENSG00000251322.7	SHANK3	protein_coding	157.623	0.471496	0.162309	2.90493	0.00367338	0.419097
ENSG00000076053.10	RBM7	protein_coding	785.383	-0.245596	0.0846889	-2.89998	0.00373183	0.419846
ENSG00000213599.10	SLX1A-SULT1A3	processed_transcript	338.684	0.347478	0.119962	2.89656	0.00377284	0.420923
ENSG00000175505.11	CLCF1	protein_coding	1765.95	0.216075	0.0749726	2.88205	0.00395094	0.43715
ENSG00000139629.16	GALNT6	protein_coding	429.495	-0.27775	0.0967493	-2.87082	0.00409403	0.446996
ENSG00000198938.2	MT-CO3	protein_coding	104769	0.137575	0.047938	2.86985	0.0041067	0.446996
ENSG00000074590.13	NUAK1	protein_coding	2221.69	0.190329	0.0664682	2.86345	0.00419054	0.452443
ENSG00000143947.13	RPS27A	protein_coding	17661.7	-0.168505	0.0589168	-2.86005	0.00423579	0.45367
ENSG00000133657.15	ATP13A3	protein_coding	3702.08	-0.180862	0.0634712	-2.84951	0.00437866	0.461587
ENSG00000234857.2	HNRNPUL2-BSCL2	protein_coding	1727.46	0.24642	0.0864573	2.85019	0.00436927	0.461587
ENSG00000184254.17	ALDH1A3	protein_coding	506.154	-0.314587	0.110682	-2.84226	0.0044795	0.464896
ENSG00000189431.7	RASSF10	protein_coding	210.646	0.504667	0.177533	2.84267	0.00447376	0.464896
ENSG00000132323.9	ILKAP	protein_coding	629.51	-0.24703	0.0870771	-2.83691	0.00455522	0.466771
ENSG00000137309.19	HMGA1	protein_coding	11395.7	0.214615	0.0757619	2.83276	0.00461478	0.466771
ENSG00000167772.12	ANGPTL4	protein_coding	122.712	0.537819	0.18996	2.83122	0.00463703	0.466771
ENSG00000215837.7	SDHAP2	transcribed_unprocessed_pseudogene	81.9557	0.755237	0.266382	2.83516	0.00458027	0.466771
ENSG00000198918.8	RPL39	protein_coding	10884	-0.214203	0.0758241	-2.825	0.00472809	0.472386
ENSG00000141753.7	IGFBP4	protein_coding	52.1523	-0.74189	0.263153	-2.81924	0.00481377	0.477384
ENSG00000114270.17	COL7A1	protein_coding	3222.38	0.20849	0.0742715	2.80714	0.00499837	0.488454
ENSG00000223959.8	AFG3L1P	transcribed_unitary_pseudogene	426.875	0.311391	0.11091	2.8076	0.00499115	0.488454
ENSG00000105738.11	SIPA1L3	protein_coding	2082.82	0.187629	0.0669036	2.80447	0.00503987	0.48894
ENSG00000198276.16	UCKL1	protein_coding	804.578	0.244797	0.0875892	2.79483	0.0051927	0.500143
ENSG00000196923.14	PDLIM7	protein_coding	2899.67	0.184047	0.0659369	2.79126	0.00525033	0.502082
ENSG00000152078.10	TMEM56	protein_coding	4005.5	-0.175418	0.0629516	-2.78655	0.00532716	0.505816
ENSG00000196950.14	SLC39A10	protein_coding	1647.56	-0.197968	0.0711722	-2.78154	0.0054102	0.506516
ENSG00000228742.10	LINC02577	lincRNA	474.653	0.278711	0.100124	2.78366	0.00537498	0.506516
ENSG00000169439.12	SDC2	protein_coding	5488.11	-0.194985	0.0702354	-2.77616	0.00550044	0.507861
ENSG00000218739.10	CEBPZOS	protein_coding	1464.2	-0.200552	0.0722367	-2.77632	0.0054978	0.507861
ENSG00000163634.12	THOC7	protein_coding	1097.72	-0.225857	0.0814639	-2.77248	0.00556303	0.510122
ENSG00000198898.14	CAPZA2	protein_coding	3992.1	-0.17515	0.0632623	-2.76863	0.00562921	0.51268
ENSG00000283149.1	AC068631.2	protein_coding	62.888	-0.697272	0.25228	-2.76388	0.00571187	0.516693
ENSG00000118369.13	USP35	protein_coding	347.709	0.343575	0.124559	2.75832	0.0058099	0.522033
ENSG00000049323.16	LTBP1	protein_coding	349.859	0.322341	0.117505	2.74321	0.00608415	0.543031
ENSG00000099812.9	MISP	protein_coding	158.499	0.432427	0.157829	2.73985	0.00614668	0.544978
ENSG00000170345.10	FOS	protein_coding	2768.41	0.5557	0.203002	2.73741	0.00619248	0.545427
ENSG00000050344.9	NFE2L3	protein_coding	934.237	0.230413	0.0849541	2.7122	0.00668376	0.545541
ENSG00000064115.11	TM7SF3	protein_coding	1956.23	-0.168424	0.0628766	-2.67863	0.00739231	0.545541
ENSG00000067167.8	TRAM1	protein_coding	13764.3	-0.180296	0.0667039	-2.70294	0.006873	0.545541
ENSG00000067992.14	PDK3	protein_coding	38.0946	-0.875514	0.327431	-2.67389	0.00749773	0.545541
ENSG00000070047.12	PHRF1	protein_coding	2283.55	0.188985	0.0705058	2.68042	0.00735308	0.545541
ENSG00000102226.9	USP11	protein_coding	2527.37	0.175572	0.0645403	2.72034	0.00652144	0.545541
ENSG00000104805.16	NUCB1	protein_coding	4496.94	0.17234	0.0636751	2.70656	0.00679847	0.545541
ENSG00000105771.14	SMG9	protein_coding	889.505	0.220384	0.0823883	2.67494	0.0074742	0.545541
ENSG00000106976.20	DNM1	protein_coding	4449.15	0.198205	0.0740504	2.67663	0.00743671	0.545541
ENSG00000112531.17	QKI	protein_coding	2792.89	-0.161086	0.0600977	-2.6804	0.0073534	0.545541
ENSG00000114450.10	GNB4	protein_coding	2085.03	-0.206709	0.0759885	-2.72027	0.00652292	0.545541
ENSG00000137497.17	NUMA1	protein_coding	8781.81	0.16802	0.0627227	2.67878	0.00738911	0.545541
ENSG00000163682.16	RPL9	protein_coding	24674.4	-0.162453	0.0602372	-2.69688	0.0069992	0.545541
ENSG00000166920.12	C15orf48	protein_coding	109.537	-0.666963	0.24746	-2.69523	0.007034	0.545541
ENSG00000171564.11	FGB	protein_coding	1070.68	-0.21571	0.0804008	-2.68293	0.00729797	0.545541
ENSG00000196549.10	MME	protein_coding	1139.72	0.229419	0.0844888	2.71538	0.00662006	0.545541
ENSG00000197136.4	PCNX3	protein_coding	1797.33	0.209606	0.0779134	2.69025	0.00713993	0.545541
ENSG00000197756.9	RPL37A	protein_coding	14913.9	-0.162161	0.0603489	-2.68706	0.00720842	0.545541
ENSG00000213366.13	GSTM2	protein_coding	18.7618	1.16928	0.436838	2.67669	0.00743538	0.545541
ENSG00000242802.8	AP5Z1	protein_coding	1706.21	0.20296	0.0742977	2.73171	0.00630068	0.545541
ENSG00000247556.6	OIP5-AS1	processed_transcript	1378.63	-0.197266	0.0723141	-2.7279	0.00637388	0.545541
ENSG00000255112.2	CHMP1B	protein_coding	1920.36	0.241403	0.0895627	2.69536	0.00703133	0.545541
ENSG00000257524.6	AL157935.2	protein_coding	22.6486	-1.52829	0.569428	-2.68391	0.00727671	0.545541
ENSG00000259075.6	POC1B-GALNT4	protein_coding	43.7948	1.04446	0.385133	2.71196	0.00668869	0.545541
ENSG00000273730.1	RF00002	rRNA	37.6175	-0.837124	0.311809	-2.68473	0.00725874	0.545541
ENSG00000274917.1	RNA5-8SN5	rRNA	37.6175	-0.837124	0.311809	-2.68473	0.00725874	0.545541
ENSG00000275215.1	RNA5-8SN3	rRNA	37.6175	-0.837124	0.311809	-2.68473	0.00725874	0.545541
ENSG00000275757.1	RF00002	rRNA	37.6175	-0.837124	0.311809	-2.68473	0.00725874	0.545541
ENSG00000276700.1	RNA5-8SN4	rRNA	37.6175	-0.837124	0.311809	-2.68473	0.00725874	0.545541
ENSG00000277739.1	RF00002	rRNA	37.6175	-0.837124	0.311809	-2.68473	0.00725874	0.545541
ENSG00000278189.1	RNA5-8SN1	rRNA	37.6175	-0.837124	0.311809	-2.68473	0.00725874	0.545541
ENSG00000278233.1	RNA5-8SN2	rRNA	37.6175	-0.837124	0.311809	-2.68473	0.00725874	0.545541
ENSG00000065548.18	ZC3H15	protein_coding	3379.68	-0.187385	0.0704414	-2.66015	0.00781052	0.547987
ENSG00000072786.13	STK10	protein_coding	851.761	0.210683	0.0792018	2.66007	0.00781236	0.547987
ENSG00000106538.10	RARRES2	protein_coding	111.725	-0.509144	0.191256	-2.6621	0.00776547	0.547987
ENSG00000107862.4	GBF1	protein_coding	3889.07	0.161829	0.0609524	2.65501	0.00793071	0.547987
ENSG00000166592.12	RRAD	protein_coding	570.297	0.385505	0.145028	2.65815	0.00785715	0.547987
ENSG00000167615.16	LENG8	protein_coding	2771.59	0.19367	0.0726709	2.66503	0.00769808	0.547987
ENSG00000188878.19	FBF1	protein_coding	657.312	0.283411	0.106537	2.66021	0.00780925	0.547987
ENSG00000231528.2	FAM225A	lincRNA	203.669	0.36578	0.137717	2.65602	0.00790688	0.547987
ENSG00000235387.4	SPAAR	protein_coding	46.6301	0.729718	0.273708	2.66605	0.00767481	0.547987
ENSG00000267228.7	AC012254.2	protein_coding	48.2702	2.4594	0.926474	2.65458	0.00794065	0.547987
ENSG00000115306.16	SPTBN1	protein_coding	18505.1	0.169602	0.0639967	2.65017	0.00804509	0.548895
ENSG00000124406.16	ATP8A1	protein_coding	216.207	0.488739	0.184611	2.6474	0.00811128	0.548895
ENSG00000183889.12	AC138969.1	protein_coding	1130.52	0.235613	0.0889144	2.64988	0.00805195	0.548895
ENSG00000198380.12	GFPT1	protein_coding	4080.89	-0.141018	0.0532719	-2.64713	0.00811781	0.548895
ENSG00000166689.16	PLEKHA7	protein_coding	546.96	0.275203	0.104063	2.64459	0.00817897	0.550251
ENSG00000101040.19	ZMYND8	protein_coding	2817.04	0.156175	0.059207	2.63778	0.0083451	0.556127
ENSG00000272335.1	AC093297.2	lincRNA	94.6063	-0.533287	0.202186	-2.6376	0.00834938	0.556127
ENSG00000107281.10	NPDC1	protein_coding	47.3545	0.718922	0.272938	2.63401	0.00843831	0.556513
ENSG00000169251.12	NMD3	protein_coding	2119.17	-0.212353	0.0805764	-2.63542	0.00840327	0.556513
ENSG00000103043.15	VAC14	protein_coding	2062.47	0.172786	0.0657408	2.62829	0.00858145	0.561239
ENSG00000155744.9	FAM126B	protein_coding	361.893	-0.319732	0.121673	-2.6278	0.00859381	0.561239
ENSG00000225684.3	FAM225B	lincRNA	33.8146	-1.08283	0.41234	-2.62606	0.00863802	0.561387
ENSG00000071082.11	RPL31	protein_coding	11336	-0.163802	0.0626494	-2.61457	0.00893386	0.577809
ENSG00000132522.16	GPS2	protein_coding	1386.06	0.178725	0.0686003	2.60531	0.00917911	0.582417
ENSG00000146072.6	TNFRSF21	protein_coding	2412.44	0.186264	0.0714152	2.60819	0.00910232	0.582417
ENSG00000163874.11	ZC3H12A	protein_coding	381.087	0.398477	0.152807	2.60771	0.00911511	0.582417
ENSG00000168528.12	SERINC2	protein_coding	53.5262	0.673401	0.25837	2.60635	0.00915138	0.582417
ENSG00000131149.19	GSE1	protein_coding	782.17	0.26938	0.103485	2.60308	0.00923913	0.58346
ENSG00000115540.15	MOB4	protein_coding	1636.79	-0.173779	0.0672071	-2.58572	0.00971764	0.59333
ENSG00000128342.5	LIF	protein_coding	3515.92	0.181087	0.0700634	2.58462	0.00974869	0.59333
ENSG00000139163.15	ETNK1	protein_coding	1779.72	-0.169864	0.0657896	-2.58193	0.00982505	0.59333
ENSG00000143742.13	SRP9	protein_coding	6224.78	-0.161597	0.0624158	-2.58904	0.00962431	0.59333
ENSG00000156860.15	FBRS	protein_coding	1722.08	0.174494	0.067598	2.58135	0.00984142	0.59333
ENSG00000160284.15	SPATC1L	protein_coding	476.041	0.254629	0.098635	2.58153	0.00983635	0.59333
ENSG00000162772.17	ATF3	protein_coding	1913	0.884456	0.341177	2.59237	0.00953176	0.59333
ENSG00000196535.16	MYO18A	protein_coding	3416.45	0.181108	0.0701997	2.5799	0.00988293	0.59333
ENSG00000242616.4	GNG10	protein_coding	2044.34	-0.179479	0.0692178	-2.59296	0.00951528	0.59333
ENSG00000245910.8	SNHG6	processed_transcript	2324.91	-0.171015	0.066119	-2.58648	0.00969627	0.59333
ENSG00000270276.2	HIST2H4B	protein_coding	26.5814	-2.71801	1.05332	-2.58042	0.00986814	0.59333
ENSG00000205903.7	ZNF316	protein_coding	1050.17	0.248698	0.0965038	2.57708	0.00996397	0.595525
ENSG00000006576.16	PHTF2	protein_coding	1309.64	-0.199374	0.077529	-2.5716	0.0101229	0.601099
ENSG00000128791.12	TWSG1	protein_coding	3616.8	-0.15457	0.0601256	-2.57078	0.010147	0.601099
ENSG00000082146.13	STRADB	protein_coding	1340.53	-0.175437	0.0682983	-2.56869	0.0102085	0.602077
ENSG00000144655.15	CSRNP1	protein_coding	532.775	0.353856	0.13815	2.56138	0.0104256	0.60834
ENSG00000182004.13	SNRPE	protein_coding	2836.34	-0.208213	0.0812476	-2.56269	0.0103864	0.60834
ENSG00000188227.13	ZNF793	protein_coding	46.6213	0.726188	0.283608	2.56054	0.010451	0.60834
ENSG00000095951.17	HIVEP1	protein_coding	536.097	0.250808	0.098038	2.55827	0.0105195	0.609675
ENSG00000099797.15	TECR	protein_coding	3319.83	0.137081	0.0537112	2.55219	0.0107047	0.612454
ENSG00000156030.13	ELMSAN1	protein_coding	1652.47	0.193339	0.0757167	2.55346	0.0106659	0.612454
ENSG00000170860.4	LSM3	protein_coding	2970.48	-0.199937	0.0782829	-2.55403	0.0106483	0.612454
ENSG00000142002.17	DPP9	protein_coding	2377.45	0.197863	0.0775759	2.55057	0.0107545	0.612689
ENSG00000183856.11	IQGAP3	protein_coding	2879.89	0.14869	0.0583742	2.54719	0.0108595	0.616048
ENSG00000128609.15	NDUFA5	protein_coding	1503.15	-0.191183	0.0751724	-2.54326	0.0109825	0.620395
ENSG00000213297.8	ZNF625-ZNF20	protein_coding	37.24	0.904495	0.356468	2.53738	0.0111684	0.625619
ENSG00000213639.10	PPP1CB	protein_coding	4937.23	-0.159545	0.0628505	-2.53849	0.0111333	0.625619
ENSG00000090857.13	PDPR	protein_coding	2931.74	0.157434	0.0622721	2.52817	0.011466	0.628544
ENSG00000101216.11	GMEB2	protein_coding	844.577	0.197362	0.0780854	2.52751	0.0114875	0.628544
ENSG00000101311.15	FERMT1	protein_coding	372.23	0.26791	0.105989	2.5277	0.0114811	0.628544
ENSG00000108679.13	LGALS3BP	protein_coding	19472.2	0.141992	0.0561888	2.52706	0.0115023	0.628544
ENSG00000135245.10	HILPDA	protein_coding	183.091	-0.392518	0.155228	-2.52865	0.0114501	0.628544
ENSG00000283239.1	AC019257.8	protein_coding	31.1143	-3.97806	1.57397	-2.5274	0.0114909	0.628544
ENSG00000076067.13	RBMS2	protein_coding	2295.13	-0.154289	0.0611876	-2.52157	0.0116831	0.629571
ENSG00000090372.15	STRN4	protein_coding	2219.95	0.158954	0.0629972	2.52319	0.0116295	0.629571
ENSG00000100345.21	MYH9	protein_coding	29761.5	0.135638	0.0538553	2.51856	0.0117835	0.629571
ENSG00000100979.15	PLTP	protein_coding	2483.3	0.166707	0.0660863	2.52256	0.0116503	0.629571
ENSG00000147027.4	TMEM47	protein_coding	399.196	-0.265132	0.105399	-2.5155	0.0118863	0.629571
ENSG00000148337.21	CIZ1	protein_coding	6381.39	0.134912	0.0537046	2.51212	0.0120008	0.629571
ENSG00000182899.16	RPL35A	protein_coding	9877.5	-0.170595	0.0679596	-2.51023	0.0120652	0.629571
ENSG00000187837.3	HIST1H1C	protein_coding	228.761	-0.358238	0.142486	-2.51419	0.0119305	0.629571
ENSG00000197713.15	RPE	protein_coding	2474.53	-0.176912	0.0704136	-2.51247	0.0119891	0.629571
ENSG00000204843.12	DCTN1	protein_coding	5586.09	0.136175	0.0542281	2.51115	0.0120339	0.629571
ENSG00000214194.9	SMIM30	protein_coding	1706.32	-0.186253	0.0741045	-2.51339	0.0119578	0.629571
ENSG00000275183.1	LENG9	protein_coding	96.894	0.50597	0.201611	2.50964	0.0120854	0.629571
ENSG00000101557.15	USP14	protein_coding	5283.51	-0.157839	0.0630217	-2.50451	0.0122621	0.632243
ENSG00000184634.16	MED12	protein_coding	1110.42	0.19443	0.0776464	2.50404	0.0122784	0.632243
ENSG00000186063.13	AIDA	protein_coding	3957.03	-0.130248	0.0520054	-2.5045	0.0122625	0.632243
ENSG00000144711.16	IQSEC1	protein_coding	2841.81	0.156566	0.0626236	2.50011	0.0124155	0.633369
ENSG00000144824.20	PHLDB2	protein_coding	1444.73	-0.190199	0.0760992	-2.49935	0.0124422	0.633369
ENSG00000170142.11	UBE2E1	protein_coding	4893.64	-0.14943	0.0597855	-2.49943	0.0124393	0.633369
ENSG00000029153.14	ARNTL2	protein_coding	1283.01	-0.185988	0.0745165	-2.49593	0.0125627	0.635399
ENSG00000169213.7	RAB3B	protein_coding	2232.78	-0.193582	0.0775717	-2.49553	0.012577	0.635399
ENSG00000171867.16	PRNP	protein_coding	1879.54	-0.157815	0.0632931	-2.49339	0.0126529	0.636829
ENSG00000100311.16	PDGFB	protein_coding	364.763	-0.32463	0.130466	-2.48824	0.0128376	0.640095
ENSG00000168502.17	MTCL1	protein_coding	4654.36	0.160742	0.064633	2.487	0.0128825	0.640095
ENSG00000170312.15	CDK1	protein_coding	5951.11	-0.153222	0.0615986	-2.48743	0.0128671	0.640095
ENSG00000204899.6	MZT1	protein_coding	2296.26	-0.193119	0.0776743	-2.48627	0.012909	0.640095
ENSG00000126001.16	CEP250	protein_coding	4461.74	0.157577	0.0634616	2.48303	0.0130269	0.643557
ENSG00000013573.17	DDX11	protein_coding	1964.06	0.160085	0.0646735	2.47528	0.013313	0.648101
ENSG00000072840.13	EVC	protein_coding	1467.51	0.219052	0.0885415	2.474	0.0133609	0.648101
ENSG00000127311.9	HELB	protein_coding	192.518	-0.35122	0.141877	-2.47553	0.0133039	0.648101
ENSG00000145217.14	SLC26A1	protein_coding	437.951	0.320269	0.129443	2.47421	0.0133531	0.648101
ENSG00000229833.9	PET100	protein_coding	847.668	-0.218994	0.0884153	-2.47688	0.0132535	0.648101
ENSG00000130175.9	PRKCSH	protein_coding	10020.6	0.139725	0.0565115	2.47251	0.0134169	0.648468
ENSG00000066855.16	MTFR1	protein_coding	2236.27	-0.154068	0.062819	-2.45257	0.0141838	0.658594
ENSG00000111676.15	ATN1	protein_coding	4042.33	0.157422	0.064075	2.45684	0.0140165	0.658594
ENSG00000120686.12	UFM1	protein_coding	1951.92	-0.181148	0.0741183	-2.44404	0.0145237	0.658594
ENSG00000121281.12	ADCY7	protein_coding	1540.86	0.170539	0.0695311	2.45271	0.0141786	0.658594
ENSG00000124920.13	MYRF	protein_coding	880.483	0.229339	0.0938699	2.44316	0.0145595	0.658594
ENSG00000131788.16	PIAS3	protein_coding	1566.5	0.171118	0.0700409	2.44312	0.0145611	0.658594
ENSG00000134775.15	FHOD3	protein_coding	941.308	0.238381	0.0974243	2.44683	0.0144118	0.658594
ENSG00000134871.18	COL4A2	protein_coding	7024.71	0.137321	0.0561484	2.44568	0.0144581	0.658594
ENSG00000139874.6	SSTR1	protein_coding	332.744	0.317305	0.128872	2.46216	0.0138102	0.658594
ENSG00000140829.12	DHX38	protein_coding	3307.84	0.165179	0.0674544	2.44874	0.0143356	0.658594
ENSG00000170604.5	IRF2BP1	protein_coding	920.288	0.204642	0.0837123	2.44459	0.0145017	0.658594
ENSG00000174744.14	BRMS1	protein_coding	4187.03	0.160042	0.0654117	2.44669	0.0144174	0.658594
ENSG00000182359.15	KBTBD3	protein_coding	55.6292	-0.606302	0.247519	-2.44952	0.0143048	0.658594
ENSG00000182667.14	NTM	protein_coding	367.79	0.331104	0.135293	2.44732	0.0143924	0.658594
ENSG00000184281.15	TSSC4	protein_coding	999.239	0.192112	0.078241	2.45539	0.0140733	0.658594
ENSG00000186432.9	KPNA4	protein_coding	3558.85	-0.171568	0.0701921	-2.44427	0.0145145	0.658594
ENSG00000196155.13	PLEKHG4	protein_coding	1199.34	0.192491	0.0782557	2.45976	0.0139028	0.658594
ENSG00000198646.14	NCOA6	protein_coding	2888.46	0.140318	0.0572655	2.4503	0.0142739	0.658594
ENSG00000277669.1	AC009086.2	protein_coding	1252.99	0.267115	0.109261	2.44475	0.0144954	0.658594
ENSG00000118515.11	SGK1	protein_coding	963.838	0.248378	0.101828	2.43919	0.01472	0.662243
ENSG00000285589.1	AC010422.8	protein_coding	186.036	0.357009	0.146394	2.43869	0.0147407	0.662243
ENSG00000103485.18	QPRT	protein_coding	6063.28	0.144399	0.0594405	2.42931	0.0151276	0.666214
ENSG00000124216.4	SNAI1	protein_coding	442.718	0.279939	0.115206	2.4299	0.0151028	0.666214
ENSG00000143155.13	TIPRL	protein_coding	1707.63	-0.173726	0.0713373	-2.43528	0.0148805	0.666214
ENSG00000162636.16	FAM102B	protein_coding	333.549	-0.26315	0.10818	-2.43252	0.0149943	0.666214
ENSG00000197114.11	ZGPAT	protein_coding	983.165	0.190909	0.0785318	2.43098	0.015058	0.666214
ENSG00000285043.1	AC093512.2	protein_coding	1489.17	0.239221	0.0983154	2.4332	0.0149662	0.666214
ENSG00000180694.14	TMEM64	protein_coding	1440.58	-0.172231	0.0709996	-2.42581	0.0152744	0.66828
ENSG00000276077.4	CU633904.1	lincRNA	99.6195	0.476844	0.196556	2.42599	0.0152667	0.66828
ENSG00000065621.15	GSTO2	protein_coding	154.352	-0.422705	0.174641	-2.42042	0.0155024	0.670132
ENSG00000100056.12	ESS2	protein_coding	443.477	0.236198	0.0976351	2.41919	0.0155553	0.670132
ENSG00000126561.16	STAT5A	protein_coding	24.8706	0.904157	0.374179	2.41638	0.0156759	0.670132
ENSG00000140400.17	MAN2C1	protein_coding	572.27	0.241072	0.0996024	2.42035	0.0155057	0.670132
ENSG00000143631.10	FLG	protein_coding	104.136	0.49274	0.203934	2.41618	0.0156844	0.670132
ENSG00000154380.17	ENAH	protein_coding	6461.19	-0.169987	0.0703274	-2.41707	0.0156459	0.670132
ENSG00000168488.18	ATXN2L	protein_coding	4716.24	0.139758	0.0577774	2.41891	0.0155672	0.670132
ENSG00000196878.15	LAMB3	protein_coding	84.4407	0.490369	0.203016	2.41542	0.0157172	0.670132
ENSG00000008128.23	CDK11A	protein_coding	757.822	0.253186	0.105629	2.39695	0.0165324	0.670231
ENSG00000008952.17	SEC62	protein_coding	3901.72	-0.149747	0.0621561	-2.40921	0.015987	0.670231
ENSG00000068724.16	TTC7A	protein_coding	943.546	0.19589	0.0813579	2.40775	0.016051	0.670231
ENSG00000070814.19	TCOF1	protein_coding	8245.93	0.15621	0.0652297	2.39477	0.0166308	0.670231
ENSG00000080822.17	CLDND1	protein_coding	2408.25	-0.174613	0.0728699	-2.39623	0.0165648	0.670231
ENSG00000101191.16	DIDO1	protein_coding	2906.52	0.149345	0.0624648	2.39087	0.0168083	0.670231
ENSG00000105486.14	LIG1	protein_coding	2399.73	0.150413	0.0630004	2.3875	0.0169635	0.670231
ENSG00000110046.13	ATG2A	protein_coding	765.879	0.211804	0.0889605	2.38088	0.0172714	0.670231
ENSG00000115415.18	STAT1	protein_coding	14379.6	-0.180944	0.0753137	-2.40254	0.0162818	0.670231
ENSG00000116852.14	KIF21B	protein_coding	146.331	-0.432763	0.181721	-2.38147	0.0172435	0.670231
ENSG00000121879.5	PIK3CA	protein_coding	922.484	-0.198122	0.0825407	-2.4003	0.0163819	0.670231
ENSG00000139725.8	RHOF	protein_coding	2409.36	0.160981	0.067291	2.39231	0.0167426	0.670231
ENSG00000141577.14	CEP131	protein_coding	1087.61	0.247487	0.103697	2.38664	0.0170034	0.670231
ENSG00000142188.17	TMEM50B	protein_coding	385.977	-0.252013	0.104946	-2.40136	0.0163342	0.670231
ENSG00000147604.14	RPL7	protein_coding	42813.5	-0.143362	0.0598036	-2.39722	0.0165201	0.670231
ENSG00000152558.15	TMEM123	protein_coding	18280.8	-0.128204	0.0533404	-2.40351	0.0162385	0.670231
ENSG00000153130.17	SCOC	protein_coding	1715.34	-0.167606	0.0698197	-2.40056	0.0163702	0.670231
ENSG00000158825.6	CDA	protein_coding	857.227	0.250979	0.105057	2.38897	0.0168956	0.670231
ENSG00000162545.6	CAMK2N1	protein_coding	19.1888	-1.11869	0.468058	-2.39008	0.0168449	0.670231
ENSG00000163638.13	ADAMTS9	protein_coding	810.687	0.233014	0.0967815	2.40763	0.0160565	0.670231
ENSG00000167470.12	MIDN	protein_coding	1229.27	0.216507	0.0898756	2.40896	0.015998	0.670231
ENSG00000174231.17	PRPF8	protein_coding	10585.8	0.132704	0.0550294	2.41151	0.0158868	0.670231
ENSG00000185567.7	AHNAK2	protein_coding	1226.01	0.18109	0.0752961	2.40504	0.0161706	0.670231
ENSG00000188064.10	WNT7B	protein_coding	106.361	-0.480151	0.201583	-2.38191	0.0172233	0.670231
ENSG00000188186.10	LAMTOR4	protein_coding	563.749	-0.220385	0.0917377	-2.40234	0.0162907	0.670231
ENSG00000198015.13	MRPL42	protein_coding	1797.62	-0.165246	0.0693795	-2.38176	0.01723	0.670231
ENSG00000198258.10	UBL5	protein_coding	2435.98	-0.165039	0.0692745	-2.3824	0.0172003	0.670231
ENSG00000261490.1	AC005674.2	sense_overlapping	38.3823	0.735825	0.305721	2.40685	0.0160907	0.670231
ENSG00000267519.6	AC020916.1	antisense	1260.97	0.635995	0.265812	2.39265	0.0167272	0.670231
ENSG00000269693.1	AC010422.6	protein_coding	23.4271	2.36208	0.98841	2.38977	0.0168588	0.670231
ENSG00000272604.1	AC073073.2	antisense	29.3812	-0.795024	0.333367	-2.38483	0.0170869	0.670231
ENSG00000146757.13	ZNF92	protein_coding	471.866	-0.236264	0.0993278	-2.37863	0.0173773	0.670452
ENSG00000163584.18	RPL22L1	protein_coding	3198.17	-0.176609	0.0742315	-2.37916	0.0173519	0.670452
ENSG00000223459.6	TCAF1P1	unprocessed_pseudogene	560.605	0.268924	0.113115	2.37744	0.0174334	0.670683
ENSG00000087589.16	CASS4	protein_coding	45.0697	0.669342	0.281806	2.37518	0.0175402	0.67286
ENSG00000186501.14	TMEM222	protein_coding	1140.42	0.168468	0.0710711	2.37041	0.0177683	0.677745
ENSG00000196700.9	ZNF512B	protein_coding	1640.48	0.161133	0.067977	2.3704	0.0177688	0.677745
ENSG00000101940.18	WDR13	protein_coding	1058.68	0.174914	0.0738609	2.36815	0.0178773	0.67792
ENSG00000135451.13	TROAP	protein_coding	1276.02	0.176891	0.0747412	2.36671	0.017947	0.67792
ENSG00000159164.10	SV2A	protein_coding	600.14	0.225883	0.0953766	2.36833	0.0178687	0.67792
ENSG00000169019.11	COMMD8	protein_coding	1415.7	-0.210432	0.0889357	-2.36611	0.0179759	0.67792
ENSG00000015568.13	RGPD5	protein_coding	374.844	-0.644738	0.272786	-2.36353	0.0181019	0.680753
ENSG00000203875.11	SNHG5	processed_transcript	7996.31	-0.14821	0.0627548	-2.36174	0.0181896	0.682137
ENSG00000160712.13	IL6R	protein_coding	55.4892	-0.588674	0.250001	-2.35469	0.0185382	0.693266
ENSG00000116406.19	EDEM3	protein_coding	1286.75	-0.177712	0.0755478	-2.35231	0.0186571	0.69577
ENSG00000153443.13	UBALD1	protein_coding	404.985	0.286753	0.122024	2.34998	0.0187744	0.6982
ENSG00000006652.14	IFRD1	protein_coding	2424.07	-0.142585	0.0607455	-2.34725	0.0189124	0.701382
ENSG00000083838.15	ZNF446	protein_coding	291.461	0.31288	0.133571	2.34243	0.0191589	0.708561
ENSG00000104852.15	SNRNP70	protein_coding	6559.7	0.142919	0.0612077	2.33499	0.0195441	0.712386
ENSG00000145425.10	RPS3A	protein_coding	18312.9	-0.149876	0.0642626	-2.33224	0.019688	0.712386
ENSG00000148154.10	UGCG	protein_coding	5049.95	-0.149217	0.0638776	-2.33599	0.0194919	0.712386
ENSG00000163635.18	ATXN7	protein_coding	457.533	0.315152	0.135016	2.33418	0.0195862	0.712386
ENSG00000198856.13	OSTC	protein_coding	1763.6	-0.188058	0.0805692	-2.33412	0.0195892	0.712386
ENSG00000213741.10	RPS29	protein_coding	3629.67	-0.17366	0.0744457	-2.3327	0.0196637	0.712386
ENSG00000240053.8	LY6G5B	protein_coding	184.663	0.324295	0.13901	2.33289	0.0196541	0.712386
ENSG00000275993.2	SIK1B	protein_coding	695.154	0.248346	0.106442	2.33315	0.0196403	0.712386
ENSG00000121542.12	SEC22A	protein_coding	344.398	-0.278503	0.119497	-2.33063	0.0197727	0.713522
ENSG00000104231.11	ZFAND1	protein_coding	1451.44	-0.164283	0.070755	-2.32186	0.0202405	0.713555
ENSG00000105971.15	CAV2	protein_coding	2904.56	-0.160573	0.0692545	-2.31859	0.0204174	0.713555
ENSG00000112234.9	FBXL4	protein_coding	474.144	-0.230004	0.0993343	-2.31546	0.020588	0.713555
ENSG00000112320.12	SOBP	protein_coding	66.2177	-0.551686	0.238535	-2.31281	0.020733	0.713555
ENSG00000119729.12	RHOQ	protein_coding	1689.69	-0.166724	0.0719944	-2.31579	0.0205696	0.713555
ENSG00000119969.15	HELLS	protein_coding	2007.47	-0.165394	0.0713666	-2.31753	0.020475	0.713555
ENSG00000122877.16	EGR2	protein_coding	53.1005	0.770691	0.331802	2.32274	0.0201929	0.713555
ENSG00000133641.18	C12orf29	protein_coding	916.496	-0.188616	0.081378	-2.31777	0.0204617	0.713555
ENSG00000146281.6	PM20D2	protein_coding	664.843	-0.193145	0.0833593	-2.31702	0.0205024	0.713555
ENSG00000155959.11	VBP1	protein_coding	2687.18	-0.171661	0.0737934	-2.32624	0.0200059	0.713555
ENSG00000166263.13	STXBP4	protein_coding	592.894	-0.20917	0.0898427	-2.32818	0.0199024	0.713555
ENSG00000175224.16	ATG13	protein_coding	2175.97	0.134775	0.0580792	2.32054	0.0203115	0.713555
ENSG00000196961.12	AP2A1	protein_coding	3459.98	0.167025	0.0722031	2.31327	0.020708	0.713555
ENSG00000204463.12	BAG6	protein_coding	4367.7	0.128319	0.0553541	2.31814	0.0204415	0.713555
ENSG00000213047.13	DENND1B	protein_coding	362.54	-0.252686	0.109187	-2.31426	0.0206533	0.713555
ENSG00000260075.1	NSFP1	unprocessed_pseudogene	37.658	1.00071	0.43067	2.3236	0.0201467	0.713555
ENSG00000275832.5	ARHGAP23	protein_coding	3820.56	0.154453	0.0666517	2.31731	0.0204867	0.713555
ENSG00000281344.1	HELLPAR	macro_lncRNA	104.96	0.500377	0.216056	2.31596	0.0205603	0.713555
ENSG00000115942.9	ORC2	protein_coding	1172.4	-0.158435	0.0685471	-2.31133	0.0208148	0.714535
ENSG00000166326.7	TRIM44	protein_coding	6381.15	0.123434	0.0534306	2.31018	0.0208781	0.714875
ENSG00000134548.11	SPX	protein_coding	431.595	-0.302957	0.131405	-2.30553	0.021137	0.716411
ENSG00000171863.14	RPS7	protein_coding	14552.5	-0.126518	0.0548738	-2.30562	0.0211319	0.716411
ENSG00000173846.13	PLK3	protein_coding	376.94	0.326198	0.141432	2.3064	0.0210884	0.716411
ENSG00000205746.9	AC126755.1	transcribed_unprocessed_pseudogene	429.734	0.267706	0.115983	2.30814	0.0209913	0.716411
ENSG00000075702.18	WDR62	protein_coding	1221.64	0.203257	0.0885154	2.2963	0.021659	0.72678
ENSG00000173744.17	AGFG1	protein_coding	2257.78	-0.138647	0.0603476	-2.29747	0.0215922	0.72678
ENSG00000213221.5	DNLZ	protein_coding	118.768	0.570552	0.248468	2.29628	0.0216601	0.72678
ENSG00000272047.2	GTF2H5	protein_coding	486.099	-0.240902	0.104841	-2.29778	0.0215745	0.72678
ENSG00000137628.17	DDX60	protein_coding	308.828	0.367676	0.16039	2.29239	0.0218832	0.732432
ENSG00000102034.16	ELF4	protein_coding	2069.35	0.154201	0.0673692	2.28889	0.0220857	0.737275
ENSG00000126746.17	ZNF384	protein_coding	1466.58	0.154731	0.0676323	2.28782	0.0221479	0.737275
ENSG00000166192.15	SENP8	protein_coding	40.2924	0.654562	0.286204	2.28705	0.0221931	0.737275
ENSG00000035687.10	ADSS	protein_coding	2986.87	-0.130897	0.0575071	-2.27619	0.0228349	0.739873
ENSG00000061273.18	HDAC7	protein_coding	2954.56	0.140077	0.061545	2.27601	0.0228457	0.739873
ENSG00000100324.14	TAB1	protein_coding	632.374	0.215191	0.0945508	2.27593	0.0228501	0.739873
ENSG00000135930.14	EIF4E2	protein_coding	2294.58	-0.142225	0.062343	-2.28134	0.0225285	0.739873
ENSG00000158828.8	PINK1	protein_coding	1890.24	0.158362	0.0694082	2.28161	0.0225126	0.739873
ENSG00000160796.17	NBEAL2	protein_coding	354.581	0.259031	0.113837	2.27544	0.0228793	0.739873
ENSG00000167123.19	CERCAM	protein_coding	2634.1	0.153341	0.0671523	2.28348	0.022402	0.739873
ENSG00000169692.13	AGPAT2	protein_coding	417.039	0.248475	0.109187	2.27568	0.0228653	0.739873
ENSG00000171097.14	KYAT1	protein_coding	310.101	-0.264808	0.115933	-2.28414	0.0223636	0.739873
ENSG00000172172.7	MRPL13	protein_coding	1691.17	-0.1595	0.0699675	-2.27963	0.0226297	0.739873
ENSG00000196715.7	VKORC1L1	protein_coding	2285.46	-0.152875	0.0670512	-2.27998	0.0226088	0.739873
ENSG00000158545.15	ZC3H18	protein_coding	2572.75	0.169422	0.0744874	2.2745	0.0229358	0.739915
ENSG00000183604.14	SMG1P5	transcribed_unprocessed_pseudogene	137.541	-0.542059	0.238439	-2.27337	0.0230041	0.740335
ENSG00000057294.14	PKP2	protein_coding	669.338	-0.185534	0.0816669	-2.27183	0.0230965	0.741526
ENSG00000065135.11	GNAI3	protein_coding	3473.52	-0.146973	0.0648686	-2.26571	0.0234694	0.744872
ENSG00000104853.16	CLPTM1	protein_coding	3198.32	0.151912	0.0670332	2.26622	0.0234376	0.744872
ENSG00000128641.19	MYO1B	protein_coding	3017.96	-0.142581	0.0628518	-2.26853	0.0232967	0.744872
ENSG00000141433.13	ADCYAP1	protein_coding	56.446	-0.601225	0.265483	-2.26464	0.0235346	0.744872
ENSG00000158467.16	AHCYL2	protein_coding	378.573	0.227353	0.100382	2.26487	0.0235204	0.744872
ENSG00000184922.14	FMNL1	protein_coding	139.031	-0.397791	0.175604	-2.26528	0.0234957	0.744872
ENSG00000128534.8	LSM8	protein_coding	1864.49	-0.16101	0.0711442	-2.26314	0.0236268	0.746027
ENSG00000121741.16	ZMYM2	protein_coding	2082.84	-0.150418	0.0665295	-2.26093	0.0237638	0.74683
ENSG00000157557.12	ETS2	protein_coding	1484.63	0.162858	0.0720206	2.26127	0.0237426	0.74683
ENSG00000196498.13	NCOR2	protein_coding	6390.41	0.144835	0.0641501	2.25775	0.0239613	0.749538
ENSG00000213949.9	ITGA1	protein_coding	556.506	0.209313	0.0927093	2.25774	0.0239619	0.749538
ENSG00000050327.15	ARHGEF5	protein_coding	1137.33	0.208916	0.0926274	2.25544	0.0241057	0.750527
ENSG00000136717.15	BIN1	protein_coding	5976.85	0.171994	0.0762377	2.25602	0.0240693	0.750527
ENSG00000109475.16	RPL34	protein_coding	4358.81	-0.176484	0.0784119	-2.25073	0.0244024	0.758002
ENSG00000082153.18	BZW1	protein_coding	9356.24	-0.139011	0.0618523	-2.24747	0.0246101	0.760925
ENSG00000122481.17	RWDD3	protein_coding	362.226	-0.244324	0.1087	-2.24768	0.0245963	0.760925
ENSG00000065534.18	MYLK	protein_coding	7925.88	0.140754	0.0627123	2.24444	0.024804	0.765152
ENSG00000089154.11	GCN1	protein_coding	7826.84	0.11949	0.0533326	2.24046	0.025061	0.767771
ENSG00000128699.14	ORMDL1	protein_coding	1414.28	-0.178049	0.0794629	-2.24066	0.0250479	0.767771
ENSG00000135439.11	AGAP2	protein_coding	38.0167	0.688219	0.306971	2.24197	0.0249634	0.767771
ENSG00000070423.18	RNF126	protein_coding	975.929	0.198286	0.0885579	2.23906	0.0251521	0.768805
ENSG00000103111.14	MON1B	protein_coding	2147.09	0.153787	0.0688055	2.2351	0.0254105	0.769005
ENSG00000114019.14	AMOTL2	protein_coding	7783.9	0.161603	0.0723057	2.235	0.0254175	0.769005
ENSG00000186566.13	GPATCH8	protein_coding	1764.03	0.15867	0.0710072	2.23457	0.0254459	0.769005
ENSG00000196937.11	FAM3C	protein_coding	2792.6	-0.151404	0.0677385	-2.23513	0.0254091	0.769005
ENSG00000258644.5	SYNJ2BP-COX16	protein_coding	50.522	-0.782142	0.349552	-2.23756	0.02525	0.769005
ENSG00000065833.9	ME1	protein_coding	1185.26	-0.15788	0.0709296	-2.22587	0.0260229	0.774992
ENSG00000096433.11	ITPR3	protein_coding	2985.75	0.172084	0.0773437	2.22493	0.0260859	0.774992
ENSG00000100902.10	PSMA6	protein_coding	2945.88	-0.16615	0.0745784	-2.22786	0.0258897	0.774992
ENSG00000102804.15	TSC22D1	protein_coding	2469.7	0.179444	0.0804651	2.23008	0.0257418	0.774992
ENSG00000112245.11	PTP4A1	protein_coding	1755.42	-0.18738	0.0840608	-2.2291	0.0258074	0.774992
ENSG00000132549.18	VPS13B	protein_coding	1481.69	0.16716	0.0751409	2.22462	0.0261071	0.774992
ENSG00000135766.8	EGLN1	protein_coding	2295.6	-0.178482	0.0801609	-2.22654	0.025978	0.774992
ENSG00000136244.12	IL6	protein_coding	1187.48	0.791839	0.355402	2.22801	0.0258801	0.774992
ENSG00000182253.14	SYNM	protein_coding	802.739	0.183429	0.0824968	2.22347	0.0261843	0.775566
ENSG00000115295.20	CLIP4	protein_coding	1057.69	-0.169558	0.0764336	-2.21837	0.0265293	0.775854
ENSG00000138767.13	CNOT6L	protein_coding	718.693	-0.190785	0.086001	-2.2184	0.0265273	0.775854
ENSG00000138835.22	RGS3	protein_coding	1002.16	0.185126	0.083358	2.22086	0.0263607	0.775854
ENSG00000161618.10	ALDH16A1	protein_coding	551.146	0.198891	0.0895631	2.22068	0.0263727	0.775854
ENSG00000176715.16	ACSF3	protein_coding	714.616	0.192754	0.086897	2.21819	0.0265418	0.775854
ENSG00000232112.3	TMA7	protein_coding	3006.5	-0.143873	0.0647432	-2.22221	0.0262692	0.775854
ENSG00000115368.10	WDR75	protein_coding	2137.22	-0.160318	0.0723956	-2.21447	0.0267963	0.776513
ENSG00000152056.17	AP1S3	protein_coding	441.771	-0.265466	0.119847	-2.21504	0.0267576	0.776513
ENSG00000170385.10	SLC30A1	protein_coding	1173.57	-0.187297	0.0845574	-2.21502	0.0267584	0.776513
ENSG00000172795.16	DCP2	protein_coding	1028.55	-0.19838	0.089514	-2.21619	0.0266784	0.776513
ENSG00000083937.9	CHMP2B	protein_coding	1635.98	-0.148935	0.067486	-2.2069	0.0273214	0.788738
ENSG00000197321.14	SVIL	protein_coding	978.142	0.21938	0.0994159	2.20669	0.027336	0.788738
ENSG00000118508.5	RAB32	protein_coding	847.801	-0.211972	0.0961057	-2.20561	0.0274113	0.789211
ENSG00000120253.14	NUP43	protein_coding	1127.32	-0.17888	0.0811968	-2.20305	0.0275914	0.79269
ENSG00000141456.14	PELP1	protein_coding	1931.7	0.163065	0.0741674	2.19861	0.0279054	0.7952
ENSG00000155850.7	SLC26A2	protein_coding	2062.08	-0.185943	0.0845176	-2.20006	0.027803	0.7952
ENSG00000186174.12	BCL9L	protein_coding	2763.2	0.196529	0.08932	2.20028	0.0277868	0.7952
ENSG00000222009.8	BTBD19	protein_coding	157.018	0.376191	0.171181	2.19763	0.0279758	0.7952
ENSG00000227502.2	LINC01268	lincRNA	20.0495	-0.954997	0.434556	-2.19764	0.0279749	0.7952
ENSG00000103197.18	TSC2	protein_coding	1463.78	0.179363	0.0816488	2.19676	0.0280374	0.795263
ENSG00000134152.11	KATNBL1	protein_coding	452.238	-0.215507	0.0981653	-2.19535	0.0281385	0.796444
ENSG00000030582.18	GRN	protein_coding	6365.71	0.168237	0.0771889	2.17955	0.0292909	0.797462
ENSG00000047578.13	KIAA0556	protein_coding	738.43	0.208862	0.0957202	2.18201	0.0291091	0.797462
ENSG00000103502.14	CDIPT	protein_coding	1854.17	0.14217	0.0652041	2.18038	0.0292292	0.797462
ENSG00000112200.17	ZNF451	protein_coding	790.669	-0.181324	0.082961	-2.18565	0.0288414	0.797462
ENSG00000120693.13	SMAD9	protein_coding	79.7322	-0.460718	0.210606	-2.18758	0.0287004	0.797462
ENSG00000131043.12	AAR2	protein_coding	1381.23	0.147782	0.0675128	2.18895	0.0286007	0.797462
ENSG00000137491.14	SLCO2B1	protein_coding	61.8592	-0.549725	0.252246	-2.17932	0.029308	0.797462
ENSG00000149679.11	CABLES2	protein_coding	540.389	0.203221	0.0931096	2.18259	0.0290657	0.797462
ENSG00000149929.15	HIRIP3	protein_coding	801.77	0.235751	0.107626	2.19046	0.0284909	0.797462
ENSG00000157637.13	SLC38A10	protein_coding	3619.16	0.146729	0.0671428	2.18534	0.0288643	0.797462
ENSG00000160789.20	LMNA	protein_coding	10320.1	0.129146	0.0591647	2.18282	0.0290489	0.797462
ENSG00000161996.19	WDR90	protein_coding	680.368	0.203091	0.0928495	2.18732	0.0287194	0.797462
ENSG00000164815.11	ORC5	protein_coding	981.459	-0.165167	0.0755324	-2.1867	0.0287645	0.797462
ENSG00000168214.20	RBPJ	protein_coding	2650.06	-0.14462	0.0662944	-2.18147	0.0291484	0.797462
ENSG00000170412.17	GPRC5C	protein_coding	45.0705	0.732556	0.335666	2.1824	0.0290803	0.797462
ENSG00000177084.16	POLE	protein_coding	3293.87	0.138389	0.0632388	2.18835	0.028644	0.797462
ENSG00000178397.13	FAM220A	protein_coding	112.988	3.24163	1.48401	2.18438	0.0289345	0.797462
ENSG00000196924.16	FLNA	protein_coding	58222.2	0.133912	0.0614686	2.17854	0.0293658	0.797462
ENSG00000197780.9	TAF13	protein_coding	721.225	-0.216183	0.0988967	-2.18594	0.0288197	0.797462
ENSG00000275895.7	U2AF1L5	protein_coding	2329.71	-0.205674	0.0939312	-2.18962	0.0285519	0.797462
ENSG00000119508.18	NR4A3	protein_coding	37.8189	0.721956	0.331731	2.17633	0.0295307	0.800072
ENSG00000122376.11	SHLD2	protein_coding	1378.53	-0.150538	0.0692902	-2.17257	0.0298125	0.800072
ENSG00000139428.12	MMAB	protein_coding	544.39	0.212788	0.0978802	2.17396	0.0297081	0.800072
ENSG00000171858.18	RPS21	protein_coding	8857.65	-0.153497	0.070646	-2.17277	0.0297978	0.800072
ENSG00000204959.4	ARHGEF34P	unprocessed_pseudogene	1158.05	0.236043	0.108652	2.17247	0.0298204	0.800072
ENSG00000213676.13	ATF6B	protein_coding	1750.43	0.16762	0.0770827	2.17454	0.0296643	0.800072
ENSG00000137513.10	NARS2	protein_coding	1856.79	-0.128683	0.0592637	-2.17136	0.029904	0.80071
ENSG00000169710.9	FASN	protein_coding	23158.7	0.175625	0.0809442	2.16971	0.030029	0.802452
ENSG00000115524.16	SF3B1	protein_coding	10347.2	-0.110838	0.0511429	-2.16721	0.0302185	0.802708
ENSG00000117569.18	PTBP2	protein_coding	404.187	-0.228084	0.105216	-2.16777	0.0301762	0.802708
ENSG00000176720.6	BOK	protein_coding	596.791	-0.229333	0.105817	-2.16725	0.0302156	0.802708
ENSG00000138166.6	DUSP5	protein_coding	723.615	0.818774	0.378012	2.166	0.0303113	0.803581
ENSG00000132207.17	SLX1A	protein_coding	203.471	0.310307	0.14341	2.16378	0.030481	0.806482
ENSG00000153827.13	TRIP12	protein_coding	7406.33	-0.106625	0.0493018	-2.16269	0.0305647	0.807101
ENSG00000003436.16	TFPI	protein_coding	512.295	-0.211897	0.0980831	-2.16038	0.0307433	0.808627
ENSG00000173210.19	ABLIM3	protein_coding	1821.96	0.16308	0.0754843	2.16045	0.0307381	0.808627
ENSG00000105426.16	PTPRS	protein_coding	2777.59	0.158475	0.0733966	2.15916	0.030838	0.809424
ENSG00000125618.17	PAX8	protein_coding	5588.43	0.160781	0.0745433	2.15687	0.0310154	0.809424
ENSG00000184226.15	PCDH9	protein_coding	179.429	-0.315509	0.146243	-2.15743	0.0309721	0.809424
ENSG00000185246.17	PRPF39	protein_coding	699.998	-0.193702	0.0897731	-2.15769	0.0309523	0.809424
ENSG00000066027.12	PPP2R5A	protein_coding	1416.9	-0.140475	0.065203	-2.15442	0.031207	0.810179
ENSG00000100441.10	KHNYN	protein_coding	808.162	0.186852	0.0868126	2.15236	0.0313688	0.810179
ENSG00000110172.12	CHORDC1	protein_coding	5202.42	-0.193783	0.0901169	-2.15035	0.0315272	0.810179
ENSG00000110841.14	PPFIBP1	protein_coding	1386.93	-0.185008	0.0860671	-2.14957	0.031589	0.810179
ENSG00000112339.14	HBS1L	protein_coding	1382.4	-0.153282	0.0712266	-2.15203	0.0313947	0.810179
ENSG00000116604.18	MEF2D	protein_coding	1231.96	0.1748	0.0812506	2.15137	0.0314473	0.810179
ENSG00000137770.14	CTDSPL2	protein_coding	1083.23	-0.168775	0.0785058	-2.14984	0.0315683	0.810179
ENSG00000138448.12	ITGAV	protein_coding	8350.68	-0.150927	0.0700753	-2.15379	0.0312569	0.810179
ENSG00000167562.12	ZNF701	protein_coding	154.229	0.378191	0.17589	2.15015	0.0315433	0.810179
ENSG00000163249.12	CCNYL1	protein_coding	1299.82	-0.147802	0.0688304	-2.14734	0.0317666	0.811625
ENSG00000278903.3	CU633906.2	lincRNA	25.021	-0.80614	0.37535	-2.1477	0.0317375	0.811625
ENSG00000183018.9	AC118754.1	protein_coding	101.853	-0.424544	0.197786	-2.14649	0.0318342	0.811803
ENSG00000080603.17	SRCAP	protein_coding	2120.33	0.198165	0.0924002	2.14464	0.0319818	0.812947
ENSG00000081041.9	CXCL2	protein_coding	216.296	0.419473	0.195642	2.14408	0.0320262	0.812947
ENSG00000114520.11	SNX4	protein_coding	1162.45	-0.161912	0.0755644	-2.1427	0.032137	0.812947
ENSG00000124795.16	DEK	protein_coding	10750.4	-0.109526	0.0510994	-2.14339	0.0320814	0.812947
ENSG00000197694.15	SPTAN1	protein_coding	14390.1	0.105132	0.0490954	2.14138	0.0322434	0.812947
ENSG00000284770.2	TBCE	protein_coding	887.666	-0.188079	0.0878137	-2.14179	0.0322102	0.812947
ENSG00000160255.18	ITGB2	protein_coding	662.527	0.197556	0.0923153	2.14001	0.032354	0.813473
ENSG00000197498.13	RPF2	protein_coding	922.86	-0.182642	0.0853749	-2.13929	0.0324124	0.813473
ENSG00000285542.1	AC013717.1	protein_coding	44.0569	0.69521	0.325037	2.13887	0.0324466	0.813473
ENSG00000126062.4	TMEM115	protein_coding	1006.56	0.168616	0.0788756	2.13775	0.0325373	0.814222
ENSG00000126953.7	TIMM8A	protein_coding	680.37	-0.183115	0.0857711	-2.13492	0.0327673	0.815407
ENSG00000143771.12	CNIH4	protein_coding	1523.88	-0.154748	0.0724422	-2.13616	0.0326668	0.815407
ENSG00000149091.15	DGKZ	protein_coding	2349.84	0.171617	0.0803579	2.13565	0.0327077	0.815407
ENSG00000019549.12	SNAI2	protein_coding	591.69	0.274961	0.128997	2.13152	0.0330462	0.819082
ENSG00000064933.17	PMS1	protein_coding	777.706	-0.175826	0.082569	-2.12945	0.0332173	0.819082
ENSG00000077235.18	GTF3C1	protein_coding	3922.97	0.127476	0.0598522	2.12985	0.0331844	0.819082
ENSG00000103326.12	CAPN15	protein_coding	1471.77	0.16505	0.0774381	2.13137	0.0330584	0.819082
ENSG00000164741.15	DLC1	protein_coding	6194.06	0.114691	0.0538606	2.1294	0.0332209	0.819082
ENSG00000006607.14	FARP2	protein_coding	1518.12	-0.149603	0.0703037	-2.12795	0.0333409	0.820528
ENSG00000072756.17	TRNT1	protein_coding	264.468	-0.270075	0.127172	-2.12369	0.0336957	0.82121
ENSG00000079246.16	XRCC5	protein_coding	15257.4	-0.109043	0.0513499	-2.12352	0.0337101	0.82121
ENSG00000108107.14	RPL28	protein_coding	20961.5	0.112058	0.052777	2.12323	0.033735	0.82121
ENSG00000108669.16	CYTH1	protein_coding	1835.54	0.136427	0.0641484	2.12674	0.0334421	0.82121
ENSG00000113648.16	H2AFY	protein_coding	6272.74	0.10754	0.0506728	2.12225	0.0338167	0.82121
ENSG00000152749.8	GPR180	protein_coding	1103.34	-0.190706	0.0898676	-2.12207	0.0338315	0.82121
ENSG00000215154.6	AC141586.1	transcribed_unprocessed_pseudogene	144.214	0.344069	0.162097	2.12261	0.033787	0.82121
ENSG00000219607.3	PPP1R3G	protein_coding	131.081	0.343631	0.161957	2.12174	0.0338593	0.82121
ENSG00000101745.17	ANKRD12	protein_coding	1265.73	-0.172794	0.081482	-2.12064	0.0339523	0.821978
ENSG00000073050.11	XRCC1	protein_coding	952.353	0.165423	0.0780457	2.11957	0.0340426	0.822676
ENSG00000166783.22	MARF1	protein_coding	887.824	0.177651	0.083845	2.1188	0.0341075	0.82276
ENSG00000154001.14	PPP2R5E	protein_coding	1285.87	-0.153729	0.0725993	-2.11751	0.0342169	0.823913
ENSG00000114209.15	PDCD10	protein_coding	1283.67	-0.155473	0.0735017	-2.11523	0.0344101	0.824119
ENSG00000188603.19	CLN3	protein_coding	911.048	0.165195	0.0780759	2.11583	0.0343591	0.824119
ENSG00000274276.4	CBSL	protein_coding	32.0497	-1.00225	0.473624	-2.11614	0.0343332	0.824119
ENSG00000013288.8	MAN2B2	protein_coding	1576.38	0.150151	0.0711346	2.11081	0.0347889	0.824344
ENSG00000060491.16	OGFR	protein_coding	2307.31	0.191642	0.0907597	2.11153	0.034727	0.824344
ENSG00000096070.19	BRPF3	protein_coding	1148.3	0.156369	0.07407	2.1111	0.0347639	0.824344
ENSG00000152944.9	MED21	protein_coding	855.893	-0.176014	0.0833432	-2.11192	0.0346932	0.824344
ENSG00000164879.7	CA3	protein_coding	562.463	-0.244735	0.115838	-2.11273	0.0346239	0.824344
ENSG00000167658.16	EEF2	protein_coding	51668.3	0.114279	0.0540634	2.11379	0.0345331	0.824344
ENSG00000036257.13	CUL3	protein_coding	2484.6	-0.137597	0.065269	-2.10815	0.0350184	0.825397
ENSG00000114942.14	EEF1B2	protein_coding	8672.18	-0.152989	0.0725546	-2.10861	0.0349786	0.825397
ENSG00000204560.10	DHX16	protein_coding	1487.69	0.145779	0.0691206	2.10906	0.0349396	0.825397
ENSG00000105443.15	CYTH2	protein_coding	1470.07	0.14823	0.0703837	2.10603	0.0352017	0.825992
ENSG00000112763.17	BTN2A1	protein_coding	483.919	0.207666	0.0986863	2.1043	0.0353521	0.825992
ENSG00000128989.10	ARPP19	protein_coding	3123.15	-0.130482	0.0619607	-2.10589	0.0352139	0.825992
ENSG00000155115.7	GTF3C6	protein_coding	1170.35	-0.184785	0.0877898	-2.10486	0.0353037	0.825992
ENSG00000166685.12	COG1	protein_coding	1257.92	0.161003	0.0765066	2.10443	0.035341	0.825992
ENSG00000100814.18	CCNB1IP1	protein_coding	521.189	-0.190152	0.0906347	-2.09801	0.0359044	0.829318
ENSG00000101608.12	MYL12A	protein_coding	8436.74	-0.114974	0.0548241	-2.09715	0.0359807	0.829318
ENSG00000132963.8	POMP	protein_coding	3250.89	-0.166826	0.0793999	-2.10109	0.0356329	0.829318
ENSG00000136811.16	ODF2	protein_coding	3381.72	0.125225	0.0597151	2.09704	0.03599	0.829318
ENSG00000144401.14	METTL21A	protein_coding	641.944	-0.182164	0.0866907	-2.10131	0.0356133	0.829318
ENSG00000170855.4	TRIAP1	protein_coding	1019.28	-0.189334	0.0902024	-2.09899	0.0358175	0.829318
ENSG00000171566.12	PLRG1	protein_coding	1638.96	-0.148184	0.0705553	-2.10025	0.0357069	0.829318
ENSG00000229212.8	AC044860.1	transcribed_unprocessed_pseudogene	28.67	0.759794	0.361987	2.09895	0.0358212	0.829318
ENSG00000177410.12	ZFAS1	antisense	3126.34	-0.144947	0.0691716	-2.09547	0.036129	0.831091
ENSG00000008324.11	SS18L2	protein_coding	492.547	-0.225338	0.107607	-2.09409	0.036252	0.831232
ENSG00000114978.18	MOB1A	protein_coding	6861.6	-0.10507	0.050193	-2.09331	0.0363214	0.831232
ENSG00000180370.10	PAK2	protein_coding	4626.88	-0.132086	0.0630843	-2.0938	0.0362775	0.831232
ENSG00000051620.11	HEBP2	protein_coding	669.929	-0.181825	0.0869945	-2.09007	0.0366115	0.832307
ENSG00000107957.16	SH3PXD2A	protein_coding	1641.94	0.141799	0.0677934	2.09164	0.0364705	0.832307
ENSG00000110697.13	PITPNM1	protein_coding	4998.02	0.150909	0.0722052	2.09001	0.036617	0.832307
ENSG00000153561.13	RMND5A	protein_coding	1768.86	-0.131393	0.0628553	-2.0904	0.0365819	0.832307
ENSG00000126464.14	PRR12	protein_coding	1660.66	0.167014	0.080075	2.08571	0.0370045	0.838682
ENSG00000167767.14	KRT80	protein_coding	6307.9	0.123302	0.0591239	2.08549	0.0370247	0.838682
ENSG00000277067.4	CU634019.1	lincRNA	91.5352	0.460891	0.22107	2.08482	0.0370854	0.838682
ENSG00000116030.16	SUMO1	protein_coding	4827.46	-0.158909	0.0762734	-2.08341	0.0372138	0.840165
ENSG00000011451.19	WIZ	protein_coding	2006.74	0.162543	0.0786126	2.06765	0.0386729	0.842717
ENSG00000035862.12	TIMP2	protein_coding	14801.5	0.127843	0.0615482	2.07712	0.0377906	0.842717
ENSG00000043143.20	JADE2	protein_coding	2451.26	0.151555	0.0730609	2.07436	0.0380456	0.842717
ENSG00000068912.14	ERLEC1	protein_coding	1576.7	-0.163402	0.0792065	-2.06298	0.0391142	0.842717
ENSG00000075711.20	DLG1	protein_coding	2887.32	-0.122801	0.0592302	-2.07328	0.0381458	0.842717
ENSG00000088038.19	CNOT3	protein_coding	1930.87	0.148949	0.0722684	2.06105	0.0392983	0.842717
ENSG00000089351.14	GRAMD1A	protein_coding	1177.77	0.153073	0.074138	2.0647	0.0389512	0.842717
ENSG00000092208.17	GEMIN2	protein_coding	304.539	-0.242744	0.117245	-2.07039	0.0384156	0.842717
ENSG00000111602.12	TIMELESS	protein_coding	3738.96	0.111399	0.0538876	2.06725	0.0387104	0.842717
ENSG00000114933.16	INO80D	protein_coding	281.145	-0.273416	0.132355	-2.06578	0.0388492	0.842717
ENSG00000115084.14	SLC35F5	protein_coding	2278.57	-0.141318	0.0682803	-2.06967	0.0384834	0.842717
ENSG00000120129.6	DUSP1	protein_coding	4750.43	0.561378	0.272286	2.06172	0.039234	0.842717
ENSG00000125249.7	RAP2A	protein_coding	1185.32	-0.158277	0.076728	-2.06283	0.0391286	0.842717
ENSG00000126803.9	HSPA2	protein_coding	94.3429	0.464158	0.223	2.08143	0.0373947	0.842717
ENSG00000131370.16	SH3BP5	protein_coding	996.576	0.164155	0.0791267	2.07459	0.0380248	0.842717
ENSG00000131389.17	SLC6A6	protein_coding	1852.36	0.131441	0.0636114	2.06631	0.0387994	0.842717
ENSG00000132432.14	SEC61G	protein_coding	2964.71	-0.196175	0.0943492	-2.07925	0.0375946	0.842717
ENSG00000140464.19	PML	protein_coding	1057.55	0.180178	0.0869375	2.0725	0.0382184	0.842717
ENSG00000143499.14	SMYD2	protein_coding	1645.33	-0.150594	0.0725261	-2.07641	0.037856	0.842717
ENSG00000150403.18	TMCO3	protein_coding	1613.36	-0.137751	0.0665015	-2.0714	0.0383215	0.842717
ENSG00000154217.15	PITPNC1	protein_coding	53.1866	-0.552014	0.26789	-2.0606	0.0393411	0.842717
ENSG00000160131.13	VMA21	protein_coding	1622.91	-0.148527	0.0720223	-2.06223	0.0391858	0.842717
ENSG00000162631.18	NTNG1	protein_coding	389.073	0.233968	0.112756	2.07499	0.0379873	0.842717
ENSG00000165264.11	NDUFB6	protein_coding	828.697	-0.160004	0.0775462	-2.06334	0.0390805	0.842717
ENSG00000173821.19	AC124319.1	protein_coding	5545.29	0.166268	0.0803914	2.06823	0.038618	0.842717
ENSG00000176731.12	C8orf59	protein_coding	1544.44	-0.155377	0.0748801	-2.07501	0.0379855	0.842717
ENSG00000176953.12	NFATC2IP	protein_coding	1594.28	0.145087	0.0699905	2.07295	0.0381773	0.842717
ENSG00000184743.12	ATL3	protein_coding	849.522	-0.168423	0.0811785	-2.07473	0.0380118	0.842717
ENSG00000185236.12	RAB11B	protein_coding	2587.25	0.146125	0.0703801	2.07622	0.0378731	0.842717
ENSG00000197457.10	STMN3	protein_coding	1355.9	0.197634	0.0956885	2.06539	0.0388861	0.842717
ENSG00000197965.12	MPZL1	protein_coding	3669.41	-0.115146	0.0553391	-2.08073	0.0374585	0.842717
ENSG00000272617.3	AC026464.6	protein_coding	23.249	-4.21779	2.03829	-2.06927	0.0385206	0.842717
ENSG00000102401.20	ARMCX3	protein_coding	2044.23	-0.125109	0.0608378	-2.05644	0.0397399	0.844647
ENSG00000128731.17	HERC2	protein_coding	1896.78	0.161048	0.0782455	2.05824	0.0395672	0.844647
ENSG00000130816.16	DNMT1	protein_coding	6147.65	0.123502	0.0600581	2.05637	0.0397466	0.844647
ENSG00000170852.11	KBTBD2	protein_coding	1137.51	-0.147579	0.071766	-2.05639	0.0397452	0.844647
ENSG00000180104.16	EXOC3	protein_coding	1739.28	0.135174	0.0657271	2.0566	0.0397246	0.844647
ENSG00000083312.17	TNPO1	protein_coding	7361.83	-0.119597	0.0582146	-2.05441	0.0399361	0.845525
ENSG00000115392.11	FANCL	protein_coding	715.764	-0.203794	0.0992348	-2.05366	0.0400088	0.845525
ENSG00000135069.14	PSAT1	protein_coding	8966.78	-0.123553	0.0601169	-2.05521	0.0398587	0.845525
ENSG00000197223.11	C1D	protein_coding	795.664	-0.192743	0.0938683	-2.05333	0.0400406	0.845525
ENSG00000114850.6	SSR3	protein_coding	6725.49	-0.172274	0.0839323	-2.05254	0.0401173	0.845627
ENSG00000141013.17	GAS8	protein_coding	744.168	0.190831	0.0929986	2.05198	0.0401717	0.845627
ENSG00000162924.14	REL	protein_coding	212.946	0.308701	0.150614	2.04961	0.0404022	0.847836
ENSG00000226259.10	GTF2H2B	transcribed_unprocessed_pseudogene	545.364	-0.200896	0.0980171	-2.0496	0.0404033	0.847836
ENSG00000131462.8	TUBG1	protein_coding	2499.78	0.150709	0.0735758	2.04835	0.040526	0.848682
ENSG00000149925.19	ALDOA	protein_coding	25985.6	0.136647	0.0667469	2.04725	0.0406338	0.848682
ENSG00000184203.8	PPP1R2	protein_coding	1062.14	-0.178055	0.0869482	-2.04782	0.0405774	0.848682
ENSG00000005893.15	LAMP2	protein_coding	4216.53	-0.12266	0.0600097	-2.04399	0.040954	0.851854
ENSG00000078596.11	ITM2A	protein_coding	281.893	-0.249924	0.122431	-2.04134	0.0412168	0.851854
ENSG00000084731.15	KIF3C	protein_coding	1020.28	0.163427	0.0800895	2.04056	0.0412949	0.851854
ENSG00000110987.8	BCL7A	protein_coding	730.936	0.226631	0.111103	2.03984	0.0413667	0.851854
ENSG00000136699.19	SMPD4	protein_coding	5101.93	0.113129	0.0554708	2.03943	0.0414068	0.851854
ENSG00000137492.8	THAP12	protein_coding	2545.09	-0.134127	0.0657923	-2.03864	0.0414855	0.851854
ENSG00000166589.13	CDH16	protein_coding	27.3917	1.01625	0.49837	2.03915	0.0414351	0.851854
ENSG00000182247.10	UBE2E2	protein_coding	696.222	-0.168088	0.082368	-2.04069	0.0412813	0.851854
ENSG00000196547.15	MAN2A2	protein_coding	683.216	0.168387	0.0824454	2.04241	0.0411112	0.851854
ENSG00000203705.11	TATDN3	protein_coding	179.6	-0.306794	0.150287	-2.04139	0.0412122	0.851854
ENSG00000213160.10	KLHL23	protein_coding	1008.81	-0.164637	0.0806186	-2.04217	0.0411346	0.851854
ENSG00000094916.16	CBX5	protein_coding	6045.67	-0.122697	0.0602099	-2.03782	0.0415678	0.852146
ENSG00000154642.11	C21orf91	protein_coding	310.765	-0.250967	0.123229	-2.03659	0.0416908	0.852146
ENSG00000275410.5	HNF1B	protein_coding	2978.58	0.159322	0.0782221	2.03679	0.0416707	0.852146
ENSG00000006712.15	PAF1	protein_coding	2540.46	0.132214	0.0649435	2.03584	0.0417666	0.85228
ENSG00000138381.10	ASNSD1	protein_coding	1695.92	-0.155041	0.0762014	-2.03462	0.0418887	0.85228
ENSG00000149970.16	CNKSR2	protein_coding	169.759	-0.297492	0.14626	-2.034	0.0419519	0.85228
ENSG00000171862.11	PTEN	protein_coding	2226.91	-0.123354	0.0606124	-2.03513	0.0418376	0.85228
ENSG00000120738.8	EGR1	protein_coding	4738.98	0.597841	0.294541	2.02973	0.0423835	0.858443
ENSG00000132471.12	WBP2	protein_coding	5133.19	0.123302	0.0607445	2.02985	0.0423719	0.858443
ENSG00000052723.11	SIKE1	protein_coding	1713.83	-0.1446	0.0713654	-2.02619	0.0427449	0.863343
ENSG00000232818.2	RPS2P32	processed_pseudogene	89.2535	0.402355	0.198586	2.0261	0.0427544	0.863343
ENSG00000169905.12	TOR1AIP2	protein_coding	2136.48	-0.129131	0.0637952	-2.02415	0.0429549	0.866084
ENSG00000167900.12	TK1	protein_coding	12183.7	0.13857	0.0684922	2.02315	0.0430576	0.866849
ENSG00000132334.16	PTPRE	protein_coding	758.773	0.181592	0.0899351	2.01914	0.0434727	0.869753
ENSG00000138050.15	THUMPD2	protein_coding	352.653	-0.226918	0.112422	-2.01844	0.0435453	0.869753
ENSG00000171914.16	TLN2	protein_coding	745.916	0.179411	0.0889046	2.01802	0.043589	0.869753
ENSG00000197948.11	FCHSD1	protein_coding	548.15	0.193865	0.0959974	2.01949	0.0434368	0.869753
ENSG00000206503.13	HLA-A	protein_coding	1610.08	-0.152878	0.0757011	-2.0195	0.0434352	0.869753
ENSG00000279133.1	AC018628.1	TEC	22.1485	-0.800662	0.396761	-2.018	0.0435916	0.869753
ENSG00000113716.13	HMGXB3	protein_coding	1983.99	0.131795	0.0655387	2.01095	0.044331	0.872197
ENSG00000113758.13	DBN1	protein_coding	4968.64	0.148605	0.0739743	2.00887	0.0445509	0.872197
ENSG00000119953.12	SMNDC1	protein_coding	1731.52	-0.168038	0.0837688	-2.00597	0.0448593	0.872197
ENSG00000120756.13	PLS1	protein_coding	854.924	-0.154361	0.0768588	-2.00837	0.0446041	0.872197
ENSG00000123545.6	NDUFAF4	protein_coding	587.671	-0.223401	0.111338	-2.00651	0.0448014	0.872197
ENSG00000132716.18	DCAF8	protein_coding	2442.52	0.123473	0.0614193	2.01033	0.0443968	0.872197
ENSG00000136295.15	TTYH3	protein_coding	9464.22	0.124988	0.0620059	2.01574	0.0438275	0.872197
ENSG00000138326.19	RPS24	protein_coding	31577.7	-0.133046	0.0663333	-2.00571	0.0448867	0.872197
ENSG00000143815.15	LBR	protein_coding	4919.64	-0.122313	0.060967	-2.00621	0.0448338	0.872197
ENSG00000146267.12	FAXC	protein_coding	321.149	-0.250917	0.125016	-2.00707	0.044742	0.872197
ENSG00000162408.11	NOL9	protein_coding	794.385	-0.177969	0.0883966	-2.0133	0.0440832	0.872197
ENSG00000167685.15	ZNF444	protein_coding	761.239	0.168048	0.0835662	2.01096	0.0443301	0.872197
ENSG00000170631.15	ZNF16	protein_coding	198.141	0.298559	0.148433	2.01141	0.0442822	0.872197
ENSG00000172890.12	NADSYN1	protein_coding	1703.78	0.14686	0.0729811	2.0123	0.0441886	0.872197
ENSG00000177565.16	TBL1XR1	protein_coding	3310.88	-0.138224	0.0686202	-2.01434	0.0439737	0.872197
ENSG00000214826.5	DDX12P	unprocessed_pseudogene	158.302	0.299643	0.148934	2.01192	0.0442289	0.872197
ENSG00000234127.9	TRIM26	protein_coding	1371.38	0.160341	0.0798785	2.00731	0.044717	0.872197
ENSG00000249709.8	ZNF564	protein_coding	137.581	-0.346251	0.172172	-2.01107	0.0443182	0.872197
ENSG00000005448.16	WDR54	protein_coding	189.382	0.28192	0.141197	1.99665	0.0458637	0.872456
ENSG00000103199.13	ZNF500	protein_coding	222.745	0.266652	0.133163	2.00244	0.0452371	0.872456
ENSG00000104164.10	BLOC1S6	protein_coding	1089.32	-0.1435	0.0718783	-1.99643	0.0458869	0.872456
ENSG00000127989.13	MTERF1	protein_coding	349.148	-0.228892	0.114818	-1.99353	0.0462034	0.872456
ENSG00000127990.17	SGCE	protein_coding	999.883	-0.163213	0.0816643	-1.99858	0.0456538	0.872456
ENSG00000132694.18	ARHGEF11	protein_coding	1906.35	0.134631	0.0674224	1.99684	0.0458431	0.872456
ENSG00000136068.14	FLNB	protein_coding	10734	0.11183	0.0560651	1.99464	0.0460819	0.872456
ENSG00000137876.10	RSL24D1	protein_coding	2818.76	-0.135231	0.067576	-2.00117	0.0453744	0.872456
ENSG00000147065.17	MSN	protein_coding	14667.8	0.0923568	0.0462157	1.99839	0.0456747	0.872456
ENSG00000147676.14	MAL2	protein_coding	3255.7	-0.133059	0.066405	-2.00375	0.0450965	0.872456
ENSG00000157184.7	CPT2	protein_coding	490.735	0.216513	0.108435	1.9967	0.0458579	0.872456
ENSG00000157800.18	SLC37A3	protein_coding	1020.08	-0.142044	0.0708635	-2.00447	0.0450194	0.872456
ENSG00000160446.19	ZDHHC12	protein_coding	1533.72	0.144402	0.0721034	2.00271	0.0452079	0.872456
ENSG00000160447.7	PKN3	protein_coding	850.327	0.197148	0.0987003	1.99744	0.0457779	0.872456
ENSG00000160741.17	CRTC2	protein_coding	1179.85	0.148471	0.0743815	1.99607	0.0459263	0.872456
ENSG00000163558.13	PRKCI	protein_coding	2281.63	-0.140895	0.0706397	-1.99456	0.046091	0.872456
ENSG00000198860.12	TSEN15	protein_coding	2853.4	-0.146516	0.0734931	-1.9936	0.0461956	0.872456
ENSG00000227081.5	AC005912.1	processed_pseudogene	275.405	-0.274874	0.137223	-2.00312	0.0451643	0.872456
ENSG00000261408.7	TEN1-CDK3	protein_coding	149.684	0.377052	0.188436	2.00095	0.0453973	0.872456
ENSG00000269335.5	IKBKG	protein_coding	1125.94	0.146959	0.073662	1.99504	0.0460384	0.872456
ENSG00000167747.14	C19orf48	protein_coding	4144.1	0.108737	0.0546175	1.99088	0.0464941	0.875475
ENSG00000284981.1	AC093668.3	protein_coding	132.544	0.355441	0.178489	1.99139	0.0464383	0.875475
ENSG00000079257.8	LXN	protein_coding	267.645	0.256935	0.129172	1.9891	0.0466903	0.877469
ENSG00000140307.11	GTF2A2	protein_coding	1390.92	-0.16774	0.0843706	-1.98814	0.0467966	0.877469
ENSG00000155304.6	HSPA13	protein_coding	1898.09	-0.145591	0.0732181	-1.98846	0.0467607	0.877469
ENSG00000105726.17	ATP13A1	protein_coding	1500.8	0.160554	0.0809436	1.98353	0.0473083	0.878322
ENSG00000119705.9	SLIRP	protein_coding	985.757	-0.216165	0.108966	-1.98378	0.0472801	0.878322
ENSG00000120708.17	TGFBI	protein_coding	5941.32	0.104162	0.0524372	1.98642	0.0469869	0.878322
ENSG00000122378.14	PRXL2A	protein_coding	1004.52	-0.146296	0.0737642	-1.98329	0.0473352	0.878322
ENSG00000129515.19	SNX6	protein_coding	3311.07	-0.127587	0.064304	-1.98413	0.0472417	0.878322
ENSG00000135362.14	PRR5L	protein_coding	127.398	-0.341791	0.172059	-1.98648	0.0469803	0.878322
ENSG00000162402.14	USP24	protein_coding	2554.89	-0.128392	0.0647656	-1.98242	0.0474325	0.878322
ENSG00000178573.7	MAF	protein_coding	112.711	0.555767	0.280275	1.98294	0.0473746	0.878322
ENSG00000179715.13	PCED1B	protein_coding	81.743	0.448022	0.22564	1.98556	0.0470824	0.878322
ENSG00000123505.16	AMD1	protein_coding	2474.64	-0.134398	0.0678414	-1.98107	0.0475836	0.879903
ENSG00000095209.12	TMEM38B	protein_coding	1117.14	-0.178987	0.0903951	-1.98005	0.0476978	0.879929
ENSG00000099377.14	HSD3B7	protein_coding	229.637	0.279318	0.141078	1.97988	0.0477165	0.879929
ENSG00000014164.7	ZC3H3	protein_coding	1108.87	0.159882	0.0807913	1.97896	0.047821	0.880644
ENSG00000047621.12	C12orf4	protein_coding	599.613	-0.177165	0.0896542	-1.97609	0.0481444	0.883612
ENSG00000105397.13	TYK2	protein_coding	1601.31	0.161238	0.0816435	1.9749	0.0482797	0.883612
ENSG00000167173.19	C15orf39	protein_coding	273.68	0.265589	0.134502	1.97461	0.0483122	0.883612
ENSG00000174607.11	UGT8	protein_coding	634.415	-0.171794	0.087001	-1.97462	0.0483113	0.883612
ENSG00000176102.13	CSTF3	protein_coding	1605.29	-0.136661	0.0691878	-1.97522	0.0482437	0.883612
ENSG00000103222.19	ABCC1	protein_coding	4137.86	0.132785	0.0673094	1.97276	0.048523	0.885049
ENSG00000197256.10	KANK2	protein_coding	2442.32	0.165317	0.0837764	1.97331	0.0484603	0.885049
ENSG00000095383.20	TBC1D2	protein_coding	1316.28	0.15754	0.0800219	1.96871	0.0489868	0.886161
ENSG00000111875.8	ASF1A	protein_coding	887.835	-0.156955	0.0797464	-1.96818	0.0490473	0.886161
ENSG00000112237.13	CCNC	protein_coding	1425.16	-0.172447	0.0876012	-1.96854	0.0490057	0.886161
ENSG00000116747.12	RO60	protein_coding	1618.15	-0.162484	0.0824123	-1.97159	0.0486559	0.886161
ENSG00000130254.12	SAFB2	protein_coding	3123.84	0.12871	0.065369	1.96897	0.0489564	0.886161
ENSG00000152117.17	AC073869.1	transcribed_processed_pseudogene	528.846	0.192719	0.0978014	1.97052	0.0487792	0.886161
ENSG00000175220.12	ARHGAP1	protein_coding	4179.76	0.129432	0.0656976	1.97011	0.0488253	0.886161
ENSG00000196235.14	SUPT5H	protein_coding	5756.77	0.120126	0.0610988	1.96609	0.0492885	0.889318
ENSG00000023839.11	ABCC2	protein_coding	176.752	0.354454	0.181278	1.95531	0.0505469	0.8908
ENSG00000064932.16	SBNO2	protein_coding	1754.32	0.158803	0.0810971	1.95818	0.0502086	0.8908
ENSG00000070614.15	NDST1	protein_coding	10873.4	0.110993	0.0567354	1.95633	0.0504261	0.8908
ENSG00000071282.12	LMCD1	protein_coding	3607.24	0.156569	0.0800234	1.95654	0.0504011	0.8908
ENSG00000078902.16	TOLLIP	protein_coding	1393	0.133424	0.0679232	1.96434	0.0494908	0.8908
ENSG00000087074.8	PPP1R15A	protein_coding	2895.59	0.314801	0.161298	1.95167	0.0509769	0.8908
ENSG00000090266.13	NDUFB2	protein_coding	2229.96	-0.130714	0.0673196	-1.94169	0.0521741	0.8908
ENSG00000100241.21	SBF1	protein_coding	2359.61	0.145776	0.074862	1.94726	0.0515037	0.8908
ENSG00000101337.15	TM9SF4	protein_coding	2653.06	0.116331	0.0598845	1.94259	0.052066	0.8908
ENSG00000103544.14	VPS35L	protein_coding	1111.87	0.145395	0.0750015	1.93856	0.052555	0.8908
ENSG00000103942.13	HOMER2	protein_coding	28.5828	0.691437	0.35478	1.94892	0.0513053	0.8908
ENSG00000108960.9	MMD	protein_coding	1217.42	-0.154965	0.0796103	-1.94654	0.05159	0.8908
ENSG00000111832.13	RWDD1	protein_coding	699.457	-0.189858	0.0980791	-1.93576	0.0528971	0.8908
ENSG00000112473.18	SLC39A7	protein_coding	4271.27	0.12841	0.0658584	1.94979	0.0512015	0.8908
ENSG00000112851.14	ERBIN	protein_coding	4662.33	-0.118444	0.0608743	-1.94571	0.0516893	0.8908
ENSG00000113356.12	POLR3G	protein_coding	444.521	-0.245067	0.126132	-1.94295	0.0520228	0.8908
ENSG00000116350.17	SRSF4	protein_coding	3060.18	0.1203	0.0618064	1.9464	0.0516067	0.8908
ENSG00000120699.13	EXOSC8	protein_coding	1240.01	-0.154515	0.0794978	-1.94364	0.051939	0.8908
ENSG00000120837.8	NFYB	protein_coding	875.367	-0.157013	0.0807234	-1.94508	0.0517654	0.8908
ENSG00000124145.6	SDC4	protein_coding	5209.31	-0.137898	0.0712342	-1.93584	0.0528877	0.8908
ENSG00000124177.15	CHD6	protein_coding	1686.05	0.161483	0.0830945	1.94336	0.0519723	0.8908
ENSG00000125995.16	ROMO1	protein_coding	2383.47	-0.118724	0.0613051	-1.93661	0.0527925	0.8908
ENSG00000130985.17	UBA1	protein_coding	13379.2	0.0962814	0.0493329	1.95167	0.0509779	0.8908
ENSG00000132274.16	TRIM22	protein_coding	440.482	0.211704	0.10842	1.95262	0.0508642	0.8908
ENSG00000133112.16	TPT1	protein_coding	38855.9	-0.107018	0.0552705	-1.93626	0.052836	0.8908
ENSG00000135973.2	GPR45	protein_coding	72.4473	0.422859	0.217929	1.94035	0.0523371	0.8908
ENSG00000138002.15	IFT172	protein_coding	472.78	0.205567	0.104762	1.96222	0.0497366	0.8908
ENSG00000138032.21	PPM1B	protein_coding	1112.72	-0.149527	0.0762425	-1.9612	0.0498553	0.8908
ENSG00000139687.15	RB1	protein_coding	2266.26	-0.116142	0.059645	-1.94723	0.0515075	0.8908
ENSG00000144028.15	SNRNP200	protein_coding	11149.1	0.104172	0.0532608	1.95589	0.0504784	0.8908
ENSG00000151881.14	TMEM267	protein_coding	458.765	-0.200146	0.102195	-1.95847	0.0501751	0.8908
ENSG00000156411.9	ATP5MPL	protein_coding	1265.85	-0.164825	0.0851018	-1.9368	0.0527702	0.8908
ENSG00000156467.9	UQCRB	protein_coding	6661.49	-0.123602	0.0629907	-1.96222	0.049737	0.8908
ENSG00000157764.13	BRAF	protein_coding	1128.73	-0.153213	0.0790037	-1.93931	0.0524635	0.8908
ENSG00000160949.17	TONSL	protein_coding	1761.05	0.144105	0.0742716	1.94024	0.0523503	0.8908
ENSG00000162105.18	SHANK2	protein_coding	402.164	0.252341	0.128839	1.95859	0.0501612	0.8908
ENSG00000163428.4	LRRC58	protein_coding	3215.95	-0.129861	0.0667708	-1.94487	0.0517905	0.8908
ENSG00000163644.15	PPM1K	protein_coding	523.577	-0.193256	0.098914	-1.95378	0.0507269	0.8908
ENSG00000164919.11	COX6C	protein_coding	2589.88	-0.135303	0.0697491	-1.93985	0.052398	0.8908
ENSG00000165832.6	TRUB1	protein_coding	1815.84	-0.140649	0.0720625	-1.95177	0.050966	0.8908
ENSG00000166716.10	ZNF592	protein_coding	839.358	0.151334	0.0778004	1.94515	0.0517567	0.8908
ENSG00000171425.10	ZNF581	protein_coding	465.02	0.190847	0.0983119	1.94124	0.0522288	0.8908
ENSG00000181523.13	SGSH	protein_coding	786.728	0.201932	0.103547	1.95015	0.0511588	0.8908
ENSG00000181704.12	YIPF6	protein_coding	2346.51	-0.11468	0.0586892	-1.95402	0.0506987	0.8908
ENSG00000182093.15	WRB	protein_coding	484.284	-0.189202	0.0964613	-1.96143	0.049829	0.8908
ENSG00000185909.15	KLHDC8B	protein_coding	26.6077	-0.729083	0.374756	-1.94549	0.0517163	0.8908
ENSG00000187742.14	SECISBP2	protein_coding	1050.42	-0.134476	0.0694015	-1.93765	0.0526659	0.8908
ENSG00000196396.10	PTPN1	protein_coding	3801.33	0.114233	0.0583365	1.95818	0.0502094	0.8908
ENSG00000198793.12	MTOR	protein_coding	2252.45	0.121529	0.0620269	1.9593	0.0500774	0.8908
ENSG00000213281.5	NRAS	protein_coding	4805.68	-0.122182	0.0626824	-1.94923	0.0512681	0.8908
ENSG00000236432.7	AC097662.1	antisense	18.4864	-0.858375	0.440956	-1.94662	0.05158	0.8908
ENSG00000255036.6	STRA6LP	processed_transcript	51.5503	0.554416	0.285646	1.94092	0.052268	0.8908
ENSG00000278175.3	GLIDR	lincRNA	93.324	0.390945	0.199888	1.95582	0.0504862	0.8908
ENSG00000135476.11	ESPL1	protein_coding	1711.2	0.148626	0.0768181	1.93478	0.053017	0.890978
ENSG00000243753.5	HLA-L	transcribed_unprocessed_pseudogene	19.3553	0.887654	0.458833	1.93459	0.0530408	0.890978
ENSG00000112218.9	GPR63	protein_coding	205.576	-0.266534	0.137879	-1.9331	0.0532242	0.892939
ENSG00000063244.12	U2AF2	protein_coding	12867.8	0.115523	0.0598281	1.93091	0.0534941	0.894107
ENSG00000137965.11	IFI44	protein_coding	58.9181	0.556932	0.288354	1.93142	0.0534309	0.894107
ENSG00000168255.20	POLR2J3	protein_coding	306.801	0.230729	0.119453	1.93155	0.0534148	0.894107
ENSG00000057663.16	ATG5	protein_coding	950.389	-0.14309	0.075216	-1.90239	0.0571206	0.895098
ENSG00000058453.17	CROCC	protein_coding	450.679	0.21071	0.109628	1.92204	0.0546011	0.895098
ENSG00000064726.9	BTBD1	protein_coding	1763.05	-0.129074	0.0678388	-1.90266	0.0570846	0.895098
ENSG00000072415.8	MPP5	protein_coding	1570.14	-0.118327	0.0617328	-1.91676	0.0552682	0.895098
ENSG00000080986.13	NDC80	protein_coding	2115.19	-0.130196	0.0681605	-1.91013	0.0561164	0.895098
ENSG00000091140.14	DLD	protein_coding	3550.49	-0.124289	0.0646699	-1.9219	0.0546178	0.895098
ENSG00000099331.13	MYO9B	protein_coding	4158.01	0.138937	0.0730399	1.90221	0.0571434	0.895098
ENSG00000100100.12	PIK3IP1	protein_coding	23.9808	0.7713	0.404251	1.90797	0.0563946	0.895098
ENSG00000101132.10	PFDN4	protein_coding	1181.31	-0.174508	0.0913882	-1.90953	0.0561943	0.895098
ENSG00000101558.13	VAPA	protein_coding	3291.79	-0.118398	0.0619556	-1.91102	0.0560021	0.895098
ENSG00000104218.14	CSPP1	protein_coding	1063.91	-0.134631	0.0699952	-1.92344	0.0544251	0.895098
ENSG00000105287.12	PRKD2	protein_coding	846.671	0.154162	0.0806347	1.91186	0.0558943	0.895098
ENSG00000107625.13	DDX50	protein_coding	1927.15	-0.120879	0.0634958	-1.90373	0.0569449	0.895098
ENSG00000109083.13	IFT20	protein_coding	481.701	-0.200172	0.10506	-1.90532	0.0567383	0.895098
ENSG00000111711.10	GOLT1B	protein_coding	2430.51	-0.143523	0.0748754	-1.91683	0.05526	0.895098
ENSG00000116903.7	EXOC8	protein_coding	903.264	0.165092	0.0867946	1.9021	0.0571581	0.895098
ENSG00000118260.15	CREB1	protein_coding	1223.81	-0.140046	0.0731936	-1.91337	0.0557013	0.895098
ENSG00000120533.13	ENY2	protein_coding	3512.85	-0.131286	0.0686864	-1.91139	0.0559547	0.895098
ENSG00000122515.15	ZMIZ2	protein_coding	1799.44	0.134353	0.069967	1.92023	0.0548291	0.895098
ENSG00000126461.15	SCAF1	protein_coding	3024.36	0.123705	0.0643027	1.92379	0.0543809	0.895098
ENSG00000127995.17	CASD1	protein_coding	615.428	-0.179563	0.0941207	-1.9078	0.0564173	0.895098
ENSG00000129933.21	MAU2	protein_coding	1293.41	0.141716	0.0744427	1.90369	0.0569504	0.895098
ENSG00000130224.15	LRCH2	protein_coding	172.428	-0.289813	0.151323	-1.91519	0.0554678	0.895098
ENSG00000130475.14	FCHO1	protein_coding	329.377	0.23989	0.124837	1.92162	0.0546536	0.895098
ENSG00000130669.17	PAK4	protein_coding	1730.44	0.149542	0.0778332	1.92131	0.0546924	0.895098
ENSG00000132510.10	KDM6B	protein_coding	196.187	0.274591	0.143518	1.91329	0.0557114	0.895098
ENSG00000135185.12	TMEM243	protein_coding	610.61	-0.17782	0.092849	-1.91515	0.0554731	0.895098
ENSG00000137449.15	CPEB2	protein_coding	186.614	-0.304818	0.159005	-1.91704	0.0552332	0.895098
ENSG00000140848.17	CPNE2	protein_coding	685.334	-0.182467	0.0948301	-1.92414	0.0543368	0.895098
ENSG00000141562.18	NARF	protein_coding	981.886	0.167408	0.0879469	1.90352	0.0569731	0.895098
ENSG00000143942.5	CHAC2	protein_coding	336.365	-0.221673	0.115566	-1.91814	0.0550929	0.895098
ENSG00000146063.20	TRIM41	protein_coding	843.828	0.195034	0.101598	1.91965	0.0549016	0.895098
ENSG00000151332.19	MBIP	protein_coding	393.801	-0.202945	0.106544	-1.9048	0.0568056	0.895098
ENSG00000151414.15	NEK7	protein_coding	1511.42	-0.147034	0.0767585	-1.91554	0.0554232	0.895098
ENSG00000155974.12	GRIP1	protein_coding	273.112	0.22604	0.11852	1.90718	0.0564972	0.895098
ENSG00000160299.17	PCNT	protein_coding	2047.77	0.168058	0.0876505	1.91736	0.0551919	0.895098
ENSG00000164465.18	DCBLD1	protein_coding	422.226	-0.245793	0.127839	-1.92267	0.0545211	0.895098
ENSG00000165169.11	DYNLT3	protein_coding	1143.16	-0.145161	0.0763382	-1.90154	0.0572307	0.895098
ENSG00000166797.11	CIAO2A	protein_coding	1133.44	-0.145432	0.0757935	-1.91879	0.0550108	0.895098
ENSG00000173442.13	EHBP1L1	protein_coding	1960.1	0.166995	0.0871021	1.91723	0.0552089	0.895098
ENSG00000174177.13	CTU2	protein_coding	945.964	0.159667	0.0838695	1.90375	0.0569423	0.895098
ENSG00000177830.17	CHID1	protein_coding	2104.75	0.109823	0.0572711	1.91759	0.0551629	0.895098
ENSG00000181744.8	DIPK2A	protein_coding	755.08	-0.168081	0.0876153	-1.9184	0.05506	0.895098
ENSG00000182796.14	TMEM198B	transcribed_unitary_pseudogene	117.919	0.42258	0.220034	1.92052	0.054792	0.895098
ENSG00000197045.13	GMFB	protein_coding	1984.35	-0.135328	0.070826	-1.91071	0.0560421	0.895098
ENSG00000198846.6	TOX	protein_coding	1620.58	0.123907	0.0643458	1.92564	0.0541492	0.895098
ENSG00000203930.11	LINC00632	antisense	934.856	0.169419	0.0890889	1.90168	0.0572125	0.895098
ENSG00000211455.8	STK38L	protein_coding	580.489	-0.182781	0.0953655	-1.91664	0.0552836	0.895098
ENSG00000214279.13	SCART1	protein_coding	103.869	0.415395	0.217592	1.90905	0.0562551	0.895098
ENSG00000242715.7	CCDC169	protein_coding	237.147	-0.246193	0.128967	-1.90896	0.0562666	0.895098
ENSG00000243207.6	PPAN-P2RY11	protein_coding	128.993	0.341288	0.178924	1.90745	0.0564629	0.895098
ENSG00000244274.7	DBNDD2	protein_coding	29.9911	0.715993	0.37343	1.91734	0.0551945	0.895098
ENSG00000244398.1	AC116533.1	processed_pseudogene	111.578	-0.346756	0.182087	-1.90434	0.0568653	0.895098
ENSG00000279457.4	WASH9P	unprocessed_pseudogene	114.24	0.349922	0.182868	1.91352	0.0556814	0.895098
ENSG00000283088.1	AC010487.3	protein_coding	14.9697	2.92386	1.52782	1.91375	0.0556526	0.895098
ENSG00000136997.18	MYC	protein_coding	5693.56	0.125632	0.0660976	1.9007	0.0573408	0.895775
ENSG00000116791.14	CRYZ	protein_coding	3954.55	-0.1258	0.0662202	-1.89972	0.0574695	0.896738
ENSG00000148634.15	HERC4	protein_coding	1759.54	-0.125534	0.0661393	-1.89802	0.0576934	0.898139
ENSG00000177425.11	PAWR	protein_coding	4086.48	-0.118022	0.0621708	-1.89836	0.0576489	0.898139
ENSG00000112695.11	COX7A2	protein_coding	1855.69	-0.153319	0.0808049	-1.89739	0.0577761	0.898382
ENSG00000158062.20	UBXN11	protein_coding	449.018	0.211969	0.111823	1.89558	0.058015	0.900006
ENSG00000167323.11	STIM1	protein_coding	2378.88	0.126044	0.0664774	1.89605	0.0579536	0.900006
ENSG00000068366.19	ACSL4	protein_coding	4183.89	-0.11149	0.0589342	-1.89177	0.0585216	0.901797
ENSG00000104731.14	KLHDC4	protein_coding	1205.96	0.137446	0.0726777	1.89117	0.058602	0.901797
ENSG00000135966.13	TGFBRAP1	protein_coding	2570.38	0.114454	0.0604936	1.892	0.0584905	0.901797
ENSG00000168101.14	NUDT16L1	protein_coding	564.91	0.182129	0.096261	1.89204	0.0584861	0.901797
ENSG00000178951.9	ZBTB7A	protein_coding	907.17	0.15813	0.0835484	1.89268	0.0584007	0.901797
ENSG00000188818.12	ZDHHC11	protein_coding	37.2833	0.592528	0.313047	1.89278	0.0583873	0.901797
ENSG00000198346.11	ZNF813	protein_coding	73.2517	0.433431	0.229171	1.8913	0.0585847	0.901797
ENSG00000004660.14	CAMKK1	protein_coding	506.703	0.222773	0.122458	1.81918	0.0688846	0.903708
ENSG00000008710.19	PKD1	protein_coding	1084.1	0.168987	0.0925043	1.82681	0.067729	0.903708
ENSG00000011021.23	CLCN6	protein_coding	521.693	0.199155	0.108667	1.83271	0.0668458	0.903708
ENSG00000011304.20	PTBP1	protein_coding	16192.8	0.10395	0.0570724	1.82138	0.0685494	0.903708
ENSG00000013523.9	ANGEL1	protein_coding	364.452	0.196749	0.107032	1.83822	0.0660299	0.903708
ENSG00000019144.19	PHLDB1	protein_coding	3539.2	0.124371	0.0676587	1.83821	0.0660315	0.903708
ENSG00000023191.17	RNH1	protein_coding	4126.04	0.108454	0.0584943	1.8541	0.0637251	0.903708
ENSG00000036054.13	TBC1D23	protein_coding	1130.07	-0.142193	0.0759269	-1.87277	0.0611006	0.903708
ENSG00000043093.14	DCUN1D1	protein_coding	1425.01	-0.123648	0.0679795	-1.8189	0.0689273	0.903708
ENSG00000049089.15	COL9A2	protein_coding	101.686	0.452399	0.244905	1.84724	0.0647122	0.903708
ENSG00000061918.13	GUCY1B1	protein_coding	508.224	0.231743	0.124428	1.86246	0.0625379	0.903708
ENSG00000061938.18	TNK2	protein_coding	649.877	0.155571	0.0849544	1.83123	0.0670663	0.903708
ENSG00000064763.11	FAR2	protein_coding	48.8907	-0.534943	0.292625	-1.82808	0.067537	0.903708
ENSG00000065526.11	SPEN	protein_coding	1902.78	0.163037	0.0866033	1.88258	0.0597578	0.903708
ENSG00000075426.12	FOSL2	protein_coding	5946.56	0.145735	0.0797412	1.82759	0.0676106	0.903708
ENSG00000079432.7	CIC	protein_coding	1700.59	0.148674	0.0788628	1.88522	0.0594004	0.903708
ENSG00000086598.11	TMED2	protein_coding	7704.7	-0.126665	0.068961	-1.83677	0.066244	0.903708
ENSG00000088766.11	CRLS1	protein_coding	681.071	-0.216585	0.115434	-1.87626	0.0606191	0.903708
ENSG00000095203.14	EPB41L4B	protein_coding	171.508	-0.287572	0.152884	-1.88099	0.0599738	0.903708
ENSG00000099250.18	NRP1	protein_coding	3266.4	0.114463	0.0606341	1.88776	0.0590581	0.903708
ENSG00000099625.13	CBARP	protein_coding	103.688	0.368767	0.199716	1.84646	0.0648253	0.903708
ENSG00000102580.15	DNAJC3	protein_coding	1575.56	-0.134346	0.0715767	-1.87695	0.0605253	0.903708
ENSG00000103044.11	HAS3	protein_coding	2305.7	0.150156	0.0823803	1.82271	0.0683469	0.903708
ENSG00000103152.11	MPG	protein_coding	1366.11	0.140775	0.0749699	1.87775	0.060415	0.903708
ENSG00000103549.21	RNF40	protein_coding	3509.3	0.123399	0.065402	1.88678	0.0591893	0.903708
ENSG00000104881.16	PPP1R13L	protein_coding	650.271	0.159087	0.0874197	1.81981	0.0687878	0.903708
ENSG00000104897.10	SF3A2	protein_coding	2073.26	0.130916	0.069973	1.87096	0.0613512	0.903708
ENSG00000105939.13	ZC3HAV1	protein_coding	2715.64	0.13752	0.0729444	1.88528	0.0593927	0.903708
ENSG00000106355.10	LSM5	protein_coding	1239.82	-0.152155	0.0831122	-1.83072	0.0671419	0.903708
ENSG00000106415.13	GLCCI1	protein_coding	412.993	0.185394	0.101901	1.81935	0.068858	0.903708
ENSG00000109861.16	CTSC	protein_coding	3557.1	-0.114329	0.0605391	-1.88852	0.058956	0.903708
ENSG00000111331.13	OAS3	protein_coding	198.228	0.2611	0.140241	1.8618	0.0626313	0.903708
ENSG00000113721.14	PDGFRB	protein_coding	541.722	0.268975	0.14749	1.82368	0.0682011	0.903708
ENSG00000114346.13	ECT2	protein_coding	3870.26	-0.103296	0.0547963	-1.88509	0.0594174	0.903708
ENSG00000114698.15	PLSCR4	protein_coding	98.9482	-0.43848	0.240546	-1.82286	0.0683253	0.903708
ENSG00000115020.17	PIKFYVE	protein_coding	1238.76	-0.144006	0.0790246	-1.82229	0.0684104	0.903708
ENSG00000115641.19	FHL2	protein_coding	2005.53	0.159005	0.0849101	1.87262	0.0611206	0.903708
ENSG00000116679.16	IVNS1ABP	protein_coding	3500.81	-0.150786	0.0811268	-1.85865	0.0630772	0.903708
ENSG00000116962.15	NID1	protein_coding	3981.46	0.110535	0.0592444	1.86575	0.062076	0.903708
ENSG00000118181.11	RPS25	protein_coding	8673.16	-0.113862	0.0617253	-1.84465	0.0650886	0.903708
ENSG00000118418.14	HMGN3	protein_coding	1126.84	-0.150606	0.0809578	-1.86031	0.062842	0.903708
ENSG00000120265.17	PCMT1	protein_coding	1486.89	-0.135216	0.0742048	-1.8222	0.0684243	0.903708
ENSG00000121680.16	PEX16	protein_coding	647.45	0.162239	0.0887749	1.82753	0.0676201	0.903708
ENSG00000121989.15	ACVR2A	protein_coding	197.841	-0.254554	0.139328	-1.82701	0.0676981	0.903708
ENSG00000122034.15	GTF3A	protein_coding	2852.05	-0.124774	0.068552	-1.82013	0.0687391	0.903708
ENSG00000123342.16	MMP19	protein_coding	34.1413	0.608084	0.325516	1.86806	0.0617536	0.903708
ENSG00000123600.19	METTL8	protein_coding	665.237	-0.164062	0.0885204	-1.85338	0.0638274	0.903708
ENSG00000124181.14	PLCG1	protein_coding	3669.69	0.107262	0.0571122	1.87809	0.0603688	0.903708
ENSG00000127663.15	KDM4B	protein_coding	745.154	0.167537	0.0895218	1.87147	0.0612803	0.903708
ENSG00000130024.15	PHF10	protein_coding	1045.7	-0.136075	0.074722	-1.82108	0.0685947	0.903708
ENSG00000130589.16	HELZ2	protein_coding	677.865	0.197907	0.108135	1.83019	0.067222	0.903708
ENSG00000131174.6	COX7B	protein_coding	2481.24	-0.149696	0.0811713	-1.8442	0.0651539	0.903708
ENSG00000132406.12	TMEM128	protein_coding	596.745	-0.166271	0.0903047	-1.84122	0.0655896	0.903708
ENSG00000132793.11	LPIN3	protein_coding	658.668	0.158109	0.0839287	1.88385	0.0595855	0.903708
ENSG00000132846.6	ZBED3	protein_coding	720.705	0.166999	0.0907833	1.83954	0.0658359	0.903708
ENSG00000133895.14	MEN1	protein_coding	1116.94	0.139835	0.0761745	1.83571	0.0664001	0.903708
ENSG00000134070.5	IRAK2	protein_coding	960.423	0.141368	0.0776383	1.82086	0.0686285	0.903708
ENSG00000134198.10	TSPAN2	protein_coding	679.12	-0.165167	0.0880495	-1.87585	0.0606763	0.903708
ENSG00000134265.13	NAPG	protein_coding	932.216	-0.146164	0.0788309	-1.85415	0.0637183	0.903708
ENSG00000135269.18	TES	protein_coding	1203.09	-0.148659	0.0809624	-1.83614	0.0663364	0.903708
ENSG00000135636.14	DYSF	protein_coding	7244.01	0.118368	0.0646441	1.83107	0.0670902	0.903708
ENSG00000136235.16	GPNMB	protein_coding	32.7551	0.603254	0.324616	1.85836	0.0631177	0.903708
ENSG00000136521.13	NDUFB5	protein_coding	1480.48	-0.1242	0.0671444	-1.84975	0.0643498	0.903708
ENSG00000138190.16	EXOC6	protein_coding	323.784	-0.20973	0.114931	-1.82484	0.0680257	0.903708
ENSG00000138459.9	SLC35A5	protein_coding	735.942	-0.161999	0.0861638	-1.88013	0.0600904	0.903708
ENSG00000139697.14	SBNO1	protein_coding	2151.74	-0.117765	0.0644616	-1.8269	0.0677152	0.903708
ENSG00000140632.17	GLYR1	protein_coding	3022.51	0.104752	0.0575932	1.81883	0.0689371	0.903708
ENSG00000141424.13	SLC39A6	protein_coding	2515.23	-0.11597	0.0630303	-1.83991	0.0657809	0.903708
ENSG00000141564.15	RPTOR	protein_coding	1893.38	0.137889	0.0738289	1.86768	0.0618061	0.903708
ENSG00000141668.10	CBLN2	protein_coding	100.013	-0.363604	0.197007	-1.84565	0.0649437	0.903708
ENSG00000142655.13	PEX14	protein_coding	585.744	0.215927	0.11686	1.84774	0.0646403	0.903708
ENSG00000142784.16	WDTC1	protein_coding	687.064	0.167795	0.0901053	1.86221	0.0625733	0.903708
ENSG00000143624.14	INTS3	protein_coding	1873.37	0.132785	0.0714771	1.85772	0.0632086	0.903708
ENSG00000144228.8	SPOPL	protein_coding	669.82	-0.16671	0.0908312	-1.83538	0.0664488	0.903708
ENSG00000144810.16	COL8A1	protein_coding	1342.26	-0.132479	0.0716527	-1.84891	0.0644706	0.903708
ENSG00000149313.11	AASDHPPT	protein_coding	1471.77	-0.146366	0.0803758	-1.82102	0.0686035	0.903708
ENSG00000150995.19	ITPR1	protein_coding	1904.62	0.124982	0.0678264	1.84267	0.0653772	0.903708
ENSG00000151474.23	FRMD4A	protein_coding	358.348	0.218107	0.117029	1.8637	0.0623642	0.903708
ENSG00000152377.14	SPOCK1	protein_coding	19.2694	-0.82413	0.451266	-1.82626	0.067811	0.903708
ENSG00000153395.10	LPCAT1	protein_coding	2219.89	-0.158962	0.0842135	-1.88761	0.0590786	0.903708
ENSG00000154640.14	BTG3	protein_coding	652.46	-0.172451	0.0924164	-1.86602	0.0620381	0.903708
ENSG00000156587.16	UBE2L6	protein_coding	102.309	-0.417958	0.221638	-1.88577	0.0593259	0.903708
ENSG00000158201.10	ABHD3	protein_coding	445.28	-0.185299	0.100286	-1.84772	0.0646434	0.903708
ENSG00000160410.15	SHKBP1	protein_coding	2466.49	0.137868	0.07319	1.88371	0.0596049	0.903708
ENSG00000161558.11	TMEM143	protein_coding	158.29	0.287414	0.158049	1.81851	0.0689864	0.903708
ENSG00000163013.11	FBXO41	protein_coding	842.894	0.170846	0.0935382	1.82648	0.0677776	0.903708
ENSG00000163393.13	SLC22A15	protein_coding	27.9621	0.689226	0.375587	1.83506	0.0664966	0.903708
ENSG00000163719.19	MTMR14	protein_coding	3350.77	0.12101	0.0656894	1.84215	0.0654531	0.903708
ENSG00000163785.12	RYK	protein_coding	1820.98	-0.116665	0.063695	-1.83163	0.0670068	0.903708
ENSG00000164880.16	INTS1	protein_coding	5867.98	0.122538	0.0651927	1.87963	0.0601582	0.903708
ENSG00000165572.7	KBTBD6	protein_coding	517.301	-0.172869	0.0943694	-1.83184	0.0669757	0.903708
ENSG00000166128.13	RAB8B	protein_coding	707.88	-0.156776	0.0851956	-1.84019	0.0657399	0.903708
ENSG00000167283.8	ATP5MG	protein_coding	3328.14	-0.126405	0.0693147	-1.82364	0.0682062	0.903708
ENSG00000167513.9	CDT1	protein_coding	2052.36	0.138256	0.0739213	1.87031	0.0614407	0.903708
ENSG00000167978.17	SRRM2	protein_coding	13995.7	0.117528	0.0628334	1.87048	0.0614175	0.903708
ENSG00000168016.14	TRANK1	protein_coding	89.6879	0.448328	0.244802	1.83139	0.067043	0.903708
ENSG00000169252.5	ADRB2	protein_coding	157.277	0.430131	0.232925	1.84665	0.0647973	0.903708
ENSG00000169375.15	SIN3A	protein_coding	1864.35	0.113687	0.0613558	1.85291	0.0638956	0.903708
ENSG00000169660.16	HEXD	protein_coding	204.611	0.288377	0.155081	1.85953	0.0629517	0.903708
ENSG00000169762.17	TAPT1	protein_coding	434.201	-0.193375	0.104518	-1.85015	0.0642919	0.903708
ENSG00000169764.15	UGP2	protein_coding	2511.8	-0.113654	0.0617115	-1.8417	0.0655196	0.903708
ENSG00000171109.19	MFN1	protein_coding	1169.24	-0.124157	0.0677594	-1.83232	0.066904	0.903708
ENSG00000171204.12	TMEM126B	protein_coding	1680.04	-0.12582	0.0686115	-1.8338	0.0666837	0.903708
ENSG00000171222.10	SCAND1	protein_coding	2163.78	0.154065	0.0835639	1.84368	0.0652297	0.903708
ENSG00000172058.15	SERF1A	protein_coding	147.09	0.42196	0.23055	1.83023	0.067215	0.903708
ENSG00000172428.11	COPS9	protein_coding	805.36	-0.180509	0.0966837	-1.86701	0.0619003	0.903708
ENSG00000173120.15	KDM2A	protein_coding	4068.82	0.104649	0.0567617	1.84366	0.0652324	0.903708
ENSG00000173327.8	MAP3K11	protein_coding	2046.69	0.136081	0.0747393	1.82074	0.0686464	0.903708
ENSG00000174013.8	FBXO45	protein_coding	789.366	-0.174658	0.0947575	-1.84321	0.0652978	0.903708
ENSG00000175203.15	DCTN2	protein_coding	2332.73	0.111505	0.0609977	1.82802	0.0675464	0.903708
ENSG00000176142.13	TMEM39A	protein_coding	1475.23	-0.14254	0.0754427	-1.88939	0.0588402	0.903708
ENSG00000176485.11	PLA2G16	protein_coding	481.653	0.181971	0.0971381	1.87333	0.0610231	0.903708
ENSG00000177879.16	AP3S1	protein_coding	1631.88	-0.136405	0.0739177	-1.84537	0.064984	0.903708
ENSG00000177954.13	RPS27	protein_coding	19483.7	-0.112645	0.0605366	-1.86077	0.0627766	0.903708
ENSG00000179304.16	AC234031.1	protein_coding	215.901	1.73437	0.942039	1.84108	0.0656106	0.903708
ENSG00000179588.9	ZFPM1	protein_coding	118.107	0.366639	0.198299	1.84892	0.06447	0.903708
ENSG00000179820.16	MYADM	protein_coding	1043.02	0.140832	0.0754392	1.86682	0.0619262	0.903708
ENSG00000179941.8	BBS10	protein_coding	735.966	-0.168703	0.0910597	-1.85267	0.06393	0.903708
ENSG00000181061.13	HIGD1A	protein_coding	2345.85	-0.127419	0.069849	-1.82421	0.0681208	0.903708
ENSG00000182670.13	TTC3	protein_coding	3482.49	-0.116497	0.0629925	-1.84937	0.0644041	0.903708
ENSG00000185022.12	MAFF	protein_coding	255.53	0.281067	0.150868	1.863	0.0624618	0.903708
ENSG00000185950.9	IRS2	protein_coding	1803.28	0.146571	0.0802392	1.82668	0.0677483	0.903708
ENSG00000187608.9	ISG15	protein_coding	386.384	0.204019	0.108369	1.88264	0.0597495	0.903708
ENSG00000188493.15	C19orf54	protein_coding	467.086	0.195135	0.106164	1.83805	0.0660557	0.903708
ENSG00000189266.13	PNRC2	protein_coding	3133.47	-0.111878	0.0605041	-1.8491	0.0644435	0.903708
ENSG00000189362.12	NEMP2	protein_coding	607.891	-0.174191	0.0946153	-1.84105	0.0656145	0.903708
ENSG00000196323.14	ZBTB44	protein_coding	1276.83	-0.143406	0.0782432	-1.83283	0.0668283	0.903708
ENSG00000196730.13	DAPK1	protein_coding	10221.2	0.112468	0.0605268	1.85815	0.0631479	0.903708
ENSG00000196814.15	MVB12B	protein_coding	288.996	0.212804	0.116928	1.81996	0.0687644	0.903708
ENSG00000198373.12	WWP2	protein_coding	2066.44	0.117428	0.0634549	1.85058	0.0642303	0.903708
ENSG00000198538.11	ZNF28	protein_coding	187.802	0.29893	0.158655	1.88415	0.0595443	0.903708
ENSG00000204228.4	HSD17B8	protein_coding	50.0382	0.517671	0.275512	1.87894	0.0602523	0.903708
ENSG00000204634.12	TBC1D8	protein_coding	199.001	-0.275116	0.150485	-1.8282	0.0675198	0.903708
ENSG00000213988.11	ZNF90	protein_coding	113.037	0.351544	0.189586	1.85428	0.0636992	0.903708
ENSG00000214331.8	AC009053.1	transcribed_unprocessed_pseudogene	110.236	0.33608	0.179448	1.87286	0.0610875	0.903708
ENSG00000214655.10	ZSWIM8	protein_coding	1671.15	0.142262	0.0760821	1.86985	0.0615046	0.903708
ENSG00000214783.9	POLR2J4	processed_transcript	42.2966	0.554749	0.303466	1.82804	0.0675429	0.903708
ENSG00000215472.10	RPL17-C18orf32	protein_coding	77.6014	-1.04687	0.565682	-1.85063	0.0642231	0.903708
ENSG00000221978.12	CCNL2	protein_coding	3011.23	0.148712	0.0794775	1.87112	0.0613289	0.903708
ENSG00000223501.9	VPS52	protein_coding	1026.49	0.131807	0.0706974	1.86438	0.0622679	0.903708
ENSG00000229124.6	VIM-AS1	antisense	106.798	-0.394274	0.214376	-1.83917	0.0658898	0.903708
ENSG00000232388.4	SMIM26	protein_coding	384.911	-0.19343	0.104768	-1.84628	0.064852	0.903708
ENSG00000237238.3	BMS1P10	transcribed_unprocessed_pseudogene	19.9011	-0.796011	0.43051	-1.849	0.0644584	0.903708
ENSG00000240429.1	LRRFIP1P1	processed_pseudogene	63.3506	0.46725	0.252273	1.85216	0.0640026	0.903708
ENSG00000240445.3	FOXO3B	processed_pseudogene	33.5346	0.593417	0.320479	1.85166	0.064075	0.903708
ENSG00000241878.11	PISD	protein_coding	1274.1	0.171472	0.0931157	1.84149	0.06555	0.903708
ENSG00000246596.7	AC139795.1	transcribed_unprocessed_pseudogene	38.6233	0.558523	0.30103	1.85537	0.063543	0.903708
ENSG00000251349.3	MSANTD3-TMEFF1	protein_coding	168.615	-0.287322	0.156032	-1.84144	0.0655576	0.903708
ENSG00000259030.7	FPGT-TNNI3K	protein_coding	17.7225	0.982471	0.531362	1.84897	0.0644627	0.903708
ENSG00000266028.7	SRGAP2	protein_coding	2509.35	0.126066	0.0674756	1.86831	0.0617184	0.903708
ENSG00000270647.6	TAF15	protein_coding	6368.81	0.158057	0.0860576	1.83665	0.0662622	0.903708
ENSG00000271793.1	AL589666.1	protein_coding	30.9196	-0.701407	0.379662	-1.84745	0.0646819	0.903708
ENSG00000198888.2	MT-ND1	protein_coding	73123.8	0.10177	0.0559788	1.818	0.0690634	0.903833
ENSG00000131061.14	ZNF341	protein_coding	123.588	0.315454	0.173619	1.81693	0.0692276	0.904072
ENSG00000135506.16	OS9	protein_coding	4181.39	0.111589	0.0614255	1.81665	0.06927	0.904072
ENSG00000198843.13	SELENOT	protein_coding	2184.67	-0.13077	0.0719877	-1.81656	0.0692843	0.904072
ENSG00000109133.13	TMEM33	protein_coding	3513.29	-0.12892	0.0710498	-1.8145	0.0696015	0.904685
ENSG00000172586.8	CHCHD1	protein_coding	1192.98	-0.152376	0.0839663	-1.81473	0.0695649	0.904685
ENSG00000177640.15	CASC2	antisense	61.5209	-0.441175	0.243014	-1.81543	0.0694575	0.904685
ENSG00000198722.14	UNC13B	protein_coding	19.0304	-0.784232	0.431999	-1.81536	0.0694693	0.904685
ENSG00000110497.14	AMBRA1	protein_coding	1145.74	0.140604	0.0775433	1.81323	0.0697959	0.905454
ENSG00000168172.9	HOOK3	protein_coding	735.655	-0.15723	0.0867011	-1.81347	0.0697587	0.905454
ENSG00000125651.14	GTF2F1	protein_coding	4950.73	0.12195	0.0672759	1.81269	0.0698804	0.90546
ENSG00000147180.16	ZNF711	protein_coding	672.129	-0.146054	0.0805882	-1.81235	0.0699317	0.90546
ENSG00000087053.18	MTMR2	protein_coding	2347.04	-0.129011	0.0712896	-1.80967	0.0703473	0.909959
ENSG00000104973.18	MED25	protein_coding	1759.11	0.119996	0.0663403	1.80879	0.0704831	0.909959
ENSG00000245522.2	AC026250.1	lincRNA	139.933	0.307496	0.169967	1.80915	0.0704281	0.909959
ENSG00000037042.9	TUBG2	protein_coding	222.76	0.269981	0.149347	1.80775	0.0706462	0.910701
ENSG00000105887.11	MTPN	protein_coding	8567.76	-0.110044	0.06088	-1.80755	0.0706766	0.910701
ENSG00000122565.19	CBX3	protein_coding	11167.8	-0.100916	0.0558761	-1.80606	0.0709091	0.912205
ENSG00000164096.13	C4orf3	protein_coding	791.137	-0.162462	0.0899646	-1.80584	0.0709432	0.912205
ENSG00000214967.5	NPIPA7	protein_coding	32.5312	-0.654013	0.362235	-1.80549	0.0709977	0.912205
ENSG00000276334.1	AL133243.2	sense_intronic	25.2931	-0.698452	0.387274	-1.80351	0.0713084	0.915318
ENSG00000103876.12	FAH	protein_coding	1067.24	0.138819	0.0770122	1.80256	0.0714569	0.916346
ENSG00000149930.18	TAOK2	protein_coding	1780.61	0.128902	0.0715586	1.80135	0.0716472	0.917907
ENSG00000102471.14	NDFIP2	protein_coding	2693.59	-0.110447	0.0613713	-1.79965	0.0719165	0.91872
ENSG00000167113.11	COQ4	protein_coding	1086.81	0.129188	0.071768	1.80007	0.0718489	0.91872
ENSG00000228532.4	AC005000.1	processed_pseudogene	21.016	0.789791	0.438659	1.80047	0.0717868	0.91872
ENSG00000164442.10	CITED2	protein_coding	7207.74	0.116977	0.0650175	1.79916	0.0719929	0.918819
ENSG00000099814.16	CEP170B	protein_coding	1116.2	0.149012	0.0829625	1.79613	0.0724731	0.9212
ENSG00000124201.15	ZNFX1	protein_coding	1567.82	0.137176	0.0763744	1.7961	0.0724781	0.9212
ENSG00000134255.14	CEPT1	protein_coding	854.699	-0.135532	0.0754708	-1.79582	0.0725235	0.9212
ENSG00000163739.4	CXCL1	protein_coding	60.6545	0.528863	0.294287	1.7971	0.07232	0.9212
ENSG00000261740.6	BOLA2-SMG1P6	protein_coding	418.966	-0.23829	0.132643	-1.79648	0.0724188	0.9212
ENSG00000078043.16	PIAS2	protein_coding	473.488	-0.169321	0.0943928	-1.79379	0.0728467	0.922439
ENSG00000104343.20	UBE2W	protein_coding	961.061	-0.164132	0.0915398	-1.79302	0.0729702	0.922439
ENSG00000116871.15	MAP7D1	protein_coding	4975.5	0.119814	0.0669772	1.78887	0.0736356	0.922439
ENSG00000119403.15	PHF19	protein_coding	1166.99	0.148565	0.0829765	1.79045	0.0733817	0.922439
ENSG00000125726.11	CD70	protein_coding	3108.8	0.122864	0.0686869	1.78875	0.0736546	0.922439
ENSG00000133983.15	COX16	protein_coding	713.983	-0.19494	0.108828	-1.79128	0.0732491	0.922439
ENSG00000136810.13	TXN	protein_coding	5708.49	-0.147719	0.0824213	-1.79224	0.0730943	0.922439
ENSG00000149806.11	FAU	protein_coding	4315.05	-0.112539	0.0627781	-1.79264	0.0730299	0.922439
ENSG00000177106.16	EPS8L2	protein_coding	9763.41	0.117926	0.065763	1.79319	0.0729421	0.922439
ENSG00000183495.13	EP400	protein_coding	3793.22	0.129711	0.0724667	1.78993	0.0734648	0.922439
ENSG00000198648.11	STK39	protein_coding	809.11	-0.146145	0.0816355	-1.79021	0.0734202	0.922439
ENSG00000213024.11	NUP62	protein_coding	3473.62	0.107688	0.0601598	1.79003	0.0734494	0.922439
ENSG00000254166.2	CASC19	processed_transcript	530.985	0.218194	0.121977	1.78881	0.0736455	0.922439
ENSG00000267335.2	AC008687.1	protein_coding	21.445	0.915281	0.511359	1.7899	0.0734703	0.922439
ENSG00000284644.1	AC074386.1	antisense	35.6042	0.598472	0.334549	1.78889	0.0736323	0.922439
ENSG00000110367.13	DDX6	protein_coding	2710.56	-0.130393	0.0729488	-1.78746	0.0738639	0.924196
ENSG00000003393.15	ALS2	protein_coding	1968.61	-0.10774	0.0622099	-1.73189	0.0832939	0.924278
ENSG00000005884.18	ITGA3	protein_coding	15620.5	0.0983559	0.0560326	1.75533	0.0792022	0.924278
ENSG00000007168.13	PAFAH1B1	protein_coding	2324.61	-0.101718	0.0598711	-1.69896	0.0893274	0.924278
ENSG00000010292.13	NCAPD2	protein_coding	8791.19	0.091545	0.0518432	1.7658	0.0774286	0.924278
ENSG00000018699.13	TTC27	protein_coding	1215.58	-0.127588	0.0756486	-1.68658	0.0916834	0.924278
ENSG00000020129.16	NCDN	protein_coding	1458.05	0.128172	0.0742286	1.72673	0.0842171	0.924278
ENSG00000024422.12	EHD2	protein_coding	6211.68	0.119435	0.0699801	1.7067	0.0878771	0.924278
ENSG00000026025.16	VIM	protein_coding	66628	0.0978458	0.058137	1.68302	0.0923711	0.924278
ENSG00000026036.22	RTEL1-TNFRSF6B	protein_coding	187.936	0.295983	0.17067	1.73424	0.0828755	0.924278
ENSG00000034510.6	TMSB10	protein_coding	31841.2	-0.0837829	0.048257	-1.73618	0.0825316	0.924278
ENSG00000047365.12	ARAP2	protein_coding	330.781	-0.196216	0.113162	-1.73395	0.0829276	0.924278
ENSG00000048991.16	R3HDM1	protein_coding	1949.4	0.108822	0.0627771	1.73346	0.0830134	0.924278
ENSG00000050130.18	JKAMP	protein_coding	844.436	-0.160525	0.0922379	-1.74033	0.081801	0.924278
ENSG00000050405.13	LIMA1	protein_coding	1795.9	0.18877	0.109099	1.73027	0.083582	0.924278
ENSG00000058600.16	POLR3E	protein_coding	1140.97	0.131509	0.0755837	1.73991	0.0818745	0.924278
ENSG00000062194.16	GPBP1	protein_coding	2208.6	-0.104687	0.0609559	-1.71742	0.0859019	0.924278
ENSG00000063241.8	ISOC2	protein_coding	1325.71	0.133524	0.0751642	1.77643	0.075662	0.924278
ENSG00000068400.13	GRIPAP1	protein_coding	1340.48	0.13584	0.0793341	1.71226	0.0868495	0.924278
ENSG00000072501.17	SMC1A	protein_coding	8006.77	0.0879703	0.0520108	1.69139	0.090763	0.924278
ENSG00000076555.15	ACACB	protein_coding	163.77	0.273216	0.159432	1.71369	0.0865861	0.924278
ENSG00000076924.12	XAB2	protein_coding	1779.46	0.127908	0.0720788	1.77456	0.0759708	0.924278
ENSG00000076984.17	MAP2K7	protein_coding	1462.34	0.140421	0.0815334	1.72225	0.0850247	0.924278
ENSG00000077232.18	DNAJC10	protein_coding	6291.81	-0.0870446	0.0515564	-1.68834	0.0913467	0.924278
ENSG00000079332.15	SAR1A	protein_coding	4645.17	-0.120226	0.0695839	-1.72779	0.0840258	0.924278
ENSG00000079805.16	DNM2	protein_coding	6658.94	0.144751	0.086404	1.67528	0.09388	0.924278
ENSG00000084112.15	SSH1	protein_coding	1065.47	0.146645	0.085926	1.70664	0.0878893	0.924278
ENSG00000084733.11	RAB10	protein_coding	4296.63	-0.0870833	0.0502263	-1.73382	0.0829504	0.924278
ENSG00000086300.15	SNX10	protein_coding	177.56	-0.263083	0.149251	-1.76269	0.0779535	0.924278
ENSG00000089048.14	ESF1	protein_coding	1053.71	-0.140787	0.0805084	-1.74872	0.0803391	0.924278
ENSG00000089280.18	FUS	protein_coding	20206.7	0.126978	0.0727978	1.74426	0.0811139	0.924278
ENSG00000090020.11	SLC9A1	protein_coding	715.226	0.176956	0.102394	1.72819	0.083954	0.924278
ENSG00000090263.16	MRPS33	protein_coding	2684.87	-0.112914	0.064428	-1.75256	0.0796776	0.924278
ENSG00000091317.8	CMTM6	protein_coding	2358.01	-0.107159	0.0619961	-1.72848	0.0839014	0.924278
ENSG00000091656.17	ZFHX4	protein_coding	2786.46	-0.121818	0.0717921	-1.69682	0.0897311	0.924278
ENSG00000093072.17	ADA2	protein_coding	55.1267	0.490275	0.279106	1.75659	0.0789878	0.924278
ENSG00000100106.21	TRIOBP	protein_coding	451.952	0.240183	0.135042	1.77859	0.0753075	0.924278
ENSG00000100519.12	PSMC6	protein_coding	2386.25	-0.134203	0.0765993	-1.75201	0.0797715	0.924278
ENSG00000100644.17	HIF1A	protein_coding	3833.57	-0.0940479	0.0531551	-1.76931	0.0768417	0.924278
ENSG00000100647.8	SUSD6	protein_coding	173.88	0.272837	0.161448	1.68993	0.0910411	0.924278
ENSG00000100852.13	ARHGAP5	protein_coding	1502.36	-0.116198	0.0665435	-1.7462	0.0807768	0.924278
ENSG00000100949.14	RABGGTA	protein_coding	261.089	0.218254	0.126816	1.72103	0.0852454	0.924278
ENSG00000101004.15	NINL	protein_coding	544.505	0.161336	0.0956149	1.68736	0.0915349	0.924278
ENSG00000101115.13	SALL4	protein_coding	37.0068	0.533523	0.313311	1.70285	0.0885959	0.924278
ENSG00000102024.18	PLS3	protein_coding	7139.33	-0.0878489	0.0519795	-1.69007	0.091015	0.924278
ENSG00000102172.16	SMS	protein_coding	9164.11	-0.109603	0.0653722	-1.6766	0.0936212	0.924278
ENSG00000102312.21	PORCN	protein_coding	288.092	0.273053	0.153899	1.77423	0.0760245	0.924278
ENSG00000102870.6	ZNF629	protein_coding	929.224	0.137123	0.0770646	1.77933	0.0751862	0.924278
ENSG00000103496.15	STX4	protein_coding	816.758	0.150032	0.0856149	1.7524	0.0797047	0.924278
ENSG00000103507.14	BCKDK	protein_coding	1468.74	0.147303	0.085362	1.72562	0.084415	0.924278
ENSG00000104047.15	DTWD1	protein_coding	387.423	-0.173596	0.103481	-1.67757	0.0934309	0.924278
ENSG00000104325.7	DECR1	protein_coding	1204.03	-0.142044	0.084823	-1.6746	0.0940133	0.924278
ENSG00000104899.7	AMH	protein_coding	89.3505	0.3532	0.199778	1.76796	0.0770677	0.924278
ENSG00000104936.17	DMPK	protein_coding	481.068	0.211184	0.119344	1.76953	0.076805	0.924278
ENSG00000104957.14	CCDC130	protein_coding	423.029	0.19706	0.113526	1.7358	0.0825985	0.924278
ENSG00000105618.14	PRPF31	protein_coding	3341.22	0.108991	0.0627263	1.73756	0.0822887	0.924278
ENSG00000105767.3	CADM4	protein_coding	760.762	0.153719	0.0892008	1.72329	0.0848366	0.924278
ENSG00000105792.19	CFAP69	protein_coding	27.3506	0.598955	0.347701	1.72262	0.0849575	0.924278
ENSG00000105953.15	OGDH	protein_coding	2021.7	0.123493	0.0717284	1.72168	0.0851272	0.924278
ENSG00000106290.15	TAF6	protein_coding	1507.03	0.12563	0.0715189	1.75659	0.0789873	0.924278
ENSG00000107829.14	FBXW4	protein_coding	1050.63	0.162989	0.0932346	1.74816	0.0804364	0.924278
ENSG00000108175.17	ZMIZ1	protein_coding	2297.64	0.125425	0.0720318	1.74124	0.0816417	0.924278
ENSG00000108306.13	FBXL20	protein_coding	406.721	-0.209732	0.122221	-1.71601	0.0861606	0.924278
ENSG00000108465.15	CDK5RAP3	protein_coding	2100.3	0.122181	0.0694688	1.75879	0.0786124	0.924278
ENSG00000108821.13	COL1A1	protein_coding	6049.2	0.0901106	0.0526898	1.71021	0.087227	0.924278
ENSG00000110237.4	ARHGEF17	protein_coding	2570.59	0.133275	0.0761836	1.74939	0.0802237	0.924278
ENSG00000111348.9	ARHGDIB	protein_coding	98.4428	0.349419	0.199507	1.75141	0.0798745	0.924278
ENSG00000111859.17	NEDD9	protein_coding	457.391	0.200749	0.11471	1.75007	0.0801069	0.924278
ENSG00000112246.9	SIM1	protein_coding	83.5652	0.344446	0.203035	1.69649	0.0897936	0.924278
ENSG00000112308.13	C6orf62	protein_coding	1419.82	-0.13601	0.076561	-1.7765	0.0756509	0.924278
ENSG00000112655.16	PTK7	protein_coding	1988.15	0.113448	0.0667284	1.70014	0.0891042	0.924278
ENSG00000113240.13	CLK4	protein_coding	238.081	-0.242034	0.142598	-1.69732	0.0896364	0.924278
ENSG00000113387.12	SUB1	protein_coding	5350.06	-0.125473	0.0731415	-1.71549	0.086256	0.924278
ENSG00000115128.7	SF3B6	protein_coding	1743.65	-0.144088	0.0848519	-1.69811	0.0894876	0.924278
ENSG00000115761.16	NOL10	protein_coding	1438.37	-0.117328	0.0688536	-1.70403	0.0883762	0.924278
ENSG00000115875.19	SRSF7	protein_coding	5603.13	-0.103758	0.0607301	-1.70851	0.087542	0.924278
ENSG00000116260.17	QSOX1	protein_coding	6864.15	0.094173	0.0553086	1.70268	0.0886274	0.924278
ENSG00000116473.14	RAP1A	protein_coding	1858.4	-0.118881	0.0687521	-1.72912	0.0837876	0.924278
ENSG00000116678.19	LEPR	protein_coding	388.43	-0.177962	0.100824	-1.76507	0.0775517	0.924278
ENSG00000117984.14	CTSD	protein_coding	30508.3	0.148743	0.0873149	1.70353	0.0884694	0.924278
ENSG00000118454.13	ANKRD13C	protein_coding	810.233	-0.130605	0.0760826	-1.71662	0.0860481	0.924278
ENSG00000118495.19	PLAGL1	protein_coding	1472.15	0.140061	0.0800354	1.74999	0.0801207	0.924278
ENSG00000118762.8	PKD2	protein_coding	731.78	0.156553	0.0931397	1.68084	0.0927946	0.924278
ENSG00000119865.8	CNRIP1	protein_coding	377.15	-0.182761	0.103971	-1.75782	0.0787786	0.924278
ENSG00000120063.10	GNA13	protein_coding	2851.21	-0.102347	0.0576227	-1.77615	0.0757076	0.924278
ENSG00000120805.14	ARL1	protein_coding	2159.68	-0.112595	0.0671206	-1.6775	0.0934452	0.924278
ENSG00000122026.10	RPL21	protein_coding	17378.2	-0.104216	0.0620944	-1.67835	0.093279	0.924278
ENSG00000122550.18	KLHL7	protein_coding	1012.37	-0.131041	0.073695	-1.77816	0.0753779	0.924278
ENSG00000122870.11	BICC1	protein_coding	6606.28	-0.0988883	0.0561803	-1.76019	0.0783748	0.924278
ENSG00000123064.12	DDX54	protein_coding	4829.06	0.122096	0.0713246	1.71184	0.0869262	0.924278
ENSG00000123485.12	HJURP	protein_coding	3330.06	-0.098969	0.0568739	-1.74015	0.081833	0.924278
ENSG00000125351.11	UPF3B	protein_coding	886.684	-0.129001	0.0761259	-1.69457	0.0901569	0.924278
ENSG00000125356.7	NDUFA1	protein_coding	1712.69	-0.138939	0.0813121	-1.70871	0.0875054	0.924278
ENSG00000125863.20	MKKS	protein_coding	643.736	-0.174945	0.100859	-1.73455	0.0828209	0.924278
ENSG00000125877.13	ITPA	protein_coding	1145.78	-0.126612	0.071225	-1.77763	0.0754646	0.924278
ENSG00000126878.13	AIF1L	protein_coding	1156.83	-0.124303	0.0730471	-1.70169	0.0888135	0.924278
ENSG00000128564.7	VGF	protein_coding	32.5818	0.564515	0.326106	1.73108	0.0834379	0.924278
ENSG00000128923.11	MINDY2	protein_coding	416.582	-0.184416	0.105966	-1.74033	0.0818004	0.924278
ENSG00000129347.20	KRI1	protein_coding	824.925	0.150265	0.0877363	1.71269	0.0867703	0.924278
ENSG00000129562.11	DAD1	protein_coding	1550	-0.12082	0.0701351	-1.72268	0.0849469	0.924278
ENSG00000130227.17	XPO7	protein_coding	2892.92	0.0905011	0.0536225	1.68774	0.0914603	0.924278
ENSG00000130402.12	ACTN4	protein_coding	19074.8	0.092501	0.0544862	1.6977	0.0895651	0.924278
ENSG00000130741.11	EIF2S3	protein_coding	9551.63	-0.0911774	0.053695	-1.69806	0.0894964	0.924278
ENSG00000130758.8	MAP3K10	protein_coding	320.704	0.23038	0.129702	1.77623	0.0756955	0.924278
ENSG00000132361.17	CLUH	protein_coding	3374.82	0.123712	0.0732127	1.68977	0.0910722	0.924278
ENSG00000132485.14	ZRANB2	protein_coding	3355.32	-0.105617	0.0621213	-1.70018	0.0890975	0.924278
ENSG00000132664.12	POLR3F	protein_coding	250.596	-0.248813	0.140812	-1.76698	0.0772308	0.924278
ENSG00000134013.15	LOXL2	protein_coding	6795.31	0.112307	0.0639196	1.75701	0.0789157	0.924278
ENSG00000134049.6	IER3IP1	protein_coding	1422.85	-0.144019	0.0809526	-1.77906	0.0752301	0.924278
ENSG00000135002.12	RFK	protein_coding	646.858	-0.18345	0.102939	-1.78213	0.0747284	0.924278
ENSG00000135473.15	PAN2	protein_coding	496.156	0.209098	0.120559	1.7344	0.082848	0.924278
ENSG00000135723.14	FHOD1	protein_coding	2341.22	0.130381	0.0762372	1.71019	0.0872299	0.924278
ENSG00000135913.11	USP37	protein_coding	729.646	-0.155652	0.0890976	-1.74699	0.0806397	0.924278
ENSG00000135931.17	ARMC9	protein_coding	1046.22	-0.132947	0.0793643	-1.67515	0.0939044	0.924278
ENSG00000136279.20	DBNL	protein_coding	3833.46	0.106419	0.0621466	1.71239	0.0868241	0.924278
ENSG00000136982.6	DSCC1	protein_coding	993.094	-0.140913	0.0811873	-1.73566	0.0826244	0.924278
ENSG00000137364.5	TPMT	protein_coding	772.18	-0.145939	0.086469	-1.68776	0.0914578	0.924278
ENSG00000137710.15	RDX	protein_coding	3351.12	-0.0988874	0.05573	-1.7744	0.075997	0.924278
ENSG00000138399.18	FASTKD1	protein_coding	729.478	-0.179633	0.100777	-1.78248	0.0746709	0.924278
ENSG00000139437.18	TCHP	protein_coding	903.89	0.131609	0.0783696	1.67934	0.0930858	0.924278
ENSG00000139726.11	DENR	protein_coding	5081.73	-0.106424	0.0627908	-1.69489	0.0900955	0.924278
ENSG00000140563.15	MCTP2	protein_coding	115.885	0.331851	0.186539	1.77899	0.0752418	0.924278
ENSG00000141002.20	TCF25	protein_coding	2330.7	0.131256	0.0773751	1.69636	0.0898178	0.924278
ENSG00000141279.16	NPEPPS	protein_coding	4258.75	-0.0903073	0.0519682	-1.73774	0.0822566	0.924278
ENSG00000141401.12	IMPA2	protein_coding	498.641	-0.533678	0.305145	-1.74893	0.0803029	0.924278
ENSG00000142039.4	CCDC97	protein_coding	1027.73	0.137401	0.0818477	1.67874	0.0932032	0.924278
ENSG00000142949.17	PTPRF	protein_coding	9539.43	0.106894	0.059947	1.78314	0.074564	0.924278
ENSG00000143353.12	LYPLAL1	protein_coding	474.398	-0.176162	0.102575	-1.7174	0.0859065	0.924278
ENSG00000143373.18	ZNF687	protein_coding	1407.29	0.135788	0.0779516	1.74195	0.081517	0.924278
ENSG00000143390.17	RFX5	protein_coding	1829.66	0.140171	0.079618	1.76054	0.0783163	0.924278
ENSG00000143429.10	LSP1P4	transcribed_unprocessed_pseudogene	145.263	-0.281888	0.167295	-1.68497	0.0919936	0.924278
ENSG00000143479.16	DYRK3	protein_coding	469.987	-0.164167	0.0963373	-1.70409	0.0883643	0.924278
ENSG00000143569.19	UBAP2L	protein_coding	7852.18	0.0890212	0.0511431	1.74063	0.0817488	0.924278
ENSG00000143612.20	C1orf43	protein_coding	5514.32	-0.0911045	0.0533139	-1.70883	0.087482	0.924278
ENSG00000143653.10	SCCPDH	protein_coding	4247.37	-0.113374	0.0640165	-1.77102	0.0765577	0.924278
ENSG00000143933.17	CALM2	protein_coding	14340.9	-0.122112	0.07134	-1.71169	0.0869543	0.924278
ENSG00000144381.17	HSPD1	protein_coding	45343.5	-0.12063	0.0687344	-1.75502	0.079256	0.924278
ENSG00000144645.13	OSBPL10	protein_coding	285.582	0.237294	0.136726	1.73555	0.0826433	0.924278
ENSG00000145819.17	ARHGAP26	protein_coding	665.833	0.172988	0.09726	1.77862	0.0753027	0.924278
ENSG00000146425.11	DYNLT1	protein_coding	1492.42	-0.150906	0.0848027	-1.7795	0.0751582	0.924278
ENSG00000146830.10	GIGYF1	protein_coding	1099.83	0.151767	0.089542	1.69492	0.0900901	0.924278
ENSG00000147533.16	GOLGA7	protein_coding	911.506	-0.132353	0.0756013	-1.75067	0.0800035	0.924278
ENSG00000148331.12	ASB6	protein_coding	977.12	0.130287	0.0775721	1.67955	0.0930441	0.924278
ENSG00000148343.18	MIGA2	protein_coding	1147.09	0.132866	0.0781282	1.70062	0.0890146	0.924278
ENSG00000148655.15	LRMDA	protein_coding	90.8693	0.34533	0.19902	1.73515	0.0827146	0.924278
ENSG00000149182.15	ARFGAP2	protein_coding	1735.18	0.121148	0.0695218	1.74259	0.0814058	0.924278
ENSG00000149531.15	FRG1BP	unprocessed_pseudogene	70.7185	-0.42174	0.246524	-1.71075	0.087128	0.924278
ENSG00000150456.10	EEF1AKMT1	protein_coding	231.092	-0.253816	0.149426	-1.69861	0.0893929	0.924278
ENSG00000150773.10	PIH1D2	protein_coding	22.7144	-0.708363	0.407451	-1.73852	0.0821187	0.924278
ENSG00000151208.17	DLG5	protein_coding	2237.53	0.11931	0.068633	1.73838	0.0821446	0.924278
ENSG00000151287.17	TEX30	protein_coding	1422.63	-0.157835	0.0913326	-1.72814	0.0839637	0.924278
ENSG00000153815.16	CMIP	protein_coding	1726.13	0.115316	0.0675053	1.70825	0.0875899	0.924278
ENSG00000153823.18	PID1	protein_coding	326.086	-0.205967	0.115883	-1.77736	0.0755089	0.924278
ENSG00000153989.8	NUS1	protein_coding	2374.04	-0.135378	0.0764708	-1.77032	0.0766738	0.924278
ENSG00000154734.15	ADAMTS1	protein_coding	5829.75	0.338628	0.192931	1.75517	0.0792294	0.924278
ENSG00000155252.13	PI4K2A	protein_coding	2116.94	0.11486	0.0678374	1.69316	0.0904247	0.924278
ENSG00000155256.17	ZFYVE27	protein_coding	1228.53	0.128641	0.0765984	1.67942	0.0930699	0.924278
ENSG00000156735.11	BAG4	protein_coding	481.263	-0.178596	0.102226	-1.74707	0.0806247	0.924278
ENSG00000157014.11	TATDN2	protein_coding	4589.35	0.102559	0.0600766	1.70714	0.0877962	0.924278
ENSG00000158270.12	COLEC12	protein_coding	190.222	0.245804	0.145032	1.69483	0.0901083	0.924278
ENSG00000158863.22	FAM160B2	protein_coding	742.765	0.159508	0.0949028	1.68075	0.0928121	0.924278
ENSG00000159176.14	CSRP1	protein_coding	4314.27	0.108878	0.0619814	1.75661	0.0789835	0.924278
ENSG00000159363.18	ATP13A2	protein_coding	507.236	0.196581	0.110528	1.77857	0.0753108	0.924278
ENSG00000159842.15	ABR	protein_coding	1114.02	0.145747	0.0852724	1.70919	0.0874162	0.924278
ENSG00000160214.12	RRP1	protein_coding	1566.3	0.118017	0.066253	1.78131	0.0748611	0.924278
ENSG00000160888.7	IER2	protein_coding	3420.67	0.260623	0.153094	1.70236	0.088687	0.924278
ENSG00000161013.17	MGAT4B	protein_coding	3633.1	0.138558	0.0794458	1.74406	0.0811483	0.924278
ENSG00000161654.9	LSM12	protein_coding	2520.41	-0.120709	0.0710428	-1.6991	0.0893008	0.924278
ENSG00000162521.19	RBBP4	protein_coding	5633.23	-0.0891648	0.0527374	-1.69073	0.090888	0.924278
ENSG00000162627.17	SNX7	protein_coding	1526.3	-0.119444	0.0691778	-1.72663	0.0842345	0.924278
ENSG00000162997.15	PRORSD1P	transcribed_unitary_pseudogene	33.7834	-0.550019	0.324985	-1.69245	0.090561	0.924278
ENSG00000163041.10	H3F3A	protein_coding	7537.42	-0.0955588	0.0565987	-1.68836	0.0913426	0.924278
ENSG00000163430.12	FSTL1	protein_coding	7291.27	-0.115569	0.0677012	-1.70704	0.0878146	0.924278
ENSG00000163466.16	ARPC2	protein_coding	7132	-0.104153	0.061313	-1.69871	0.0893737	0.924278
ENSG00000163545.8	NUAK2	protein_coding	1059.99	0.206725	0.123135	1.67884	0.0931828	0.924278
ENSG00000163565.18	IFI16	protein_coding	958.813	-0.143487	0.0817097	-1.75606	0.0790785	0.924278
ENSG00000163597.14	SNHG16	processed_transcript	3601.84	-0.128825	0.0756296	-1.70337	0.088499	0.924278
ENSG00000163633.12	C4orf36	protein_coding	54.983	-0.486707	0.27445	-1.77339	0.0761637	0.924278
ENSG00000163702.20	IL17RC	protein_coding	1555.22	0.196819	0.111217	1.76969	0.0767795	0.924278
ENSG00000163754.17	GYG1	protein_coding	1226.84	-0.161651	0.0907218	-1.78183	0.0747769	0.924278
ENSG00000163923.10	RPL39L	protein_coding	346.627	-0.183964	0.10739	-1.71305	0.0867029	0.924278
ENSG00000164258.12	NDUFS4	protein_coding	640.001	-0.16919	0.0988458	-1.71166	0.0869598	0.924278
ENSG00000164414.18	SLC35A1	protein_coding	404.571	-0.192724	0.114924	-1.67696	0.0935498	0.924278
ENSG00000165410.14	CFL2	protein_coding	2216.94	-0.12994	0.0743785	-1.74701	0.0806362	0.924278
ENSG00000165449.11	SLC16A9	protein_coding	417.344	-0.186585	0.104616	-1.78352	0.0745018	0.924278
ENSG00000166337.10	TAF10	protein_coding	2019.79	0.180664	0.103215	1.75036	0.0800556	0.924278
ENSG00000166348.18	USP54	protein_coding	1070.32	0.1313	0.0777332	1.68911	0.0911978	0.924278
ENSG00000166848.6	TERF2IP	protein_coding	1159.64	-0.119502	0.0711259	-1.68014	0.0929293	0.924278
ENSG00000166949.16	SMAD3	protein_coding	1143.22	0.160233	0.0944847	1.69586	0.0899116	0.924278
ENSG00000167182.15	SP2	protein_coding	448.782	0.17617	0.105037	1.67722	0.0934996	0.924278
ENSG00000167220.12	HDHD2	protein_coding	489.319	-0.189102	0.1061	-1.78229	0.0747012	0.924278
ENSG00000167487.12	KLHL26	protein_coding	428.486	0.171694	0.100047	1.71612	0.0861398	0.924278
ENSG00000168275.15	COA6	protein_coding	908.775	-0.158751	0.0925773	-1.71479	0.0863839	0.924278
ENSG00000168813.17	ZNF507	protein_coding	917.088	0.163389	0.096448	1.69406	0.0902534	0.924278
ENSG00000169047.5	IRS1	protein_coding	2705.91	0.116505	0.0672554	1.73228	0.083224	0.924278
ENSG00000169136.11	ATF5	protein_coding	1144.38	0.171231	0.10032	1.70685	0.0878507	0.924278
ENSG00000169567.11	HINT1	protein_coding	3188.79	-0.116433	0.0694	-1.67771	0.0934039	0.924278
ENSG00000169629.11	RGPD8	protein_coding	47.153	0.585747	0.347838	1.68397	0.092188	0.924278
ENSG00000169814.13	BTD	protein_coding	390.309	0.199641	0.115553	1.7277	0.0840413	0.924278
ENSG00000169851.15	PCDH7	protein_coding	214.418	0.292685	0.173679	1.68521	0.0919481	0.924278
ENSG00000170473.17	PYM1	protein_coding	577.576	0.1594	0.091964	1.73328	0.0830457	0.924278
ENSG00000170854.18	RIOX2	protein_coding	1581.12	-0.126982	0.0750919	-1.69102	0.0908324	0.924278
ENSG00000170881.4	RNF139	protein_coding	905.659	-0.136821	0.081207	-1.68484	0.0920198	0.924278
ENSG00000171017.11	LRRC8E	protein_coding	822.768	0.148503	0.0860865	1.72505	0.084519	0.924278
ENSG00000171206.14	TRIM8	protein_coding	5321.84	0.112754	0.0644524	1.74941	0.08022	0.924278
ENSG00000171940.13	ZNF217	protein_coding	2769.06	0.149423	0.0844848	1.76863	0.0769548	0.924278
ENSG00000172086.8	KRCC1	protein_coding	505.915	-0.212381	0.120119	-1.76808	0.0770472	0.924278
ENSG00000172270.19	BSG	protein_coding	9151.28	0.100902	0.0587367	1.71788	0.0858192	0.924278
ENSG00000172339.10	ALG14	protein_coding	166.697	-0.266386	0.154564	-1.72347	0.0848031	0.924278
ENSG00000172379.21	ARNT2	protein_coding	262.18	0.219364	0.125667	1.7456	0.08088	0.924278
ENSG00000172667.11	ZMAT3	protein_coding	625.081	-0.166742	0.0993363	-1.67856	0.0932371	0.924278
ENSG00000173011.12	TADA2B	protein_coding	1154.84	-0.119608	0.0713823	-1.6756	0.0938161	0.924278
ENSG00000173145.11	NOC3L	protein_coding	4856.99	-0.143225	0.082059	-1.74539	0.0809177	0.924278
ENSG00000174516.15	PELI3	protein_coding	530.937	0.176521	0.103363	1.70778	0.0876777	0.924278
ENSG00000174842.17	GLMN	protein_coding	191.057	-0.259286	0.150944	-1.71776	0.08584	0.924278
ENSG00000175265.17	GOLGA8A	protein_coding	170.696	0.385615	0.227131	1.69776	0.0895528	0.924278
ENSG00000175309.15	PHYKPL	protein_coding	376.985	0.183308	0.106545	1.72047	0.0853465	0.924278
ENSG00000175582.19	RAB6A	protein_coding	3554.08	-0.0941673	0.0551775	-1.70663	0.0878918	0.924278
ENSG00000175906.5	ARL4D	protein_coding	311.661	0.22574	0.128827	1.75227	0.0797274	0.924278
ENSG00000176788.9	BASP1	protein_coding	7358.53	0.145088	0.0823794	1.76122	0.0782014	0.924278
ENSG00000177105.10	RHOG	protein_coding	1582.67	0.14178	0.0793652	1.78642	0.0740309	0.924278
ENSG00000177169.10	ULK1	protein_coding	912.109	0.209561	0.124332	1.68549	0.0918945	0.924278
ENSG00000177685.17	CRACR2B	protein_coding	190.66	0.25633	0.149075	1.71948	0.0855275	0.924278
ENSG00000178033.6	CALHM5	protein_coding	82.9809	-0.361999	0.205293	-1.76333	0.0778452	0.924278
ENSG00000178498.16	DTX3	protein_coding	792.193	0.150027	0.0856194	1.75225	0.0797305	0.924278
ENSG00000179021.10	C3orf38	protein_coding	509.965	-0.17159	0.102122	-1.68025	0.0929092	0.924278
ENSG00000180340.6	FZD2	protein_coding	1772.39	0.131547	0.0737525	1.78362	0.0744848	0.924278
ENSG00000180479.13	ZNF571	protein_coding	27.7769	0.691341	0.393497	1.75692	0.078932	0.924278
ENSG00000180776.15	ZDHHC20	protein_coding	3604.33	-0.112256	0.065363	-1.71743	0.0859012	0.924278
ENSG00000181610.13	MRPS23	protein_coding	2678.74	-0.108153	0.0627373	-1.72391	0.0847241	0.924278
ENSG00000182134.16	TDRKH	protein_coding	655.06	0.153128	0.0888262	1.72391	0.0847247	0.924278
ENSG00000182405.6	PGBD4	protein_coding	112.727	0.309673	0.175877	1.76073	0.0782836	0.924278
ENSG00000182541.18	LIMK2	protein_coding	623.631	0.147478	0.0872321	1.69064	0.0909047	0.924278
ENSG00000182628.13	SKA2	protein_coding	4397.48	-0.115061	0.0679557	-1.69317	0.0904223	0.924278
ENSG00000182872.16	RBM10	protein_coding	2247.33	0.116857	0.0667697	1.75015	0.0800926	0.924278
ENSG00000182985.17	CADM1	protein_coding	369.346	-0.226453	0.131007	-1.72855	0.083889	0.924278
ENSG00000183137.14	CEP57L1	protein_coding	302.14	-0.192541	0.114756	-1.67783	0.0933797	0.924278
ENSG00000183283.16	DAZAP2	protein_coding	5877.81	0.0930901	0.0551143	1.68904	0.091212	0.924278
ENSG00000183401.12	CCDC159	protein_coding	54.2949	0.433759	0.254423	1.70487	0.0882179	0.924278
ENSG00000183648.10	NDUFB1	protein_coding	471.845	-0.175993	0.105101	-1.67452	0.0940279	0.924278
ENSG00000183814.15	LIN9	protein_coding	673.232	-0.159533	0.0904291	-1.76418	0.0777023	0.924278
ENSG00000184182.18	UBE2F	protein_coding	665.236	-0.166403	0.0970529	-1.71456	0.0864267	0.924278
ENSG00000185324.22	CDK10	protein_coding	917.958	0.156834	0.0886253	1.76963	0.0767885	0.924278
ENSG00000185658.13	BRWD1	protein_coding	846.037	-0.161556	0.094415	-1.71113	0.0870573	0.924278
ENSG00000186111.9	PIP5K1C	protein_coding	871.707	0.166826	0.0937554	1.77937	0.075179	0.924278
ENSG00000186787.8	SPIN2B	protein_coding	138.042	-0.292967	0.174523	-1.67867	0.0932156	0.924278
ENSG00000186834.3	HEXIM1	protein_coding	2799.06	0.131797	0.0786489	1.67577	0.0937838	0.924278
ENSG00000187796.14	CARD9	protein_coding	548.465	0.162097	0.0914232	1.77304	0.0762213	0.924278
ENSG00000196504.16	PRPF40A	protein_coding	4872.39	-0.0889291	0.0521855	-1.70409	0.0883634	0.924278
ENSG00000196511.14	TPK1	protein_coding	709.167	-0.211036	0.123165	-1.71344	0.0866312	0.924278
ENSG00000196576.15	PLXNB2	protein_coding	4616.18	0.149709	0.0872075	1.7167	0.086034	0.924278
ENSG00000196636.7	SDHAF3	protein_coding	127.02	-0.311229	0.175536	-1.77302	0.0762251	0.924278
ENSG00000197102.12	DYNC1H1	protein_coding	11101.5	0.101044	0.058978	1.71324	0.0866678	0.924278
ENSG00000197226.12	TBC1D9B	protein_coding	2421.88	0.124749	0.0711573	1.75315	0.0795764	0.924278
ENSG00000197798.9	FAM118B	protein_coding	419.435	-0.170868	0.102041	-1.67451	0.0940295	0.924278
ENSG00000197892.13	KIF13B	protein_coding	625.888	0.182342	0.106075	1.719	0.0856152	0.924278
ENSG00000198727.2	MT-CYB	protein_coding	67583.9	0.0852682	0.0501756	1.6994	0.0892445	0.924278
ENSG00000204469.12	PRRC2A	protein_coding	6824.71	0.0997746	0.0573618	1.73939	0.0819661	0.924278
ENSG00000206527.10	HACD2	protein_coding	2201.86	-0.119831	0.0678754	-1.76545	0.0774875	0.924278
ENSG00000211459.2	MT-RNR1	Mt_rRNA	14723.6	0.123698	0.0705529	1.75326	0.0795575	0.924278
ENSG00000213186.8	TRIM59	protein_coding	1852.02	-0.136738	0.0785283	-1.74126	0.0816373	0.924278
ENSG00000214026.11	MRPL23	protein_coding	988.432	0.141198	0.0832943	1.69517	0.0900436	0.924278
ENSG00000214063.11	TSPAN4	protein_coding	1986.77	0.107152	0.0621222	1.72485	0.0845538	0.924278
ENSG00000214719.12	AC005562.1	processed_transcript	122.044	0.365455	0.209766	1.7422	0.0814728	0.924278
ENSG00000226210.3	WASH8P	unprocessed_pseudogene	218.144	0.239339	0.138087	1.73325	0.0830518	0.924278
ENSG00000228049.7	POLR2J2	protein_coding	57.6921	-0.515443	0.289503	-1.78044	0.0750035	0.924278
ENSG00000232098.3	AC012313.1	lincRNA	104.281	0.304366	0.181609	1.67594	0.0937492	0.924278
ENSG00000232110.7	AL353751.1	antisense	104.459	0.37445	0.219799	1.7036	0.0884559	0.924278
ENSG00000233461.5	AL445524.1	antisense	103.748	-0.335331	0.198873	-1.68615	0.0917663	0.924278
ENSG00000237550.5	RPL9P9	transcribed_processed_pseudogene	371.619	-0.220653	0.128162	-1.72168	0.0851277	0.924278
ENSG00000239789.6	MRPS17	protein_coding	689.942	-0.149482	0.0878245	-1.70206	0.0887446	0.924278
ENSG00000241316.7	SUCLG2-AS1	lincRNA	65.219	0.445908	0.263481	1.69237	0.0905756	0.924278
ENSG00000241790.2	ENO1P4	processed_pseudogene	5.27105	6.3164	3.68197	1.71549	0.0862547	0.924278
ENSG00000248919.7	ATP5MF-PTCD1	protein_coding	295.338	0.19815	0.115741	1.71201	0.0868945	0.924278
ENSG00000251201.8	TMED7-TICAM2	protein_coding	364.239	-0.224164	0.126641	-1.77007	0.0767154	0.924278
ENSG00000254685.6	FPGT	protein_coding	381.891	-0.215409	0.122789	-1.75431	0.0793782	0.924278
ENSG00000255439.6	AC135050.2	protein_coding	39.702	0.628245	0.351852	1.78554	0.0741742	0.924278
ENSG00000256663.1	AC112777.1	processed_pseudogene	103.763	0.316263	0.187029	1.69099	0.0908394	0.924278
ENSG00000257218.6	GATC	protein_coding	1217.01	-0.120076	0.0709731	-1.69185	0.0906736	0.924278
ENSG00000259529.2	AL136295.5	protein_coding	84.2905	-0.53297	0.312184	-1.70723	0.0877793	0.924278
ENSG00000260001.6	TGFBR3L	protein_coding	19.0131	0.747347	0.429099	1.74167	0.0815667	0.924278
ENSG00000260772.1	AC012321.1	3prime_overlapping_ncRNA	119.456	-0.362149	0.20963	-1.72757	0.084066	0.924278
ENSG00000261609.6	GAN	protein_coding	405.389	-0.209077	0.124489	-1.67948	0.0930587	0.924278
ENSG00000268001.1	CARD8-AS1	antisense	37.2228	-0.571942	0.32571	-1.75599	0.0790907	0.924278
ENSG00000272086.1	AC025181.2	lincRNA	24.4571	-0.64783	0.386655	-1.67547	0.0938413	0.924278
ENSG00000272143.1	FGF14-AS2	lincRNA	16.4688	-0.815066	0.485886	-1.67748	0.0934478	0.924278
ENSG00000274070.1	CASTOR2	protein_coding	30.3284	0.566201	0.332855	1.70104	0.0889346	0.924278
ENSG00000276644.5	DACH1	protein_coding	78.7688	-0.387323	0.221961	-1.74501	0.0809837	0.924278
ENSG00000277150.1	F8A3	protein_coding	386.795	0.229472	0.130115	1.76361	0.0777971	0.924278
ENSG00000280734.2	LINC01232	processed_transcript	80.8924	-0.371338	0.219251	-1.69367	0.0903286	0.924278
ENSG00000284820.1	AC068946.2	protein_coding	34.8306	-0.703633	0.396525	-1.7745	0.0759805	0.924278
ENSG00000284906.1	ARHGAP11B	protein_coding	108.254	0.364648	0.216228	1.68641	0.0917174	0.924278
ENSG00000286231.1	AL445423.2	protein_coding	194.844	0.261127	0.149748	1.74378	0.081198	0.924278
ENSG00000185650.9	ZFP36L1	protein_coding	5135.07	0.124686	0.0744866	1.67394	0.0941418	0.924703
ENSG00000133114.17	GPALPP1	protein_coding	919.045	-0.140912	0.0842168	-1.67321	0.0942858	0.92476
ENSG00000155189.12	AGPAT5	protein_coding	866.987	-0.139925	0.0836222	-1.6733	0.0942691	0.92476
ENSG00000101161.8	PRPF6	protein_coding	4056.25	0.0949073	0.0567614	1.67204	0.0945164	0.925818
ENSG00000226328.6	NUP50-DT	lincRNA	95.5538	-0.320311	0.191578	-1.67196	0.0945319	0.925818
ENSG00000110330.8	BIRC2	protein_coding	2428.16	-0.120842	0.0723065	-1.67124	0.0946733	0.926525
ENSG00000013392.8	RWDD2A	protein_coding	144.836	-0.281183	0.168582	-1.66793	0.0953294	0.927946
ENSG00000071894.17	CPSF1	protein_coding	3619.06	0.11542	0.0693664	1.66391	0.0961301	0.927946
ENSG00000076554.15	TPD52	protein_coding	3294.44	-0.109829	0.0658135	-1.66879	0.0951586	0.927946
ENSG00000093144.19	ECHDC1	protein_coding	1882.67	-0.102554	0.0615898	-1.66512	0.0958893	0.927946
ENSG00000104267.10	CA2	protein_coding	1173.64	-0.14835	0.0892006	-1.6631	0.0962925	0.927946
ENSG00000104886.11	PLEKHJ1	protein_coding	1003.97	-0.12293	0.073871	-1.66412	0.096089	0.927946
ENSG00000111906.17	HDDC2	protein_coding	968.394	-0.133662	0.0804473	-1.66148	0.0966173	0.927946
ENSG00000116191.17	RALGPS2	protein_coding	5197.26	-0.112051	0.0670983	-1.66996	0.0949276	0.927946
ENSG00000119574.13	ZBTB45	protein_coding	250.441	0.236942	0.142683	1.66062	0.09679	0.927946
ENSG00000123143.12	PKN1	protein_coding	2751.52	0.136685	0.082199	1.66285	0.0963425	0.927946
ENSG00000125691.13	RPL23	protein_coding	14566.3	-0.098769	0.0593393	-1.66448	0.0960169	0.927946
ENSG00000128059.8	PPAT	protein_coding	1639.43	-0.144209	0.0864153	-1.66879	0.0951593	0.927946
ENSG00000129932.8	DOHH	protein_coding	593.059	0.162465	0.0977184	1.66258	0.0963961	0.927946
ENSG00000133275.16	CSNK1G2	protein_coding	1640.41	0.123292	0.0741797	1.66207	0.0964978	0.927946
ENSG00000135477.11	KRT87P	transcribed_unprocessed_pseudogene	133.297	-0.377115	0.226937	-1.66176	0.0965609	0.927946
ENSG00000151748.14	SAV1	protein_coding	591.416	-0.150277	0.090089	-1.66809	0.0952971	0.927946
ENSG00000160691.18	SHC1	protein_coding	10881.6	0.0828579	0.0498952	1.66064	0.0967856	0.927946
ENSG00000161939.19	RNASEK-C17orf49	protein_coding	50.4423	-0.485403	0.29163	-1.66445	0.096023	0.927946
ENSG00000162650.16	ATXN7L2	protein_coding	154.147	0.264111	0.158829	1.66286	0.0963408	0.927946
ENSG00000165282.13	PIGO	protein_coding	709.7	0.141596	0.0852563	1.66083	0.0967484	0.927946
ENSG00000167522.16	ANKRD11	protein_coding	5725.83	0.109323	0.0656556	1.6651	0.0958935	0.927946
ENSG00000175087.10	PDIK1L	protein_coding	161.24	0.261067	0.156515	1.668	0.095315	0.927946
ENSG00000177943.14	MAMDC4	protein_coding	58.0706	0.410152	0.246072	1.6668	0.0955544	0.927946
ENSG00000182117.5	NOP10	protein_coding	1172.32	-0.128545	0.0771401	-1.66639	0.0956358	0.927946
ENSG00000213983.11	AP1G2	protein_coding	1211.14	0.131087	0.0787887	1.66378	0.0961558	0.927946
ENSG00000231789.2	PIK3CD-AS2	antisense	23.7567	0.650467	0.391747	1.66043	0.0968285	0.927946
ENSG00000240184.7	PCDHGC3	protein_coding	1806.17	0.119634	0.0720453	1.66054	0.0968061	0.927946
ENSG00000243156.8	MICAL3	protein_coding	1540.72	0.129548	0.0779109	1.66276	0.0963597	0.927946
ENSG00000269893.7	SNHG8	lincRNA	1290.32	-0.132403	0.0794763	-1.66594	0.0957255	0.927946
ENSG00000093100.13	AC016026.1	processed_transcript	83.9847	-1.5435	0.930082	-1.65954	0.0970079	0.928517
ENSG00000100526.20	CDKN3	protein_coding	834.769	-0.141663	0.0854384	-1.65807	0.0973042	0.928517
ENSG00000117399.14	CDC20	protein_coding	7509.27	0.112098	0.0676009	1.65823	0.0972718	0.928517
ENSG00000143369.15	ECM1	protein_coding	276.979	0.195013	0.117609	1.65814	0.0972886	0.928517
ENSG00000152778.9	IFIT5	protein_coding	859.593	-0.147541	0.0889287	-1.65909	0.0970969	0.928517
ENSG00000167110.17	GOLGA2	protein_coding	3685.86	0.102294	0.0616781	1.65851	0.0972145	0.928517
ENSG00000008394.13	MGST1	protein_coding	2153.27	-0.110912	0.0669921	-1.6556	0.097802	0.928634
ENSG00000038532.16	CLEC16A	protein_coding	658.677	0.155512	0.0938695	1.65668	0.0975836	0.928634
ENSG00000075568.17	TMEM131	protein_coding	1317.09	0.117322	0.0708345	1.65628	0.0976647	0.928634
ENSG00000132967.9	HMGB1P5	transcribed_processed_pseudogene	1217.16	-0.142205	0.0858403	-1.65663	0.0975953	0.928634
ENSG00000151834.15	GABRA2	protein_coding	28.0716	-0.569537	0.34372	-1.65698	0.0975239	0.928634
ENSG00000154079.6	SDHAF4	protein_coding	118.147	-0.301259	0.181795	-1.65713	0.097493	0.928634
ENSG00000163320.11	CGGBP1	protein_coding	2632.88	-0.104651	0.0632051	-1.65574	0.0977749	0.928634
ENSG00000005249.13	PRKAR2B	protein_coding	578.422	-0.152489	0.0921926	-1.65402	0.0981231	0.929874
ENSG00000058729.11	RIOK2	protein_coding	768.458	-0.144136	0.0878603	-1.64051	0.100898	0.929874
ENSG00000099991.18	CABIN1	protein_coding	913.615	0.146583	0.088754	1.65157	0.098623	0.929874
ENSG00000105127.9	AKAP8	protein_coding	1412.05	0.123081	0.0746881	1.64794	0.0993655	0.929874
ENSG00000105849.6	TWISTNB	protein_coding	1558.65	-0.131248	0.079634	-1.64814	0.0993232	0.929874
ENSG00000108641.15	B9D1	protein_coding	127.116	-0.291123	0.177578	-1.63941	0.101128	0.929874
ENSG00000111252.10	SH2B3	protein_coding	1306.17	0.112217	0.0678939	1.65283	0.0983657	0.929874
ENSG00000112096.18	SOD2	protein_coding	1716.29	-0.110513	0.0672754	-1.6427	0.100445	0.929874
ENSG00000115271.11	GCA	protein_coding	480.429	-0.167336	0.101453	-1.64939	0.0990671	0.929874
ENSG00000115694.15	STK25	protein_coding	3126.9	-0.118646	0.0722227	-1.64278	0.100428	0.929874
ENSG00000116675.16	DNAJC6	protein_coding	597.706	-0.140023	0.0848882	-1.6495	0.0990455	0.929874
ENSG00000122965.11	RBM19	protein_coding	1589.74	0.122987	0.0750007	1.63981	0.101046	0.929874
ENSG00000125505.17	MBOAT7	protein_coding	2485.75	0.0975871	0.0593628	1.64391	0.100195	0.929874
ENSG00000127863.15	TNFRSF19	protein_coding	1249.51	-0.113137	0.0687871	-1.64474	0.100023	0.929874
ENSG00000132382.14	MYBBP1A	protein_coding	2907.52	0.133274	0.0808787	1.64782	0.0993896	0.929874
ENSG00000132388.12	UBE2G1	protein_coding	1671.75	-0.12607	0.0768575	-1.6403	0.100942	0.929874
ENSG00000132613.15	MTSS1L	protein_coding	4518.66	0.103193	0.0628187	1.64271	0.100443	0.929874
ENSG00000137941.17	TTLL7	protein_coding	72.6645	-0.357549	0.216817	-1.64908	0.0991311	0.929874
ENSG00000138756.17	BMP2K	protein_coding	1101.87	-0.130222	0.0794023	-1.64003	0.100998	0.929874
ENSG00000139211.6	AMIGO2	protein_coding	9741.12	0.079213	0.048115	1.64633	0.0996968	0.929874
ENSG00000143753.13	DEGS1	protein_coding	3461.23	-0.0892129	0.0540324	-1.6511	0.0987183	0.929874
ENSG00000143850.15	PLEKHA6	protein_coding	2685.83	0.122319	0.0744033	1.644	0.100176	0.929874
ENSG00000144357.16	UBR3	protein_coding	981.495	-0.122519	0.0742655	-1.64974	0.0989959	0.929874
ENSG00000144821.9	MYH15	protein_coding	104.772	0.33167	0.202113	1.64101	0.100795	0.929874
ENSG00000146409.12	SLC18B1	protein_coding	362.371	-0.181856	0.110867	-1.6403	0.100943	0.929874
ENSG00000151893.15	CACUL1	protein_coding	2272.64	-0.107162	0.0648442	-1.65261	0.0984096	0.929874
ENSG00000162745.10	OLFML2B	protein_coding	156.271	0.262341	0.159948	1.64017	0.100971	0.929874
ENSG00000164362.19	TERT	protein_coding	314.695	0.191075	0.116349	1.64226	0.100536	0.929874
ENSG00000165887.11	ANKRD2	protein_coding	319.027	-0.253435	0.153274	-1.65348	0.0982333	0.929874
ENSG00000166847.10	DCTN5	protein_coding	1618.26	0.108296	0.0659132	1.643	0.100382	0.929874
ENSG00000174197.16	MGA	protein_coding	1119.34	-0.116996	0.0710519	-1.64663	0.0996351	0.929874
ENSG00000175866.15	BAIAP2	protein_coding	1479.32	0.133147	0.0808624	1.64658	0.0996437	0.929874
ENSG00000177595.18	PIDD1	protein_coding	528.155	0.175562	0.106314	1.65134	0.0986683	0.929874
ENSG00000177683.14	THAP5	protein_coding	898.502	-0.1434	0.0874083	-1.64058	0.100885	0.929874
ENSG00000178814.17	OPLAH	protein_coding	33.2362	0.568971	0.345479	1.64691	0.0995774	0.929874
ENSG00000183935.5	HTR7P1	transcribed_processed_pseudogene	134.838	0.27111	0.164496	1.64812	0.0993272	0.929874
ENSG00000187049.9	TMEM216	protein_coding	100.546	0.336981	0.204697	1.64624	0.0997134	0.929874
ENSG00000196781.15	TLE1	protein_coding	4490.16	0.109913	0.0669594	1.64148	0.100697	0.929874
ENSG00000198130.16	HIBCH	protein_coding	504.587	-0.168447	0.102342	-1.64592	0.0997804	0.929874
ENSG00000198168.9	SVIP	protein_coding	1125.88	-0.141083	0.0858772	-1.64284	0.100415	0.929874
ENSG00000198924.8	DCLRE1A	protein_coding	1068.17	-0.117222	0.0712507	-1.64521	0.0999264	0.929874
ENSG00000220804.8	LINC01881	transcribed_unprocessed_pseudogene	22.9602	-0.639863	0.390261	-1.63958	0.101093	0.929874
ENSG00000221886.4	ZBED8	protein_coding	85.5759	-0.374923	0.227283	-1.64959	0.0990269	0.929874
ENSG00000239672.7	NME1	protein_coding	5276.47	-0.11695	0.0708319	-1.6511	0.0987185	0.929874
ENSG00000241945.8	PWP2	protein_coding	840.401	0.138158	0.0838236	1.64819	0.0993128	0.929874
ENSG00000259522.3	AL136295.4	protein_coding	28.2707	-0.84198	0.50899	-1.65422	0.0980833	0.929874
ENSG00000111716.12	LDHB	protein_coding	31388	-0.0983925	0.060047	-1.63859	0.101298	0.93042
ENSG00000116761.11	CTH	protein_coding	411.491	-0.180737	0.110309	-1.63846	0.101326	0.93042
ENSG00000100813.14	ACIN1	protein_coding	5250.67	0.101291	0.061841	1.63793	0.101435	0.930786
ENSG00000067225.18	PKM	protein_coding	63335.9	0.0767268	0.046871	1.63698	0.101634	0.931974
ENSG00000011028.14	AC080038.1	protein_coding	2908.84	0.157502	0.0977365	1.6115	0.107071	0.932505
ENSG00000023228.14	NDUFS1	protein_coding	3125.37	-0.0903733	0.0552902	-1.63452	0.102149	0.932505
ENSG00000048544.6	MRPS10	protein_coding	1301.38	-0.116103	0.0711363	-1.63211	0.102655	0.932505
ENSG00000055163.20	CYFIP2	protein_coding	1502.91	0.124795	0.07685	1.62387	0.104403	0.932505
ENSG00000070831.16	CDC42	protein_coding	6244.47	-0.0941591	0.0575475	-1.6362	0.101798	0.932505
ENSG00000071655.18	MBD3	protein_coding	2155.24	0.12052	0.0739515	1.62971	0.103162	0.932505
ENSG00000077454.16	LRCH4	protein_coding	521.959	0.151943	0.0941947	1.61308	0.106728	0.932505
ENSG00000081019.13	RSBN1	protein_coding	387.56	-0.16939	0.104139	-1.62658	0.103826	0.932505
ENSG00000088387.19	DOCK9	protein_coding	881.099	0.123486	0.0764621	1.615	0.106311	0.932505
ENSG00000090273.14	NUDC	protein_coding	5902.94	0.093504	0.0571716	1.6355	0.101945	0.932505
ENSG00000094841.14	UPRT	protein_coding	300.256	-0.193846	0.119157	-1.62681	0.103778	0.932505
ENSG00000099364.16	FBXL19	protein_coding	1633.85	0.132502	0.0819532	1.6168	0.105922	0.932505
ENSG00000100376.12	FAM118A	protein_coding	255.002	-0.217635	0.134025	-1.62384	0.10441	0.932505
ENSG00000102081.14	FMR1	protein_coding	1519.89	-0.110597	0.0685639	-1.61306	0.106732	0.932505
ENSG00000102753.10	KPNA3	protein_coding	2592.14	-0.112516	0.0694226	-1.62073	0.105075	0.932505
ENSG00000104691.15	UBXN8	protein_coding	183.634	-0.233352	0.143923	-1.62137	0.104939	0.932505
ENSG00000104951.16	IL4I1	protein_coding	51.068	0.473624	0.291728	1.62351	0.10448	0.932505
ENSG00000105053.11	VRK3	protein_coding	691.307	0.15547	0.0965038	1.61103	0.107173	0.932505
ENSG00000105974.12	CAV1	protein_coding	10105	-0.110859	0.0686217	-1.61551	0.1062	0.932505
ENSG00000106009.16	BRAT1	protein_coding	1634.76	0.1232	0.0758901	1.6234	0.104504	0.932505
ENSG00000106588.11	PSMA2	protein_coding	6018.14	-0.0982506	0.0609829	-1.61112	0.107154	0.932505
ENSG00000109270.13	LAMTOR3	protein_coding	652.139	-0.145354	0.0897929	-1.61877	0.105497	0.932505
ENSG00000112378.12	PERP	protein_coding	1423.65	-0.117208	0.0722242	-1.62284	0.104624	0.932505
ENSG00000112893.9	MAN2A1	protein_coding	1941.93	-0.111352	0.0681351	-1.63428	0.1022	0.932505
ENSG00000113615.13	SEC24A	protein_coding	1150.28	-0.137461	0.0843262	-1.63011	0.103078	0.932505
ENSG00000114786.16	ABHD14A-ACY1	protein_coding	30.8549	0.598384	0.371468	1.61086	0.10721	0.932505
ENSG00000116120.10	FARSB	protein_coding	2511.85	-0.130221	0.0801795	-1.62412	0.104349	0.932505
ENSG00000123810.8	B9D2	protein_coding	117.284	0.29142	0.180125	1.61787	0.10569	0.932505
ENSG00000123975.5	CKS2	protein_coding	3570.85	-0.147141	0.0908415	-1.61975	0.105286	0.932505
ENSG00000125447.17	GGA3	protein_coding	2031.86	0.099319	0.0607465	1.63498	0.102054	0.932505
ENSG00000125503.13	PPP1R12C	protein_coding	1516.9	0.113716	0.0706447	1.60969	0.107466	0.932505
ENSG00000127616.18	SMARCA4	protein_coding	5976.88	0.0987752	0.0611456	1.61541	0.106222	0.932505
ENSG00000130706.13	ADRM1	protein_coding	4465.89	0.102074	0.0628131	1.62504	0.104155	0.932505
ENSG00000131966.14	ACTR10	protein_coding	884.647	-0.136632	0.0842015	-1.62267	0.104659	0.932505
ENSG00000133027.18	PEMT	protein_coding	429.687	0.177289	0.109737	1.61558	0.106185	0.932505
ENSG00000133789.15	SWAP70	protein_coding	2913.91	0.0957733	0.0593939	1.61251	0.106851	0.932505
ENSG00000134419.15	RPS15A	protein_coding	11077.8	-0.0954038	0.0584776	-1.63146	0.102794	0.932505
ENSG00000135298.14	ADGRB3	protein_coding	183.802	-0.236491	0.145029	-1.63065	0.102963	0.932505
ENSG00000135749.19	PCNX2	protein_coding	600.581	0.157703	0.0969733	1.62625	0.103897	0.932505
ENSG00000137267.6	TUBB2A	protein_coding	554.723	-0.184391	0.113299	-1.62748	0.103635	0.932505
ENSG00000137337.15	MDC1	protein_coding	1238.85	0.135382	0.0829635	1.63182	0.102717	0.932505
ENSG00000138382.15	METTL5	protein_coding	942.56	-0.132404	0.0821456	-1.61182	0.107001	0.932505
ENSG00000139505.11	MTMR6	protein_coding	1162.28	-0.133759	0.0818853	-1.6335	0.102365	0.932505
ENSG00000142528.16	ZNF473	protein_coding	416.3	0.161726	0.0999207	1.61854	0.105546	0.932505
ENSG00000145592.14	RPL37	protein_coding	14529.4	-0.0949142	0.0581838	-1.63128	0.102831	0.932505
ENSG00000147862.17	NFIB	protein_coding	631.741	-0.151785	0.0938576	-1.61719	0.105838	0.932505
ENSG00000151247.12	EIF4E	protein_coding	2287.41	-0.123153	0.0756215	-1.62854	0.103411	0.932505
ENSG00000152782.16	PANK1	protein_coding	518.192	-0.164622	0.100792	-1.63329	0.102408	0.932505
ENSG00000156017.13	CARNMT1	protein_coding	1194.91	-0.152943	0.0936644	-1.63288	0.102494	0.932505
ENSG00000160957.13	RECQL4	protein_coding	1622.23	0.126116	0.0777978	1.62107	0.105002	0.932505
ENSG00000162062.15	TEDC2	protein_coding	690.124	0.135783	0.0837815	1.62068	0.105086	0.932505
ENSG00000162813.18	BPNT1	protein_coding	1283.87	-0.125083	0.0775916	-1.61207	0.106946	0.932505
ENSG00000163125.15	RPRD2	protein_coding	2305.56	0.0991852	0.0614442	1.61423	0.106477	0.932505
ENSG00000164236.12	ANKRD33B	protein_coding	2292.56	0.114193	0.0704116	1.6218	0.104847	0.932505
ENSG00000164920.9	OSR2	protein_coding	229.535	0.22084	0.13658	1.61693	0.105893	0.932505
ENSG00000165487.14	MICU2	protein_coding	1607.86	-0.105105	0.0652801	-1.61006	0.107385	0.932505
ENSG00000165527.7	ARF6	protein_coding	2839.3	-0.0961438	0.0589797	-1.63012	0.103077	0.932505
ENSG00000167705.12	RILP	protein_coding	147.911	0.26958	0.167338	1.61099	0.107182	0.932505
ENSG00000172830.13	SSH3	protein_coding	2547.14	0.14756	0.0907799	1.62547	0.104061	0.932505
ENSG00000172965.15	MIR4435-2HG	lincRNA	820.122	-0.134136	0.0829305	-1.61745	0.105781	0.932505
ENSG00000174705.13	SH3PXD2B	protein_coding	1097.36	0.146403	0.0904873	1.61795	0.105674	0.932505
ENSG00000177082.12	WDR73	protein_coding	626.467	0.149767	0.0928411	1.61315	0.106711	0.932505
ENSG00000177311.11	ZBTB38	protein_coding	1654.13	0.136329	0.0836977	1.62882	0.103351	0.932505
ENSG00000178773.15	CPNE7	protein_coding	772.917	0.140644	0.087213	1.61265	0.10682	0.932505
ENSG00000179532.12	DNHD1	protein_coding	293.226	0.228063	0.140974	1.61777	0.105713	0.932505
ENSG00000179978.11	AC140134.1	unprocessed_pseudogene	28.1742	-0.730469	0.450882	-1.62009	0.105213	0.932505
ENSG00000180900.19	SCRIB	protein_coding	4120.55	0.10571	0.0655018	1.61385	0.10656	0.932505
ENSG00000183963.18	SMTN	protein_coding	2145.14	0.158186	0.0981456	1.61175	0.107016	0.932505
ENSG00000185262.9	UBALD2	protein_coding	1898.47	0.116386	0.0719189	1.6183	0.105599	0.932505
ENSG00000187257.16	RSBN1L	protein_coding	751.954	-0.146826	0.0912161	-1.60965	0.107473	0.932505
ENSG00000204304.12	PBX2	protein_coding	1162.73	0.133553	0.0818166	1.63235	0.102605	0.932505
ENSG00000204311.13	PJVK	protein_coding	66.3625	0.391532	0.241115	1.62384	0.104411	0.932505
ENSG00000213722.9	DDAH2	protein_coding	414.88	0.251619	0.156007	1.61287	0.106773	0.932505
ENSG00000221869.4	CEBPD	protein_coding	514.626	0.230335	0.142841	1.61252	0.106849	0.932505
ENSG00000224531.6	SMIM13	protein_coding	507.583	-0.156193	0.0969009	-1.61188	0.106988	0.932505
ENSG00000228794.8	LINC01128	processed_transcript	144.766	0.263308	0.16265	1.61886	0.105477	0.932505
ENSG00000234456.7	MAGI2-AS3	processed_transcript	2622.04	-0.100614	0.0618594	-1.6265	0.103843	0.932505
ENSG00000236618.2	PITPNA-AS1	antisense	73.2948	-0.386431	0.236467	-1.63418	0.102221	0.932505
ENSG00000239382.10	ALKBH6	protein_coding	412.254	0.178625	0.110509	1.61639	0.106011	0.932505
ENSG00000244479.7	OR2A1-AS1	antisense	104.526	0.364321	0.22621	1.61055	0.107279	0.932505
ENSG00000248710.1	AC079594.2	protein_coding	54.7291	0.456454	0.28253	1.6156	0.106182	0.932505
ENSG00000259207.7	ITGB3	protein_coding	2218.11	0.157309	0.097049	1.62092	0.105035	0.932505
ENSG00000275764.1	AC092747.4	lincRNA	88.0791	-0.340241	0.208454	-1.63221	0.102635	0.932505
ENSG00000196743.8	GM2A	protein_coding	533.969	0.158494	0.0984855	1.60932	0.107547	0.932539
ENSG00000203706.8	SERTAD4-AS1	antisense	118.878	-0.273704	0.170108	-1.609	0.107617	0.932545
ENSG00000064102.15	INTS13	protein_coding	1456.07	-0.123135	0.0779736	-1.57919	0.114293	0.932573
ENSG00000083168.11	KAT6A	protein_coding	1191.43	0.138323	0.0878226	1.57503	0.115249	0.932573
ENSG00000085832.17	EPS15	protein_coding	1368.89	-0.11742	0.0739366	-1.58811	0.112261	0.932573
ENSG00000085872.15	CHERP	protein_coding	2395.78	0.107887	0.0678825	1.58932	0.111988	0.932573
ENSG00000099917.17	MED15	protein_coding	1496.12	0.106099	0.0669819	1.58399	0.113195	0.932573
ENSG00000099956.19	SMARCB1	protein_coding	1975.77	0.107634	0.0675345	1.59376	0.11099	0.932573
ENSG00000100258.18	LMF2	protein_coding	1380.55	0.117703	0.0735982	1.59927	0.109761	0.932573
ENSG00000100364.18	KIAA0930	protein_coding	1497.85	0.103656	0.0645931	1.60476	0.108547	0.932573
ENSG00000100632.11	ERH	protein_coding	4659.38	-0.121787	0.0763052	-1.59605	0.110478	0.932573
ENSG00000101346.14	POFUT1	protein_coding	4193.83	0.0926038	0.0585075	1.58277	0.113474	0.932573
ENSG00000101955.15	SRPX	protein_coding	1541.83	0.105588	0.0668248	1.58007	0.11409	0.932573
ENSG00000103226.18	NOMO3	protein_coding	2061.81	0.104876	0.0658832	1.59185	0.111419	0.932573
ENSG00000104714.14	ERICH1	protein_coding	582.069	0.15806	0.0997664	1.5843	0.113126	0.932573
ENSG00000105556.11	MIER2	protein_coding	419.512	0.182996	0.114698	1.59547	0.110608	0.932573
ENSG00000105662.16	CRTC1	protein_coding	264.144	0.224167	0.141863	1.58017	0.114069	0.932573
ENSG00000105810.9	CDK6	protein_coding	3687.55	-0.129037	0.0814034	-1.58515	0.112932	0.932573
ENSG00000106003.13	LFNG	protein_coding	3211.75	0.0938676	0.0584424	1.60616	0.10824	0.932573
ENSG00000106692.14	FKTN	protein_coding	1084.83	-0.120703	0.0759139	-1.59	0.111836	0.932573
ENSG00000106799.13	TGFBR1	protein_coding	792.558	-0.136365	0.0851957	-1.60061	0.109464	0.932573
ENSG00000107816.17	LZTS2	protein_coding	3687.81	0.133273	0.0840935	1.58482	0.113006	0.932573
ENSG00000108219.15	TSPAN14	protein_coding	4355.32	0.0825025	0.0520273	1.58575	0.112795	0.932573
ENSG00000109111.15	SUPT6H	protein_coding	4539.11	0.0949523	0.0595231	1.59522	0.110663	0.932573
ENSG00000112877.8	CEP72	protein_coding	273.032	0.204529	0.128583	1.59064	0.11169	0.932573
ENSG00000113249.12	HAVCR1	protein_coding	2084.98	0.0995044	0.06294	1.58094	0.113892	0.932573
ENSG00000114062.19	UBE3A	protein_coding	1827.75	-0.11084	0.069458	-1.59579	0.110536	0.932573
ENSG00000116741.8	RGS2	protein_coding	724.516	0.35606	0.221678	1.6062	0.10823	0.932573
ENSG00000116906.13	GNPAT	protein_coding	2020.26	-0.115095	0.0717869	-1.60328	0.108872	0.932573
ENSG00000116918.14	TSNAX	protein_coding	1971.42	-0.0996934	0.0621285	-1.60463	0.108574	0.932573
ENSG00000117505.13	DR1	protein_coding	1966.85	-0.117655	0.0743214	-1.58305	0.11341	0.932573
ENSG00000117616.18	RSRP1	protein_coding	1012.9	-0.175933	0.110948	-1.58572	0.112804	0.932573
ENSG00000119547.6	ONECUT2	protein_coding	188.362	-0.269762	0.169027	-1.59597	0.110494	0.932573
ENSG00000119723.16	COQ6	protein_coding	236.967	0.21064	0.132656	1.58787	0.112317	0.932573
ENSG00000120709.11	FAM53C	protein_coding	1701.09	0.102968	0.0647495	1.59025	0.111778	0.932573
ENSG00000122068.13	FYTTD1	protein_coding	1539.79	-0.113431	0.0707234	-1.60386	0.108745	0.932573
ENSG00000122435.10	TRMT13	protein_coding	351.88	-0.181683	0.11515	-1.5778	0.114613	0.932573
ENSG00000123091.5	RNF11	protein_coding	1494.44	-0.112833	0.0708952	-1.59154	0.111488	0.932573
ENSG00000124155.18	PIGT	protein_coding	2705.37	0.097561	0.0615248	1.58572	0.112803	0.932573
ENSG00000124783.14	SSR1	protein_coding	2946.25	-0.108947	0.0689569	-1.57994	0.114122	0.932573
ENSG00000125868.16	DSTN	protein_coding	2785.02	-0.1075	0.0674319	-1.5942	0.110892	0.932573
ENSG00000127481.15	UBR4	protein_coding	8014.2	0.0922195	0.0583641	1.58007	0.114091	0.932573
ENSG00000128708.13	HAT1	protein_coding	2685.21	-0.116117	0.0735595	-1.57854	0.114441	0.932573
ENSG00000131473.17	ACLY	protein_coding	13001.9	0.0759513	0.0475359	1.59777	0.110095	0.932573
ENSG00000132680.11	KHDC4	protein_coding	1127.26	-0.144624	0.0916455	-1.57808	0.114548	0.932573
ENSG00000133056.13	PIK3C2B	protein_coding	153.77	-0.278394	0.175231	-1.58873	0.112122	0.932573
ENSG00000133863.8	TEX15	protein_coding	489.287	-0.176858	0.112067	-1.57815	0.114532	0.932573
ENSG00000137210.13	TMEM14B	protein_coding	2376.61	-0.103125	0.064308	-1.60361	0.108799	0.932573
ENSG00000139116.18	KIF21A	protein_coding	1982.05	-0.106545	0.0662679	-1.60779	0.107881	0.932573
ENSG00000139910.20	NOVA1	protein_coding	79.1057	-0.344518	0.218505	-1.5767	0.114864	0.932573
ENSG00000140948.11	ZCCHC14	protein_coding	1453.44	0.115854	0.0728053	1.59128	0.111546	0.932573
ENSG00000141429.13	GALNT1	protein_coding	3123.79	-0.094115	0.0585417	-1.60766	0.10791	0.932573
ENSG00000141576.16	RNF157	protein_coding	989.243	0.143794	0.0912701	1.57548	0.115147	0.932573
ENSG00000142676.14	RPL11	protein_coding	18558.3	-0.0909936	0.0570397	-1.59527	0.110653	0.932573
ENSG00000144034.14	TPRKB	protein_coding	738.463	-0.137477	0.0865123	-1.58911	0.112036	0.932573
ENSG00000145375.8	SPATA5	protein_coding	343.938	-0.182397	0.113568	-1.60606	0.10826	0.932573
ENSG00000146386.8	ABRACL	protein_coding	1586.18	-0.121566	0.0759367	-1.60089	0.109402	0.932573
ENSG00000147439.12	BIN3	protein_coding	582.863	0.140328	0.0891463	1.57413	0.115457	0.932573
ENSG00000150051.14	MKX	protein_coding	21.1169	-0.645497	0.405608	-1.59143	0.111513	0.932573
ENSG00000152404.15	CWF19L2	protein_coding	336.869	-0.178079	0.112383	-1.58457	0.113064	0.932573
ENSG00000153767.10	GTF2E1	protein_coding	886.406	-0.121861	0.0769258	-1.58413	0.113163	0.932573
ENSG00000153814.13	JAZF1	protein_coding	194.214	0.264745	0.166074	1.59413	0.110906	0.932573
ENSG00000154723.12	ATP5PF	protein_coding	1713.27	-0.121841	0.075992	-1.60334	0.108859	0.932573
ENSG00000156253.7	RWDD2B	protein_coding	479.615	-0.158815	0.100844	-1.57485	0.115291	0.932573
ENSG00000156983.15	BRPF1	protein_coding	3289.66	0.107721	0.0674871	1.59617	0.11045	0.932573
ENSG00000158555.15	GDPD5	protein_coding	207.865	-0.224745	0.142732	-1.57459	0.11535	0.932573
ENSG00000160298.17	C21orf58	protein_coding	143.185	0.256766	0.162056	1.58443	0.113095	0.932573
ENSG00000161202.19	DVL3	protein_coding	2273.29	0.11396	0.0723589	1.57493	0.115273	0.932573
ENSG00000163535.18	SGO2	protein_coding	1329.8	-0.118659	0.0750671	-1.5807	0.113946	0.932573
ENSG00000164934.14	DCAF13	protein_coding	3398.63	-0.111487	0.0701331	-1.58965	0.111913	0.932573
ENSG00000165629.20	ATP5F1C	protein_coding	3052.26	-0.106955	0.0674414	-1.58589	0.112763	0.932573
ENSG00000165874.13	SHLD2P1	transcribed_unprocessed_pseudogene	41.955	-0.52105	0.324641	-1.605	0.108493	0.932573
ENSG00000166147.13	FBN1	protein_coding	872.007	0.156359	0.099401	1.57302	0.115715	0.932573
ENSG00000168028.14	RPSA	protein_coding	30570.6	-0.0822211	0.0522614	-1.57327	0.115657	0.932573
ENSG00000169223.15	LMAN2	protein_coding	3444.9	0.0931345	0.058809	1.58368	0.113267	0.932573
ENSG00000170190.16	SLC16A5	protein_coding	383.11	0.212085	0.131936	1.60749	0.107947	0.932573
ENSG00000170482.17	SLC23A1	protein_coding	23.3871	0.701083	0.445167	1.57488	0.115285	0.932573
ENSG00000170846.17	AC093323.1	protein_coding	457.929	-0.172852	0.108437	-1.59403	0.11093	0.932573
ENSG00000171045.15	TSNARE1	protein_coding	225.553	0.221139	0.138698	1.59439	0.110849	0.932573
ENSG00000172831.12	CES2	protein_coding	1139.15	0.166596	0.105062	1.58569	0.112809	0.932573
ENSG00000173660.12	UQCRH	protein_coding	5704.57	-0.102738	0.0649621	-1.58151	0.113762	0.932573
ENSG00000173705.9	SUSD5	protein_coding	103.041	0.320098	0.202203	1.58305	0.11341	0.932573
ENSG00000173960.14	UBXN2A	protein_coding	844.339	-0.127034	0.080374	-1.58054	0.113983	0.932573
ENSG00000174243.10	DDX23	protein_coding	3641.81	0.088783	0.0557264	1.5932	0.111116	0.932573
ENSG00000176108.9	CHMP6	protein_coding	1125.56	0.132476	0.0830789	1.59458	0.110806	0.932573
ENSG00000177494.6	ZBED2	protein_coding	93.3319	-0.311515	0.197446	-1.57772	0.114629	0.932573
ENSG00000177888.7	ZBTB41	protein_coding	885.104	-0.150533	0.0945374	-1.59231	0.111314	0.932573
ENSG00000178927.18	CYBC1	protein_coding	2214.72	0.127645	0.0795651	1.60429	0.10865	0.932573
ENSG00000180425.11	C11orf71	protein_coding	81.4023	-0.34848	0.220463	-1.58067	0.113953	0.932573
ENSG00000181222.15	POLR2A	protein_coding	4792.95	0.0972185	0.0614846	1.58118	0.113836	0.932573
ENSG00000181450.17	ZNF678	protein_coding	305.641	-0.198269	0.125533	-1.57942	0.11424	0.932573
ENSG00000182389.19	CACNB4	protein_coding	50.3384	0.419985	0.263053	1.59658	0.11036	0.932573
ENSG00000183048.12	SLC25A10	protein_coding	1699.65	0.101703	0.0639689	1.58988	0.111861	0.932573
ENSG00000183291.17	SELENOF	protein_coding	3503.91	-0.105312	0.0661376	-1.59232	0.111313	0.932573
ENSG00000183763.9	TRAIP	protein_coding	395.211	0.157858	0.100175	1.57582	0.115068	0.932573
ENSG00000184619.5	KRBA2	protein_coding	47.0102	-0.468058	0.2945	-1.58933	0.111986	0.932573
ENSG00000184923.12	NUTM2A	protein_coding	37.8706	0.522028	0.327254	1.59518	0.110673	0.932573
ENSG00000185049.14	NELFA	protein_coding	1655.84	0.114981	0.072958	1.57599	0.115027	0.932573
ENSG00000185414.20	MRPL30	protein_coding	2058.75	-0.105189	0.0668414	-1.57372	0.115553	0.932573
ENSG00000185880.13	TRIM69	protein_coding	165.076	-0.242319	0.151042	-1.60431	0.108645	0.932573
ENSG00000196456.12	ZNF775	protein_coding	235.366	0.21632	0.135172	1.60033	0.109525	0.932573
ENSG00000197822.11	OCLN	protein_coding	245.307	-0.204982	0.129824	-1.57892	0.114354	0.932573
ENSG00000197885.10	NKIRAS1	protein_coding	371.045	-0.17287	0.109034	-1.58547	0.11286	0.932573
ENSG00000198612.11	COPS8	protein_coding	1538.21	-0.140479	0.0880363	-1.5957	0.110557	0.932573
ENSG00000198786.2	MT-ND5	protein_coding	31675.3	0.107529	0.068041	1.58035	0.114027	0.932573
ENSG00000198816.7	ZNF358	protein_coding	967.217	0.137231	0.0864398	1.58759	0.112379	0.932573
ENSG00000198933.9	TBKBP1	protein_coding	407.841	0.199471	0.125276	1.59224	0.11133	0.932573
ENSG00000204520.13	MICA	protein_coding	294.188	-0.214846	0.136523	-1.5737	0.115557	0.932573
ENSG00000205765.9	C5orf51	protein_coding	1156.17	-0.130473	0.0827928	-1.5759	0.115049	0.932573
ENSG00000234883.5	MIR155HG	lincRNA	67.2897	-0.397967	0.249059	-1.59788	0.110069	0.932573
ENSG00000238113.6	LINC01410	lincRNA	29.6068	0.588253	0.366604	1.6046	0.108582	0.932573
ENSG00000241990.5	PRR34-AS1	antisense	41.8451	-0.463775	0.294876	-1.57278	0.115771	0.932573
ENSG00000254681.6	PKD1P5	transcribed_unprocessed_pseudogene	134.109	0.294678	0.183733	1.60384	0.108749	0.932573
ENSG00000256646.7	AC010132.3	protein_coding	650.877	-0.197328	0.123907	-1.59255	0.111261	0.932573
ENSG00000265590.9	C21orf59-TCP10L	protein_coding	136.924	-0.277387	0.175342	-1.58198	0.113654	0.932573
ENSG00000274180.1	NATD1	protein_coding	69.5664	0.386289	0.245524	1.57333	0.115643	0.932573
ENSG00000278129.2	ZNF8	protein_coding	227.308	0.202684	0.126762	1.59893	0.109836	0.932573
ENSG00000283228.1	AC068547.1	protein_coding	197.353	-0.243061	0.153141	-1.58717	0.112475	0.932573
ENSG00000284116.1	AL772307.1	processed_transcript	34.0746	-0.512063	0.324822	-1.57644	0.114924	0.932573
ENSG00000018510.15	AGPS	protein_coding	3786.32	-0.0996293	0.0637738	-1.56223	0.118234	0.934047
ENSG00000061794.13	MRPS35	protein_coding	2237.14	-0.109387	0.0697854	-1.56748	0.117003	0.934047
ENSG00000067596.11	DHX8	protein_coding	1831.37	0.095593	0.060917	1.56923	0.116594	0.934047
ENSG00000070087.14	PFN2	protein_coding	4214.34	-0.0926832	0.0596809	-1.55298	0.120428	0.934047
ENSG00000073060.16	SCARB1	protein_coding	3266.11	0.115881	0.0743264	1.55908	0.118977	0.934047
ENSG00000075856.12	SART3	protein_coding	2600.02	0.0846191	0.0542193	1.56068	0.118599	0.934047
ENSG00000077147.16	TM9SF3	protein_coding	8541.44	-0.0990613	0.0633991	-1.5625	0.118169	0.934047
ENSG00000085982.13	USP40	protein_coding	1902.86	-0.0962177	0.0612327	-1.57135	0.116102	0.934047
ENSG00000090530.10	P3H2	protein_coding	3291.78	-0.10664	0.0682084	-1.56344	0.117948	0.934047
ENSG00000092108.20	SCFD1	protein_coding	1018.01	-0.114393	0.0732283	-1.56214	0.118254	0.934047
ENSG00000100038.19	TOP3B	protein_coding	577.817	0.148484	0.0953089	1.55793	0.11925	0.934047
ENSG00000104442.10	ARMC1	protein_coding	2311.87	-0.0929731	0.0598153	-1.55434	0.120104	0.934047
ENSG00000104960.15	PTOV1	protein_coding	1962.45	0.125212	0.0800189	1.56478	0.117635	0.934047
ENSG00000105373.19	NOP53	protein_coding	4812.44	0.141393	0.0903392	1.56514	0.117551	0.934047
ENSG00000114166.8	KAT2B	protein_coding	510.312	-0.145284	0.0927814	-1.56588	0.117377	0.934047
ENSG00000115421.13	PAPOLG	protein_coding	409.148	-0.170914	0.108773	-1.57129	0.116116	0.934047
ENSG00000116251.11	RPL22	protein_coding	9690.91	-0.0984326	0.0630552	-1.56105	0.118511	0.934047
ENSG00000118217.6	ATF6	protein_coding	1680.81	-0.0994114	0.0633009	-1.57046	0.116309	0.934047
ENSG00000122958.15	VPS26A	protein_coding	5358.55	-0.089104	0.057188	-1.55809	0.119212	0.934047
ENSG00000131469.14	RPL27	protein_coding	13298.8	-0.0890671	0.0573052	-1.55426	0.120123	0.934047
ENSG00000131470.14	PSMC3IP	protein_coding	662.226	-0.135384	0.0867463	-1.56069	0.118597	0.934047
ENSG00000135951.15	TSGA10	protein_coding	93.436	-0.303473	0.194341	-1.56155	0.118395	0.934047
ENSG00000136205.17	TNS3	protein_coding	3895.57	0.119071	0.0760921	1.56483	0.117622	0.934047
ENSG00000136942.15	RPL35	protein_coding	10629	-0.0926185	0.0596602	-1.55243	0.120558	0.934047
ENSG00000138363.15	ATIC	protein_coding	5280.15	-0.0868663	0.0557883	-1.55707	0.119454	0.934047
ENSG00000138834.12	MAPK8IP3	protein_coding	1050.44	0.158623	0.101412	1.56415	0.117782	0.934047
ENSG00000141367.11	CLTC	protein_coding	17486.8	-0.0820991	0.0525793	-1.56143	0.118421	0.934047
ENSG00000141956.13	PRDM15	protein_coding	422.979	0.161648	0.103858	1.55643	0.119606	0.934047
ENSG00000143786.8	CNIH3	protein_coding	244.025	0.189367	0.121863	1.55393	0.120201	0.934047
ENSG00000143797.12	MBOAT2	protein_coding	2594.58	-0.113489	0.072949	-1.55573	0.119772	0.934047
ENSG00000145287.10	PLAC8	protein_coding	5553.52	0.106691	0.068643	1.55429	0.120116	0.934047
ENSG00000145604.15	SKP2	protein_coding	2481.39	-0.115979	0.0746883	-1.55283	0.120463	0.934047
ENSG00000145860.11	RNF145	protein_coding	1168.4	-0.142946	0.0915814	-1.56086	0.118556	0.934047
ENSG00000146834.14	MEPCE	protein_coding	1973.55	0.108358	0.0691004	1.56813	0.116851	0.934047
ENSG00000147905.17	ZCCHC7	protein_coding	432.286	-0.174015	0.111084	-1.56651	0.117229	0.934047
ENSG00000154719.13	MRPL39	protein_coding	686.08	-0.144461	0.0921754	-1.56723	0.11706	0.934047
ENSG00000154917.11	RAB6B	protein_coding	65.6429	-0.355987	0.227996	-1.56137	0.118436	0.934047
ENSG00000156052.10	GNAQ	protein_coding	1771.59	-0.0940067	0.0605168	-1.5534	0.120328	0.934047
ENSG00000162704.16	ARPC5	protein_coding	6343.17	-0.0844491	0.0541216	-1.56036	0.118675	0.934047
ENSG00000162819.12	BROX	protein_coding	3225.91	-0.0945581	0.0603728	-1.56624	0.117293	0.934047
ENSG00000164070.12	HSPA4L	protein_coding	1323.81	-0.121499	0.078149	-1.55471	0.120016	0.934047
ENSG00000164109.14	MAD2L1	protein_coding	2938.45	-0.104945	0.0671011	-1.56398	0.117822	0.934047
ENSG00000165434.8	PGM2L1	protein_coding	268.894	-0.188232	0.121245	-1.55249	0.120544	0.934047
ENSG00000166888.12	STAT6	protein_coding	3452.93	0.125207	0.0797282	1.57042	0.116317	0.934047
ENSG00000167105.8	TMEM92	protein_coding	272.72	-0.184752	0.11857	-1.55817	0.119193	0.934047
ENSG00000168283.14	BMI1	protein_coding	1140.41	-0.12684	0.0812399	-1.5613	0.118453	0.934047
ENSG00000171055.15	FEZ2	protein_coding	989.169	-0.113563	0.0731242	-1.55301	0.12042	0.934047
ENSG00000173915.16	ATP5MD	protein_coding	3111.51	-0.129682	0.0831801	-1.55905	0.118985	0.934047
ENSG00000177045.9	SIX5	protein_coding	589.296	0.170735	0.108784	1.56948	0.116537	0.934047
ENSG00000177192.13	PUS1	protein_coding	1604.52	0.109662	0.0699644	1.56739	0.117023	0.934047
ENSG00000177542.11	SLC25A22	protein_coding	1519.9	0.139723	0.0891253	1.56772	0.116947	0.934047
ENSG00000177628.16	GBA	protein_coding	2575.38	0.0869966	0.0555554	1.56594	0.117362	0.934047
ENSG00000179943.8	FIZ1	protein_coding	532.82	0.147898	0.09473	1.56126	0.118462	0.934047
ENSG00000182095.14	TNRC18	protein_coding	4299.97	0.138283	0.0889643	1.55436	0.120098	0.934047
ENSG00000182993.4	C12orf60	protein_coding	39.0903	-0.501086	0.321903	-1.55664	0.119556	0.934047
ENSG00000188157.15	AGRN	protein_coding	4427.13	0.100668	0.064672	1.55659	0.119568	0.934047
ENSG00000196792.12	STRN3	protein_coding	626.863	-0.141119	0.0907022	-1.55585	0.119744	0.934047
ENSG00000205078.5	SYCE1L	protein_coding	61.3555	-0.390672	0.249236	-1.56748	0.117004	0.934047
ENSG00000205250.9	E2F4	protein_coding	4891.17	0.102899	0.0660047	1.55897	0.119004	0.934047
ENSG00000213246.7	SUPT4H1	protein_coding	2338.9	-0.102613	0.0655431	-1.56558	0.117447	0.934047
ENSG00000214485.6	RPL7P1	processed_pseudogene	161.937	-0.344239	0.219368	-1.56923	0.116593	0.934047
ENSG00000240694.9	PNMA2	protein_coding	151.145	-0.253484	0.16284	-1.55665	0.119554	0.934047
ENSG00000244257.5	PKD1P1	unprocessed_pseudogene	563.844	0.350419	0.223272	1.56947	0.116538	0.934047
ENSG00000272391.6	POM121C	protein_coding	2473.6	0.113611	0.0729854	1.55663	0.119558	0.934047
ENSG00000276089.1	RF02103	misc_RNA	20.325	0.692565	0.444581	1.55779	0.119282	0.934047
ENSG00000280120.1	AC073857.1	TEC	84.2117	-0.314547	0.201809	-1.55864	0.119082	0.934047
ENSG00000005700.15	IBTK	protein_coding	2158.03	-0.10605	0.0684542	-1.54921	0.121331	0.935158
ENSG00000068354.16	TBC1D25	protein_coding	436.256	0.151437	0.0976886	1.5502	0.121094	0.935158
ENSG00000078808.16	SDF4	protein_coding	3070.31	0.114176	0.0736448	1.55037	0.121054	0.935158
ENSG00000100522.10	GNPNAT1	protein_coding	2042.79	-0.0986521	0.0636055	-1.551	0.120902	0.935158
ENSG00000104660.18	LEPROTL1	protein_coding	928.917	-0.132664	0.085681	-1.54834	0.12154	0.935158
ENSG00000119778.15	ATAD2B	protein_coding	264.334	-0.213407	0.137729	-1.54947	0.121268	0.935158
ENSG00000142227.11	EMP3	protein_coding	1531.44	0.119584	0.0772269	1.54847	0.121508	0.935158
ENSG00000159111.13	MRPL10	protein_coding	1269.76	0.109395	0.0706436	1.54854	0.121491	0.935158
ENSG00000167604.14	AD000864.1	protein_coding	162.711	0.278966	0.179998	1.54983	0.121183	0.935158
ENSG00000167642.13	SPINT2	protein_coding	1119.09	0.137746	0.0888799	1.54979	0.121191	0.935158
ENSG00000184613.10	NELL2	protein_coding	86.1741	0.326085	0.21049	1.54917	0.121341	0.935158
ENSG00000256861.1	AC048338.1	protein_coding	22.999	-5.22241	3.37056	-1.54942	0.121281	0.935158
ENSG00000073111.14	MCM2	protein_coding	7759.59	0.0775787	0.0501742	1.54619	0.122059	0.9358
ENSG00000111725.11	PRKAB1	protein_coding	510.063	0.146613	0.0948858	1.54515	0.122309	0.9358
ENSG00000125266.7	EFNB2	protein_coding	775.275	-0.152806	0.0988286	-1.54618	0.122062	0.9358
ENSG00000127948.16	POR	protein_coding	1734.37	0.134086	0.0868102	1.54459	0.122445	0.9358
ENSG00000135677.11	GNS	protein_coding	4513.95	0.0813199	0.0526483	1.54459	0.122446	0.9358
ENSG00000156976.17	EIF4A2	protein_coding	8875.2	-0.0889718	0.0575644	-1.5456	0.1222	0.9358
ENSG00000165506.14	DNAAF2	protein_coding	303.31	0.1899	0.122951	1.54452	0.122462	0.9358
ENSG00000166710.19	B2M	protein_coding	8298.22	-0.0932303	0.0603079	-1.54591	0.122127	0.9358
ENSG00000167196.14	FBXO22	protein_coding	1025.96	-0.107878	0.0697361	-1.54694	0.121878	0.9358
ENSG00000172380.6	GNG12	protein_coding	12425	-0.0895662	0.0579679	-1.5451	0.122322	0.9358
ENSG00000187239.17	FNBP1	protein_coding	1233.9	0.115781	0.0749106	1.54559	0.122205	0.9358
ENSG00000237440.9	AC008554.1	protein_coding	116.436	0.276399	0.17869	1.54681	0.12191	0.9358
ENSG00000126934.13	MAP2K2	protein_coding	2541.5	0.1348	0.0872996	1.54411	0.122561	0.936021
ENSG00000100280.16	AP1B1	protein_coding	2484.02	0.0993925	0.064402	1.54332	0.122754	0.936429
ENSG00000162441.12	LZIC	protein_coding	887.804	-0.124027	0.0803556	-1.54348	0.122714	0.936429
ENSG00000000003.14	TSPAN6	protein_coding	1278.89	-0.115874	0.0813932	-1.42363	0.154554	0.936852
ENSG00000000419.12	DPM1	protein_coding	1910.03	-0.110783	0.0727439	-1.52292	0.127779	0.936852
ENSG00000002822.15	MAD1L1	protein_coding	1436.87	0.122138	0.0825118	1.48025	0.138806	0.936852
ENSG00000004864.13	SLC25A13	protein_coding	2733.79	-0.0888564	0.0611525	-1.45303	0.146215	0.936852
ENSG00000006451.8	RALA	protein_coding	2318.24	-0.131533	0.0860833	-1.52797	0.126519	0.936852
ENSG00000007541.16	PIGQ	protein_coding	983.552	0.131801	0.0858903	1.53453	0.1249	0.936852
ENSG00000008282.8	SYPL1	protein_coding	3497.5	-0.0981731	0.0649951	-1.51047	0.130924	0.936852
ENSG00000010270.13	STARD3NL	protein_coding	2675.95	-0.120116	0.0778936	-1.54206	0.123059	0.936852
ENSG00000014641.18	MDH1	protein_coding	4355.83	-0.0898672	0.0624762	-1.43842	0.150314	0.936852
ENSG00000015532.9	XYLT2	protein_coding	917.882	0.117936	0.0797531	1.47877	0.139202	0.936852
ENSG00000019186.10	CYP24A1	protein_coding	80.7131	0.35188	0.245489	1.43338	0.151748	0.936852
ENSG00000019995.6	ZRANB1	protein_coding	1276.93	-0.10956	0.0728837	-1.50322	0.132783	0.936852
ENSG00000023697.13	DERA	protein_coding	2232.79	-0.120786	0.0798916	-1.51188	0.130566	0.936852
ENSG00000034693.15	PEX3	protein_coding	403.872	-0.15893	0.10685	-1.48741	0.136907	0.936852
ENSG00000035403.17	VCL	protein_coding	9383.41	0.0785397	0.0528713	1.48549	0.137414	0.936852
ENSG00000036549.13	AC118549.1	protein_coding	1160.65	-0.104794	0.0726762	-1.44192	0.149324	0.936852
ENSG00000037241.7	RPL26L1	protein_coding	950.78	-0.123795	0.0851097	-1.45454	0.145797	0.936852
ENSG00000038358.15	EDC4	protein_coding	3209.2	0.0944584	0.0650432	1.45224	0.146434	0.936852
ENSG00000038382.20	TRIO	protein_coding	7357.16	0.0928009	0.0649849	1.42804	0.153281	0.936852
ENSG00000038427.16	VCAN	protein_coding	28206.1	0.0880693	0.0592846	1.48553	0.137402	0.936852
ENSG00000040531.14	CTNS	protein_coding	291.634	0.172962	0.121877	1.41915	0.155855	0.936852
ENSG00000042493.16	CAPG	protein_coding	2946.6	0.10631	0.0729969	1.45636	0.145292	0.936852
ENSG00000044115.21	CTNNA1	protein_coding	8495.43	0.0779111	0.051837	1.503	0.132839	0.936852
ENSG00000046651.15	OFD1	protein_coding	724.842	0.133289	0.0871747	1.52899	0.126266	0.936852
ENSG00000048471.14	SNX29	protein_coding	208.876	0.264803	0.180062	1.47062	0.141395	0.936852
ENSG00000052841.15	TTC17	protein_coding	1837.11	0.0942828	0.0614479	1.53435	0.124943	0.936852
ENSG00000054282.16	SDCCAG8	protein_coding	356.396	-0.153451	0.108087	-1.4197	0.155694	0.936852
ENSG00000054793.13	ATP9A	protein_coding	1144.19	0.13491	0.0937038	1.43975	0.149937	0.936852
ENSG00000055732.13	MCOLN3	protein_coding	171.489	-0.217526	0.150264	-1.44762	0.147722	0.936852
ENSG00000062822.13	POLD1	protein_coding	2596.23	0.100815	0.0701468	1.4372	0.150662	0.936852
ENSG00000063169.10	BICRA	protein_coding	377.825	0.163308	0.111162	1.4691	0.141806	0.936852
ENSG00000063176.15	SPHK2	protein_coding	487.355	0.141045	0.0947699	1.48829	0.136673	0.936852
ENSG00000063245.14	EPN1	protein_coding	4395.9	0.0981916	0.0687998	1.42721	0.15352	0.936852
ENSG00000065457.10	ADAT1	protein_coding	812.885	0.116341	0.0775408	1.50038	0.133516	0.936852
ENSG00000066427.22	ATXN3	protein_coding	239.36	-0.186592	0.124665	-1.49675	0.134458	0.936852
ENSG00000067955.14	CBFB	protein_coding	2766.51	-0.107821	0.0723051	-1.4912	0.13591	0.936852
ENSG00000068308.13	OTUD5	protein_coding	2253.32	0.105139	0.0699968	1.50206	0.133083	0.936852
ENSG00000068654.16	POLR1A	protein_coding	3314.87	0.0997287	0.0686521	1.45267	0.146316	0.936852
ENSG00000068745.15	IP6K2	protein_coding	1270.32	0.102275	0.0723892	1.41284	0.157702	0.936852
ENSG00000069431.11	ABCC9	protein_coding	195.968	-0.244697	0.166922	-1.46594	0.142666	0.936852
ENSG00000069509.6	FUNDC1	protein_coding	654.827	-0.141595	0.0921005	-1.53739	0.124197	0.936852
ENSG00000069943.10	PIGB	protein_coding	249.933	-0.179682	0.125384	-1.43305	0.151844	0.936852
ENSG00000072849.11	DERL2	protein_coding	630.814	-0.135796	0.0930691	-1.45908	0.144542	0.936852
ENSG00000072958.8	AP1M1	protein_coding	2784.38	0.101315	0.0679155	1.49178	0.135757	0.936852
ENSG00000075239.13	ACAT1	protein_coding	2140.08	-0.0974285	0.0674108	-1.4453	0.148375	0.936852
ENSG00000075303.13	SLC25A40	protein_coding	751.575	-0.122148	0.0844746	-1.44598	0.148184	0.936852
ENSG00000075399.14	VPS9D1	protein_coding	105.508	0.338987	0.223356	1.5177	0.12909	0.936852
ENSG00000075420.13	FNDC3B	protein_coding	2585.67	-0.0891016	0.0631676	-1.41056	0.158375	0.936852
ENSG00000076716.9	GPC4	protein_coding	3357.94	0.0915826	0.0630013	1.45366	0.14604	0.936852
ENSG00000076944.16	STXBP2	protein_coding	2396.12	0.12208	0.0804201	1.51803	0.129008	0.936852
ENSG00000077348.9	EXOSC5	protein_coding	906.121	0.140343	0.0933433	1.50351	0.132707	0.936852
ENSG00000077380.15	DYNC1I2	protein_coding	2835.86	-0.0901666	0.0618959	-1.45675	0.145186	0.936852
ENSG00000078124.12	ACER3	protein_coding	981.901	-0.124898	0.0830423	-1.50403	0.132575	0.936852
ENSG00000079102.16	RUNX1T1	protein_coding	113.66	-0.281171	0.18374	-1.53026	0.125952	0.936852
ENSG00000080608.10	PUM3	protein_coding	3172.51	-0.0996983	0.0695077	-1.43435	0.151472	0.936852
ENSG00000080845.17	DLGAP4	protein_coding	3967.07	0.122273	0.0813751	1.50258	0.132947	0.936852
ENSG00000082213.18	C5orf22	protein_coding	1094.74	-0.114246	0.074508	-1.53333	0.125194	0.936852
ENSG00000082515.18	MRPL22	protein_coding	817.848	-0.126752	0.0827787	-1.53121	0.125717	0.936852
ENSG00000082898.16	XPO1	protein_coding	9124.7	-0.0832651	0.0578246	-1.43996	0.149878	0.936852
ENSG00000083099.11	LYRM2	protein_coding	608.731	-0.125415	0.086879	-1.44356	0.148864	0.936852
ENSG00000083720.13	OXCT1	protein_coding	1105.11	-0.114551	0.0770189	-1.48731	0.136933	0.936852
ENSG00000083812.12	ZNF324	protein_coding	222.569	0.203734	0.142685	1.42786	0.153332	0.936852
ENSG00000085231.14	AK6	protein_coding	676.428	-0.157942	0.10776	-1.46568	0.142735	0.936852
ENSG00000085365.18	SCAMP1	protein_coding	1346.67	-0.113723	0.0781585	-1.45503	0.14566	0.936852
ENSG00000086758.16	HUWE1	protein_coding	11923.6	0.0828183	0.0550056	1.50563	0.132161	0.936852
ENSG00000087494.15	PTHLH	protein_coding	55.5489	0.377539	0.268198	1.40769	0.159223	0.936852
ENSG00000089639.11	GMIP	protein_coding	327.382	0.190436	0.132195	1.44057	0.149707	0.936852
ENSG00000089723.10	OTUB2	protein_coding	220.868	0.190556	0.135111	1.41037	0.15843	0.936852
ENSG00000090006.17	LTBP4	protein_coding	2946.97	0.110439	0.0739107	1.49422	0.135119	0.936852
ENSG00000090447.12	TFAP4	protein_coding	714.343	0.128039	0.0890107	1.43846	0.150303	0.936852
ENSG00000091009.8	RBM27	protein_coding	1283.52	-0.108793	0.0740426	-1.46933	0.141743	0.936852
ENSG00000091039.17	OSBPL8	protein_coding	3574.01	-0.0875596	0.0586573	-1.49273	0.135507	0.936852
ENSG00000091129.20	NRCAM	protein_coding	1357.33	-0.10932	0.0713464	-1.53225	0.125462	0.936852
ENSG00000092421.16	SEMA6A	protein_coding	1069.89	0.148508	0.101992	1.45607	0.145372	0.936852
ENSG00000096092.6	TMEM14A	protein_coding	624.807	-0.130682	0.0886672	-1.47384	0.140524	0.936852
ENSG00000099246.16	RAB18	protein_coding	1342.13	-0.111531	0.0772526	-1.44372	0.148818	0.936852
ENSG00000099256.19	PRTFDC1	protein_coding	1095.88	-0.105928	0.0749264	-1.41376	0.157432	0.936852
ENSG00000099326.8	MZF1	protein_coding	325.626	0.18236	0.126573	1.44075	0.149656	0.936852
ENSG00000099860.9	GADD45B	protein_coding	498.172	-0.148656	0.0965846	-1.53913	0.123773	0.936852
ENSG00000100034.14	PPM1F	protein_coding	1749.7	0.101285	0.0703041	1.44068	0.149676	0.936852
ENSG00000100154.14	TTC28	protein_coding	365.406	0.173048	0.115989	1.49193	0.135716	0.936852
ENSG00000100325.15	ASCC2	protein_coding	1199.3	0.116905	0.0790479	1.47892	0.139162	0.936852
ENSG00000100393.13	EP300	protein_coding	775.956	0.120452	0.0820708	1.46765	0.142198	0.936852
ENSG00000100567.13	PSMA3	protein_coding	2309.52	-0.0996622	0.0683271	-1.4586	0.144674	0.936852
ENSG00000100890.15	KIAA0391	protein_coding	632.139	-0.126687	0.0881936	-1.43646	0.15087	0.936852
ENSG00000100934.15	SEC23A	protein_coding	4039.85	-0.0888865	0.0614697	-1.44602	0.148171	0.936852
ENSG00000101199.13	ARFGAP1	protein_coding	3890.13	0.0779406	0.0549598	1.41814	0.15615	0.936852
ENSG00000101236.17	RNF24	protein_coding	167.352	0.225372	0.156324	1.4417	0.149387	0.936852
ENSG00000101665.9	SMAD7	protein_coding	1483.12	0.120194	0.0801771	1.4991	0.133847	0.936852
ENSG00000101752.11	MIB1	protein_coding	1529.03	-0.133436	0.0909824	-1.46661	0.142481	0.936852
ENSG00000101928.13	MOSPD1	protein_coding	1028.79	-0.139428	0.0939516	-1.48404	0.137799	0.936852
ENSG00000101935.10	AMMECR1	protein_coding	1716.41	-0.106752	0.0720729	-1.48117	0.13856	0.936852
ENSG00000101945.16	SUV39H1	protein_coding	992.651	0.148562	0.0981428	1.51373	0.130094	0.936852
ENSG00000102043.16	MTMR8	protein_coding	56.7502	-0.36464	0.256838	-1.41973	0.155686	0.936852
ENSG00000102181.21	CD99L2	protein_coding	1355.53	0.103677	0.0731463	1.41739	0.156369	0.936852
ENSG00000102786.15	INTS6	protein_coding	1797.23	-0.0884298	0.0628138	-1.40781	0.159188	0.936852
ENSG00000102882.12	MAPK3	protein_coding	383.855	-0.189346	0.134606	-1.40667	0.159525	0.936852
ENSG00000103021.9	CCDC113	protein_coding	131.58	0.254815	0.181123	1.40686	0.159469	0.936852
ENSG00000103061.13	SLC7A6OS	protein_coding	743.64	0.128499	0.0833756	1.54121	0.123266	0.936852
ENSG00000103168.16	TAF1C	protein_coding	1160.14	0.13556	0.0932612	1.45355	0.146072	0.936852
ENSG00000103227.18	LMF1	protein_coding	94.2199	0.322436	0.2119	1.52164	0.128099	0.936852
ENSG00000103495.14	MAZ	protein_coding	5009.12	0.0782068	0.0542178	1.44245	0.149174	0.936852
ENSG00000103591.12	AAGAB	protein_coding	1115.59	-0.104025	0.0722558	-1.43968	0.149959	0.936852
ENSG00000103855.18	CD276	protein_coding	3075.78	0.0890463	0.0595111	1.4963	0.134577	0.936852
ENSG00000103932.12	RPAP1	protein_coding	1085.87	0.118448	0.0812479	1.45786	0.144878	0.936852
ENSG00000104067.16	TJP1	protein_coding	3616.81	-0.091797	0.0623373	-1.47259	0.140862	0.936852
ENSG00000104131.13	EIF3J	protein_coding	3123.08	-0.109114	0.0770149	-1.41679	0.156544	0.936852
ENSG00000104219.13	ZDHHC2	protein_coding	741.244	-0.124926	0.0857999	-1.45601	0.14539	0.936852
ENSG00000104341.16	LAPTM4B	protein_coding	17538.3	-0.0852902	0.055656	-1.53245	0.125411	0.936852
ENSG00000104388.15	RAB2A	protein_coding	6349.62	-0.0785897	0.0541406	-1.45159	0.146616	0.936852
ENSG00000104774.13	MAN2B1	protein_coding	1453.07	0.101333	0.0710163	1.4269	0.153607	0.936852
ENSG00000105185.12	PDCD5	protein_coding	1606.29	-0.141117	0.0969612	-1.45539	0.14556	0.936852
ENSG00000105202.9	FBL	protein_coding	7911.38	0.133824	0.0871205	1.53608	0.124519	0.936852
ENSG00000105204.14	DYRK1B	protein_coding	346.486	0.228139	0.151193	1.50893	0.131318	0.936852
ENSG00000105245.9	NUMBL	protein_coding	804.485	0.133515	0.0875096	1.52572	0.12708	0.936852
ENSG00000105298.14	CACTIN	protein_coding	893.612	0.127476	0.0839677	1.51815	0.128976	0.936852
ENSG00000105323.16	HNRNPUL1	protein_coding	13393.5	0.0750715	0.0507763	1.47848	0.13928	0.936852
ENSG00000105329.9	AC011462.1	protein_coding	2400.95	0.232354	0.154897	1.50005	0.133601	0.936852
ENSG00000105401.9	CDC37	protein_coding	8335.91	0.0810167	0.0556188	1.45664	0.145215	0.936852
ENSG00000105699.16	LSR	protein_coding	52.5572	-0.382219	0.254277	-1.50316	0.132798	0.936852
ENSG00000105708.9	ZNF14	protein_coding	69.1772	0.329452	0.226652	1.45356	0.146068	0.936852
ENSG00000105866.15	SP4	protein_coding	542.518	-0.141085	0.0984156	-1.43357	0.151696	0.936852
ENSG00000105875.14	WDR91	protein_coding	260.662	0.190266	0.131365	1.44837	0.147513	0.936852
ENSG00000106012.18	IQCE	protein_coding	664.273	0.151056	0.10561	1.43032	0.152625	0.936852
ENSG00000106080.10	FKBP14	protein_coding	554.533	-0.144169	0.0988972	-1.45777	0.144905	0.936852
ENSG00000106299.8	WASL	protein_coding	2008.4	-0.101248	0.0673414	-1.50351	0.132708	0.936852
ENSG00000106610.15	STAG3L4	transcribed_unprocessed_pseudogene	216.499	-0.188994	0.129385	-1.46071	0.144096	0.936852
ENSG00000107105.15	ELAVL2	protein_coding	281.845	-0.16933	0.118409	-1.43004	0.152704	0.936852
ENSG00000107362.13	ABHD17B	protein_coding	488.431	-0.138228	0.0958178	-1.44261	0.14913	0.936852
ENSG00000107521.19	HPS1	protein_coding	1103.06	0.112805	0.0744828	1.51451	0.129895	0.936852
ENSG00000107758.15	PPP3CB	protein_coding	1173.34	-0.122373	0.0806744	-1.51687	0.129299	0.936852
ENSG00000107779.13	BMPR1A	protein_coding	1619.69	-0.0942587	0.0660573	-1.42692	0.153602	0.936852
ENSG00000107938.18	EDRF1	protein_coding	1262.05	-0.114795	0.0814684	-1.40908	0.158812	0.936852
ENSG00000108061.11	SHOC2	protein_coding	1535.75	-0.0946299	0.0665475	-1.42199	0.155029	0.936852
ENSG00000108511.10	HOXB6	protein_coding	24.4253	-0.632103	0.427523	-1.47853	0.139267	0.936852
ENSG00000108557.19	RAI1	protein_coding	1176.18	0.12175	0.0865794	1.40623	0.159657	0.936852
ENSG00000108651.10	UTP6	protein_coding	1844.31	-0.104203	0.0729668	-1.42809	0.153265	0.936852
ENSG00000108773.11	KAT2A	protein_coding	1496.87	0.118765	0.0773493	1.53543	0.124677	0.936852
ENSG00000108961.14	RANGRF	protein_coding	420.464	-0.148057	0.100753	-1.46951	0.141695	0.936852
ENSG00000109118.14	PHF12	protein_coding	1293.17	0.0973222	0.0683311	1.42427	0.154367	0.936852
ENSG00000109736.15	MFSD10	protein_coding	2174.07	0.0993418	0.0648548	1.53176	0.125582	0.936852
ENSG00000109920.12	FNBP4	protein_coding	1595.55	0.115061	0.0746933	1.54044	0.123453	0.936852
ENSG00000110719.10	TCIRG1	protein_coding	2452.96	0.229581	0.161373	1.42267	0.154833	0.936852
ENSG00000110921.14	MVK	protein_coding	507.001	0.13201	0.0920415	1.43425	0.151501	0.936852
ENSG00000110925.6	CSRNP2	protein_coding	813.878	0.121363	0.0799038	1.51886	0.128798	0.936852
ENSG00000111615.14	KRR1	protein_coding	2413.94	-0.101175	0.0698282	-1.44891	0.147362	0.936852
ENSG00000111843.14	TMEM14C	protein_coding	2203.44	-0.105785	0.0711357	-1.48708	0.136993	0.936852
ENSG00000112110.10	MRPL18	protein_coding	1141.98	-0.131816	0.0918646	-1.4349	0.151317	0.936852
ENSG00000112309.10	B3GAT2	protein_coding	23.4985	-0.561105	0.393273	-1.42676	0.153649	0.936852
ENSG00000112658.8	SRF	protein_coding	1109.67	0.104951	0.0706565	1.48536	0.137448	0.936852
ENSG00000112697.16	TMEM30A	protein_coding	4378.61	-0.0898698	0.0588147	-1.52802	0.126508	0.936852
ENSG00000112699.11	GMDS	protein_coding	456.267	-0.149928	0.106233	-1.41131	0.158153	0.936852
ENSG00000113658.18	SMAD5	protein_coding	1806.93	-0.104471	0.0720716	-1.44954	0.147186	0.936852
ENSG00000113712.17	CSNK1A1	protein_coding	6217.07	-0.0700051	0.04841	-1.44609	0.148153	0.936852
ENSG00000113763.12	UNC5A	protein_coding	81.4828	0.323304	0.224433	1.44054	0.149716	0.936852
ENSG00000113838.13	TBCCD1	protein_coding	224.934	-0.192219	0.130298	-1.47522	0.140153	0.936852
ENSG00000114023.15	FAM162A	protein_coding	485.6	-0.147992	0.104823	-1.41182	0.158002	0.936852
ENSG00000114480.13	GBE1	protein_coding	1236.99	-0.122682	0.0850842	-1.44189	0.149333	0.936852
ENSG00000114686.9	MRPL3	protein_coding	4812.5	-0.106887	0.0759488	-1.40735	0.159323	0.936852
ENSG00000114853.14	ZBTB47	protein_coding	168.996	0.228873	0.15847	1.44426	0.148665	0.936852
ENSG00000115207.13	GTF3C2	protein_coding	2481.6	0.0943799	0.0648808	1.45467	0.145761	0.936852
ENSG00000115541.11	HSPE1	protein_coding	12136	-0.206021	0.139255	-1.47945	0.139019	0.936852
ENSG00000115947.13	ORC4	protein_coding	1445.62	-0.0977312	0.0691176	-1.41398	0.157366	0.936852
ENSG00000116161.17	CACYBP	protein_coding	7906.99	-0.0909584	0.0646874	-1.40612	0.159687	0.936852
ENSG00000116489.13	CAPZA1	protein_coding	6112.48	-0.0925038	0.0654542	-1.41326	0.15758	0.936852
ENSG00000116580.18	GON4L	protein_coding	1831.33	0.0934827	0.0627531	1.48969	0.136306	0.936852
ENSG00000116752.6	BCAS2	protein_coding	1421.54	-0.111795	0.0772179	-1.44779	0.147677	0.936852
ENSG00000117228.10	GBP1	protein_coding	77.0489	0.392187	0.263495	1.4884	0.136645	0.936852
ENSG00000117500.13	TMED5	protein_coding	2638.29	-0.0896718	0.0601196	-1.49156	0.135815	0.936852
ENSG00000118777.12	ABCG2	protein_coding	174.381	0.229206	0.153632	1.49191	0.135722	0.936852
ENSG00000118900.14	UBN1	protein_coding	1536.99	0.0895703	0.0636708	1.40677	0.159495	0.936852
ENSG00000119042.17	SATB2	protein_coding	431.881	-0.15098	0.102485	-1.47319	0.140701	0.936852
ENSG00000119139.19	TJP2	protein_coding	1751.17	0.104903	0.0714055	1.46911	0.141803	0.936852
ENSG00000119321.9	FKBP15	protein_coding	1270.09	0.101172	0.0708297	1.42839	0.15318	0.936852
ENSG00000119333.11	WDR34	protein_coding	4011.98	0.111327	0.07524	1.47963	0.138973	0.936852
ENSG00000119396.11	RAB14	protein_coding	1875.75	-0.110038	0.0730173	-1.50702	0.131806	0.936852
ENSG00000119401.10	TRIM32	protein_coding	706.324	-0.119451	0.0835804	-1.42917	0.152955	0.936852
ENSG00000119673.14	ACOT2	protein_coding	501.049	0.164867	0.111442	1.47939	0.139035	0.936852
ENSG00000119844.15	AFTPH	protein_coding	1602.96	-0.10388	0.0689613	-1.50636	0.131976	0.936852
ENSG00000119922.10	IFIT2	protein_coding	461.128	0.186667	0.126236	1.47872	0.139215	0.936852
ENSG00000119927.14	GPAM	protein_coding	654.741	-0.147754	0.099914	-1.47882	0.13919	0.936852
ENSG00000120029.13	ARMH3	protein_coding	1138.55	0.0963186	0.0684689	1.40675	0.159501	0.936852
ENSG00000120049.19	KCNIP2	protein_coding	20.2664	-0.674386	0.438492	-1.53797	0.124057	0.936852
ENSG00000120314.18	WDR55	protein_coding	1743.73	0.0979558	0.0643255	1.52281	0.127805	0.936852
ENSG00000120705.13	ETF1	protein_coding	6343.62	-0.0930851	0.0658434	-1.41373	0.15744	0.936852
ENSG00000120733.14	KDM3B	protein_coding	2503.03	0.0835122	0.0590661	1.41388	0.157398	0.936852
ENSG00000120742.11	SERP1	protein_coding	4209.62	-0.108615	0.0742586	-1.46266	0.143562	0.936852
ENSG00000120896.13	SORBS3	protein_coding	1299.22	0.127572	0.0868748	1.46845	0.141981	0.936852
ENSG00000121058.5	COIL	protein_coding	1448.05	0.101959	0.0675628	1.5091	0.131274	0.936852
ENSG00000121892.15	PDS5A	protein_coding	6299.34	-0.0722008	0.0485433	-1.48735	0.136923	0.936852
ENSG00000123096.11	SSPN	protein_coding	136.699	-0.272623	0.183263	-1.4876	0.136855	0.936852
ENSG00000123124.13	WWP1	protein_coding	2007.1	-0.0998606	0.0679444	-1.46974	0.141632	0.936852
ENSG00000123146.20	ADGRE5	protein_coding	844.217	0.121894	0.0850327	1.4335	0.151716	0.936852
ENSG00000123684.13	LPGAT1	protein_coding	2861.49	-0.124671	0.08254	-1.51043	0.130934	0.936852
ENSG00000123983.14	ACSL3	protein_coding	5374.76	-0.0998549	0.0651088	-1.53366	0.125113	0.936852
ENSG00000124257.6	NEURL2	protein_coding	24.6818	0.582127	0.387506	1.50224	0.133035	0.936852
ENSG00000124299.14	PEPD	protein_coding	1932.49	0.105069	0.0684196	1.53566	0.124621	0.936852
ENSG00000124496.12	TRERF1	protein_coding	577.022	0.135548	0.0911588	1.48694	0.13703	0.936852
ENSG00000124523.15	SIRT5	protein_coding	302.071	-0.170075	0.119684	-1.42103	0.155308	0.936852
ENSG00000124574.15	ABCC10	protein_coding	225.656	0.196495	0.131814	1.4907	0.136041	0.936852
ENSG00000124767.7	GLO1	protein_coding	3159.89	-0.0968372	0.0664658	-1.45695	0.145131	0.936852
ENSG00000125398.7	SOX9	protein_coding	78.0395	0.396749	0.268177	1.47943	0.139026	0.936852
ENSG00000125703.15	ATG4C	protein_coding	394.389	-0.155698	0.107024	-1.45479	0.145727	0.936852
ENSG00000125730.16	C3	protein_coding	102.346	-0.34889	0.231057	-1.50997	0.13105	0.936852
ENSG00000125870.11	SNRPB2	protein_coding	1726.26	-0.106533	0.0721673	-1.4762	0.139891	0.936852
ENSG00000126215.14	XRCC3	protein_coding	812.448	0.117978	0.0800892	1.47308	0.140729	0.936852
ENSG00000126261.13	UBA2	protein_coding	4811.08	-0.0975157	0.0662622	-1.47166	0.141112	0.936852
ENSG00000126749.16	EMG1	protein_coding	2082.59	-0.108096	0.0719175	-1.50305	0.132825	0.936852
ENSG00000127946.17	HIP1	protein_coding	2119.47	0.112937	0.076609	1.47419	0.140429	0.936852
ENSG00000128274.17	A4GALT	protein_coding	92.4978	-0.356356	0.251636	-1.41616	0.156729	0.936852
ENSG00000128513.15	POT1	protein_coding	1083.14	-0.107039	0.0751379	-1.42456	0.154284	0.936852
ENSG00000129055.12	ANAPC13	protein_coding	1294.5	-0.1244	0.0830968	-1.49705	0.13438	0.936852
ENSG00000129235.10	TXNDC17	protein_coding	1068.99	-0.116501	0.0821138	-1.41877	0.155965	0.936852
ENSG00000129484.13	PARP2	protein_coding	823.566	-0.130187	0.0862994	-1.50855	0.131414	0.936852
ENSG00000130382.9	MLLT1	protein_coding	3627.31	0.0994111	0.0645819	1.5393	0.12373	0.936852
ENSG00000130559.19	CAMSAP1	protein_coding	932.554	0.117146	0.0775958	1.5097	0.13112	0.936852
ENSG00000131013.3	PPIL4	protein_coding	622.639	-0.13037	0.0858603	-1.5184	0.128913	0.936852
ENSG00000131165.15	CHMP1A	protein_coding	4002.35	0.0781094	0.0547013	1.42793	0.153313	0.936852
ENSG00000131375.10	CAPN7	protein_coding	1244.62	-0.105797	0.0700754	-1.50976	0.131104	0.936852
ENSG00000131507.11	NDFIP1	protein_coding	1520	-0.104237	0.0727632	-1.43256	0.151985	0.936852
ENSG00000131584.19	ACAP3	protein_coding	460.079	0.145135	0.0976595	1.48613	0.137244	0.936852
ENSG00000131779.11	PEX11B	protein_coding	453.599	-0.14301	0.0977484	-1.46305	0.143455	0.936852
ENSG00000132256.18	TRIM5	protein_coding	641.038	0.128426	0.0874517	1.46854	0.141957	0.936852
ENSG00000132478.10	UNK	protein_coding	1520.66	0.104746	0.0742736	1.41027	0.158459	0.936852
ENSG00000133119.13	RFC3	protein_coding	2259.9	-0.119171	0.0833752	-1.42933	0.152909	0.936852
ENSG00000133134.11	BEX2	protein_coding	67.2041	0.373269	0.247579	1.50767	0.131638	0.936852
ENSG00000133243.8	BTBD2	protein_coding	1574.59	0.148587	0.0995237	1.49298	0.135443	0.936852
ENSG00000133302.13	SLF1	protein_coding	615.424	-0.129911	0.0889351	-1.46074	0.144087	0.936852
ENSG00000133703.11	KRAS	protein_coding	1570.69	-0.1066	0.0703131	-1.51607	0.1295	0.936852
ENSG00000133731.10	IMPA1	protein_coding	2092.02	-0.127339	0.0826151	-1.54135	0.123232	0.936852
ENSG00000134072.11	CAMK1	protein_coding	1293.14	0.121144	0.0799443	1.51535	0.129683	0.936852
ENSG00000134375.11	TIMM17A	protein_coding	3821.26	-0.12461	0.0860846	-1.44753	0.147747	0.936852
ENSG00000134769.21	DTNA	protein_coding	252.169	-0.224583	0.150004	-1.49717	0.134348	0.936852
ENSG00000134970.14	TMED7	protein_coding	3360.67	-0.107616	0.0748726	-1.43732	0.150628	0.936852
ENSG00000135046.14	ANXA1	protein_coding	4618.32	-0.10262	0.0717143	-1.43096	0.152442	0.936852
ENSG00000135047.15	CTSL	protein_coding	2662.51	-0.103343	0.0714962	-1.44544	0.148334	0.936852
ENSG00000135249.8	RINT1	protein_coding	1063.36	-0.1224	0.0851962	-1.43668	0.150809	0.936852
ENSG00000135469.13	COQ10A	protein_coding	229.268	0.179794	0.12594	1.42761	0.153403	0.936852
ENSG00000135535.17	CD164	protein_coding	5286.91	-0.0918573	0.061308	-1.49829	0.134058	0.936852
ENSG00000135678.12	CPM	protein_coding	701.965	0.124353	0.0821587	1.51356	0.130136	0.936852
ENSG00000135679.24	MDM2	protein_coding	3088.31	-0.0910104	0.0647046	-1.40655	0.15956	0.936852
ENSG00000135932.11	CAB39	protein_coding	2635.47	-0.0942226	0.0646318	-1.45784	0.144886	0.936852
ENSG00000136048.14	DRAM1	protein_coding	687.444	-0.11803	0.082357	-1.43315	0.151816	0.936852
ENSG00000136270.14	TBRG4	protein_coding	2618.12	0.09238	0.0621213	1.48709	0.136991	0.936852
[truncated: 11,389 more rows]
