# Supplementary material for: Characterizing Expression and Regulation of Gamma-Herpesviral Circular RNAs
Source: Front Microbiol. 2021 Jun 30;12:670542. doi: 10.3389/fmicb.2021.670542 (PMC8278476; doi:10.3389/fmicb.2021.670542)
Supplement: Supplementary Table 6 — circRNAs and RNA-binding proteins. Expression levels and contributions to circRNA production of genes that code for RNA-binding proteins [based on Queiroz et al. (2019) and Urdaneta et al. (2019)] are compiled based on publicly available data. Log2 Fold changes of gene expressions in KSHV-infected HUVECs (infected vs mock) are based on (Tagawa et al., 2018). Primary human umbilical vascular endothelial cells (HUVECs) were infected with KSHV. Effects on circRNA productions were determined by high-throughput screen and based on (Li et al., 2017). [file Table_6.XLSX]

## Sheet: Sheet1
logFC_HUVEC (infected vs mock) is based on Tagawa et al., 2018. Primary human umbilical vascular endothelial cells (HUVECs) were infected with KSHV.
Effects on circRNA productions is based on Li et al., 2017.
Only genes that code for RNA-binding proteins (based on Urdaneta et al., 2019 and Queiroz et al., 2019) are included.
Gene	Gene_symbol	logFC in HUVEC (infected vs mock)	counts per million in HUVECs	Effect on circRNA production
ENSG00000101057.11	MYBL2	1.03613	4.92689	positive
ENSG00000100304.12	TTLL12	0.881828	4.55716	positive
ENSG00000131747.10	TOP2A	0.831246	6.26642	positive
ENSG00000130305.12	NSUN5	0.828082	0.381439	positive
ENSG00000010292.8	NCAPD2	0.745411	5.68494	positive
ENSG00000176014.8	TUBB6	0.705885	7.53843	positive
ENSG00000163808.12	KIF15	0.671524	3.15879	positive
ENSG00000105364.9	MRPL4	0.656335	3.29062	positive
ENSG00000175792.7	RUVBL1	0.656169	4.55686	positive
ENSG00000120437.7	ACAT2	0.654652	3.97571	positive
ENSG00000198554.7	WDHD1	0.64496	3.53977	positive
ENSG00000150753.7	CCT5	0.600878	6.75815	positive
ENSG00000132507.13	EIF5A	0.58436	6.76559	positive
ENSG00000196419.8	XRCC6	0.577873	7.20202	positive
ENSG00000105849.5	TWISTNB	0.577364	4.27944	positive
ENSG00000077312.4	SNRPA	0.549628	4.11336	positive
ENSG00000197914.2	HIST1H4K	0.546312	3.07018	positive
ENSG00000160214.8	RRP1	0.545226	3.43715	positive
ENSG00000063244.8	U2AF2	0.532747	5.96876	positive
ENSG00000183431.7	SF3A3	0.507122	5.48246	positive
ENSG00000166226.8	CCT2	0.504777	6.49475	positive
ENSG00000134001.8	EIF2S1	0.497207	5.63209	positive
ENSG00000181163.9	NPM1	0.49703	8.4593	positive
ENSG00000120438.7	TCP1	0.495231	6.69282	positive
ENSG00000100097.7	LGALS1	0.494223	8.59675	positive
ENSG00000123064.8	DDX54	0.493164	4.43848	positive
ENSG00000104687.8	GSR	0.477092	4.70922	positive
ENSG00000125743.6	SNRPD2	0.47399	5.43147	positive
ENSG00000130935.5	NOL11	0.472027	4.69571	positive
ENSG00000010256.6	UQCRC1	0.468539	5.63352	positive
ENSG00000153107.7	ANAPC1	0.460532	4.68981	positive
ENSG00000100410.3	PHF5A	0.45387	3.71783	positive
ENSG00000173674.6	EIF1AX	0.445419	5.18219	positive
ENSG00000102144.9	PGK1	0.441322	6.84752	positive
ENSG00000075239.9	ACAT1	0.434255	4.42836	positive
ENSG00000178952.4	TUFM	0.433643	5.02149	positive
ENSG00000103932.7	RPAP1	0.431604	3.67107	positive
ENSG00000115241.9	PPM1G	0.429993	5.60959	positive
ENSG00000155393.8	HEATR3	0.423572	3.56351	positive
ENSG00000115128.6	SF3B14	0.421345	4.30039	positive
ENSG00000171490.8	RSL1D1	0.416168	5.63662	positive
ENSG00000177084.12	POLE	0.415921	4.50645	positive
ENSG00000143401.10	ANP32E	0.399199	3.20641	positive
ENSG00000108518.7	PFN1	0.394581	7.18719	positive
ENSG00000143621.12	ILF2	0.393637	6.86771	positive
ENSG00000126001.11	CEP250	0.392076	4.24797	positive
ENSG00000129351.13	ILF3	0.3899	6.93806	positive
ENSG00000120800.4	UTP20	0.389332	4.97734	positive
ENSG00000002822.11	MAD1L1	0.386315	3.44737	positive
ENSG00000082898.12	XPO1	0.371629	6.75355	positive
ENSG00000100764.9	PSMC1	0.371266	5.22682	positive
ENSG00000172172.3	MRPL13	0.371051	3.51698	positive
ENSG00000135763.5	URB2	0.363718	3.13337	positive
ENSG00000091542.8	ALKBH5	0.353658	5.01439	positive
ENSG00000110713.11	NUP98	0.351027	6.36403	positive
ENSG00000143815.10	LBR	0.347236	5.67127	positive
ENSG00000106355.5	LSM5	0.345534	3.071	positive
ENSG00000156515.17	HK1	0.33799	6.09256	positive
ENSG00000100519.7	PSMC6	0.331359	5.03975	positive
ENSG00000082516.8	GEMIN5	0.330135	4.48547	positive
ENSG00000069248.9	NUP133	0.327863	4.96316	positive
ENSG00000129460.11	NGDN	0.325186	3.11732	positive
ENSG00000213672.3	NCKIPSD	0.324996	2.12595	positive
ENSG00000124784.4	RIOK1	0.324129	3.08768	positive
ENSG00000172531.10	PPP1CA	0.319645	5.92529	positive
ENSG00000136891.9	TEX10	0.314205	3.97137	positive
ENSG00000171497.4	PPID	0.310053	3.45369	positive
ENSG00000106105.9	GARS	0.307819	6.2519	positive
ENSG00000121058.4	COIL	0.30344	3.29194	positive
ENSG00000159131.12	GART	0.30153	5.26683	positive
ENSG00000138430.11	OLA1	0.293684	5.37045	positive
ENSG00000134697.8	GNL2	0.292239	4.65026	positive
ENSG00000115368.5	WDR75	0.290525	4.90046	positive
ENSG00000106682.10	EIF4H	0.29021	5.46546	positive
ENSG00000114302.11	PRKAR2A	0.284631	5.72314	positive
ENSG00000148688.9	RPP30	0.283723	3.17482	positive
ENSG00000153310.14	FAM49B	0.277804	4.16926	positive
ENSG00000122873.7	CISD1	0.274196	3.30576	positive
ENSG00000165119.14	HNRNPK	0.27304	7.79346	positive
ENSG00000134440.7	NARS	0.261507	6.01328	positive
ENSG00000031698.8	SARS	0.259794	5.81618	positive
ENSG00000100243.16	CYB5R3	0.245644	6.59276	positive
ENSG00000099899.10	TRMT2A	0.244384	3.57267	positive
ENSG00000125818.13	PSMF1	0.244004	5.16439	positive
ENSG00000091140.8	DLD	0.235174	5.08638	positive
ENSG00000102119.6	EMD	0.23448	1.95515	positive
ENSG00000065154.7	OAT	0.232812	5.51747	positive
ENSG00000131732.7	ZCCHC9	0.229875	2.80892	positive
ENSG00000175931.8	UBE2O	0.220622	4.21126	positive
ENSG00000136628.13	EPRS	0.219137	6.55319	positive
ENSG00000163636.6	PSMD6	0.218562	4.72628	positive
ENSG00000162408.10	NOL9	0.21841	4.42599	positive
ENSG00000100227.13	POLDIP3	0.214437	4.82515	positive
ENSG00000149782.7	PLCB3	0.209694	5.66341	positive
ENSG00000103035.6	PSMD7	0.204212	4.61774	positive
ENSG00000009954.6	BAZ1B	0.202631	4.93641	positive
ENSG00000106638.11	TBL2	0.200435	2.09414	positive
ENSG00000160201.7	U2AF1	0.187511	5.29218	positive
ENSG00000179051.9	RCC2	0.177134	6.14521	positive
ENSG00000113649.7	TCERG1	0.175632	4.48089	positive
ENSG00000092820.13	EZR	0.165944	6.1879	positive
ENSG00000144791.5	LIMD1	0.161705	4.56101	positive
ENSG00000141141.10	DDX52	0.160667	4.64431	positive
ENSG00000100442.6	FKBP3	0.16054	3.92815	positive
ENSG00000104824.12	HNRNPL	0.15423	5.183	positive
ENSG00000163681.10	SLMAP	0.150764	4.80662	positive
ENSG00000137076.14	TLN1	0.148606	8.94481	positive
ENSG00000142546.9	NOSIP	0.147222	3.58638	positive
ENSG00000115211.11	EIF2B4	0.143502	3.65976	positive
ENSG00000110841.9	PPFIBP1	0.13959	6.43095	positive
ENSG00000131269.11	ABCB7	0.135696	3.3923	positive
ENSG00000171262.7	FAM98B	0.131073	3.89664	positive
ENSG00000140374.11	ETFA	0.126996	5.10235	positive
ENSG00000129347.15	KRI1	0.126833	3.05366	positive
ENSG00000101199.8	ARFGAP1	0.119989	5.15623	positive
ENSG00000102189.12	EEA1	0.116455	5.7786	positive
ENSG00000106803.5	SEC61B	0.116062	4.6305	positive
ENSG00000144713.8	RPL32	0.11418	7.85436	positive
ENSG00000134371.9	CDC73	0.111863	4.52062	positive
ENSG00000021776.6	AQR	0.109049	5.23486	positive
ENSG00000196535.10	MYO18A	0.103066	3.96525	positive
ENSG00000125755.14	SYMPK	0.102794	5.09072	positive
ENSG00000138592.9	USP8	0.0992294	4.47146	positive
ENSG00000151923.13	TIAL1	0.0967541	5.11261	positive
ENSG00000169504.10	CLIC4	0.0961362	8.15442	positive
ENSG00000164877.14	MICALL2	0.094479	3.42288	positive
ENSG00000170144.14	HNRNPA3	0.0937487	5.98535	positive
ENSG00000124942.9	AHNAK	0.0898546	10.8796	positive
ENSG00000184897.4	H1FX	0.0767439	2.34285	positive
ENSG00000120948.11	TARDBP	0.0710057	5.17623	positive
ENSG00000133773.7	CCDC59	0.0650966	2.47697	positive
ENSG00000033178.8	UBA6	0.0582175	5.86453	positive
ENSG00000124228.10	DDX27	0.0541997	3.25406	positive
ENSG00000153250.13	RBMS1	0.0500415	5.28106	positive
ENSG00000136709.7	WDR33	0.0439257	5.00634	positive
ENSG00000105738.6	SIPA1L3	0.0433585	4.96687	positive
ENSG00000146909.3	NOM1	0.03727	4.10973	positive
ENSG00000148396.14	SEC16A	0.0365293	6.02673	positive
ENSG00000172939.4	OXSR1	0.0352402	4.46379	positive
ENSG00000168066.16	SF1	0.0294538	5.65732	positive
ENSG00000107164.15	FUBP3	0.0287037	4.58055	positive
ENSG00000124198.8	ARFGEF2	0.0217098	5.87035	positive
ENSG00000130669.13	PAK4	0.0200158	3.67839	positive
ENSG00000198231.8	DDX42	0.0172443	5.76377	positive
ENSG00000257103.4	LSM14A	0.0158579	4.52944	positive
ENSG00000153827.9	TRIP12	0.0152225	7.39298	positive
ENSG00000140464.15	PML	0.0125586	4.4657	positive
ENSG00000065613.9	SLK	0.00911301	5.52145	positive
ENSG00000197386.6	HTT	0.00441708	5.64894	positive
ENSG00000101557.10	USP14	0.00106756	5.0053	positive
ENSG00000134982.12	APC	-0.00421835	5.34832	positive
ENSG00000184743.8	ATL3	-0.0172422	6.33135	positive
ENSG00000101544.4	ADNP2	-0.0310259	3.61303	positive
ENSG00000138594.8	TMOD3	-0.031899	5.61997	positive
ENSG00000163110.10	PDLIM5	-0.0398612	7.1383	positive
ENSG00000169564.5	PCBP1	-0.0406194	4.04698	positive
ENSG00000196498.9	NCOR2	-0.0426826	5.24845	positive
ENSG00000089682.12	RBM41	-0.0497154	2.49426	positive
ENSG00000126461.10	SCAF1	-0.0513411	2.93985	positive
ENSG00000173914.7	RBM4B	-0.0532658	2.89618	positive
ENSG00000125676.15	THOC2	-0.0637546	5.15523	positive
ENSG00000074054.13	CLASP1	-0.0724893	5.42482	positive
ENSG00000066777.4	ARFGEF1	-0.0801301	5.66783	positive
ENSG00000143379.8	SETDB1	-0.0837414	3.80903	positive
ENSG00000167378.4	IRGQ	-0.0888419	4.7503	positive
ENSG00000076201.10	PTPN23	-0.0939184	4.29949	positive
ENSG00000141027.16	NCOR1	-0.102755	6.46225	positive
ENSG00000115760.9	BIRC6	-0.103552	7.06908	positive
ENSG00000067900.6	ROCK1	-0.116318	5.59489	positive
ENSG00000163820.10	FYCO1	-0.141196	5.04473	positive
ENSG00000107554.11	DNMBP	-0.168642	5.20097	positive
ENSG00000132478.5	UNK	-0.203106	2.7226	positive
ENSG00000115183.9	TANC1	-0.211613	7.01328	positive
ENSG00000165494.6	PCF11	-0.231907	4.72836	positive
ENSG00000115419.8	GLS	-0.234769	6.22022	positive
ENSG00000135968.15	GCC2	-0.241284	4.61112	positive
ENSG00000109320.7	NFKB1	-0.251898	4.48424	positive
ENSG00000115464.10	USP34	-0.257579	6.14788	positive
ENSG00000179912.15	R3HDM2	-0.262149	2.3109	positive
ENSG00000110844.9	PRPF40B	-0.280586	2.18133	positive
ENSG00000197111.11	PCBP2	-0.296013	5.34999	positive
ENSG00000205542.6	TMSB4X	-0.296175	9.40457	positive
ENSG00000198561.8	CTNND1	-0.301491	7.7314	positive
ENSG00000167110.12	GOLGA2	-0.30625	4.55911	positive
ENSG00000085377.9	PREP	-0.321284	3.13026	positive
ENSG00000173230.11	GOLGB1	-0.35649	6.21086	positive
ENSG00000085224.16	ATRX	-0.400412	4.64956	positive
ENSG00000130787.9	HIP1R	-0.406258	5.82785	positive
ENSG00000129003.11	VPS13C	-0.434379	7.0285	positive
ENSG00000131503.16	ANKHD1	-0.438773	0.190283	positive
ENSG00000147044.16	CASK	-0.469721	3.73001	positive
ENSG00000123104.7	ITPR2	-0.539605	6.76246	positive
ENSG00000133026.8	MYH10	-1.26565	7.92445	positive
ENSG00000011426.6	ANLN	0.829833	5.95498	negative
ENSG00000138160.4	KIF11	0.785976	4.52127	negative
ENSG00000197061.3	HIST1H4C	0.759454	5.17668	negative
ENSG00000137807.9	KIF23	0.708439	4.14467	negative
ENSG00000100714.11	MTHFD1	0.64579	4.92402	negative
ENSG00000025772.7	TOMM34	0.596281	4.3213	negative
ENSG00000154473.13	BUB3	0.575833	5.89558	negative
ENSG00000166197.12	NOLC1	0.57078	5.60342	negative
ENSG00000132819.12	RBM38	0.499707	3.06321	negative
ENSG00000197238.3	HIST1H4J	0.489945	1.73526	negative
ENSG00000182154.7	MRPL41	0.481339	3.72029	negative
ENSG00000163541.7	SUCLG1	0.463976	4.47786	negative
ENSG00000082153.13	BZW1	0.449993	6.72803	negative
ENSG00000124608.4	AARS2	0.446244	3.56146	negative
ENSG00000163798.9	SLC4A1AP	0.444027	4.1658	negative
ENSG00000111716.8	LDHB	0.435942	7.27292	negative
ENSG00000167962.8	ZNF598	0.413168	4.20626	negative
ENSG00000059378.8	PARP12	0.406274	4.85483	negative
ENSG00000134824.9	FADS2	0.405841	7.56025	negative
ENSG00000172534.9	HCFC1	0.404958	4.49167	negative
ENSG00000150459.8	SAP18	0.386802	4.60723	negative
ENSG00000120265.12	PCMT1	0.384077	4.74657	negative
ENSG00000108424.5	KPNB1	0.377664	7.38532	negative
ENSG00000141101.8	NOB1	0.373559	3.95862	negative
ENSG00000089280.14	FUS	0.364893	5.92176	negative
ENSG00000100401.15	RANGAP1	0.347794	6.43074	negative
ENSG00000062485.14	CS	0.329075	6.28268	negative
ENSG00000145907.10	G3BP1	0.327739	7.32316	negative
ENSG00000124571.13	XPO5	0.324524	5.00905	negative
ENSG00000204713.6	TRIM27	0.31901	3.62468	negative
ENSG00000092621.7	PHGDH	0.314653	3.69941	negative
ENSG00000156502.9	SUPV3L1	0.311462	3.55281	negative
ENSG00000132153.10	DHX30	0.311234	5.43085	negative
ENSG00000160818.12	GPATCH4	0.308619	3.6817	negative
ENSG00000100823.7	APEX1	0.302532	6.05219	negative
ENSG00000136231.9	IGF2BP3	0.301186	5.5446	negative
ENSG00000179409.6	GEMIN4	0.289744	3.83305	negative
ENSG00000162437.10	RAVER2	0.281606	3.34131	negative
ENSG00000175467.10	SART1	0.280685	4.82181	negative
ENSG00000146223.10	RPL7L1	0.280486	5.95251	negative
ENSG00000135486.13	HNRNPA1	0.276177	8.11287	negative
ENSG00000174891.8	RSRC1	0.268185	2.76396	negative
ENSG00000084774.9	CAD	0.258806	5.94626	negative
ENSG00000161813.16	LARP4	0.255216	5.56014	negative
ENSG00000148296.5	SURF6	0.249164	1.77737	negative
ENSG00000130479.6	MAP1S	0.248658	4.34109	negative
ENSG00000171824.9	EXOSC10	0.245363	4.6598	negative
ENSG00000136811.12	ODF2	0.2446	4.08565	negative
ENSG00000149480.2	MTA2	0.243731	6.36886	negative
ENSG00000105821.10	DNAJC2	0.238968	3.6564	negative
ENSG00000133961.15	NUMB	0.223016	5.81945	negative
ENSG00000196961.8	AP2A1	0.223	5.80526	negative
ENSG00000174720.11	LARP7	0.222889	3.16973	negative
ENSG00000101558.9	VAPA	0.188029	5.80539	negative
ENSG00000147010.13	SH3KBP1	0.183672	3.28886	negative
ENSG00000099942.8	CRKL	0.17784	5.18475	negative
ENSG00000163214.16	DHX57	0.167678	4.43732	negative
ENSG00000198000.7	NOL8	0.154095	4.47878	negative
ENSG00000153147.5	SMARCA5	0.150762	6.14304	negative
ENSG00000114942.9	EEF1B2	0.147153	7.03148	negative
ENSG00000182054.5	IDH2	0.139666	5.36123	negative
ENSG00000148337.15	CIZ1	0.138625	4.91452	negative
ENSG00000083312.13	TNPO1	0.134385	8.15023	negative
ENSG00000155636.10	RBM45	0.131101	2.53288	negative
ENSG00000100883.7	SRP54	0.129692	4.68511	negative
ENSG00000136938.8	ANP32B	0.12366	4.41482	negative
ENSG00000124831.14	LRRFIP1	0.122821	5.73619	negative
ENSG00000158987.15	RAPGEF6	0.120351	1.73731	negative
ENSG00000131899.6	LLGL1	0.11795	4.87298	negative
ENSG00000141556.16	TBCD	0.0965139	5.21706	negative
ENSG00000131016.12	AKAP12	0.0899543	7.50758	negative
ENSG00000126432.9	PRDX5	0.0761057	6.12355	negative
ENSG00000136111.8	TBC1D4	0.0681994	6.00757	negative
ENSG00000166888.6	STAT6	0.0642475	6.20008	negative
ENSG00000215305.5	VPS16	0.0631912	3.74107	negative
ENSG00000163125.11	RPRD2	0.0614514	3.92733	negative
ENSG00000005007.8	UPF1	0.0519628	5.33966	negative
ENSG00000060339.9	CCAR1	0.0432341	5.23035	negative
ENSG00000101639.14	CEP192	0.0356854	4.85783	negative
ENSG00000077097.9	TOP2B	0.0355761	6.39471	negative
ENSG00000114062.13	UBE3A	0.0334559	5.12861	negative
ENSG00000146463.7	ZMYM4	0.0325639	5.73838	negative
ENSG00000174996.7	KLC2	0.0221246	3.33365	negative
ENSG00000108349.10	CASC3	0.0212959	4.72591	negative
ENSG00000143756.7	FBXO28	0.0138754	4.59594	negative
ENSG00000147677.6	EIF3H	0.0129898	5.91442	negative
ENSG00000085832.12	EPS15	0.0120791	5.18178	negative
ENSG00000186834.2	HEXIM1	0.00850224	3.10298	negative
ENSG00000122068.8	FYTTD1	-0.00253145	5.41271	negative
ENSG00000133835.10	HSD17B4	-0.00871205	5.07325	negative
ENSG00000144048.6	DUSP11	-0.0230773	3.65481	negative
ENSG00000127481.10	UBR4	-0.0325122	7.40952	negative
ENSG00000130779.15	CLIP1	-0.0443088	5.80186	negative
ENSG00000138246.11	DNAJC13	-0.0534316	6.16041	negative
ENSG00000108654.7	DDX5	-0.062207	7.61576	negative
ENSG00000139746.11	RBM26	-0.0761011	4.65342	negative
ENSG00000075151.15	EIF4G3	-0.0892614	5.69087	negative
ENSG00000117713.13	ARID1A	-0.0921956	5.13601	negative
ENSG00000171681.8	ATF7IP	-0.104693	5.34198	negative
ENSG00000161011.15	SQSTM1	-0.106634	6.54882	negative
ENSG00000078674.13	PCM1	-0.120778	6.29106	negative
ENSG00000101191.12	DIDO1	-0.1264	5.07194	negative
ENSG00000100403.10	ZC3H7B	-0.126543	6.6021	negative
ENSG00000102081.9	FMR1	-0.141459	2.25709	negative
ENSG00000196712.12	NF1	-0.145136	5.31716	negative
ENSG00000065526.6	SPEN	-0.171323	4.86011	negative
ENSG00000116747.8	TROVE2	-0.186917	5.42493	negative
ENSG00000064651.9	SLC12A2	-0.203449	5.23379	negative
ENSG00000173575.14	CHD2	-0.204841	6.03554	negative
ENSG00000131558.10	EXOC4	-0.216639	5.37735	negative
ENSG00000076067.7	RBMS2	-0.225332	5.27811	negative
ENSG00000122126.11	OCRL	-0.250513	3.83162	negative
ENSG00000110395.4	CBL	-0.25984	5.56229	negative
ENSG00000184863.6	RBM33	-0.308695	4.2426	negative
ENSG00000110048.7	OSBP	-0.346227	4.59919	negative
ENSG00000022267.12	FHL1	-0.386952	3.80961	negative
ENSG00000102316.12	MAGED2	-0.494589	6.68044	negative
ENSG00000239264.4	TXNDC5	-0.720103	2.71918	negative
ENSG00000187240.9	DYNC2H1	-0.943878	3.20999	negative
ENSG00000111331.8	OAS3	1.87871	5.52286
ENSG00000136167.9	LCP1	1.58831	-0.58754
ENSG00000095383.15	TBC1D2	1.43293	3.05976
ENSG00000179750.11	APOBEC3B	1.23881	1.05854
ENSG00000127824.9	TUBA4A	1.21198	1.56232
ENSG00000167900.7	TK1	1.19531	4.43212
ENSG00000147394.14	ZNF185	1.15981	3.91479
ENSG00000112984.7	KIF20A	1.1577	5.21094
ENSG00000034063.9	UHRF1	1.09354	4.61106
ENSG00000117399.9	CDC20	1.08275	5.16113
ENSG00000163840.5	DTX3L	1.06645	4.97159
ENSG00000244509.3	APOBEC3C	1.02298	3.86044
ENSG00000157456.3	CCNB2	1.01988	4.02192
ENSG00000075218.14	GTSE1	1.00419	3.65203
ENSG00000076382.12	SPAG5	0.997578	4.15149
ENSG00000100297.11	MCM5	0.995741	5.3461
ENSG00000071539.9	TRIP13	0.991343	3.99003
ENSG00000104738.12	MCM4	0.990968	5.51407
ENSG00000135476.7	ESPL1	0.987906	3.70082
ENSG00000169679.10	BUB1	0.970403	4.52373
ENSG00000142945.8	KIF2C	0.948529	3.72092
ENSG00000237649.3	KIFC1	0.93798	3.3752
ENSG00000090889.10	KIF4A	0.937626	4.30311
ENSG00000121152.5	NCAPH	0.92763	3.29163
ENSG00000088325.11	TPX2	0.924431	5.77903
ENSG00000126787.8	DLGAP5	0.924031	4.91161
ENSG00000138180.11	CEP55	0.910574	4.69047
ENSG00000107105.10	ELAVL2	0.902812	-2.82303
ENSG00000156970.8	BUB1B	0.902599	4.1089
ENSG00000239672.3	NME1	0.89927	4.18126
ENSG00000118193.7	KIF14	0.892141	3.60214
ENSG00000138778.7	CENPE	0.886252	5.08367
ENSG00000073111.9	MCM2	0.884029	4.89846
ENSG00000198901.9	PRC1	0.883545	4.99129
ENSG00000109805.5	NCAPG	0.882082	4.53554
ENSG00000112742.5	TTK	0.881206	3.54918
ENSG00000168496.3	FEN1	0.874034	4.28255
ENSG00000148773.8	MKI67	0.870622	6.51521
ENSG00000107949.12	BCCIP	0.869016	4.60685
ENSG00000132646.6	PCNA	0.864545	5.45916
ENSG00000129282.8	MRM1	0.85718	-0.985977
ENSG00000075702.12	WDR62	0.853046	2.26423
ENSG00000134333.9	LDHA	0.851408	8.00055
ENSG00000188987.2	HIST1H4D	0.841409	5.12615
ENSG00000167553.10	TUBA1C	0.838572	6.3815
ENSG00000137309.15	HMGA1	0.834719	7.86048
ENSG00000196497.11	IPO4	0.833849	-2.45006
ENSG00000265681.2	RPL17	0.831578	1.47496
ENSG00000080986.8	NDC80	0.830941	3.43625
ENSG00000176890.11	TYMS	0.824593	3.22848
ENSG00000187837.2	HIST1H1C	0.820235	6.22807
ENSG00000167670.11	CHAF1A	0.815917	3.42561
ENSG00000012048.15	BRCA1	0.805795	3.80051
ENSG00000170727.7	BOP1	0.80562	1.68255
ENSG00000159399.5	HK2	0.804917	3.76911
ENSG00000144381.12	HSPD1	0.802481	7.42043
ENSG00000166508.13	MCM7	0.801696	5.71905
ENSG00000168298.4	HIST1H1E	0.793153	6.13417
ENSG00000104356.6	POP1	0.789725	3.2008
ENSG00000164674.11	SYTL3	0.785094	0.168234
ENSG00000127586.12	CHTF18	0.780181	2.95809
ENSG00000074800.9	ENO1	0.775859	9.22705
ENSG00000076003.4	MCM6	0.771354	4.66661
ENSG00000100504.12	PYGL	0.770206	4.38062
ENSG00000176619.6	LMNB2	0.765267	6.43183
ENSG00000145220.9	LYAR	0.762521	3.42121
ENSG00000198431.11	TXNRD1	0.761914	7.85192
ENSG00000104419.10	NDRG1	0.756974	4.61816
ENSG00000197299.6	BLM	0.75589	2.69253
ENSG00000149503.8	INCENP	0.751098	4.29721
ENSG00000122966.9	CIT	0.750727	4.05235
ENSG00000080824.14	HSP90AA1	0.74977	9.09277
ENSG00000140525.13	FANCI	0.740874	4.3471
ENSG00000131876.12	SNRPA1	0.737452	3.88669
ENSG00000145912.4	NHP2	0.731756	3.61887
ENSG00000146918.15	NCAPG2	0.730541	4.30859
ENSG00000113368.7	LMNB1	0.727556	4.21495
ENSG00000113356.6	POLR3G	0.727181	3.76103
ENSG00000048162.15	NOP16	0.726583	3.1108
ENSG00000108561.4	C1QBP	0.725974	5.72317
ENSG00000107833.6	NPM3	0.723736	3.37366
ENSG00000164104.7	HMGB2	0.722559	5.44237
ENSG00000183856.6	IQGAP3	0.717947	4.61591
ENSG00000124529.3	HIST1H4B	0.716236	4.77567
ENSG00000160957.8	RECQL4	0.713331	2.76482
ENSG00000128050.4	PAICS	0.708777	6.16265
ENSG00000116120.8	FARSB	0.702996	4.7628
ENSG00000120694.15	HSPH1	0.695059	5.94604
ENSG00000117395.6	EBNA1BP2	0.694925	4.98667
ENSG00000170515.9	PA2G4	0.690111	5.38072
ENSG00000121060.10	TRIM25	0.688176	6.11401
ENSG00000172009.10	THOP1	0.685378	4.50074
ENSG00000062822.8	POLD1	0.678369	3.80016
ENSG00000114767.6	RRP9	0.67553	3.13801
ENSG00000124614.9	RPS10	0.671544	0.444346
ENSG00000111669.10	TPI1	0.671315	6.87696
ENSG00000156802.8	ATAD2	0.668653	4.55111
ENSG00000120802.9	TMPO	0.664994	5.88184
ENSG00000112118.13	MCM3	0.662023	5.4236
ENSG00000161800.8	RACGAP1	0.659246	4.16077
ENSG00000132341.7	RAN	0.657773	7.41306
ENSG00000138363.10	ATIC	0.65745	4.68853
ENSG00000197837.3	HIST4H4	0.656816	3.92373
ENSG00000180198.11	RCC1	0.651341	4.95956
ENSG00000126749.10	EMG1	0.647397	2.80793
ENSG00000183207.8	RUVBL2	0.647389	5.35781
ENSG00000105220.10	GPI	0.647201	6.30965
ENSG00000113013.8	HSPA9	0.644868	6.75078
ENSG00000167088.6	SNRPD1	0.643641	4.1721
ENSG00000178921.9	PFAS	0.642285	5.07868
ENSG00000188976.6	NOC2L	0.640739	5.38186
ENSG00000173599.9	PC	0.634385	2.62015
ENSG00000136824.14	SMC2	0.634328	4.72086
ENSG00000124207.12	CSE1L	0.634199	6.61838
ENSG00000097021.15	ACOT7	0.633128	3.90497
ENSG00000052749.9	RRP12	0.631112	4.1007
ENSG00000126602.6	TRAP1	0.627018	3.80037
ENSG00000110104.7	CCDC86	0.62657	3.95044
ENSG00000167325.10	RRM1	0.625923	5.29566
ENSG00000242372.2	EIF6	0.62585	4.69065
ENSG00000111641.6	NOP2	0.625339	4.35671
ENSG00000146281.5	PM20D2	0.623895	2.81196
ENSG00000135069.9	PSAT1	0.62363	3.9024
ENSG00000158406.2	HIST1H4H	0.622971	3.98791
ENSG00000101868.6	POLA1	0.621412	3.56846
ENSG00000132382.10	MYBBP1A	0.610386	5.0274
ENSG00000150990.3	DHX37	0.609522	4.2392
ENSG00000116161.13	CACYBP	0.608046	4.92769
ENSG00000100462.11	PRMT5	0.604644	3.57688
ENSG00000139343.6	SNRPF	0.604305	3.27412
ENSG00000128059.4	PPAT	0.601645	3.56302
ENSG00000029993.10	HMGB3	0.601269	3.03529
ENSG00000105447.8	GRWD1	0.592415	4.426
ENSG00000141994.11	DUS3L	0.59197	2.51334
ENSG00000163931.11	TKT	0.591353	7.07998
ENSG00000160789.15	LMNA	0.5904	7.72796
ENSG00000198327.3	HIST1H4F	0.59001	4.57835
ENSG00000173821.15	RNF213	0.588971	7.75936
ENSG00000150768.11	DLAT	0.586584	4.0719
ENSG00000137547.4	MRPL15	0.58083	5.00594
ENSG00000151503.8	NCAPD3	0.58025	4.48193
ENSG00000165271.12	NOL6	0.57702	5.03342
ENSG00000198558.2	HIST1H4L	0.575895	4.68533
ENSG00000134809.4	TIMM10	0.574818	3.12936
ENSG00000111640.10	GAPDH	0.572205	9.20978
ENSG00000099783.7	HNRNPM	0.571865	6.35577
ENSG00000233276.2	GPX1	0.571362	6.9808
ENSG00000143374.10	TARS2	0.57112	2.99874
ENSG00000175166.12	PSMD2	0.570447	7.24187
ENSG00000115946.3	PNO1	0.568845	3.12863
ENSG00000167085.7	PHB	0.564747	5.11373
ENSG00000055332.12	EIF2AK2	0.559466	5.91064
ENSG00000163002.8	NUP35	0.558784	2.41114
ENSG00000116455.9	WDR77	0.558601	3.33677
ENSG00000173193.9	PARP14	0.557784	6.64711
ENSG00000105671.7	DDX49	0.55654	4.03778
ENSG00000189306.6	RRP7A	0.555637	4.31115
ENSG00000171314.8	PGAM1	0.555344	5.77381
ENSG00000114686.4	MRPL3	0.5535	4.79446
ENSG00000130706.8	ADRM1	0.552401	4.63562
ENSG00000128951.9	DUT	0.551417	3.99789
ENSG00000148229.8	POLE3	0.550918	4.39798
ENSG00000128708.8	HAT1	0.549991	4.161
ENSG00000099901.12	RANBP1	0.549798	4.03251
ENSG00000204392.6	LSM2	0.548562	2.25567
ENSG00000135372.4	NAT10	0.54752	5.32703
ENSG00000161513.7	FDXR	0.543997	3.94768
ENSG00000100029.13	PES1	0.54347	5.43301
ENSG00000102054.13	RBBP7	0.542093	5.48108
ENSG00000132773.7	TOE1	0.541461	2.34684
ENSG00000165732.8	DDX21	0.538929	6.64878
ENSG00000136718.5	IMP4	0.53849	4.04071
ENSG00000113810.11	SMC4	0.538182	5.31719
ENSG00000108826.11	MRPL27	0.533356	3.77349
ENSG00000213719.4	CLIC1	0.533073	6.89005
ENSG00000091483.6	FH	0.531515	4.80898
ENSG00000101811.9	CSTF2	0.530734	3.35127
ENSG00000141543.5	EIF4A3	0.530607	4.77685
ENSG00000197451.6	HNRNPAB	0.530392	5.57647
ENSG00000163468.10	CCT3	0.530253	7.24951
ENSG00000086061.11	DNAJA1	0.525704	6.67242
ENSG00000168439.12	STIP1	0.525202	6.52708
ENSG00000143799.8	PARP1	0.517441	6.34645
ENSG00000144136.6	SLC20A1	0.516785	5.93505
ENSG00000130826.11	DKC1	0.511606	4.15309
ENSG00000183751.10	TBL3	0.511343	4.38487
ENSG00000110107.4	PRPF19	0.509714	5.96448
ENSG00000086504.11	MRPL28	0.508845	4.37227
ENSG00000165916.4	PSMC3	0.50745	6.16376
ENSG00000151929.5	BAG3	0.505323	4.44414
ENSG00000182481.4	KPNA2	0.503971	6.5805
ENSG00000115484.10	CCT4	0.503367	6.52284
ENSG00000169710.6	FASN	0.50296	7.30168
ENSG00000109971.9	HSPA8	0.500699	9.83326
ENSG00000124795.10	DEK	0.499781	5.70495
ENSG00000142657.16	PGD	0.499679	7.28575
ENSG00000164338.5	UTP15	0.498671	3.44775
ENSG00000108010.7	GLRX3	0.49771	5.08985
ENSG00000108559.7	NUP88	0.497008	4.40831
ENSG00000204394.8	VARS	0.496721	5.52018
ENSG00000100632.6	ERH	0.496335	4.56719
ENSG00000134684.6	YARS	0.49279	5.40405
ENSG00000090273.9	NUDC	0.492644	4.85673
ENSG00000135624.11	CCT7	0.49223	7.01443
ENSG00000112651.7	MRPL2	0.491443	2.70175
ENSG00000120647.5	CCDC77	0.490308	2.01737
ENSG00000160710.11	ADAR	0.489764	7.32105
ENSG00000106263.13	EIF3B	0.489652	6.40755
ENSG00000141456.10	PELP1	0.488448	4.35234
ENSG00000102900.8	NUP93	0.487858	4.89957
ENSG00000181610.8	MRPS23	0.486767	3.7415
ENSG00000132383.7	RPA1	0.485659	5.50665
ENSG00000057252.8	SOAT1	0.485548	4.58479
ENSG00000169288.13	MRPL1	0.484256	3.53478
ENSG00000156261.8	CCT8	0.484211	6.46686
ENSG00000179115.6	FARSA	0.483053	4.03306
ENSG00000117592.8	PRDX6	0.482588	6.35059
ENSG00000128245.10	YWHAH	0.482296	5.26599
ENSG00000104812.10	GYS1	0.481509	4.65468
ENSG00000130816.10	DNMT1	0.480903	5.26307
ENSG00000014641.13	MDH1	0.480314	5.24474
ENSG00000037241.3	RPL26L1	0.479773	2.9903
ENSG00000108829.9	LRRC59	0.479771	6.37902
ENSG00000196230.8	TUBB	0.474234	5.60946
ENSG00000121057.8	AKAP1	0.473364	3.83246
ENSG00000174840.8	PDE12	0.470019	4.44032
ENSG00000100028.7	SNRPD3	0.467991	4.8565
ENSG00000131473.12	ACLY	0.467586	7.24523
ENSG00000072506.8	HSD17B10	0.465979	3.50223
ENSG00000179041.2	RRS1	0.465114	2.23421
ENSG00000004478.5	FKBP4	0.464836	4.5858
ENSG00000162909.13	CAPN2	0.464177	7.93093
ENSG00000073009.8	IKBKG	0.461512	1.51327
ENSG00000143314.8	MRPL24	0.460088	4.05561
ENSG00000180817.7	PPA1	0.458621	5.67653
ENSG00000087077.7	TRIP6	0.457665	4.66846
ENSG00000065548.13	ZC3H15	0.455591	4.99678
ENSG00000135446.12	CDK4	0.455028	4.79736
ENSG00000105202.3	FBL	0.454805	4.41351
ENSG00000164163.6	ABCE1	0.454232	5.81268
ENSG00000103194.11	USP10	0.452643	5.34821
ENSG00000125445.6	MRPS7	0.452465	4.48436
ENSG00000101444.8	AHCY	0.451834	5.65757
ENSG00000179950.9	PUF60	0.451718	5.00643
ENSG00000196363.5	WDR5	0.449378	4.21732
ENSG00000065268.6	WDR18	0.448838	4.05062
ENSG00000126457.16	PRMT1	0.44724	5.98737
ENSG00000067533.5	RRP15	0.446241	3.66941
ENSG00000084623.7	EIF3I	0.444874	6.12356
ENSG00000033050.3	ABCF2	0.444368	5.57801
ENSG00000133265.6	HSPBP1	0.443279	3.25569
ENSG00000167721.6	TSR1	0.441929	4.00329
ENSG00000041357.11	PSMA4	0.441789	5.69764
ENSG00000164062.8	APEH	0.441749	4.31862
ENSG00000125166.8	GOT2	0.438818	5.76355
ENSG00000116489.8	CAPZA1	0.438505	6.88576
ENSG00000132591.7	ERAL1	0.4378	4.58721
ENSG00000213585.6	VDAC1	0.435949	6.27416
ENSG00000136108.10	CKAP2	0.434778	5.09356
ENSG00000117877.6	CD3EAP	0.432431	0.841981
ENSG00000184445.7	KNTC1	0.43222	4.33165
ENSG00000161847.9	RAVER1	0.431973	3.2361
ENSG00000096384.15	HSP90AB1	0.431479	9.45323
ENSG00000116221.11	MRPL37	0.43121	5.06622
ENSG00000149136.3	SSRP1	0.428956	6.10815
ENSG00000160072.15	ATAD3B	0.42837	3.90017
ENSG00000087269.11	NOP14	0.428243	4.23661
ENSG00000071626.12	DAZAP1	0.425383	4.78732
ENSG00000007080.6	CCDC124	0.425371	4.30945
ENSG00000073578.12	SDHA	0.424879	5.73572
ENSG00000169714.12	CNBP	0.424628	6.22005
ENSG00000092199.13	HNRNPC	0.421562	8.05893
ENSG00000197345.8	MRPL21	0.420177	3.63501
ENSG00000149313.6	AASDHPPT	0.420116	3.94381
ENSG00000131236.12	CAP1	0.418071	7.4105
ENSG00000141522.7	ARHGDIA	0.418014	5.99007
ENSG00000146109.3	ABT1	0.417206	1.41544
ENSG00000137267.5	TUBB2A	0.415083	3.8605
ENSG00000142864.10	SERBP1	0.414769	7.45229
ENSG00000170606.9	HSPA4	0.413699	6.25027
ENSG00000158710.10	TAGLN2	0.413438	7.51992
ENSG00000189403.10	HMGB1	0.413028	7.09452
ENSG00000160211.11	G6PD	0.412849	4.29648
ENSG00000111581.5	NUP107	0.412434	4.19371
ENSG00000125630.11	POLR1B	0.411724	3.964
ENSG00000108270.6	AATF	0.411241	4.08131
ENSG00000139546.6	TARBP2	0.410106	3.68398
ENSG00000108883.8	EFTUD2	0.409524	6.30875
ENSG00000103342.8	GSPT1	0.408457	6.48802
ENSG00000143368.9	SF3B4	0.407828	3.54963
ENSG00000136699.15	SMPD4	0.40745	5.09087
ENSG00000011260.9	UTP18	0.406895	3.74668
ENSG00000067066.12	SP100	0.406134	5.95984
ENSG00000121390.13	PSPC1	0.405181	4.24921
ENSG00000136270.9	TBRG4	0.403775	4.34251
ENSG00000126254.7	RBM42	0.403274	4.70132
ENSG00000107959.11	PITRM1	0.403129	5.18333
ENSG00000073969.14	NSF	0.402248	4.09874
ENSG00000089737.11	DDX24	0.401109	5.76364
ENSG00000115415.14	STAT1	0.400597	7.05621
ENSG00000124201.10	ZNFX1	0.399529	5.83305
ENSG00000068366.15	ACSL4	0.3985	5.98418
ENSG00000213339.4	QTRT1	0.394663	2.89433
ENSG00000139233.2	LLPH	0.392932	1.80977
ENSG00000146731.6	CCT6A	0.392339	6.99087
ENSG00000116288.8	PARK7	0.391423	5.52789
ENSG00000205571.8	SMN2	0.390728	0.267599
ENSG00000099821.9	POLRMT	0.389508	4.11935
ENSG00000104907.8	TRMT1	0.388751	4.06663
ENSG00000127445.9	PIN1	0.388469	4.21347
ENSG00000107937.14	GTPBP4	0.38589	4.97287
ENSG00000140854.8	KATNB1	0.385488	3.23471
ENSG00000084463.3	WBP11	0.384776	4.02154
ENSG00000011485.10	PPP5C	0.382517	5.04175
ENSG00000184110.10	EIF3C	0.38178	3.19542
ENSG00000130726.7	TRIM28	0.381742	6.51268
ENSG00000011304.12	PTBP1	0.380133	7.09112
ENSG00000111667.9	USP5	0.379917	5.44365
ENSG00000006744.14	ELAC2	0.379451	5.39681
ENSG00000105953.10	OGDH	0.379358	6.11829
ENSG00000185721.7	DRG1	0.378838	4.30825
ENSG00000136271.6	DDX56	0.378613	4.94215
ENSG00000161057.6	PSMC2	0.377199	5.35193
ENSG00000242485.1	MRPL20	0.376033	4.02125
ENSG00000170860.3	LSM3	0.375514	2.98574
ENSG00000163938.12	GNL3	0.375511	5.35987
ENSG00000070814.13	TCOF1	0.374423	4.26573
ENSG00000114867.15	EIF4G1	0.373283	7.98215
ENSG00000155363.14	MOV10	0.373019	5.38088
ENSG00000147416.6	ATP6V1B2	0.372915	5.35127
ENSG00000227057.3	WDR46	0.372521	4.10142
ENSG00000161956.8	SENP3	0.37225	2.21183
ENSG00000014216.11	CAPN1	0.371806	6.7127
ENSG00000182810.5	DDX28	0.369871	2.01853
ENSG00000115761.11	NOL10	0.369209	3.81581
ENSG00000120705.8	ETF1	0.369048	5.94222
ENSG00000168028.9	RPSA	0.368866	8.39226
ENSG00000065427.10	KARS	0.368517	6.10777
ENSG00000093000.14	NUP50	0.36747	5.39298
ENSG00000167112.7	TRUB2	0.367099	3.95632
ENSG00000186298.7	PPP1CC	0.36692	5.87108
ENSG00000109534.12	GAR1	0.365898	2.47189
ENSG00000196305.13	IARS	0.365325	6.61238
ENSG00000198015.8	MRPL42	0.365185	4.0759
ENSG00000153774.4	CFDP1	0.363815	3.33271
ENSG00000111196.5	MAGOHB	0.363654	2.58301
ENSG00000155561.10	NUP205	0.362687	5.83965
ENSG00000148606.8	POLR3A	0.361183	4.83447
ENSG00000104969.5	SGTA	0.360415	5.11338
ENSG00000241945.3	PWP2	0.360391	4.08292
ENSG00000169032.5	MAP2K1	0.358721	4.19116
ENSG00000119335.12	SET	0.358361	7.44618
ENSG00000110172.7	CHORDC1	0.358176	4.95217
ENSG00000152332.11	UHMK1	0.358125	6.1472
ENSG00000138777.15	PPA2	0.35755	4.0192
ENSG00000120053.9	GOT1	0.356892	3.82147
ENSG00000069275.12	NUCKS1	0.356378	6.8177
ENSG00000183258.7	DDX41	0.354059	4.59618
ENSG00000239306.4	RBM14	0.353896	4.43535
ENSG00000177764.6	ZCCHC3	0.352518	-0.753168
ENSG00000185359.8	HGS	0.351052	5.09911
ENSG00000148843.9	PDCD11	0.350832	5.51968
ENSG00000100325.10	ASCC2	0.350523	4.60639
ENSG00000116898.7	MRPS15	0.349241	4.57997
ENSG00000113407.9	TARS	0.347584	6.31001
ENSG00000118246.9	FASTKD2	0.346049	4.35873
ENSG00000171530.9	TBCA	0.343747	4.47813
ENSG00000095319.10	NUP188	0.343653	5.60169
ENSG00000167770.7	OTUB1	0.343502	5.08264
ENSG00000173692.8	PSMD1	0.34308	6.39949
ENSG00000135521.8	LTV1	0.342411	3.06614
ENSG00000119285.6	HEATR1	0.341505	5.82178
ENSG00000100726.10	TELO2	0.341134	3.81378
ENSG00000178035.7	IMPDH2	0.339893	6.06433
ENSG00000001497.12	LAS1L	0.339827	3.83937
ENSG00000131795.8	RBM8A	0.338669	3.3112
ENSG00000172757.8	CFL1	0.338427	8.43471
ENSG00000122705.12	CLTA	0.338095	5.99904
ENSG00000114480.8	GBE1	0.337498	5.63794
ENSG00000060491.12	OGFR	0.337027	3.96622
ENSG00000070882.8	OSBPL3	0.336978	4.71555
ENSG00000144029.7	MRPS5	0.336619	4.44156
ENSG00000131504.11	DIAPH1	0.33585	6.29781
ENSG00000204560.5	DHX16	0.335672	4.08867
ENSG00000174243.5	DDX23	0.334404	5.3032
ENSG00000112249.9	ASCC3	0.334261	6.51091
ENSG00000096063.10	SRPK1	0.334251	5.60253
ENSG00000147065.12	MSN	0.333966	9.23085
ENSG00000072501.13	SMC1A	0.333159	4.17891
ENSG00000112972.10	HMGCS1	0.333113	5.1251
ENSG00000158545.11	ZC3H18	0.332161	3.94175
ENSG00000180900.12	SCRIB	0.33191	4.62082
ENSG00000148834.8	GSTO1	0.331051	5.77668
ENSG00000092201.5	SUPT16H	0.330365	6.25705
ENSG00000031823.10	RANBP3	0.330104	4.74071
ENSG00000135972.4	MRPS9	0.327817	2.66598
ENSG00000175216.10	CKAP5	0.327185	6.63836
ENSG00000089159.11	PXN	0.326842	6.51631
ENSG00000239900.7	ADSL	0.326627	4.76367
ENSG00000125977.6	EIF2S2	0.324167	5.8715
ENSG00000138385.11	SSB	0.323862	5.08073
ENSG00000094914.8	AAAS	0.322901	4.02927
ENSG00000182199.6	SHMT2	0.32281	5.63195
ENSG00000122565.14	CBX3	0.322515	6.11569
ENSG00000205937.7	RNPS1	0.320847	4.87742
ENSG00000116649.5	SRM	0.319595	3.37629
ENSG00000101367.8	MAPRE1	0.319425	6.04801
ENSG00000125450.6	NUP85	0.315813	4.39978
ENSG00000136448.7	NMT1	0.314663	5.83052
ENSG00000167491.13	GATAD2A	0.313715	5.31396
ENSG00000134748.12	PRPF38A	0.312885	4.014
ENSG00000111229.11	ARPC3	0.312865	5.96663
ENSG00000163655.11	GMPS	0.311939	4.9548
ENSG00000160752.10	FDPS	0.311276	5.27286
ENSG00000101146.8	RAE1	0.311212	3.94916
ENSG00000048828.12	FAM120A	0.310912	6.50361
ENSG00000088247.11	KHSRP	0.310778	5.94656
ENSG00000169813.12	HNRNPF	0.310738	6.46321
ENSG00000119616.7	FCF1	0.310347	4.30264
ENSG00000165637.9	VDAC2	0.310297	5.16009
ENSG00000134308.9	YWHAQ	0.309999	6.81462
ENSG00000156697.8	UTP14A	0.309821	3.92835
ENSG00000130811.6	EIF3G	0.309776	5.04851
ENSG00000068654.11	POLR1A	0.309726	5.54959
ENSG00000138095.14	LRPPRC	0.308816	6.37788
ENSG00000104529.13	EEF1D	0.308055	5.6416
ENSG00000067334.9	DNTTIP2	0.308027	4.62366
ENSG00000115866.6	DARS	0.306427	4.01791
ENSG00000058729.6	RIOK2	0.306289	3.37623
ENSG00000155034.14	FBXL18	0.305768	2.85122
ENSG00000160285.10	LSS	0.305205	5.5023
ENSG00000103549.17	RNF40	0.305115	5.47541
ENSG00000143321.14	HDGF	0.304885	6.61402
ENSG00000076924.7	XAB2	0.303624	4.17339
ENSG00000122359.13	ANXA11	0.303194	5.69456
ENSG00000122566.16	HNRNPA2B1	0.302882	7.52946
ENSG00000139726.6	DENR	0.302689	4.95053
ENSG00000038274.12	MAT2B	0.302348	5.27927
ENSG00000153037.8	SRP19	0.301235	1.69554
ENSG00000135829.12	DHX9	0.300155	7.23315
ENSG00000119812.14	FAM98A	0.300101	5.0421
ENSG00000130810.15	PPAN	0.299974	-0.748539
ENSG00000168291.8	PDHB	0.299275	3.92722
ENSG00000107862.4	GBF1	0.299161	5.97371
ENSG00000132780.12	NASP	0.29808	5.35229
ENSG00000158290.12	CUL4B	0.297693	6.29227
ENSG00000136205.12	TNS3	0.297358	4.3462
ENSG00000132305.16	IMMT	0.296877	5.61307
ENSG00000137040.8	RANBP6	0.296645	4.50879
ENSG00000172062.12	SMN1	0.29591	0.796363
ENSG00000166986.8	MARS	0.295179	5.52845
ENSG00000185722.12	ANKFY1	0.29499	5.38106
ENSG00000108953.12	YWHAE	0.29431	8.25066
ENSG00000147649.5	MTDH	0.293832	6.27378
ENSG00000070495.10	JMJD6	0.29349	2.75934
ENSG00000089220.4	PEBP1	0.293202	5.76747
ENSG00000113643.4	RARS	0.293091	5.47052
ENSG00000130429.8	ARPC1B	0.29209	4.82007
ENSG00000143319.12	ISG20L2	0.290966	3.83806
ENSG00000101138.7	CSTF1	0.29077	3.64917
ENSG00000100664.6	EIF5	0.290616	6.69062
ENSG00000103653.12	CSK	0.290295	4.46334
ENSG00000125944.14	HNRNPR	0.290159	6.10006
ENSG00000088205.8	DDX18	0.290053	5.02115
ENSG00000160208.11	RRP1B	0.288587	5.29062
ENSG00000198242.9	RPL23A	0.28834	5.78514
ENSG00000211460.7	TSN	0.288325	5.06698
ENSG00000006712.10	PAF1	0.28806	4.64104
ENSG00000177971.7	IMP3	0.287715	2.69858
ENSG00000130638.11	ATXN10	0.287655	4.97522
ENSG00000144635.4	DYNC1LI1	0.287236	4.57304
ENSG00000115159.11	GPD2	0.286068	4.5412
ENSG00000163565.14	IFI16	0.28309	7.08125
ENSG00000070831.11	CDC42	0.28268	7.69112
ENSG00000119318.8	RAD23B	0.282219	5.86223
ENSG00000133313.10	CNDP2	0.282106	5.23656
ENSG00000163399.11	ATP1A1	0.28184	6.9364
ENSG00000135316.13	SYNCRIP	0.279739	6.36384
ENSG00000243927.1	MRPS6	0.279351	2.27352
ENSG00000108262.11	GIT1	0.278845	5.72358
ENSG00000095261.9	PSMD5	0.27877	4.96274
ENSG00000254093.4	PINX1	0.278387	1.87652
ENSG00000067704.8	IARS2	0.277527	5.52109
ENSG00000055950.12	MRPL43	0.277268	3.26285
ENSG00000091527.11	CDV3	0.276323	7.18422
ENSG00000182307.8	C8orf33	0.274144	3.72398
ENSG00000136026.9	CKAP4	0.272224	7.22873
ENSG00000112578.5	BYSL	0.271265	2.74226
ENSG00000170584.6	NUDCD2	0.270847	3.42898
ENSG00000173145.7	NOC3L	0.27042	3.65525
ENSG00000083845.4	RPS5	0.270058	7.27516
ENSG00000148300.7	REXO4	0.269638	2.31505
ENSG00000140259.6	MFAP1	0.268119	3.67839
ENSG00000065534.14	MYLK	0.267616	3.09526
ENSG00000105193.4	RPS16	0.267416	7.33301
ENSG00000092098.12	RNF31	0.266505	2.63596
ENSG00000109606.8	DHX15	0.266122	6.31851
ENSG00000163539.11	CLASP2	0.266115	4.87012
ENSG00000185163.5	DDX51	0.264013	2.52964
ENSG00000116062.10	MSH6	0.26396	4.84396
ENSG00000105323.12	HNRNPUL1	0.263259	6.28733
ENSG00000174231.12	PRPF8	0.262488	7.7302
ENSG00000101310.10	SEC23B	0.26125	4.64382
ENSG00000135723.9	FHOD1	0.260723	4.76663
ENSG00000124160.7	NCOA5	0.260506	4.26503
ENSG00000106344.4	RBM28	0.259353	4.3773
ENSG00000168906.8	MAT2A	0.256795	6.26879
ENSG00000205531.8	NAP1L4	0.256741	6.19682
ENSG00000161960.10	EIF4A1	0.256479	1.71502
ENSG00000145833.11	DDX46	0.256273	5.01822
ENSG00000175416.8	CLTB	0.25492	4.57135
ENSG00000086570.8	FAT2	0.253615	-2.4905
ENSG00000121774.13	KHDRBS1	0.253463	6.02145
ENSG00000116560.6	SFPQ	0.25256	7.26181
ENSG00000113558.14	SKP1	0.25102	5.32705
ENSG00000122692.7	SMU1	0.251001	5.09752
ENSG00000116871.11	MAP7D1	0.250597	4.81824
ENSG00000115053.11	NCL	0.250344	7.6598
ENSG00000100412.11	ACO2	0.250285	4.82763
ENSG00000116478.7	HDAC1	0.249445	5.83369
ENSG00000169251.8	NMD3	0.249281	4.91549
ENSG00000183576.8	SETD3	0.248704	4.76644
ENSG00000096080.7	MRPS18A	0.247699	2.2484
ENSG00000130749.5	ZC3H4	0.24686	4.60986
ENSG00000136279.14	DBNL	0.246376	5.40006
ENSG00000030066.9	NUP160	0.245243	5.03741
ENSG00000096060.10	FKBP5	0.244915	4.86083
ENSG00000184900.11	SUMO3	0.244822	5.23962
ENSG00000122965.6	RBM19	0.244501	4.15215
ENSG00000006530.11	AGK	0.2443	3.1001
ENSG00000149591.12	TAGLN	0.243586	3.81193
ENSG00000105939.8	ZC3HAV1	0.243357	5.85662
ENSG00000100226.11	GTPBP1	0.243164	3.85754
ENSG00000161265.10	U2AF1L4	0.242485	-1.61814
ENSG00000166477.8	LEO1	0.241441	3.14664
ENSG00000125753.9	VASP	0.24067	6.11431
ENSG00000161016.11	RPL8	0.240201	8.0574
ENSG00000084652.11	TXLNA	0.239966	6.28522
ENSG00000132463.9	GRSF1	0.239814	5.28969
ENSG00000123159.11	GIPC1	0.23915	5.25358
ENSG00000064703.7	DDX20	0.239002	3.76461
ENSG00000189091.8	SF3B3	0.2386	6.37831
ENSG00000155380.7	SLC16A1	0.236762	6.34678
ENSG00000100603.9	SNW1	0.236528	4.56905
ENSG00000105401.2	CDC37	0.236448	6.30509
ENSG00000102699.5	PARP4	0.23622	6.26688
ENSG00000111615.8	KRR1	0.23542	3.4668
ENSG00000105568.13	PPP2R1A	0.235333	6.36988
ENSG00000161618.5	ALDH16A1	0.234307	3.10933
ENSG00000086827.4	ZW10	0.234252	4.15755
ENSG00000070087.9	PFN2	0.234147	4.88495
ENSG00000166181.8	API5	0.234019	5.68528
ENSG00000130985.12	UBA1	0.233344	6.33283
ENSG00000143149.8	ALDH9A1	0.232517	4.25888
ENSG00000117360.8	PRPF3	0.232445	3.92995
ENSG00000182551.9	ADI1	0.232083	4.52337
ENSG00000253729.3	PRKDC	0.231721	7.99486
ENSG00000160213.5	CSTB	0.231504	4.62642
ENSG00000023734.6	STRAP	0.231419	5.89584
ENSG00000102317.13	RBM3	0.231394	5.29426
ENSG00000198836.4	OPA1	0.229726	5.15328
ENSG00000107438.4	PDLIM1	0.229113	5.87694
ENSG00000126247.6	CAPNS1	0.228596	6.50066
ENSG00000168259.10	DNAJC7	0.228403	4.30325
ENSG00000163781.8	TOPBP1	0.22836	4.86731
ENSG00000171566.7	PLRG1	0.227583	4.68257
ENSG00000115091.7	ACTR3	0.22722	7.23561
ENSG00000173545.4	ZNF622	0.227112	3.34712
ENSG00000160299.12	PCNT	0.227063	4.87432
ENSG00000090861.11	AARS	0.227058	6.29072
ENSG00000124767.6	GLO1	0.226992	5.75442
ENSG00000143870.8	PDIA6	0.226986	7.08332
ENSG00000055163.14	CYFIP2	0.226942	3.10307
ENSG00000067248.5	DHX29	0.225678	4.7666
ENSG00000152601.13	MBNL1	0.224877	7.31779
ENSG00000130255.8	RPL36	0.223796	6.65071
ENSG00000167881.10	SRP68	0.222771	4.94626
ENSG00000095002.8	MSH2	0.222225	4.29784
ENSG00000069345.7	DNAJA2	0.222192	4.97078
ENSG00000108651.5	UTP6	0.221748	4.34391
ENSG00000079246.11	XRCC5	0.221297	7.62379
ENSG00000023228.9	NDUFS1	0.220415	5.74053
ENSG00000111605.12	CPSF6	0.22006	5.20565
ENSG00000123983.9	ACSL3	0.219774	5.90661
ENSG00000143748.13	NVL	0.217191	3.59604
ENSG00000204574.8	ABCF1	0.216486	4.88949
ENSG00000112306.7	RPS12	0.214773	7.49552
ENSG00000140553.12	UNC45A	0.212233	5.57954
ENSG00000162775.10	RBM15	0.211863	4.26657
ENSG00000182872.11	RBM10	0.211611	4.57152
ENSG00000182944.13	EWSR1	0.211188	6.73531
ENSG00000142453.7	CARM1	0.210589	4.57894
ENSG00000132300.14	PTCD3	0.209618	4.80924
ENSG00000204569.5	PPP1R10	0.208611	4.14107
ENSG00000137337.10	MDC1	0.207114	1.80979
ENSG00000161204.7	ABCF3	0.207109	4.3743
ENSG00000136937.8	NCBP1	0.206957	5.04491
ENSG00000125107.12	CNOT1	0.206874	6.81907
ENSG00000160691.14	SHC1	0.206717	7.15596
ENSG00000153207.10	AHCTF1	0.206695	5.30436
ENSG00000135387.15	CAPRIN1	0.206649	7.64703
ENSG00000114391.8	RPL24	0.206501	7.18055
ENSG00000088986.6	DYNLL1	0.206286	6.20659
ENSG00000120756.8	PLS1	0.204759	-0.347373
ENSG00000188612.7	SUMO2	0.204562	5.22268
ENSG00000241973.6	PI4KA	0.204506	5.3436
ENSG00000133818.8	RRAS2	0.204496	4.12261
ENSG00000075856.7	SART3	0.204452	4.48066
ENSG00000198900.5	TOP1	0.204442	5.33046
ENSG00000130764.5	LRRC47	0.204307	3.96837
ENSG00000107651.8	SEC23IP	0.20368	5.18957
ENSG00000157020.13	SEC13	0.203386	6.0182
ENSG00000124380.6	SNRNP27	0.203085	3.071
ENSG00000164885.8	CDK5	0.203079	2.44657
ENSG00000213741.4	RPS29	0.201631	5.70001
ENSG00000140332.11	TLE3	0.201524	5.06074
ENSG00000136261.10	BZW2	0.201448	4.96181
ENSG00000028310.13	BRD9	0.200741	4.38888
ENSG00000110700.2	RPS13	0.199996	7.31297
ENSG00000152242.6	C18orf25	0.199963	3.83016
ENSG00000164904.11	ALDH7A1	0.199661	4.67764
ENSG00000145741.11	BTF3	0.199646	6.7829
ENSG00000087365.10	SF3B2	0.199131	5.91451
ENSG00000164535.10	DAGLB	0.198371	3.0157
ENSG00000244462.3	RBM12	0.198229	5.53812
ENSG00000156482.6	RPL30	0.19724	5.66137
ENSG00000143569.14	UBAP2L	0.197188	6.00657
ENSG00000096433.6	ITPR3	0.196615	5.92201
ENSG00000112996.5	MRPS30	0.19656	4.0373
ENSG00000123352.13	SPATS2	0.19555	4.8075
ENSG00000134987.7	WDR36	0.194438	5.16976
ENSG00000140988.11	RPS2	0.193734	8.66018
ENSG00000179295.11	PTPN11	0.193688	6.37795
ENSG00000138326.14	RPS24	0.193575	8.18332
ENSG00000042493.11	CAPG	0.193224	4.25156
ENSG00000151239.9	TWF1	0.192896	5.47674
ENSG00000131711.10	MAP1B	0.192841	8.24791
ENSG00000176986.10	SEC24C	0.192604	6.27379
ENSG00000065150.14	IPO5	0.192233	6.9262
ENSG00000088930.6	XRN2	0.191312	5.7088
ENSG00000166263.9	STXBP4	0.189788	2.93514
ENSG00000132467.2	UTP3	0.189541	3.10799
ENSG00000165934.8	CPSF2	0.188582	5.56494
ENSG00000057608.12	GDI2	0.186328	7.36519
ENSG00000133030.15	MPRIP	0.186078	6.87072
ENSG00000100353.13	EIF3D	0.186029	6.5565
ENSG00000143811.12	PYCR2	0.185691	2.9115
ENSG00000090061.13	CCNK	0.18527	3.61023
ENSG00000100030.10	MAPK1	0.18462	6.27312
ENSG00000231500.2	RPS18	0.184403	8.42033
ENSG00000099995.14	SF3A1	0.184354	4.85754
ENSG00000134046.7	MBD2	0.184041	4.84523
ENSG00000131469.8	RPL27	0.180551	7.24236
ENSG00000064419.9	TNPO3	0.180514	5.01097
ENSG00000198301.7	SDAD1	0.180416	4.21719
ENSG00000063177.8	RPL18	0.179963	7.54332
ENSG00000198755.6	RPL10A	0.179915	7.76732
ENSG00000113758.9	DBN1	0.179447	7.06214
ENSG00000111364.11	DDX55	0.179288	3.11938
ENSG00000188878.12	FBF1	0.178628	0.177363
ENSG00000130119.11	GNL3L	0.178204	3.8352
ENSG00000092841.14	MYL6	0.177588	8.35825
ENSG00000174780.11	SRP72	0.17716	6.07045
ENSG00000065135.7	GNAI3	0.176271	5.86327
ENSG00000110619.12	CARS	0.175146	4.90873
ENSG00000110321.11	EIF4G2	0.174653	9.29321
ENSG00000002834.13	LASP1	0.173415	7.29452
ENSG00000122026.6	RPL21	0.172977	7.38197
ENSG00000164024.7	METAP1	0.172332	4.2271
ENSG00000142676.8	RPL11	0.171019	8.13677
ENSG00000113522.9	RAD50	0.170467	4.5148
ENSG00000011405.9	PIK3C2A	0.170369	7.29386
ENSG00000100889.7	PCK2	0.170255	3.18502
ENSG00000068784.8	SRBD1	0.169838	3.45665
ENSG00000137055.10	PLAA	0.169645	4.58799
ENSG00000162613.12	FUBP1	0.169623	6.18401
ENSG00000198730.3	CTR9	0.169607	5.30164
ENSG00000116337.11	AMPD2	0.169367	3.81277
ENSG00000113387.7	SUB1	0.168793	5.42191
ENSG00000104131.8	EIF3J	0.168701	4.82382
ENSG00000170889.9	RPS9	0.16805	7.27701
ENSG00000203485.8	INF2	0.16667	5.66204
ENSG00000147274.10	RBMX	0.166567	6.30424
ENSG00000139168.3	ZCRB1	0.165833	4.00796
ENSG00000149806.6	FAU	0.165613	6.26404
ENSG00000091164.8	TXNL1	0.165142	4.65998
ENSG00000218891.2	ZNF579	0.164954	1.78994
ENSG00000128191.9	DGCR8	0.164786	4.20909
ENSG00000196591.7	HDAC2	0.164037	5.81551
ENSG00000124299.9	PEPD	0.163086	4.94171
ENSG00000015479.13	MATR3	0.162406	7.30331
ENSG00000077235.13	GTF3C1	0.162332	6.31988
ENSG00000100994.7	PYGB	0.161811	5.70616
ENSG00000125651.9	GTF2F1	0.161463	4.75925
ENSG00000130640.9	TUBGCP2	0.161412	4.68081
ENSG00000025800.9	KPNA6	0.160446	5.85366
ENSG00000105127.4	AKAP8	0.159977	3.58414
ENSG00000126107.10	HECTD3	0.159293	5.17997
ENSG00000182899.10	RPL35A	0.159072	6.82631
ENSG00000079785.10	DDX1	0.158625	5.58589
ENSG00000104852.10	SNRNP70	0.158333	6.06342
ENSG00000144028.10	SNRNP200	0.158099	6.99602
ENSG00000149657.15	LSM14B	0.158076	3.52856
ENSG00000143727.11	ACP1	0.157835	4.47719
ENSG00000132142.15	ACACA	0.157479	6.40626
ENSG00000197043.9	ANXA6	0.156857	7.34914
ENSG00000122678.10	POLM	0.156307	2.82904
ENSG00000113712.12	CSNK1A1	0.15609	6.28941
ENSG00000133226.12	SRRM1	0.155739	4.88409
ENSG00000168564.5	CDKN2AIP	0.152964	2.88221
ENSG00000035687.9	ADSS	0.152429	5.52734
ENSG00000156531.12	PHF6	0.152251	4.81343
ENSG00000137073.16	UBAP2	0.151759	4.30284
ENSG00000049883.10	PTCD2	0.149973	1.89487
ENSG00000069329.11	VPS35	0.149652	6.10281
ENSG00000117519.11	CNN3	0.149387	6.98266
ENSG00000116641.11	DOCK7	0.14885	4.01577
ENSG00000096746.13	HNRNPH3	0.148829	4.29155
ENSG00000107223.8	EDF1	0.14794	5.6428
ENSG00000137154.8	RPS6	0.147867	8.56205
ENSG00000184432.5	COPB2	0.147764	6.64939
ENSG00000074755.10	ZZEF1	0.147536	5.84035
ENSG00000112159.7	MDN1	0.147466	5.98383
ENSG00000175054.10	ATR	0.147279	4.81743
ENSG00000178105.5	DDX10	0.146953	3.81792
ENSG00000158623.10	COPG2	0.146609	1.30827
ENSG00000134283.13	PPHLN1	0.145232	4.42055
ENSG00000204590.8	GNL1	0.145227	4.37397
ENSG00000182504.6	CEP97	0.144964	3.193
ENSG00000096401.7	CDC5L	0.143234	5.01848
ENSG00000197157.6	SND1	0.143167	7.2181
ENSG00000196235.9	SUPT5H	0.142622	5.32412
ENSG00000065000.11	AP3D1	0.142111	6.06978
ENSG00000033030.9	ZCCHC8	0.142014	3.41995
ENSG00000205339.5	IPO7	0.141607	7.52041
ENSG00000149016.11	TUT1	0.141539	2.10476
ENSG00000147679.7	UTP23	0.140782	2.65086
ENSG00000100139.9	MICALL1	0.140778	5.16496
ENSG00000089048.10	ESF1	0.140627	3.43244
ENSG00000168092.9	PAFAH1B2	0.140369	6.33572
ENSG00000101882.5	NKAP	0.140283	2.78098
ENSG00000186174.8	BCL9L	0.140109	3.90696
ENSG00000054118.9	THRAP3	0.140098	6.7243
ENSG00000198919.8	DZIP3	0.139626	2.7199
ENSG00000153187.12	HNRNPU	0.138271	7.15062
ENSG00000084733.6	RAB10	0.138233	5.79965
ENSG00000164548.6	TRA2A	0.138155	4.79048
ENSG00000138668.14	HNRNPD	0.137799	5.15494
ENSG00000110880.6	CORO1C	0.13635	7.27562
ENSG00000147140.11	NONO	0.134957	7.09815
ENSG00000140521.7	POLG	0.134768	4.91726
ENSG00000177733.4	HNRNPA0	0.134584	5.5138
ENSG00000188846.9	RPL14	0.134336	7.24493
ENSG00000023191.12	RNH1	0.13378	6.19501
ENSG00000127616.13	SMARCA4	0.132155	6.01571
ENSG00000170248.9	PDCD6IP	0.132	6.43456
ENSG00000018510.8	AGPS	0.131772	5.96567
ENSG00000050405.9	LIMA1	0.131691	6.07192
ENSG00000100241.16	SBF1	0.131412	5.23438
ENSG00000143924.14	EML4	0.131346	4.64039
ENSG00000176393.6	RNPEP	0.130191	4.22409
ENSG00000090621.9	PABPC4	0.129636	5.62374
ENSG00000204351.7	SKIV2L	0.129051	4.25534
ENSG00000080345.13	RIF1	0.128889	6.17301
ENSG00000105372.2	RPS19	0.128777	8.07642
ENSG00000163166.9	IWS1	0.12801	4.65394
ENSG00000067596.6	DHX8	0.127894	5.08786
ENSG00000068793.13	CYFIP1	0.127387	6.00605
ENSG00000198363.11	ASPH	0.126671	6.16576
ENSG00000125970.7	RALY	0.126439	5.8165
ENSG00000177731.11	FLII	0.126181	6.90326
ENSG00000125485.13	DDX31	0.125939	3.40697
ENSG00000123992.14	DNPEP	0.125363	3.66333
ENSG00000071054.11	MAP4K4	0.125361	7.69131
ENSG00000070047.7	PHRF1	0.125025	4.84424
ENSG00000086589.7	RBM22	0.123914	4.52309
ENSG00000084754.6	HADHA	0.123165	6.81789
ENSG00000085511.15	MAP3K4	0.123148	3.97652
ENSG00000174100.5	MRPL45	0.123011	3.14219
ENSG00000005156.7	LIG3	0.122027	4.27518
ENSG00000130741.6	EIF2S3	0.121822	6.47556
ENSG00000078369.13	GNB1	0.121668	7.05241
ENSG00000079462.3	PAFAH1B3	0.121652	2.27436
ENSG00000170604.3	IRF2BP1	0.121116	2.94858
ENSG00000089157.11	RPLP0	0.120551	9.08482
ENSG00000100722.14	ZC3H14	0.119721	4.83683
ENSG00000139350.7	NEDD1	0.118665	3.54459
ENSG00000122545.13	43715	0.118187	6.15602
ENSG00000100014.15	SPECC1L	0.116398	3.87233
ENSG00000133706.13	LARS	0.116377	6.05411
ENSG00000135655.9	USP15	0.114712	5.11522
ENSG00000167986.9	DDB1	0.11388	7.58587
ENSG00000038358.10	EDC4	0.113184	3.78124
ENSG00000182446.9	NPLOC4	0.112786	6.30004
ENSG00000186660.14	ZFP91	0.11107	5.24115
ENSG00000197879.10	MYO1C	0.111041	7.2436
ENSG00000161970.8	RPL26	0.110274	4.08188
ENSG00000108055.9	SMC3	0.109271	4.68385
ENSG00000213445.4	SIPA1	0.109165	5.44914
ENSG00000108298.5	RPL19	0.109126	8.50516
ENSG00000164985.10	PSIP1	0.109115	5.25474
ENSG00000178950.12	GAK	0.108863	5.24381
ENSG00000099381.12	SETD1A	0.108739	3.04195
ENSG00000134453.11	RBM17	0.107979	4.83024
ENSG00000105618.9	PRPF31	0.107859	1.81418
ENSG00000132024.13	CC2D1A	0.106941	3.45395
ENSG00000171863.8	RPS7	0.106888	7.9678
ENSG00000102241.7	HTATSF1	0.10652	3.87557
ENSG00000119689.10	DLST	0.106338	5.20391
ENSG00000121892.10	PDS5A	0.105231	6.55523
ENSG00000065357.15	DGKA	0.104663	3.93739
ENSG00000137710.10	RDX	0.102974	6.8908
ENSG00000174437.12	ATP2A2	0.102614	6.87669
ENSG00000175183.5	CSRP2	0.10227	1.14726
ENSG00000143702.11	CEP170	0.102233	6.43821
ENSG00000139793.14	MBNL2	0.101629	6.3572
ENSG00000132205.6	EMILIN2	0.101427	1.22746
ENSG00000204120.10	GIGYF2	0.100842	5.25327
ENSG00000164587.7	RPS14	0.100766	7.52849
ENSG00000162290.12	DCP1A	0.098186	2.48927
ENSG00000100836.6	PABPN1	0.0979085	4.00019
ENSG00000059573.4	ALDH18A1	0.0969768	5.67736
ENSG00000115970.14	THADA	0.0967056	4.51738
ENSG00000120254.11	MTHFD1L	0.0960932	5.34945
ENSG00000071894.10	CPSF1	0.0947945	5.51732
ENSG00000076928.13	ARHGEF1	0.0946774	4.5735
ENSG00000129083.8	COPB1	0.0946279	6.78606
ENSG00000146834.9	MEPCE	0.092967	4.22055
ENSG00000047315.10	POLR2B	0.0920091	6.17811
ENSG00000164880.11	INTS1	0.0914881	5.92304
ENSG00000089009.11	RPL6	0.090675	8.25534
ENSG00000113141.11	IK	0.0901588	4.31296
ENSG00000029363.11	BCLAF1	0.0899858	6.17641
ENSG00000162521.14	RBBP4	0.0896966	5.66933
ENSG00000083896.8	YTHDC1	0.0896111	3.59967
ENSG00000197958.8	RPL12	0.0895922	7.94394
ENSG00000115977.14	AAK1	0.0893894	4.55645
ENSG00000085719.7	CPNE3	0.0892112	5.46602
ENSG00000108592.12	FTSJ3	0.087967	4.45315
ENSG00000254986.3	DPP3	0.0874613	3.50463
ENSG00000115839.13	RAB3GAP1	0.0856412	4.89133
ENSG00000149273.10	RPS3	0.0852008	8.84932
ENSG00000148303.12	RPL7A	0.0843558	8.71852
ENSG00000083520.10	DIS3	0.0843068	5.03427
ENSG00000177885.9	GRB2	0.0840832	4.72594
ENSG00000169641.9	LUZP1	0.08364	6.57726
ENSG00000169045.13	HNRNPH1	0.0833721	7.36127
ENSG00000204209.6	DAXX	0.082933	3.22781
ENSG00000114030.8	KPNA1	0.0829222	4.83856
ENSG00000099917.13	MED15	0.0827943	4.84575
ENSG00000198677.6	TTC37	0.0827705	6.41367
ENSG00000155827.7	RNF20	0.082406	4.28283
ENSG00000137815.10	RTF1	0.082102	4.77823
ENSG00000133704.5	IPO8	0.0811696	5.18639
ENSG00000136807.7	CDK9	0.0809749	4.96112
ENSG00000124383.4	MPHOSPH10	0.0806519	3.37846
ENSG00000204256.8	BRD2	0.0805596	4.82248
ENSG00000166025.13	AMOTL1	0.0802002	6.0517
ENSG00000067560.6	RHOA	0.0801273	7.52698
ENSG00000122257.14	RBBP6	0.0788476	5.01546
ENSG00000151846.7	PABPC3	0.0780387	1.40368
ENSG00000068878.10	PSME4	0.0773149	6.02718
ENSG00000126777.13	KTN1	0.0772538	6.98565
ENSG00000154845.11	PPP4R1	0.0762567	5.95141
ENSG00000126883.12	NUP214	0.0757375	4.35203
ENSG00000100941.4	PNN	0.0753026	4.58186
ENSG00000109475.12	RPL34	0.0746246	6.84432
ENSG00000076770.10	MBNL3	0.0737101	1.85609
ENSG00000044574.7	HSPA5	0.0734312	8.93054
ENSG00000095139.9	ARCN1	0.0725088	5.50397
ENSG00000072415.4	MPP5	0.0721289	4.33295
ENSG00000090905.13	TNRC6A	0.0706294	5.65624
ENSG00000185963.9	BICD2	0.0706178	4.77832
ENSG00000119041.6	GTF3C3	0.0704968	4.68259
ENSG00000179151.7	EDC3	0.0692775	4.25564
ENSG00000186416.8	NKRF	0.0691697	2.52926
ENSG00000172725.9	CORO1B	0.0668836	5.71535
ENSG00000094916.9	CBX5	0.0668251	6.66505
ENSG00000107625.8	DDX50	0.0641273	3.95741
ENSG00000154767.10	XPC	0.0635367	4.46423
ENSG00000153113.19	CAST	0.0633216	6.22351
ENSG00000138757.10	G3BP2	0.0631811	6.69643
ENSG00000110711.5	AIP	0.0631136	3.51638
ENSG00000137776.12	SLTM	0.0596251	4.59837
ENSG00000155506.12	LARP1	0.0586551	6.5875
ENSG00000204843.8	DCTN1	0.0583004	5.94519
ENSG00000130227.12	XPO7	0.0569302	5.06205
ENSG00000035403.12	VCL	0.0564782	7.5246
ENSG00000055483.15	USP36	0.0562918	4.19435
ENSG00000152193.7	RNF219	0.0559038	2.74309
ENSG00000136010.9	ALDH1L2	0.0557489	1.20494
ENSG00000185728.12	YTHDF3	0.0556397	5.25821
ENSG00000119707.9	RBM25	0.054686	5.52366
ENSG00000113318.9	MSH3	0.0546259	3.36958
ENSG00000147604.9	RPL7	0.0503612	8.23873
ENSG00000100461.13	RBM23	0.0501987	3.91858
ENSG00000167526.9	RPL13	0.0496734	8.13381
ENSG00000118181.6	RPS25	0.0495184	7.14568
ENSG00000196923.9	PDLIM7	0.0481812	5.61264
ENSG00000197102.6	DYNC1H1	0.0471345	8.83655
ENSG00000144161.8	ZC3H8	0.0470567	1.46361
ENSG00000074695.5	LMAN1	0.0453512	6.51319
ENSG00000187555.10	USP7	0.0452526	5.58454
ENSG00000167315.13	ACAA2	0.0451547	3.85897
ENSG00000166441.8	RPL27A	0.0433002	8.3788
ENSG00000048991.12	R3HDM1	0.0432179	3.76422
ENSG00000111530.8	CAND1	0.0428848	6.09024
ENSG00000076053.6	RBM7	0.0412992	3.562
ENSG00000068796.12	KIF2A	0.0410454	4.87792
ENSG00000100813.10	ACIN1	0.0407338	6.37246
ENSG00000137411.12	VARS2	0.0399643	3.37326
ENSG00000100888.8	CHD8	0.0394856	5.992
ENSG00000138032.16	PPM1B	0.037721	3.19711
ENSG00000185624.10	P4HB	0.0370792	8.37272
ENSG00000184575.7	XPOT	0.0362826	6.07763
ENSG00000077380.11	DYNC1I2	0.035701	6.29078
ENSG00000116251.5	RPL22	0.0345066	6.54511
ENSG00000157106.12	SMG1	0.033176	6.46736
ENSG00000169375.11	SIN3A	0.0313677	4.65675
ENSG00000186432.4	KPNA4	0.0308711	5.84547
ENSG00000065978.13	YBX1	0.0308354	6.93713
ENSG00000010244.12	ZNF207	0.0305818	6.02451
ENSG00000169871.8	TRIM56	0.029888	2.96502
ENSG00000144895.7	EIF2A	0.0294598	5.45828
ENSG00000198265.7	HELZ	0.0294407	5.3377
ENSG00000056097.11	ZFR	0.0289748	5.59945
ENSG00000177613.7	CSTF2T	0.0284044	3.91448
ENSG00000145425.5	RPS3A	0.0281829	7.0724
ENSG00000115310.13	RTN4	0.0276157	6.66089
ENSG00000134186.7	PRPF38B	0.0275166	4.18597
ENSG00000165526.4	RPUSD4	0.0272503	3.90502
ENSG00000118873.11	RAB3GAP2	0.0264851	4.95634
ENSG00000132842.9	AP3B1	0.0264525	5.39721
ENSG00000140575.8	IQGAP1	0.025605	8.27417
ENSG00000164687.6	FABP5	0.0250249	4.95618
ENSG00000113282.9	CLINT1	0.0249044	5.16967
ENSG00000211456.6	SACM1L	0.0246653	4.23636
ENSG00000129250.7	KIF1C	0.0243114	6.83938
ENSG00000241978.5	AKAP2	0.0226326	0.54433
ENSG00000108312.10	UBTF	0.0225833	5.55936
ENSG00000011243.13	AKAP8L	0.0218525	4.14649
ENSG00000165280.11	VCP	0.0212811	7.26474
ENSG00000105656.8	ELL	0.0186141	2.65911
ENSG00000138029.9	HADHB	0.0184335	5.17028
ENSG00000110801.9	PSMD9	0.0179654	1.29327
ENSG00000164924.13	YWHAZ	0.017917	7.87942
ENSG00000198034.6	RPS4X	0.017533	8.48866
ENSG00000113615.8	SEC24A	0.0163234	4.84095
ENSG00000145216.11	FIP1L1	0.0161393	3.50434
ENSG00000111596.7	CNOT2	0.0160617	4.99132
ENSG00000198700.5	IPO9	0.0157987	6.30912
ENSG00000108774.10	RAB5C	0.0132608	-0.215462
ENSG00000100934.10	SEC23A	0.0128488	6.5445
ENSG00000145592.9	RPL37	0.0116838	7.35898
ENSG00000086102.14	NFX1	0.0103845	4.2321
ENSG00000180182.6	MED14	0.00985311	4.57159
ENSG00000100280.12	AP1B1	0.00983803	6.33449
ENSG00000124214.15	STAU1	0.0097727	6.05153
ENSG00000047410.9	TPR	0.00906202	6.66294
ENSG00000130939.14	UBE4B	0.00897401	4.75439
ENSG00000113580.10	NR3C1	0.00866994	4.17163
ENSG00000004864.9	SLC25A13	0.0082174	3.83484
ENSG00000198380.8	GFPT1	0.00799953	5.45247
ENSG00000175455.10	CCDC14	0.00763861	4.58411
ENSG00000085872.10	CHERP	0.00672108	2.49506
ENSG00000119953.8	SMNDC1	0.00594151	3.41548
ENSG00000165219.17	GAPVD1	0.00480394	5.28169
ENSG00000082068.4	WDR70	0.00410881	3.81444
ENSG00000239789.1	MRPS17	0.00408956	0.669628
ENSG00000172943.14	PHF8	0.00371221	3.02581
ENSG00000085733.11	CTTN	0.00119498	6.97284
ENSG00000038382.13	TRIO	0.00113615	7.18516
ENSG00000070669.12	ASNS	0.000771477	2.50438
ENSG00000198518.5	HIST1H4E	-0.000551135	5.94862
ENSG00000127483.13	HP1BP3	-0.00207083	5.97773
ENSG00000174106.2	LEMD3	-0.00234155	3.97747
ENSG00000215301.5	DDX3X	-0.00318137	7.70648
ENSG00000129245.7	FXR2	-0.00339163	4.06658
ENSG00000173473.6	SMARCC1	-0.00363844	5.77192
ENSG00000165733.7	BMS1	-0.00394611	4.65292
ENSG00000160294.6	MCM3AP	-0.00536474	4.91422
ENSG00000164164.11	OTUD4	-0.00566169	5.43526
ENSG00000122406.8	RPL5	-0.00597618	8.03128
ENSG00000196455.3	PIK3R4	-0.00719566	4.23745
ENSG00000132485.8	ZRANB2	-0.00745598	5.13062
ENSG00000162231.9	NXF1	-0.00748681	4.99928
ENSG00000144645.9	OSBPL10	-0.00767889	4.13281
ENSG00000137575.7	SDCBP	-0.00838501	7.05741
ENSG00000180370.6	PAK2	-0.00867398	6.39529
ENSG00000132466.13	ANKRD17	-0.00918595	6.34691
ENSG00000155229.16	MMS19	-0.00951964	5.59625
ENSG00000066044.9	ELAVL1	-0.0107839	4.23025
ENSG00000140983.9	RHOT2	-0.011381	4.21646
ENSG00000105819.9	PMPCB	-0.011428	3.51052
ENSG00000073921.13	PICALM	-0.0116842	6.7365
ENSG00000155660.6	PDIA4	-0.011979	7.86444
ENSG00000116701.10	NCF2	-0.0122814	-1.27052
ENSG00000197555.5	SIPA1L1	-0.0127978	3.88611
ENSG00000114354.8	TFG	-0.0133976	4.94413
ENSG00000126216.8	TUBGCP3	-0.0135698	4.01293
ENSG00000066084.8	DIP2B	-0.0139721	5.2808
ENSG00000066654.8	THUMPD1	-0.0149946	4.7489
ENSG00000168014.12	C2CD3	-0.0152512	4.47142
ENSG00000037474.10	NSUN2	-0.0153054	4.33022
ENSG00000142541.12	RPL13A	-0.0153214	9.00313
ENSG00000104408.5	EIF3E	-0.0158365	6.73789
ENSG00000106211.8	HSPB1	-0.0188684	7.46002
ENSG00000065243.14	PKN2	-0.019112	5.39428
ENSG00000160633.8	SAFB	-0.019243	4.4572
ENSG00000174444.10	RPL4	-0.0210328	8.27714
ENSG00000198752.5	CDC42BPB	-0.0223409	6.43933
ENSG00000138398.11	PPIG	-0.0226366	4.67769
ENSG00000135720.8	DYNC1LI2	-0.0236506	5.83595
ENSG00000105576.11	TNPO2	-0.0241616	5.12199
ENSG00000119396.6	RAB14	-0.0243004	5.28969
ENSG00000170759.10	KIF5B	-0.0245157	7.29427
ENSG00000134077.11	THUMPD3	-0.0246032	3.16426
ENSG00000113657.8	DPYSL3	-0.0256735	7.32643
ENSG00000024048.6	UBR2	-0.0268911	5.02553
ENSG00000197381.11	ADARB1	-0.027933	4.33408
ENSG00000137713.11	PPP2R1B	-0.0285699	4.47542
ENSG00000204084.8	INPP5B	-0.0293258	3.03293
ENSG00000006125.12	AP2B1	-0.0310676	6.77378
ENSG00000107863.12	ARHGAP21	-0.0316998	6.00307
ENSG00000127022.10	CANX	-0.0334462	9.08098
ENSG00000167716.14	WDR81	-0.0350783	3.67236
ENSG00000180228.8	PRKRA	-0.0369528	3.47952
ENSG00000213639.5	PPP1CB	-0.0370774	6.03326
ENSG00000111642.10	CHD4	-0.0371829	6.91191
ENSG00000142207.5	URB1	-0.0374565	5.22038
ENSG00000182923.12	CEP63	-0.0377405	3.01195
ENSG00000101161.6	PRPF6	-0.0381253	5.1563
ENSG00000114353.12	GNAI2	-0.0382622	7.20739
ENSG00000100207.14	TCF20	-0.0392122	0.265173
ENSG00000125484.7	GTF3C4	-0.0398759	4.58565
ENSG00000112305.10	SMAP1	-0.0403817	1.89905
ENSG00000101040.15	ZMYND8	-0.0408357	5.35525
ENSG00000067369.9	TP53BP1	-0.0411337	5.80824
ENSG00000075292.14	ZNF638	-0.0411863	6.12074
ENSG00000100697.10	DICER1	-0.0414121	5.45935
ENSG00000122218.10	COPA	-0.0415406	7.16669
ENSG00000122729.14	ACO1	-0.0423277	5.47259
ENSG00000136861.13	CDK5RAP2	-0.0425213	4.01654
ENSG00000121749.11	TBC1D15	-0.0432355	4.05394
ENSG00000116584.13	ARHGEF2	-0.0433811	5.69087
ENSG00000105321.8	CCDC9	-0.0443124	2.07882
ENSG00000185129.4	PURA	-0.0446194	2.41179
ENSG00000111011.13	RSRC2	-0.0446586	4.28881
ENSG00000068097.10	HEATR6	-0.0448826	2.99795
ENSG00000172175.8	MALT1	-0.0451538	2.31181
ENSG00000127947.11	PTPN12	-0.04579	5.67905
ENSG00000150961.10	SEC24D	-0.046469	5.8009
ENSG00000080603.12	SRCAP	-0.0467151	5.38485
ENSG00000130254.7	SAFB2	-0.0471147	3.70648
ENSG00000146247.13	PHIP	-0.0473982	5.52569
ENSG00000176783.10	RUFY1	-0.0475483	3.9784
ENSG00000164327.8	RICTOR	-0.0483871	5.11401
ENSG00000105701.11	FKBP8	-0.0489697	5.66541
ENSG00000169398.15	PTK2	-0.0496029	6.52036
ENSG00000125691.8	RPL23	-0.0520519	7.7835
ENSG00000142534.2	RPS11	-0.0525451	8.30586
ENSG00000143624.9	INTS3	-0.05298	4.55774
ENSG00000115677.12	HDLBP	-0.0533385	8.2326
ENSG00000179222.13	MAGED1	-0.0541457	5.12998
ENSG00000060237.12	WNK1	-0.0543036	6.47353
ENSG00000186468.8	RPS23	-0.054523	4.85382
ENSG00000153922.6	CHD1	-0.0552136	5.42581
ENSG00000167004.8	PDIA3	-0.0553456	7.6301
ENSG00000058272.11	PPP1R12A	-0.0554701	5.56702
ENSG00000085365.13	SCAMP1	-0.0557668	4.19027
ENSG00000086758.11	HUWE1	-0.0559106	7.29925
ENSG00000159140.13	SON	-0.0569	7.17681
ENSG00000122779.12	TRIM24	-0.0573382	4.62352
ENSG00000175573.6	C11orf68	-0.0573632	3.36084
ENSG00000131981.11	LGALS3	-0.0575297	3.67542
ENSG00000104517.8	UBR5	-0.0578752	6.2688
ENSG00000134597.9	RBMX2	-0.05927	2.86928
ENSG00000054523.12	KIF1B	-0.0609039	5.72974
ENSG00000166889.13	PATL1	-0.0612052	3.67635
ENSG00000162688.11	AGL	-0.0614285	3.89913
ENSG00000204576.7	PRR3	-0.0616161	-0.573614
ENSG00000115808.7	STRN	-0.0620103	4.97375
ENSG00000167257.6	RNF214	-0.0622581	3.37431
ENSG00000112992.12	NNT	-0.0636664	5.5223
ENSG00000125868.11	DSTN	-0.0636964	6.01826
ENSG00000110367.7	DDX6	-0.0639063	5.98558
ENSG00000106244.8	PDAP1	-0.0641514	3.79553
ENSG00000147854.12	UHRF2	-0.0647227	5.68406
ENSG00000175073.7	VCPIP1	-0.0649104	4.46791
ENSG00000174953.9	DHX36	-0.0651636	4.14228
ENSG00000214753.2	HNRNPUL2	-0.0654681	3.79453
ENSG00000262246.1	CORO7	-0.0658968	1.2733
ENSG00000138674.12	SEC31A	-0.0660093	6.91224
ENSG00000128309.12	MPST	-0.0689595	4.68402
ENSG00000112739.12	PRPF4B	-0.0690531	5.31804
ENSG00000079819.12	EPB41L2	-0.0690694	5.59982
ENSG00000134900.7	TPP2	-0.0693989	5.01823
ENSG00000108039.13	XPNPEP1	-0.0724003	5.29452
ENSG00000163939.14	PBRM1	-0.0725802	5.82725
ENSG00000165458.9	INPPL1	-0.072766	5.96338
ENSG00000131626.11	PPFIA1	-0.073739	4.86003
ENSG00000090615.8	GOLGA3	-0.0739616	6.26127
ENSG00000183808.7	RBM12B	-0.075034	3.51382
ENSG00000198492.10	YTHDF2	-0.0768034	5.23189
ENSG00000139613.7	SMARCC2	-0.0768212	5.69151
ENSG00000046651.10	OFD1	-0.0770146	3.01521
ENSG00000064666.10	CNN2	-0.0786751	6.30458
ENSG00000122484.8	RPAP2	-0.0801718	3.75304
ENSG00000109111.10	SUPT6H	-0.0819249	5.66448
ENSG00000136153.15	LMO7	-0.0820375	2.51765
ENSG00000198589.6	LRBA	-0.0828604	5.64488
ENSG00000061273.13	HDAC7	-0.084692	5.55413
ENSG00000009307.11	CSDE1	-0.0858135	7.9178
ENSG00000221914.4	PPP2R2A	-0.0872891	5.21148
ENSG00000132356.7	PRKAA1	-0.0902603	5.33427
ENSG00000077549.13	CAPZB	-0.0910692	5.46058
ENSG00000090097.16	PCBP4	-0.0924364	2.91881
ENSG00000072778.15	ACADVL	-0.0934486	6.25336
ENSG00000131374.10	TBC1D5	-0.0937823	5.20836
ENSG00000103197.12	TSC2	-0.0942053	5.20949
ENSG00000023287.8	RB1CC1	-0.0942059	5.15325
ENSG00000182827.8	ACBD3	-0.0955695	3.80836
ENSG00000141367.7	CLTC	-0.0968256	8.10858
ENSG00000162664.12	ZNF326	-0.0977612	4.10819
ENSG00000187109.9	NAP1L1	-0.0979073	7.48411
ENSG00000148498.11	PARD3	-0.0981058	3.91532
ENSG00000076108.7	BAZ2A	-0.0991154	5.76694
ENSG00000134318.9	ROCK2	-0.0991449	6.03081
ENSG00000008294.16	SPAG9	-0.100165	5.55053
ENSG00000186635.10	ARAP1	-0.101317	5.12595
ENSG00000134644.11	PUM1	-0.101936	5.58926
ENSG00000112282.13	MED23	-0.102819	4.61242
ENSG00000196367.8	TRRAP	-0.105526	5.92288
ENSG00000170776.15	AKAP13	-0.106335	5.96898
ENSG00000102753.5	KPNA3	-0.106483	5.05108
ENSG00000172660.7	TAF15	-0.107315	3.97971
ENSG00000141279.11	NPEPPS	-0.1085	4.91625
ENSG00000080200.5	CRYBG3	-0.108859	3.2678
ENSG00000130402.7	ACTN4	-0.109128	7.53414
ENSG00000135837.11	CEP350	-0.110366	5.32335
ENSG00000119139.12	TJP2	-0.111817	6.63648
ENSG00000143514.12	TP53BP2	-0.111832	4.13008
ENSG00000114573.5	ATP6V1A	-0.111836	5.72892
ENSG00000008869.7	HEATR5B	-0.111867	4.68313
ENSG00000100316.11	RPL3	-0.11296	9.31694
ENSG00000106246.13	PTCD1	-0.114207	-0.497643
ENSG00000184708.13	EIF4ENIF1	-0.114677	3.33715
ENSG00000113742.8	CPEB4	-0.115018	3.66371
ENSG00000008952.12	SEC62	-0.115707	5.54333
ENSG00000158417.6	EIF5B	-0.116569	4.89887
ENSG00000108578.10	BLMH	-0.116892	4.24921
ENSG00000196924.10	FLNA	-0.116922	10.0912
ENSG00000165209.14	STRBP	-0.117534	3.14737
ENSG00000106443.10	PHF14	-0.122586	4.54408
ENSG00000131051.16	RBM39	-0.123852	6.5552
ENSG00000178252.13	WDR6	-0.124971	5.64456
ENSG00000170027.5	YWHAG	-0.126274	6.06148
ENSG00000138768.10	USO1	-0.126632	5.94384
ENSG00000186566.7	GPATCH8	-0.128928	4.11445
ENSG00000175130.6	MARCKSL1	-0.130217	6.73429
ENSG00000159176.9	CSRP1	-0.130872	6.65283
ENSG00000083544.9	TDRD3	-0.133008	2.92167
ENSG00000055917.11	PUM2	-0.134782	5.69658
ENSG00000159840.11	ZYX	-0.135437	5.32551
ENSG00000114127.6	XRN1	-0.136039	5.17983
ENSG00000151422.8	FER	-0.137046	4.73467
ENSG00000070756.9	PABPC1	-0.13903	8.11701
ENSG00000123200.12	ZC3H13	-0.140604	4.5632
ENSG00000114416.13	FXR1	-0.140739	6.13442
ENSG00000108510.5	MED13	-0.141371	5.98809
ENSG00000131013.3	PPIL4	-0.142628	3.67855
ENSG00000183495.9	EP400	-0.142692	4.85084
ENSG00000135870.7	RC3H1	-0.143101	5.35693
ENSG00000174197.12	MGA	-0.144305	5.53608
ENSG00000149658.13	YTHDF1	-0.144631	3.7299
ENSG00000233927.4	RPS28	-0.146305	6.15541
ENSG00000108256.4	NUFIP2	-0.152815	6.19305
ENSG00000165699.9	TSC1	-0.153234	4.63555
ENSG00000151835.9	SACS	-0.156935	6.69147
ENSG00000197694.9	SPTAN1	-0.157378	8.17235
ENSG00000135250.12	SRPK2	-0.157936	4.83404
ENSG00000126214.16	KLC1	-0.158064	3.76604
ENSG00000124486.8	USP9X	-0.160586	6.68429
ENSG00000196914.4	ARHGEF12	-0.161228	7.21879
ENSG00000164190.12	NIPBL	-0.161606	5.79422
ENSG00000010017.9	RANBP9	-0.161738	3.74658
ENSG00000187742.10	SECISBP2	-0.162428	4.18861
ENSG00000100354.16	TNRC6B	-0.162598	5.59553
ENSG00000080503.15	SMARCA2	-0.162724	5.17763
ENSG00000112977.11	DAP	-0.163503	4.98354
ENSG00000118482.7	PHF3	-0.163688	5.28325
ENSG00000257727.1	CNPY2	-0.164847	-0.0316973
ENSG00000138802.7	SEC24B	-0.165484	4.71385
ENSG00000105875.9	WDR91	-0.166078	2.06249
ENSG00000162402.8	USP24	-0.166124	5.36599
ENSG00000040341.13	STAU2	-0.167136	4.49404
ENSG00000095564.9	BTAF1	-0.16834	4.82957
ENSG00000092964.12	DPYSL2	-0.168849	7.13697
ENSG00000104067.12	TJP1	-0.170824	6.82811
ENSG00000181555.15	SETD2	-0.170887	5.47449
ENSG00000080802.14	CNOT4	-0.172443	2.88291
ENSG00000112531.12	QKI	-0.173359	6.90161
ENSG00000105136.15	ZNF419	-0.173707	1.5372
ENSG00000174748.14	RPL15	-0.177141	8.31902
ENSG00000004534.10	RBM6	-0.177249	4.83838
ENSG00000133858.11	ZFC3H1	-0.179279	4.86556
ENSG00000141002.14	TCF25	-0.179837	4.92785
ENSG00000115524.11	SF3B1	-0.180715	7.50004
ENSG00000107581.8	EIF3A	-0.181221	6.27735
ENSG00000153201.11	RANBP2	-0.181956	6.66503
ENSG00000181222.10	POLR2A	-0.182338	6.09084
ENSG00000134884.9	ARGLU1	-0.183007	5.47914
ENSG00000001084.6	GCLC	-0.183611	3.10539
ENSG00000163516.9	ANKZF1	-0.184576	2.97655
ENSG00000083535.11	PIBF1	-0.185056	3.16605
ENSG00000072364.8	AFF4	-0.185899	6.39885
ENSG00000147130.10	ZMYM3	-0.187489	4.49016
ENSG00000159217.5	IGF2BP1	-0.189494	5.13343
ENSG00000143442.17	POGZ	-0.189813	5.03649
ENSG00000167658.11	EEF2	-0.189833	9.98076
ENSG00000138758.7	43719	-0.190313	7.13593
ENSG00000082701.10	GSK3B	-0.191963	5.28608
ENSG00000197256.6	KANK2	-0.194019	4.15308
ENSG00000254726.2	MEX3A	-0.194044	4.0112
ENSG00000170448.7	NFXL1	-0.196674	2.58272
ENSG00000144283.17	PKP4	-0.198561	5.0862
ENSG00000101752.7	MIB1	-0.198565	5.76354
ENSG00000141867.13	BRD4	-0.199325	4.36569
ENSG00000111144.5	LTA4H	-0.200511	5.49189
ENSG00000166913.8	YWHAB	-0.201868	5.99952
ENSG00000115641.14	FHL2	-0.201922	6.2439
ENSG00000100345.16	MYH9	-0.202108	10.3122
ENSG00000140350.11	ANP32A	-0.202655	5.56083
ENSG00000168264.6	IRF2BP2	-0.203157	5.00537
ENSG00000163602.9	RYBP	-0.204782	2.96907
ENSG00000137449.11	CPEB2	-0.20523	3.02672
ENSG00000049618.17	ARID1B	-0.206053	5.12594
ENSG00000176105.9	YES1	-0.207223	5.89278
ENSG00000144357.12	UBR3	-0.215214	4.71666
ENSG00000094631.14	HDAC6	-0.21552	3.05973
ENSG00000092148.8	HECTD1	-0.21678	6.65022
ENSG00000134313.10	KIDINS220	-0.220161	5.46866
ENSG00000116580.14	GON4L	-0.220252	4.94145
ENSG00000143373.13	ZNF687	-0.222711	3.5532
ENSG00000147905.13	ZCCHC7	-0.228692	2.96471
ENSG00000119638.8	NEK9	-0.22907	5.28566
ENSG00000005810.13	MYCBP2	-0.240786	6.3989
ENSG00000186001.8	LRCH3	-0.242505	4.51309
ENSG00000100815.8	TRIP11	-0.245708	5.22721
ENSG00000197323.6	TRIM33	-0.249116	4.73193
ENSG00000145868.12	FBXO38	-0.252414	4.79546
ENSG00000119596.13	YLPM1	-0.25276	4.76101
ENSG00000177189.8	RPS6KA3	-0.257961	6.31874
ENSG00000058673.11	ZC3H11A	-0.260559	6.52716
ENSG00000125351.6	UPF3B	-0.265322	1.86591
ENSG00000113648.12	H2AFY	-0.267383	4.56078
ENSG00000177425.6	PAWR	-0.269327	5.54302
ENSG00000168517.6	HEXIM2	-0.270832	0.0378243
ENSG00000158195.6	WASF2	-0.271194	6.7694
ENSG00000025796.9	SEC63	-0.273895	4.57199
ENSG00000048649.9	RSF1	-0.273973	5.53464
ENSG00000176624.9	MEX3C	-0.277326	4.50467
ENSG00000047188.11	YTHDC2	-0.277393	5.23975
ENSG00000153944.6	MSI2	-0.278176	4.28009
ENSG00000101126.11	ADNP	-0.278721	5.25191
ENSG00000166333.9	ILK	-0.280853	0.0633697
ENSG00000169925.12	BRD3	-0.281325	3.8043
ENSG00000124181.10	PLCG1	-0.284772	6.15094
ENSG00000077809.8	GTF2I	-0.284793	3.37702
ENSG00000044115.16	CTNNA1	-0.285662	6.79988
ENSG00000128159.7	TUBGCP6	-0.29467	4.10431
ENSG00000140105.13	WARS	-0.294972	7.17409
ENSG00000172053.10	QARS	-0.295221	5.94496
ENSG00000082805.15	ERC1	-0.295319	5.1162
ENSG00000171634.12	BPTF	-0.295738	5.23805
ENSG00000149115.9	TNKS1BP1	-0.297037	6.35519
ENSG00000143614.7	GATAD2B	-0.297421	2.09255
ENSG00000108107.8	RPL28	-0.299641	5.77205
ENSG00000188739.10	RBM34	-0.301001	-1.7559
ENSG00000063046.13	EIF4B	-0.301241	7.54753
ENSG00000107864.10	CPEB3	-0.302578	0.820551
ENSG00000242247.6	ARFGAP3	-0.302765	4.20065
ENSG00000127914.12	AKAP9	-0.303788	5.53458
ENSG00000185650.8	ZFP36L1	-0.305169	5.38925
ENSG00000030582.12	GRN	-0.306633	7.45374
ENSG00000100201.14	DDX17	-0.308147	8.25291
ENSG00000167996.11	FTH1	-0.311948	3.57692
ENSG00000005339.8	CREBBP	-0.313464	5.09687
ENSG00000168488.14	ATXN2L	-0.316435	4.58963
ENSG00000151914.13	DST	-0.317561	8.33698
ENSG00000133112.12	TPT1	-0.321771	8.55645
ENSG00000150593.11	PDCD4	-0.321924	4.04541
ENSG00000146676.5	PURB	-0.330339	4.3559
ENSG00000061987.10	MON2	-0.332603	4.58653
ENSG00000171467.11	ZNF318	-0.333537	3.6888
ENSG00000054654.11	SYNE2	-0.337871	5.96517
ENSG00000059588.5	TARBP1	-0.341346	3.9943
ENSG00000122299.7	ZC3H7A	-0.341879	4.35007
ENSG00000183020.9	AP2A2	-0.350567	5.48498
ENSG00000104881.10	PPP1R13L	-0.353428	2.63106
ENSG00000127603.19	MACF1	-0.358038	8.99409
ENSG00000213782.3	DDX47	-0.358155	-0.147401
ENSG00000149311.13	ATM	-0.365031	5.90795
ENSG00000182196.9	ARL6IP4	-0.365958	-2.87998
ENSG00000003756.12	RBM5	-0.367921	5.48132
ENSG00000116001.11	TIA1	-0.369686	5.50185
ENSG00000173933.15	RBM4	-0.375109	1.87376
ENSG00000135482.2	ZC3H10	-0.37583	1.21882
ENSG00000136068.10	FLNB	-0.375924	10.1008
ENSG00000011454.12	RABGAP1	-0.375979	5.14621
ENSG00000099622.9	CIRBP	-0.376827	5.09185
ENSG00000075539.9	FRYL	-0.381231	6.35318
ENSG00000020577.9	SAMD4A	-0.384761	5.71507
ENSG00000114857.13	NKTR	-0.388389	5.76157
ENSG00000184634.11	MED12	-0.391822	5.17685
ENSG00000145012.8	LPP	-0.401145	6.66253
ENSG00000162522.6	KIAA1522	-0.401863	3.75569
ENSG00000171914.10	TLN2	-0.402259	0.920179
ENSG00000128731.11	HERC2	-0.402769	6.40012
ENSG00000152818.14	UTRN	-0.405046	7.90538
ENSG00000072110.9	ACTN1	-0.410574	7.06506
ENSG00000103657.9	HERC1	-0.428908	6.52795
ENSG00000147403.12	RPL10	-0.431315	7.44468
ENSG00000204842.10	ATXN2	-0.437788	3.76363
ENSG00000117569.14	PTBP2	-0.450249	3.49873
ENSG00000007392.12	LUC7L	-0.461875	3.7447
ENSG00000129116.13	PALLD	-0.475019	4.67412
ENSG00000127946.12	HIP1	-0.482863	4.16504
ENSG00000010322.11	NISCH	-0.485757	6.06305
ENSG00000167978.12	SRRM2	-0.488372	6.5745
ENSG00000125844.11	RRBP1	-0.51109	6.51444
ENSG00000131773.9	KHDRBS3	-0.521062	2.55007
ENSG00000077150.13	NFKB2	-0.526559	3.88887
ENSG00000169756.12	LIMS1	-0.53209	6.60677
ENSG00000154175.12	ABI3BP	-0.534302	5.34484
ENSG00000119711.8	ALDH6A1	-0.535791	2.74949
ENSG00000196586.9	MYO6	-0.535997	5.99714
ENSG00000173898.7	SPTBN2	-0.565146	3.51317
ENSG00000075420.8	FNDC3B	-0.565536	7.11886
ENSG00000006453.9	BAIAP2L1	-0.591689	0.349977
ENSG00000104177.13	MYEF2	-0.605284	4.1708
ENSG00000099204.14	ABLIM1	-0.832671	7.18621
