# Supplementary material for: Characterizing Expression and Regulation of Gamma-Herpesviral Circular RNAs
Source: Front Microbiol. 2021 Jun 30;12:670542. doi: 10.3389/fmicb.2021.670542 (PMC8278476; doi:10.3389/fmicb.2021.670542)
Supplement: Supplementary Table 7 — Potential miRNAs sponged by viral circRNAs. TargetScan7.2 was utilized to predicted binding of human miRNAs to viral circRNAs as well as significantly upregulated gene upon ectopic expression of the viral circRNAs of interest (Figure 6 and Supplementary Table 5). Binding affinity of 7 mer or better was used as valid predictions. miRNA families that can bind both viral circRNAs and DEGs are listed. [file Table_7.XLSX]

## Sheet: k-circORF34
Supplmentary Table 7
Potential miRNAs sponged by viral circRNAs. TargetScan7.2 was utilized to predicted binding of human miRNAs to viral circRNAs as well as differentially regulated gene upon ectopic expression of the viral circRNAs of interest.
miRNA family	miRNA binding site count in circORF34	# of DEGs predicted to be targeted by miRNAs	DEGs predicted to be targeted by miRNAs
miR-483-3p.2	1	1	NME1-NME2
miR-382-5p	1	1	PLAC8
miR-330-3p	1	1	PLAC8

## Sheet: k-circORF35-36
miRNA family	miRNA binding site count in circORF35-36	# of DEGs predicted to be targeted by miRNAs	DEGs predicted to be targeted by miRNAs
miR-139-5p	1	6	STEAP3	ZFP36	CRISPLD2	BHLHE40	COL6A1	FN1
miR-148-3p/152-3p	1	5	STEAP3	ZFP36	CRISPLD2	COL6A1	FN1
miR-182-5p	1	5	STEAP3	ZFP36	CRISPLD2	BHLHE40	FN1
miR-377-3p	1	5	STEAP3	ZFP36	CRISPLD2	BHLHE40	FN1
miR-136-5p	1	4	STEAP3	CRISPLD2	BHLHE40	FN1
miR-1306-5p	2	3	STEAP3	CRISPLD2	BHLHE40
miR-204-5p/211-5p	1	3	CRISPLD2	COL6A1	FN1
miR-22-3p	1	3	STEAP3	CRISPLD2	COL6A1
miR-296-5p	1	2	STEAP3	CRISPLD2
miR-551-3p	1	2	ZFP36	CRISPLD2
miR-371-5p	1	2	STEAP3	CRISPLD2
